# Supplementary material for: ScreenGarden: a shinyR application for fast and easy analysis of plate-based high-throughput screens
Source: BMC Bioinformatics. 2022 Feb 5;23:60. doi: 10.1186/s12859-022-04586-1 (PMC8818250; doi:10.1186/s12859-022-04586-1)
Supplement: Supplementary file 2 — Additional file 2. Example of a ‘Log file’ produced by ScreenMill’s CM-Engine. Colony size and circularity are reported as a list ordered by plate position and number of the plate. [file 12859_2022_4586_MOESM2_ESM.txt]

Experiment,1,.tif
327	0.9381
271	0.9666
199	0.9356
195	0.9469
197	0.9262
189	0.9393
196	0.9428
205	0.9337
47	1
48	0.9865
177	0.9541
174	0.9953
117	1
112	0.9725
198	0.9615
204	0.9502
55	0.9502
58	0.9431
225	0.9805
214	0.9747
205	0.9549
206	0.9177
194	0.9642
198	0.9615
201	0.9668
201	0.9668
191	0.9402
202	0.9497
169	0.9334
167	0.9653
133	1
190	0.9443
300	0.9392
233	0.9356
164	0.9868
160	0.9152
163	0.9324
151	0.9425
164	0.962
162	0.9852
39	0.9781
40	1
144	0.9846
143	0.9411
96	0.9287
105	0.9405
151	1
167	0.9224
44	1
44	1
174	0.9709
171	0.9782
161	0.9444
150	0.9612
152	0.9591
153	0.9654
167	0.9553
156	0.8924
155	0.9932
157	0.9799
127	0.9669
135	0.9488
120	0.9687
152	0.9591
55	1
51	1
177	0.9541
157	0.9548
146	0.9716
131	0.9855
153	0.9305
157	0.9548
151	0.9783
152	0.974
95	0.9956
98	0.9609
136	0.9944
134	0.9527
115	0.9685
129	0.9433
137	0.9367
139	0.9504
150	0.9871
149	0.9805
139	0.9613
138	0.9699
95	0.9956
99	0.9707
136	0.9669
129	0.9705
96	0.9413
93	0.9747
131	0.9739
127	0.9954
165	0.9342
202	0.9497
58	1
54	0.9748
176	0.9583
154	0.9977
143	0.9778
129	0.9433
148	0.9849
140	0.9573
140	0.9573
143	0.9264
95	0.9628
94	0.9526
135	0.9488
130	0.9897
108	0.9674
116	0.948
130	0.978
131	0.9855
132	1
131	0.9692
126	0.9875
125	0.9679
88	0.9821
88	0.9821
126	0.9479
126	0.9757
92	0.9976
92	1
133	0.9725
129	0.9705
164	0.9722
214	0.9533
247	0.9435
203	0.9544
163	0.9808
141	1
133	0.9456
127	0.9954
115	0.9986
118	0.9938
121	0.9212
134	0.9527
116	1
117	0.9854
128	0.91
126	0.9875
103	0.9964
99	0.9577
126	0.9479
133	0.9725
123	0.9364
120	0.9807
132	0.9931
128	0.9745
132	0.9931
124	0.9602
154	0.9868
157	0.9799
108	0.9674
111	0.9942
163	0.9913
159	0.967
154	0.9868
205	0.9638
239	0.9399
182	0.9482
150	0.9718
141	0.9383
122	0.9562
123	0.9929
116	0.977
115	0.9398
124	0.944
123	0.9525
116	0.9529
116	0.948
121	0.9484
129	0.9705
97	0.983
95	0.9956
127	0.9554
122	0.9848
119	0.9327
115	0.9685
122	0.997
119	1
120	0.9807
118	0.9525
151	0.9676
148	0.9381
107	0.971
104	0.9742
165	0.9342
159	0.9924
147	0.9317
200	0.9403
217	0.9457
163	0.9562
93	0.9885
89	0.979
123	0.964
127	0.9286
93	0.9885
91	0.9672
120	0.9807
115	0.9013
124	1
119	1
111	0.9639
109	0.9465
115	0.9685
115	0.9685
121	0.9767
123	0.9525
129	0.9705
128	1
128	0.9745
130	0.9897
126	0.9875
123	0.9929
134	0.9798
140	0.9573
137	0.974
143	0.9668
129	0.9433
129	0.9821
149	0.9548
185	0.9412
213	0.9488
165	0.9679
93	0.9747
81	1
130	0.978
123	0.9929
92	1
93	0.9885
110	0.9264
110	0.9552
114	0.9482
119	0.9606
109	0.9587
110	0.9431
111	0.9348
111	0.9348
118	0.9248
124	0.9719
132	0.9385
124	0.9719
122	1
127	0.9669
125	0.9797
115	0.9283
131	0.9855
133	1
139	0.9882
137	0.974
127	0.9954
127	0.9669
142	0.9709
194	0.9642
96	0.9729
74	1
141	0.9751
134	0.9527
126	0.9593
121	0.9484
119	1
114	0.9601
111	0.9639
115	0.9398
133	0.9725
126	0.9593
136	0.9669
138	0.9436
90	0.9566
90	0.976
116	0.9648
124	0.9602
112	0.9725
121	0.9484
113	0.9812
117	0.9854
125	0.9797
120	0.9405
128	0.963
125	0.9797
127	0.9954
125	0.9404
102	0.9136
107	0.9012
172	0.9839
221	0.9845
89	0.979
73	0.9936
140	0.9954
133	0.9725
128	0.9745
127	0.9954
109	0.9587
117	0.9731
108	0.9674
109	0.9891
132	0.9931
129	0.9705
141	0.9533
145	0.9542
89	0.979
89	1
110	0.9982
108	0.98
116	0.977
120	0.9807
120	0.9687
123	0.9929
122	0.9562
123	0.964
126	0.9593
118	0.9814
125	0.914
127	0.9554
114	0.9482
105	0.9528
170	0.9725
227	0.9594
228	0.9433
186	0.9463
85	0.9683
78	1
135	0.9598
134	0.9527
113	0.9398
113	0.9517
150	0.9612
142	0.9709
113	0.9812
112	0.9725
113	0.9517
108	0.955
116	0.9648
115	0.9565
118	0.9409
119	0.9606
111	0.9763
119	0.9725
118	1
121	0.9484
121	0.96
121	0.9767
123	0.9929
119	0.9725
122	0.9562
128	0.9912
136	0.9944
132	0.9652
149	0.9548
200	0.9194
226	0.9552
181	0.9524
86	0.946
79	0.9818
138	0.9699
140	0.9573
116	0.9364
112	0.9725
154	0.9612
145	0.9394
127	0.9954
124	0.944
106	0.9619
110	0.9552
116	1
116	1
125	0.9679
123	0.964
121	0.9648
123	0.9525
121	0.9767
126	0.9875
128	0.9745
129	1
124	1
126	0.9593
133	0.9725
131	0.9207
139	0.9504
139	0.9398
169	0.9334
210	0.9441
190	0.9667
144	0.9582
150	0.9982
148	0.9588
116	0.9648
111	0.9232
120	0.9405
114	0.9482
113	0.9398
111	0.9763
107	0.9012
105	0.9835
109	0.9465
119	0.9725
92	1
93	1
121	0.9767
113	0.9812
105	0.9835
106	0.9929
108	0.9674
115	0.9986
119	0.9606
124	0.9719
124	0.9719
127	0.9669
125	0.9517
133	0.9725
140	0.9954
156	0.9488
49	0.9875
67	1
208	0.9473
143	0.9778
148	0.9849
142	0.998
116	1
117	1
115	0.9986
117	0.9854
112	0.9433
108	0.9674
108	1
107	0.9891
112	1
115	0.9986
91	0.9672
90	0.99
117	0.9854
110	0.9552
101	0.9587
102	0.9682
113	0.9812
114	0.9601
117	0.9444
125	0.9517
127	0.9669
123	0.9929
123	0.964
130	0.9395
143	0.9778
154	0.9977
47	0.9659
70	0.9528
236	0.9477
174	0.9709
131	0.9579
119	0.9606
130	0.9618
128	0.9745
112	0.9725
114	0.9899
114	0.9899
111	0.9348
58	0.9842
60	0.9757
111	0.9639
104	0.9315
105	0.9405
102	0.9136
110	0.9853
111	0.9348
107	1
110	1
115	1
120	0.9687
105	0.9835
103	0.9521
151	0.9086
150	0.9612
127	0.9669
133	0.9725
143	0.9889
152	0.9848
157	0.9799
204	0.9591
222	0.9675
183	0.9311
128	0.9359
123	0.9525
137	0.974
130	0.9897
113	0.9812
118	0.9525
111	0.9639
108	0.9378
69	1
69	1
107	1
107	0.9291
102	0.9867
105	0.9835
102	0.9867
103	1
106	0.9929
107	0.971
120	1
122	0.9679
100	0.9367
96	0.9596
152	0.974
150	0.9612
127	0.9954
130	0.978
144	0.9846
145	1
140	0.9682
182	0.9712
202	0.9497
150	0.9982
135	0.9488
139	0.9769
31	1
35	1
124	0.9719
120	0.9807
115	0.9685
115	0.9685
115	0.9516
131	0.9579
121	0.9484
118	0.9938
108	0.9378
113	0.9812
114	0.9601
101	0.9771
115	0.917
116	0.9648
146	0.9983
130	0.9506
124	0.9719
125	0.9797
128	0.9745
134	1
126	0.9593
132	0.9931
121	0.9484
127	0.9554
165	0.9679
210	0.9874
205	0.9337
155	0.9327
140	0.9954
134	0.9684
34	0.9944
35	0.9682
118	0.9643
126	0.9593
120	0.9405
115	0.9398
107	1
109	1
117	0.9854
120	1
110	0.9552
120	0.9687
108	0.9674
103	0.9964
111	0.9348
112	0.9725
109	1
119	1
119	0.9898
129	0.9705
130	1
130	0.9897
126	0.9875
134	1
120	0.9687
122	0.9562
176	0.9721
210	0.9355
199	0.9795
152	0.9848
137	0.9629
128	0.9745
128	1
125	0.9797
116	0.9648
113	0.9398
108	0.9674
105	0.9528
107	0.971
107	0.9411
104	1
115	0.9565
90	0.9566
90	0.976
132	0.9931
131	0.9855
108	0.98
109	0.9587
126	0.9479
127	0.9554
122	0.9562
120	1
84	1
90	0.99
91	0.9537
92	0.9642
98	0.948
104	0.9742
162	0.9172
203	0.9455
199	0.9664
148	0.9849
138	0.9699
124	0.9719
127	0.9286
116	1
114	0.9601
111	0.9639
107	1
105	1
108	1
103	0.9648
106	0.9929
127	0.9669
92	0.9196
88	1
124	0.9719
126	0.9875
103	0.9347
108	0.9378
120	0.9568
132	0.9652
123	0.9808
122	0.9848
92	1
93	0.9885
96	0.9729
97	0.9511
103	0.9521
104	0.9742
159	0.967
199	0.9664
200	0.9712
153	0.955
122	0.9848
109	0.9763
116	0.9648
118	0.9525
91	1
91	0.9672
111	0.9639
107	0.971
105	0.9528
106	0.9929
110	0.9982
115	0.9986
99	0.9896
118	0.9814
114	0.9899
113	0.9812
117	0.9562
119	0.9606
108	0.98
113	0.9812
149	0.9653
138	1
123	0.9929
125	0.9797
138	0.9544
147	0.942
120	0.9687
124	0.9602
140	0.9954
192	0.9451
196	0.9518
146	0.9983
114	0.9899
113	0.9812
119	1
115	0.9986
87	0.957
93	1
105	0.9835
108	0.98
106	0.9929
109	0.9763
106	0.9799
118	0.9938
102	0.9554
103	0.9521
113	0.9812
113	0.9517
115	0.9398
122	0.9447
104	0.9872
101	0.9904
145	0.9649
132	0.9931
113	0.9939
118	0.9814
147	0.9782
142	0.9709
114	0.9899
119	0.9606
151	0.9676
192	0.9674
202	0.9409
152	0.9487
131	0.9855
121	0.9767
138	0.9544
128	1
130	0.9897
131	0.9973
113	0.9235
110	0.9982
116	0.9598
116	0.977
107	0.9291
112	0.9725
89	0.9651
90	0.99
111	0.9639
113	0.9812
115	0.9986
119	1
117	0.9854
113	0.9398
118	0.9643
117	0.9854
148	0.9849
146	0.9983
136	0.9944
139	0.9504
154	0.9868
161	0.9688
164	0.962
199	0.9482
201	0.9989
156	0.9488
131	0.9579
116	0.9364
127	0.9954
130	0.9897
128	0.9745
127	0.9669
111	0.9639
112	0.9433
116	0.9648
119	0.9725
111	0.9639
112	0.9433
91	0.9537
94	0.9991
110	0.9853
102	1
120	0.9687
119	0.9725
125	0.9679
119	0.9606
126	0.9875
125	0.9404
148	0.9588
142	0.9709
141	0.9641
143	0.9411
150	0.9871
152	1
165	0.9438
193	0.95
190	0.9443
153	1
132	0.9277
121	0.9767
118	0.9938
110	0.9675
145	0.9914
147	0.9782
111	1
111	0.9763
109	0.9891
104	0.9742
119	1
118	1
101	0.9336
93	0.9171
106	0.9495
109	0.9763
113	0.9812
110	0.9552
111	0.9639
124	0.9719
40	0.9731
40	0.9731
126	0.9479
131	0.9579
116	0.9648
122	0.9562
133	1
136	0.9559
157	0.9447
192	0.9542
197	0.9791
154	0.9612
128	1
124	0.9719
124	0.9719
113	0.9398
151	0.9528
153	0.9654
117	0.9444
115	0.9283
112	0.9851
102	0.9554
123	0.9929
120	0.9687
90	0.9432
97	0.9086
104	0.9614
108	0.9674
113	0.9812
109	0.9763
114	0.9601
120	0.9687
39	0.9996
39	0.9996
129	0.9323
122	0.9178
114	0.9899
116	1
138	0.9436
140	0.8971
158	0.9862
198	0.984
205	0.9638
151	0.9783
145	0.9649
130	0.9506
125	0.9797
123	0.9929
109	0.9465
102	0.9554
111	1
111	0.9763
108	0.9499
104	0.9872
107	0.9291
103	0.9777
110	0.9552
107	1
106	0.9619
110	1
116	0.9364
111	0.9232
100	1
103	1
134	0.9798
137	1
132	0.9652
129	0.9433
119	0.9898
125	0.9797
142	0.9709
151	0.9676
153	0.9804
187	0.9514
189	0.971
150	0.9612
140	0.9316
131	0.9973
127	0.9669
125	0.9517
112	0.9725
108	1
115	0.9283
112	0.9433
111	0.9763
108	0.9499
105	0.9528
107	0.9584
106	0.9799
113	0.9812
114	0.9899
106	0.9204
111	0.9639
115	0.9685
106	0.9929
97	0.9696
131	0.9855
119	0.9327
124	0.9602
125	0.9797
117	0.9854
119	0.9606
147	0.9524
155	0.9932
155	0.9932
192	0.9542
199	0.989
156	0.9488
142	0.9709
138	0.9699
116	0.977
110	0.9552
116	0.9648
114	0.9482
117	0.9731
112	0.9433
109	0.918
116	0.9364
131	0.9314
142	0.982
108	1
112	0.9315
104	1
108	0.9674
122	0.9562
110	0.9552
116	0.977
123	0.9525
116	0.9364
116	0.948
115	0.9685
124	0.9329
129	0.9705
127	0.9554
137	0.9629
142	0.9709
137	0.9367
174	0.9611
195	0.9469
150	0.9982
139	0.9504
130	0.978
118	1
114	0.9899
112	0.9725
114	0.9601
116	0.977
112	0.9851
106	0.9929
111	0.9763
112	1
130	0.9243
112	1
104	0.9614
107	0.9584
109	0.9763
116	0.977
105	0.9706
114	0.9601
122	0.9562
125	0.9404
118	0.9643
114	1
112	0.9315
120	0.9568
119	0.9898
137	0.974
145	0.9649
140	0.9954
179	0.9887
197	0.9791
150	0.9718
133	0.9725
127	0.9669
128	1
126	0.9875
122	0.9288
115	0.9565
139	0.9882
141	0.9641
109	0.9587
105	0.9835
104	0.9742
103	0.9648
113	0.9398
121	0.9767
114	0.9601
113	0.9398
116	1
114	0.9601
118	0.9643
117	0.9854
127	0.9554
133	0.9725
125	0.9797
116	0.948
135	0.9757
136	0.9829
140	0.9573
152	0.9848
151	0.9783
189	0.9616
198	0.9615
150	0.9718
132	0.9652
129	0.9821
126	0.9213
120	0.9687
122	0.9848
118	0.9643
136	0.9299
138	0.9699
111	0.9763
106	0.9929
105	0.9528
105	0.9967
111	0.9942
115	0.9398
111	0.9639
113	0.9688
117	0.9444
117	0.9444
122	0.9562
118	0.9248
125	0.9517
132	0.9652
115	0.9565
115	0.9283
125	0.9679
133	1
137	0.974
146	0.9355
145	0.9649
188	0.9565
211	0.961
163	0.9562
130	0.9506
123	0.9929
130	0.9897
129	0.9821
119	0.9898
116	0.977
118	0.9525
115	0.9685
112	0.9433
107	0.971
141	0.9641
134	0.9798
106	0.9619
112	0.9725
115	0.9685
115	0.9986
105	0.9706
112	0.9725
116	0.977
119	1
116	0.977
114	0.9601
122	0.9848
125	0.9679
120	0.9292
122	0.9728
139	0.9769
139	0.9882
128	0.963
161	0.921
200	0.9712
161	0.9346
134	0.9418
122	0.997
132	0.9652
127	0.9954
121	0.9767
119	0.9898
115	0.9565
118	0.9525
116	0.9364
108	0.98
142	1
132	0.9652
110	0.9264
108	0.9096
118	0.9525
113	0.9517
105	1
103	0.9964
121	0.9484
118	0.9525
121	0.9767
115	0.9565
125	0.9679
124	0.9329
131	0.9855
122	0.9562
135	0.9757
138	0.9436
129	0.9433
163	0.9808
186	0.969
146	0.9716
98	0.948
83	1
112	0.9851
116	1
113	0.9812
118	0.9938
137	0.9474
144	0.9846
107	1
106	0.9929
134	0.9418
133	0.9348
110	0.9853
115	0.9986
96	0.9729
92	0.9778
167	0.9553
173	0.9653
111	0.9942
118	0.9525
115	0.9565
118	0.9525
128	0.9912
131	0.9855
118	0.9248
109	0.9891
117	0.9731
117	0.9731
158	0.9756
199	0.9572
189	0.9393
142	1
89	0.9651
83	0.9798
123	0.964
120	0.9405
123	0.964
125	0.9517
140	0.9573
146	0.9716
101	0.9461
106	0.9619
139	0.9504
132	0.9652
111	0.9763
119	0.9606
98	0.9609
80	0.9942
172	0.9839
170	0.9725
116	1
115	0.9685
117	1
115	0.9685
123	0.9364
123	0.9525
114	0.9601
113	0.9939
110	0.9675
126	0.9479
157	0.9548
199	0.9572
203	0.9544
165	0.9342
150	0.9718
139	0.9769
122	0.9562
118	0.9814
120	0.9981
123	0.9929
118	0.9525
118	0.9525
120	0.9405
123	0.964
116	0.9364
115	0.9685
112	0.9433
100	0.9674
120	0.9687
120	0.9687
126	0.9593
113	0.9398
116	0.9648
122	0.9562
110	0.9853
113	0.9398
123	0.964
118	0.9248
119	0.9725
121	0.9484
133	0.9612
140	0.9573
153	0.9912
186	0.969
209	0.9519
165	0.9578
144	0.9582
139	0.9504
121	0.9767
119	1
119	0.9606
117	1
117	1
117	0.9854
118	0.9938
120	0.9807
121	0.9767
118	0.9814
104	0.9742
105	0.9835
117	0.9854
116	1
117	0.9854
135	0.9336
122	0.9562
117	0.9854
117	0.9854
110	0.9552
119	0.9606
117	0.9731
118	0.9814
122	0.9447
136	0.9944
134	0.9527
151	0.9676
193	0.9372
187	0.9514
142	0.9709
105	0.9405
104	1
116	0.977
115	0.9565
122	0.9848
126	0.9875
135	0.9598
139	0.9613
124	0.9719
116	0.9364
114	0.9202
114	0.9601
120	0.9687
116	0.9648
110	0.9552
110	0.9552
112	0.9725
114	0.9899
118	0.9938
121	0.9484
115	0.9986
114	1
117	1
122	0.9562
120	0.9807
123	0.964
161	0.9792
175	0.9339
140	0.984
180	0.9378
189	0.9393
144	0.9846
107	1
105	0.9835
115	0.9808
112	0.9851
120	1
122	0.997
143	0.9516
142	0.9709
114	0.9601
116	0.977
113	0.9812
122	0.9728
113	0.9939
113	0.9517
121	0.9484
113	0.9812
117	0.9444
114	0.9899
118	0.9814
114	0.9202
120	0.9687
116	0.9364
122	0.9848
127	0.9554
126	0.9593
118	0.9814
169	0.9667
171	0.9782
137	0.974
179	0.9887
190	0.9443
164	0.9381
140	0.9954
130	0.978
138	0.9811
124	0.9719
128	1
130	0.9897
117	0.9444
121	0.9484
113	0.9812
115	0.9685
114	0.9316
106	0.9929
118	0.9814
125	0.9404
107	0.971
109	0.9891
124	0.9719
123	0.964
115	0.9986
123	0.9758
116	1
115	0.9685
39	0.9488
41	0.9285
113	0.9812
116	0.977
83	0.9945
81	1
167	0.9455
211	0.961
199	0.9664
155	0.9427
140	0.9573
135	0.9871
125	1
124	0.9719
129	1
132	0.9385
121	0.9767
122	0.9848
120	0.9405
119	0.9898
110	0.9552
109	0.9587
121	0.9648
124	0.9602
106	0.9323
108	0.9378
125	0.9679
129	0.9705
124	0.9719
119	1
113	0.9398
117	0.9854
40	1
42	1
111	0.9942
110	0.9853
80	0.9942
81	1
165	0.9438
213	0.9488
216	0.9329
177	0.9776
126	0.9479
122	0.9848
129	0.9705
125	0.9517
124	0.9719
128	0.9359
126	0.9593
123	0.9929
111	0.9639
105	1
123	1
121	0.9484
121	0.96
119	0.9441
127	0.9669
130	0.9506
116	0.977
116	1
114	0.9601
118	0.9248
115	0.9986
118	0.9643
133	0.9456
134	0.9914
130	0.9897
138	0.9699
153	0.955
157	0.9447
151	0.9676
188	0.9565
228	0.9433
187	0.9514
130	0.978
120	0.9687
136	0.9559
130	0.9506
134	0.9798
130	0.978
139	0.925
132	0.9766
108	0.9674
113	0.9812
129	0.9544
126	0.9593
121	0.9484
126	0.9757
133	0.9725
131	0.9855
123	0.9929
122	0.9848
122	0.9848
114	0.9601
121	0.9767
120	0.9687
137	0.974
135	0.9598
143	0.9411
132	0.954
149	0.9805
153	0.9804
163	0.9324
192	0.9768
201	0.954
154	0.9717
173	0.9555
166	0.9398
137	0.9629
135	0.9231
124	0.9719
133	0.9348
84	1
89	0.979
95	0.9628
99	0.9577
140	0.9682
145	0.9649
113	0.9517
110	0.9675
132	0.954
130	0.978
121	0.9103
124	0.944
131	0.9579
145	0.9649
150	0.9612
149	0.9653
141	0.9641
142	0.9449
149	0.9548
155	0.9327
129	1
134	0.9162
165	0.9438
208	0.9473
203	0.9764
165	0.9679
193	0.9592
180	0.9942
148	0.9588
143	0.9516
133	0.9725
136	0.9669
89	0.979
88	0.968
104	1
99	1
158	0.9268
149	0.9548
120	0.9687
117	0.9444
143	0.9889
147	0.9782
139	0.9882
134	0.9527
149	0.9653
147	0.942
156	0.9996
150	0.9718
153	0.9804
152	0.974
154	0.9868
158	0.9862
140	0.9316
136	0.9299
169	0.9667
208	0.978
242	0.9323
206	0.9382
37	1
31	1
177	0.9877
172	0.9179
169	0.9667
166	0.9496
129	1
117	1
171	0.9445
171	0.9782
168	0.9374
154	0.9612
172	0.905
175	0.9433
160	0.9731
163	0.9808
167	0.9224
160	0.9987
153	0.9654
154	0.9717
158	0.9862
162	0.9503
92	0.9324
89	0.979
162	0.9748
162	0.9748
170	0.9725
179	0.9418
168	0.9855
210	0.9565
301	0.96
253	0.947
35	1
41	0.9974
221	0.9631
215	0.9577
218	0.95
209	0.931
150	0.9718
160	0.9628
209	0.9519
210	0.9355
191	0.9492
187	0.9514
217	0.9457
204	0.9591
194	0.9642
193	0.9819
201	0.945
196	0.9741
196	0.9972
193	0.9819
197	0.9791
201	0.9761
114	1
102	0.9256
209	0.9519
203	0.9544
210	0.9874
235	0.9722
216	0.9535
259	0.9695
Experiment,2,.tif
257	0.962
219	0.9544
161	0.9792
171	0.9445
191	0.9718
193	0.9592
204	0.9591
205	0.973
160	0.9731
177	0.9221
186	0.9463
188	0.9659
183	0.9629
193	0.9372
183	0.9629
180	0.9702
213	0.9791
233	0.8976
207	0.9733
210	0.9874
175	0.9433
173	0.9325
186	0.9463
193	0.9819
201	0.9989
204	0.9906
215	0.9577
207	0.9428
202	0.9716
200	0.9403
181	0.943
252	0.9708
218	0.95
170	0.9486
132	0.9652
129	0.9989
151	0.9425
145	1
179	0.9887
159	0.9327
133	1
135	0.9871
134	0.9798
139	1
140	0.9573
135	1
135	0.9598
131	0.9579
191	0.9402
189	0.9945
166	0.9595
169	0.9914
125	0.9631
131	0.9207
142	0.9709
130	0.9243
143	1
158	0.9507
158	0.9862
155	0.9932
152	0.9487
144	0.9582
128	0.9359
185	0.9638
239	0.9597
188	0.9794
157	0.9548
150	0.9718
143	0.9778
143	0.9516
134	0.9798
130	0.978
136	0.9669
136	0.9405
128	0.963
129	0.9705
126	0.9875
124	0.9719
140	0.9573
148	0.9849
141	0.9641
136	0.9669
47	1
48	1
133	0.9348
154	0.9366
124	0.944
124	0.9838
125	0.9797
120	0.9687
124	0.9602
109	0.9587
110	0.9552
109	0.9587
151	0.9324
215	0.9087
230	0.9721
184	0.9681
146	0.9716
144	0.9846
132	0.9931
131	0.9855
130	0.978
119	0.9606
130	0.978
125	0.9679
116	1
116	0.9648
118	0.9938
126	0.9757
134	0.9798
135	0.9598
124	0.9602
130	0.9897
45	1
44	0.9964
140	0.9573
132	0.9385
130	0.9897
120	0.9687
113	0.9812
116	1
114	0.9899
111	0.9639
110	0.9552
116	0.977
163	0.9913
220	0.9588
122	0.9848
89	0.979
149	0.9653
146	0.9716
51	0.9813
50	0.9884
106	1
98	1
139	1
139	0.9504
116	1
118	0.9525
107	1
115	0.9986
134	0.9798
132	0.9652
130	0.9506
131	0.9579
126	0.9593
125	0.9797
149	0.9653
139	0.9398
124	0.9838
121	0.9767
110	0.9982
113	0.9517
124	0.9719
107	1
106	1
112	0.9433
125	0.9517
174	0.9709
135	0.971
92	0.9778
147	0.942
142	0.998
51	0.9813
48	1
114	1
106	0.9929
132	0.9652
139	0.9882
110	0.9675
114	0.9482
118	0.9525
118	0.9409
135	0.9598
129	0.9705
135	0.9598
136	0.9669
119	0.9725
126	0.9875
146	0.9825
136	0.9669
134	0.9798
126	0.9757
105	0.9835
109	1
112	1
113	0.9812
104	0.9614
116	1
127	0.9669
191	0.9585
180	0.9702
154	0.9868
142	0.9709
132	0.9652
122	0.9447
127	0.9554
124	0.9329
111	0.9639
114	0.9202
117	0.9731
128	0.963
129	0.9989
137	0.974
131	0.9579
95	0.9956
99	1
175	0.9666
169	0.9334
112	0.9851
118	0.9643
100	0.9367
95	0.9628
129	0.9705
134	0.9527
95	0.919
99	0.9577
119	0.9898
103	0.9964
96	0.9729
101	0.9587
103	0.9648
139	0.9504
197	0.9697
153	0.955
133	0.9456
127	0.9286
126	0.9757
122	0.9447
119	0.9327
121	0.9767
119	0.9606
126	0.9757
126	0.9593
132	0.9652
136	0.9944
136	0.9559
104	1
93	0.9747
179	0.9418
170	0.939
113	0.9517
118	0.9938
100	0.9805
100	0.9805
137	0.9219
137	0.9117
100	1
100	0.9805
113	0.9812
110	0.9853
107	0.9291
106	0.9929
110	0.9853
142	1
191	0.9718
143	0.9778
171	1
166	0.9398
131	0.9855
122	0.9679
104	0.9742
103	1
71	0.9664
76	0.9445
135	0.9871
143	0.9778
125	0.9679
127	0.9834
138	0.9811
123	0.9929
129	1
134	0.9798
112	0.9851
105	0.9835
142	0.9556
133	0.9456
111	0.9763
122	0.9447
125	0.9797
116	0.9364
113	0.9939
113	0.9517
155	0.9932
165	0.9578
140	0.9316
197	0.9791
194	0.9332
139	0.9504
170	0.9625
165	0.9679
135	0.9871
127	0.9554
107	1
102	1
73	0.9072
80	0.9444
134	0.9684
132	0.954
122	0.9848
128	0.963
131	0.9855
128	0.963
133	0.9725
134	0.9798
116	0.9648
124	0.9329
142	0.982
136	0.9405
106	0.9619
112	0.9725
127	0.9669
124	0.9838
114	0.9899
107	0.9584
151	0.9676
159	0.9327
136	0.9944
190	0.9667
215	0.9577
162	0.9503
125	0.9797
118	0.9938
120	1
118	0.9525
129	0.9989
116	1
121	0.937
125	0.9679
136	0.9669
132	0.9652
130	0.978
132	0.9652
152	0.9487
146	0.9716
132	0.9931
125	0.9797
148	0.9588
137	0.974
130	0.9506
123	0.964
141	0.9751
143	0.9889
130	0.9506
133	0.9725
115	0.9986
117	0.9731
114	0.9899
120	0.9687
120	0.9687
175	0.9666
202	0.9716
165	0.9438
129	0.9705
126	0.9593
126	0.9213
120	0.9687
121	0.9484
123	0.9808
123	0.9253
133	0.9725
131	0.9579
138	0.9436
130	0.978
135	0.9231
140	0.9573
144	0.9329
132	0.9652
136	0.9669
129	0.9989
142	0.982
129	0.9821
132	1
152	0.9591
138	0.9699
138	0.9811
137	0.974
119	0.9606
126	0.9479
133	0.9725
118	0.9248
133	0.9348
173	0.9896
157	0.9548
140	0.9316
156	0.9632
164	0.962
131	0.9579
129	0.9544
129	0.9705
125	0.9517
128	0.963
129	0.9705
105	0.9835
107	1
98	0.9932
96	0.9729
124	0.9887
124	0.9719
127	0.9954
126	0.9593
133	0.9725
126	0.9875
143	0.9516
143	0.9889
141	1
141	1
134	0.9798
131	0.9579
134	0.9914
126	0.9593
125	0.9797
126	0.9479
135	0.9871
202	0.9286
184	0.9361
145	0.9649
178	0.9594
158	0.9862
131	0.9579
128	0.9745
122	0.9848
129	0.9433
127	0.9554
129	0.9705
113	0.9812
110	0.9675
94	0.9991
97	0.9696
122	0.9562
122	0.9447
137	0.974
130	0.978
134	0.9798
129	0.9705
143	0.9889
140	0.9682
143	0.9516
140	0.9954
139	0.9882
139	0.9882
135	0.9871
132	0.9652
126	0.9479
132	0.9652
144	0.9846
192	0.9451
82	1
64	0.9982
140	0.9213
127	0.9554
145	0.9649
130	0.9897
129	0.9705
119	0.9606
128	0.9745
125	0.9797
87	0.9911
87	0.9768
147	0.9674
146	0.9608
[truncated: 4,148 more rows]
