# Supplementary material for: ScreenGarden: a shinyR application for fast and easy analysis of plate-based high-throughput screens
Source: BMC Bioinformatics. 2022 Feb 5;23:60. doi: 10.1186/s12859-022-04586-1 (PMC8818250; doi:10.1186/s12859-022-04586-1)
Supplement: Supplementary file 3 — Additional file 3. Example of an alternative colony size input file recognised by ScreenGarden, containing information about the query and control names (Label), plate position (Plate, Row, Column) and colony sizes (colonysize). [file 12859_2022_4586_MOESM3_ESM.txt]

Label	Plate	colonysize	Row	Column
Experiment	1	72	1	1
Experiment	1	266	2	1
Experiment	1	238	3	1
Experiment	1	219	4	1
Experiment	1	218	5	1
Experiment	1	210	6	1
Experiment	1	222	7	1
Experiment	1	221	8	1
Experiment	1	48	9	1
Experiment	1	55	10	1
Experiment	1	204	11	1
Experiment	1	216	12	1
Experiment	1	172	13	1
Experiment	1	181	14	1
Experiment	1	185	15	1
Experiment	1	207	16	1
Experiment	1	61	17	1
Experiment	1	63	18	1
Experiment	1	247	19	1
Experiment	1	226	20	1
Experiment	1	175	21	1
Experiment	1	197	22	1
Experiment	1	200	23	1
Experiment	1	201	24	1
Experiment	1	221	25	1
Experiment	1	211	26	1
Experiment	1	238	27	1
Experiment	1	241	28	1
Experiment	1	236	29	1
Experiment	1	244	30	1
Experiment	1	66	31	1
Experiment	1	63	32	1
Experiment	1	59	1	2
Experiment	1	46	2	2
Experiment	1	221	3	2
Experiment	1	206	4	2
Experiment	1	201	5	2
Experiment	1	185	6	2
Experiment	1	197	7	2
Experiment	1	197	8	2
Experiment	1	32	9	2
Experiment	1	34	10	2
Experiment	1	185	11	2
Experiment	1	166	12	2
Experiment	1	157	13	2
Experiment	1	143	14	2
Experiment	1	132	15	2
Experiment	1	161	16	2
Experiment	1	39	17	2
Experiment	1	40	18	2
Experiment	1	222	19	2
Experiment	1	194	20	2
Experiment	1	155	21	2
Experiment	1	179	22	2
Experiment	1	176	23	2
Experiment	1	192	24	2
Experiment	1	189	25	2
Experiment	1	190	26	2
Experiment	1	224	27	2
Experiment	1	233	28	2
Experiment	1	224	29	2
Experiment	1	224	30	2
Experiment	1	95	31	2
Experiment	1	91	32	2
Experiment	1	63	1	3
Experiment	1	39	2	3
Experiment	1	31	3	3
Experiment	1	26	4	3
Experiment	1	184	5	3
Experiment	1	181	6	3
Experiment	1	160	7	3
Experiment	1	166	8	3
Experiment	1	167	9	3
Experiment	1	159	10	3
Experiment	1	210	11	3
Experiment	1	208	12	3
Experiment	1	147	13	3
Experiment	1	154	14	3
Experiment	1	153	15	3
Experiment	1	148	16	3
Experiment	1	134	17	3
Experiment	1	130	18	3
Experiment	1	155	19	3
Experiment	1	150	20	3
Experiment	1	156	21	3
Experiment	1	132	22	3
Experiment	1	135	23	3
Experiment	1	126	24	3
Experiment	1	172	25	3
Experiment	1	177	26	3
Experiment	1	166	27	3
Experiment	1	157	28	3
Experiment	1	179	29	3
Experiment	1	199	30	3
Experiment	1	238	31	3
Experiment	1	244	32	3
Experiment	1	56	1	4
Experiment	1	32	2	4
Experiment	1	30	3	4
Experiment	1	23	4	4
Experiment	1	187	5	4
Experiment	1	174	6	4
Experiment	1	171	7	4
Experiment	1	163	8	4
Experiment	1	175	9	4
Experiment	1	149	10	4
Experiment	1	202	11	4
Experiment	1	198	12	4
Experiment	1	144	13	4
Experiment	1	129	14	4
Experiment	1	155	15	4
Experiment	1	140	16	4
Experiment	1	119	17	4
Experiment	1	117	18	4
Experiment	1	154	19	4
Experiment	1	135	20	4
Experiment	1	142	21	4
Experiment	1	155	22	4
Experiment	1	121	23	4
Experiment	1	129	24	4
Experiment	1	168	25	4
Experiment	1	170	26	4
Experiment	1	132	27	4
Experiment	1	143	28	4
Experiment	1	187	29	4
Experiment	1	189	30	4
Experiment	1	236	31	4
Experiment	1	224	32	4
Experiment	1	57	1	5
Experiment	1	34	2	5
Experiment	1	220	3	5
Experiment	1	195	4	5
Experiment	1	168	5	5
Experiment	1	170	6	5
Experiment	1	177	7	5
Experiment	1	159	8	5
Experiment	1	181	9	5
Experiment	1	181	10	5
Experiment	1	158	11	5
Experiment	1	148	12	5
Experiment	1	166	13	5
Experiment	1	164	14	5
Experiment	1	165	15	5
Experiment	1	160	16	5
Experiment	1	140	17	5
Experiment	1	136	18	5
Experiment	1	159	19	5
Experiment	1	163	20	5
Experiment	1	149	21	5
Experiment	1	162	22	5
Experiment	1	158	23	5
Experiment	1	160	24	5
Experiment	1	157	25	5
Experiment	1	151	26	5
Experiment	1	158	27	5
Experiment	1	165	28	5
Experiment	1	213	29	5
Experiment	1	210	30	5
Experiment	1	214	31	5
Experiment	1	204	32	5
Experiment	1	49	1	6
Experiment	1	28	2	6
Experiment	1	209	3	6
Experiment	1	189	4	6
Experiment	1	178	5	6
Experiment	1	159	6	6
Experiment	1	157	7	6
Experiment	1	156	8	6
Experiment	1	185	9	6
Experiment	1	189	10	6
Experiment	1	147	11	6
Experiment	1	140	12	6
Experiment	1	160	13	6
Experiment	1	165	14	6
Experiment	1	171	15	6
Experiment	1	147	16	6
Experiment	1	129	17	6
Experiment	1	138	18	6
Experiment	1	159	19	6
Experiment	1	164	20	6
Experiment	1	147	21	6
Experiment	1	166	22	6
Experiment	1	161	23	6
Experiment	1	164	24	6
Experiment	1	145	25	6
Experiment	1	147	26	6
Experiment	1	145	27	6
Experiment	1	146	28	6
Experiment	1	188	29	6
Experiment	1	213	30	6
Experiment	1	207	31	6
Experiment	1	202	32	6
Experiment	1	289	1	7
Experiment	1	216	2	7
Experiment	1	131	3	7
Experiment	1	124	4	7
Experiment	1	167	5	7
Experiment	1	164	6	7
Experiment	1	131	7	7
Experiment	1	124	8	7
Experiment	1	145	9	7
Experiment	1	143	10	7
Experiment	1	168	11	7
Experiment	1	160	12	7
Experiment	1	139	13	7
Experiment	1	139	14	7
Experiment	1	132	15	7
Experiment	1	137	16	7
Experiment	1	140	17	7
Experiment	1	135	18	7
Experiment	1	147	19	7
Experiment	1	144	20	7
Experiment	1	139	21	7
Experiment	1	137	22	7
Experiment	1	153	23	7
Experiment	1	161	24	7
Experiment	1	148	25	7
Experiment	1	155	26	7
Experiment	1	195	27	7
Experiment	1	179	28	7
Experiment	1	159	29	7
Experiment	1	169	30	7
Experiment	1	177	31	7
Experiment	1	158	32	7
Experiment	1	254	1	8
Experiment	1	182	2	8
Experiment	1	133	3	8
Experiment	1	130	4	8
Experiment	1	158	5	8
Experiment	1	163	6	8
Experiment	1	121	7	8
Experiment	1	125	8	8
Experiment	1	144	9	8
Experiment	1	147	10	8
Experiment	1	156	11	8
Experiment	1	154	12	8
Experiment	1	136	13	8
Experiment	1	142	14	8
Experiment	1	138	15	8
Experiment	1	126	16	8
Experiment	1	138	17	8
Experiment	1	150	18	8
Experiment	1	148	19	8
Experiment	1	133	20	8
Experiment	1	120	21	8
Experiment	1	135	22	8
Experiment	1	172	23	8
Experiment	1	141	24	8
Experiment	1	144	25	8
Experiment	1	147	26	8
Experiment	1	201	27	8
Experiment	1	207	28	8
Experiment	1	167	29	8
Experiment	1	184	30	8
Experiment	1	176	31	8
Experiment	1	165	32	8
Experiment	1	62	1	9
Experiment	1	45	2	9
Experiment	1	184	3	9
Experiment	1	164	4	9
Experiment	1	180	5	9
Experiment	1	159	6	9
Experiment	1	156	7	9
Experiment	1	156	8	9
Experiment	1	139	9	9
Experiment	1	137	10	9
Experiment	1	144	11	9
Experiment	1	134	12	9
Experiment	1	177	13	9
Experiment	1	175	14	9
Experiment	1	144	15	9
Experiment	1	145	16	9
Experiment	1	139	17	9
Experiment	1	149	18	9
Experiment	1	141	19	9
Experiment	1	143	20	9
Experiment	1	135	21	9
Experiment	1	134	22	9
Experiment	1	132	23	9
Experiment	1	122	24	9
Experiment	1	146	25	9
Experiment	1	144	26	9
Experiment	1	144	27	9
Experiment	1	156	28	9
Experiment	1	180	29	9
Experiment	1	198	30	9
Experiment	1	183	31	9
Experiment	1	174	32	9
Experiment	1	53	1	10
Experiment	1	42	2	10
Experiment	1	181	3	10
Experiment	1	168	4	10
Experiment	1	164	5	10
Experiment	1	158	6	10
Experiment	1	165	7	10
Experiment	1	166	8	10
Experiment	1	138	9	10
Experiment	1	133	10	10
Experiment	1	149	11	10
Experiment	1	149	12	10
Experiment	1	167	13	10
Experiment	1	166	14	10
Experiment	1	147	15	10
Experiment	1	129	16	10
Experiment	1	144	17	10
Experiment	1	139	18	10
Experiment	1	125	19	10
Experiment	1	144	20	10
Experiment	1	115	21	10
Experiment	1	130	22	10
Experiment	1	140	23	10
Experiment	1	136	24	10
Experiment	1	143	25	10
Experiment	1	137	26	10
Experiment	1	151	27	10
Experiment	1	170	28	10
Experiment	1	185	29	10
Experiment	1	192	30	10
Experiment	1	215	31	10
Experiment	1	185	32	10
Experiment	1	229	1	11
Experiment	1	181	2	11
Experiment	1	126	3	11
Experiment	1	120	4	11
Experiment	1	235	5	11
Experiment	1	225	6	11
Experiment	1	145	7	11
Experiment	1	134	8	11
Experiment	1	172	9	11
Experiment	1	180	10	11
Experiment	1	148	11	11
Experiment	1	130	12	11
Experiment	1	140	13	11
Experiment	1	136	14	11
Experiment	1	133	15	11
Experiment	1	128	16	11
Experiment	1	146	17	11
Experiment	1	143	18	11
Experiment	1	134	19	11
Experiment	1	128	20	11
Experiment	1	139	21	11
Experiment	1	137	22	11
Experiment	1	135	23	11
Experiment	1	142	24	11
Experiment	1	132	25	11
Experiment	1	142	26	11
Experiment	1	173	27	11
Experiment	1	165	28	11
Experiment	1	168	29	11
Experiment	1	179	30	11
Experiment	1	192	31	11
Experiment	1	178	32	11
Experiment	1	195	1	12
Experiment	1	172	2	12
Experiment	1	121	3	12
Experiment	1	109	4	12
Experiment	1	232	5	12
Experiment	1	222	6	12
Experiment	1	125	7	12
Experiment	1	122	8	12
Experiment	1	183	9	12
Experiment	1	191	10	12
Experiment	1	143	11	12
Experiment	1	153	12	12
Experiment	1	144	13	12
Experiment	1	141	14	12
Experiment	1	134	15	12
Experiment	1	118	16	12
Experiment	1	148	17	12
Experiment	1	150	18	12
Experiment	1	123	19	12
Experiment	1	124	20	12
Experiment	1	142	21	12
Experiment	1	147	22	12
Experiment	1	148	23	12
Experiment	1	140	24	12
Experiment	1	141	25	12
Experiment	1	141	26	12
Experiment	1	168	27	12
Experiment	1	180	28	12
Experiment	1	163	29	12
Experiment	1	185	30	12
Experiment	1	196	31	12
Experiment	1	181	32	12
Experiment	1	219	1	13
Experiment	1	180	2	13
Experiment	1	162	3	13
Experiment	1	162	4	13
Experiment	1	157	5	13
Experiment	1	143	6	13
Experiment	1	138	7	13
Experiment	1	140	8	13
Experiment	1	137	9	13
Experiment	1	129	10	13
Experiment	1	137	11	13
Experiment	1	138	12	13
Experiment	1	173	13	13
Experiment	1	171	14	13
Experiment	1	116	15	13
Experiment	1	113	16	13
Experiment	1	133	17	13
Experiment	1	131	18	13
Experiment	1	118	19	13
Experiment	1	113	20	13
Experiment	1	116	21	13
Experiment	1	119	22	13
Experiment	1	141	23	13
Experiment	1	174	24	13
Experiment	1	129	25	13
Experiment	1	140	26	13
Experiment	1	147	27	13
Experiment	1	165	28	13
Experiment	1	161	29	13
Experiment	1	186	30	13
Experiment	1	40	31	13
Experiment	1	42	32	13
Experiment	1	209	1	14
Experiment	1	169	2	14
Experiment	1	156	3	14
Experiment	1	159	4	14
Experiment	1	150	5	14
Experiment	1	150	6	14
Experiment	1	142	7	14
Experiment	1	140	8	14
Experiment	1	137	9	14
Experiment	1	129	10	14
Experiment	1	128	11	14
Experiment	1	136	12	14
Experiment	1	167	13	14
Experiment	1	168	14	14
Experiment	1	108	15	14
Experiment	1	116	16	14
Experiment	1	116	17	14
Experiment	1	132	18	14
Experiment	1	107	19	14
Experiment	1	113	20	14
Experiment	1	112	21	14
Experiment	1	115	22	14
Experiment	1	141	23	14
Experiment	1	145	24	14
Experiment	1	143	25	14
Experiment	1	136	26	14
Experiment	1	156	27	14
Experiment	1	157	28	14
Experiment	1	163	29	14
Experiment	1	193	30	14
Experiment	1	38	31	14
Experiment	1	37	32	14
Experiment	1	204	1	15
Experiment	1	164	2	15
Experiment	1	186	3	15
Experiment	1	174	4	15
Experiment	1	163	5	15
Experiment	1	168	6	15
Experiment	1	133	7	15
Experiment	1	126	8	15
Experiment	1	133	9	15
Experiment	1	143	10	15
Experiment	1	35	11	15
Experiment	1	31	12	15
Experiment	1	135	13	15
Experiment	1	132	14	15
Experiment	1	113	15	15
Experiment	1	118	16	15
Experiment	1	126	17	15
Experiment	1	129	18	15
Experiment	1	130	19	15
Experiment	1	134	20	15
Experiment	1	133	21	15
Experiment	1	137	22	15
Experiment	1	132	23	15
Experiment	1	141	24	15
Experiment	1	159	25	15
Experiment	1	167	26	15
Experiment	1	146	27	15
Experiment	1	155	28	15
Experiment	1	149	29	15
Experiment	1	173	30	15
Experiment	1	185	31	15
Experiment	1	162	32	15
Experiment	1	195	1	16
Experiment	1	152	2	16
Experiment	1	185	3	16
Experiment	1	172	4	16
Experiment	1	173	5	16
Experiment	1	169	6	16
Experiment	1	141	7	16
Experiment	1	126	8	16
Experiment	1	139	9	16
Experiment	1	131	10	16
Experiment	1	32	11	16
Experiment	1	32	12	16
Experiment	1	133	13	16
Experiment	1	143	14	16
Experiment	1	114	15	16
Experiment	1	113	16	16
Experiment	1	122	17	16
Experiment	1	132	18	16
Experiment	1	124	19	16
Experiment	1	108	20	16
Experiment	1	138	21	16
Experiment	1	146	22	16
Experiment	1	134	23	16
Experiment	1	148	24	16
Experiment	1	159	25	16
Experiment	1	160	26	16
Experiment	1	145	27	16
Experiment	1	167	28	16
Experiment	1	148	29	16
Experiment	1	175	30	16
Experiment	1	161	31	16
Experiment	1	157	32	16
Experiment	1	175	1	17
Experiment	1	145	2	17
Experiment	1	162	3	17
Experiment	1	153	4	17
Experiment	1	13	5	17
Experiment	1	10	6	17
Experiment	1	146	7	17
Experiment	1	134	8	17
Experiment	1	137	9	17
Experiment	1	151	10	17
Experiment	1	115	11	17
Experiment	1	122	12	17
Experiment	1	155	13	17
Experiment	1	155	14	17
Experiment	1	142	15	17
Experiment	1	139	16	17
Experiment	1	133	17	17
Experiment	1	142	18	17
Experiment	1	117	19	17
Experiment	1	123	20	17
Experiment	1	172	21	17
Experiment	1	171	22	17
Experiment	1	132	23	17
Experiment	1	144	24	17
Experiment	1	152	25	17
Experiment	1	157	26	17
Experiment	1	137	27	17
Experiment	1	146	28	17
Experiment	1	140	29	17
Experiment	1	157	30	17
Experiment	1	206	31	17
Experiment	1	158	32	17
Experiment	1	182	1	18
Experiment	1	160	2	18
Experiment	1	161	3	18
Experiment	1	156	4	18
Experiment	1	13	5	18
Experiment	1	11	6	18
Experiment	1	135	7	18
Experiment	1	126	8	18
Experiment	1	139	9	18
Experiment	1	164	10	18
Experiment	1	114	11	18
Experiment	1	116	12	18
Experiment	1	150	13	18
Experiment	1	172	14	18
Experiment	1	132	15	18
Experiment	1	126	16	18
Experiment	1	133	17	18
Experiment	1	146	18	18
Experiment	1	121	19	18
Experiment	1	124	20	18
Experiment	1	161	21	18
Experiment	1	177	22	18
Experiment	1	136	23	18
Experiment	1	134	24	18
Experiment	1	176	25	18
Experiment	1	154	26	18
Experiment	1	128	27	18
Experiment	1	160	28	18
Experiment	1	135	29	18
Experiment	1	150	30	18
Experiment	1	201	31	18
Experiment	1	195	32	18
Experiment	1	201	1	19
Experiment	1	151	2	19
Experiment	1	16	3	19
Experiment	1	14	4	19
Experiment	1	165	5	19
Experiment	1	167	6	19
Experiment	1	148	7	19
Experiment	1	131	8	19
Experiment	1	117	9	19
Experiment	1	116	10	19
Experiment	1	121	11	19
Experiment	1	125	12	19
Experiment	1	134	13	19
Experiment	1	137	14	19
Experiment	1	103	15	19
Experiment	1	99	16	19
Experiment	1	136	17	19
Experiment	1	151	18	19
Experiment	1	119	19	19
Experiment	1	120	20	19
Experiment	1	132	21	19
Experiment	1	133	22	19
Experiment	1	124	23	19
Experiment	1	121	24	19
Experiment	1	137	25	19
Experiment	1	147	26	19
Experiment	1	82	27	19
Experiment	1	79	28	19
Experiment	1	149	29	19
Experiment	1	174	30	19
Experiment	1	175	31	19
Experiment	1	201	32	19
Experiment	1	208	1	20
Experiment	1	159	2	20
Experiment	1	16	3	20
Experiment	1	13	4	20
Experiment	1	169	5	20
Experiment	1	152	6	20
Experiment	1	135	7	20
Experiment	1	128	8	20
Experiment	1	114	9	20
Experiment	1	113	10	20
Experiment	1	122	11	20
Experiment	1	110	12	20
Experiment	1	138	13	20
Experiment	1	143	14	20
Experiment	1	96	15	20
Experiment	1	110	16	20
Experiment	1	144	17	20
Experiment	1	154	18	20
Experiment	1	121	19	20
Experiment	1	120	20	20
Experiment	1	128	21	20
Experiment	1	137	22	20
Experiment	1	119	23	20
Experiment	1	117	24	20
Experiment	1	133	25	20
Experiment	1	144	26	20
Experiment	1	83	27	20
Experiment	1	96	28	20
Experiment	1	159	29	20
Experiment	1	148	30	20
Experiment	1	192	31	20
Experiment	1	177	32	20
Experiment	1	241	1	21
Experiment	1	210	2	21
Experiment	1	155	3	21
Experiment	1	162	4	21
Experiment	1	144	5	21
Experiment	1	133	6	21
Experiment	1	113	7	21
Experiment	1	108	8	21
Experiment	1	122	9	21
Experiment	1	120	10	21
Experiment	1	137	11	21
Experiment	1	137	12	21
Experiment	1	142	13	21
Experiment	1	152	14	21
Experiment	1	133	15	21
Experiment	1	129	16	21
Experiment	1	9	17	21
Experiment	1	9	18	21
Experiment	1	123	19	21
Experiment	1	129	20	21
Experiment	1	143	21	21
Experiment	1	129	22	21
Experiment	1	153	23	21
Experiment	1	157	24	21
Experiment	1	140	25	21
Experiment	1	149	26	21
Experiment	1	150	27	21
Experiment	1	145	28	21
Experiment	1	135	29	21
Experiment	1	158	30	21
Experiment	1	190	31	21
Experiment	1	145	32	21
Experiment	1	245	1	22
Experiment	1	223	2	22
Experiment	1	161	3	22
Experiment	1	170	4	22
Experiment	1	141	5	22
Experiment	1	140	6	22
Experiment	1	108	7	22
Experiment	1	106	8	22
Experiment	1	126	9	22
Experiment	1	110	10	22
Experiment	1	132	11	22
Experiment	1	132	12	22
Experiment	1	156	13	22
Experiment	1	152	14	22
Experiment	1	123	15	22
Experiment	1	118	16	22
Experiment	1	10	17	22
Experiment	1	10	18	22
Experiment	1	131	19	22
Experiment	1	127	20	22
Experiment	1	124	21	22
Experiment	1	131	22	22
Experiment	1	141	23	22
Experiment	1	151	24	22
Experiment	1	132	25	22
Experiment	1	142	26	22
Experiment	1	139	27	22
Experiment	1	155	28	22
Experiment	1	138	29	22
Experiment	1	146	30	22
Experiment	1	179	31	22
Experiment	1	170	32	22
Experiment	1	188	1	23
Experiment	1	163	2	23
Experiment	1	160	3	23
Experiment	1	139	4	23
Experiment	1	148	5	23
Experiment	1	143	6	23
Experiment	1	130	7	23
Experiment	1	125	8	23
Experiment	1	123	9	23
Experiment	1	116	10	23
Experiment	1	164	11	23
Experiment	1	154	12	23
Experiment	1	143	13	23
Experiment	1	151	14	23
Experiment	1	83	15	23
Experiment	1	77	16	23
Experiment	1	142	17	23
Experiment	1	138	18	23
Experiment	1	11	19	23
Experiment	1	11	20	23
Experiment	1	162	21	23
Experiment	1	162	22	23
Experiment	1	127	23	23
Experiment	1	129	24	23
Experiment	1	136	25	23
Experiment	1	149	26	23
Experiment	1	135	27	23
Experiment	1	146	28	23
Experiment	1	171	29	23
Experiment	1	166	30	23
Experiment	1	189	31	23
Experiment	1	188	32	23
Experiment	1	205	1	24
Experiment	1	163	2	24
Experiment	1	148	3	24
Experiment	1	135	4	24
Experiment	1	147	5	24
Experiment	1	136	6	24
Experiment	1	121	7	24
Experiment	1	119	8	24
Experiment	1	122	9	24
Experiment	1	133	10	24
Experiment	1	168	11	24
Experiment	1	154	12	24
Experiment	1	144	13	24
Experiment	1	143	14	24
Experiment	1	85	15	24
Experiment	1	81	16	24
Experiment	1	131	17	24
Experiment	1	127	18	24
Experiment	1	9	19	24
Experiment	1	8	20	24
Experiment	1	162	21	24
Experiment	1	158	22	24
Experiment	1	132	23	24
Experiment	1	136	24	24
Experiment	1	143	25	24
Experiment	1	142	26	24
Experiment	1	133	27	24
Experiment	1	142	28	24
Experiment	1	156	29	24
Experiment	1	160	30	24
Experiment	1	182	31	24
Experiment	1	166	32	24
Experiment	1	173	1	25
Experiment	1	141	2	25
Experiment	1	146	3	25
Experiment	1	138	4	25
Experiment	1	135	5	25
Experiment	1	129	6	25
Experiment	1	204	7	25
Experiment	1	196	8	25
Experiment	1	122	9	25
Experiment	1	107	10	25
Experiment	1	121	11	25
Experiment	1	134	12	25
Experiment	1	110	13	25
Experiment	1	111	14	25
Experiment	1	79	15	25
Experiment	1	103	16	25
Experiment	1	108	17	25
Experiment	1	122	18	25
Experiment	1	120	19	25
Experiment	1	126	20	25
Experiment	1	125	21	25
Experiment	1	146	22	25
Experiment	1	13	23	25
Experiment	1	14	24	25
Experiment	1	152	25	25
Experiment	1	147	26	25
Experiment	1	140	27	25
Experiment	1	138	28	25
Experiment	1	160	29	25
Experiment	1	157	30	25
Experiment	1	183	31	25
Experiment	1	161	32	25
Experiment	1	164	1	26
Experiment	1	151	2	26
Experiment	1	152	3	26
Experiment	1	140	4	26
Experiment	1	134	5	26
Experiment	1	135	6	26
Experiment	1	203	7	26
Experiment	1	199	8	26
Experiment	1	112	9	26
Experiment	1	113	10	26
Experiment	1	131	11	26
Experiment	1	144	12	26
Experiment	1	102	13	26
Experiment	1	112	14	26
Experiment	1	87	15	26
Experiment	1	106	16	26
Experiment	1	113	17	26
Experiment	1	100	18	26
Experiment	1	108	19	26
Experiment	1	125	20	26
Experiment	1	131	21	26
Experiment	1	133	22	26
Experiment	1	15	23	26
Experiment	1	17	24	26
Experiment	1	148	25	26
Experiment	1	164	26	26
Experiment	1	139	27	26
Experiment	1	158	28	26
Experiment	1	147	29	26
Experiment	1	176	30	26
Experiment	1	170	31	26
Experiment	1	187	32	26
Experiment	1	181	1	27
Experiment	1	167	2	27
Experiment	1	139	3	27
Experiment	1	141	4	27
Experiment	1	151	5	27
Experiment	1	143	6	27
Experiment	1	126	7	27
Experiment	1	128	8	27
Experiment	1	119	9	27
Experiment	1	113	10	27
Experiment	1	116	11	27
Experiment	1	119	12	27
Experiment	1	111	13	27
Experiment	1	115	14	27
Experiment	1	118	15	27
Experiment	1	110	16	27
Experiment	1	111	17	27
Experiment	1	126	18	27
Experiment	1	119	19	27
Experiment	1	120	20	27
Experiment	1	119	21	27
Experiment	1	119	22	27
Experiment	1	148	23	27
Experiment	1	143	24	27
Experiment	1	148	25	27
Experiment	1	146	26	27
Experiment	1	150	27	27
Experiment	1	150	28	27
Experiment	1	172	29	27
Experiment	1	182	30	27
Experiment	1	162	31	27
Experiment	1	160	32	27
Experiment	1	185	1	28
Experiment	1	172	2	28
Experiment	1	136	3	28
Experiment	1	139	4	28
Experiment	1	153	5	28
Experiment	1	142	6	28
Experiment	1	132	7	28
Experiment	1	129	8	28
Experiment	1	114	9	28
Experiment	1	111	10	28
Experiment	1	115	11	28
Experiment	1	114	12	28
Experiment	1	113	13	28
Experiment	1	97	14	28
Experiment	1	117	15	28
Experiment	1	110	16	28
Experiment	1	107	17	28
Experiment	1	107	18	28
Experiment	1	120	19	28
Experiment	1	122	20	28
Experiment	1	113	21	28
Experiment	1	102	22	28
Experiment	1	141	23	28
Experiment	1	138	24	28
Experiment	1	147	25	28
Experiment	1	142	26	28
Experiment	1	143	27	28
Experiment	1	142	28	28
Experiment	1	168	29	28
Experiment	1	175	30	28
Experiment	1	170	31	28
Experiment	1	165	32	28
Experiment	1	221	1	29
Experiment	1	174	2	29
Experiment	1	166	3	29
Experiment	1	163	4	29
Experiment	1	118	5	29
Experiment	1	114	6	29
Experiment	1	107	7	29
Experiment	1	102	8	29
Experiment	1	127	9	29
Experiment	1	118	10	29
Experiment	1	106	11	29
Experiment	1	114	12	29
Experiment	1	160	13	29
Experiment	1	167	14	29
Experiment	1	109	15	29
Experiment	1	104	16	29
Experiment	1	134	17	29
Experiment	1	148	18	29
Experiment	1	120	19	29
Experiment	1	134	20	29
Experiment	1	121	21	29
Experiment	1	134	22	29
Experiment	1	140	23	29
Experiment	1	146	24	29
Experiment	1	135	25	29
Experiment	1	139	26	29
Experiment	1	141	27	29
Experiment	1	138	28	29
Experiment	1	155	29	29
Experiment	1	168	30	29
Experiment	1	165	31	29
Experiment	1	122	32	29
Experiment	1	233	1	30
Experiment	1	180	2	30
Experiment	1	156	3	30
Experiment	1	161	4	30
Experiment	1	122	5	30
Experiment	1	107	6	30
Experiment	1	104	7	30
Experiment	1	104	8	30
Experiment	1	116	9	30
Experiment	1	120	10	30
Experiment	1	114	11	30
Experiment	1	111	12	30
Experiment	1	165	13	30
Experiment	1	157	14	30
Experiment	1	105	15	30
Experiment	1	119	16	30
Experiment	1	141	17	30
Experiment	1	144	18	30
Experiment	1	120	19	30
Experiment	1	126	20	30
Experiment	1	118	21	30
Experiment	1	126	22	30
Experiment	1	151	23	30
Experiment	1	143	24	30
Experiment	1	126	25	30
Experiment	1	135	26	30
Experiment	1	134	27	30
Experiment	1	133	28	30
Experiment	1	154	29	30
Experiment	1	165	30	30
Experiment	1	161	31	30
Experiment	1	157	32	30
Experiment	1	187	1	31
Experiment	1	145	2	31
Experiment	1	151	3	31
Experiment	1	149	4	31
Experiment	1	140	5	31
Experiment	1	135	6	31
Experiment	1	145	7	31
Experiment	1	143	8	31
Experiment	1	136	9	31
Experiment	1	135	10	31
Experiment	1	103	11	31
Experiment	1	110	12	31
Experiment	1	113	13	31
Experiment	1	111	14	31
Experiment	1	115	15	31
Experiment	1	111	16	31
Experiment	1	120	17	31
Experiment	1	118	18	31
Experiment	1	124	19	31
Experiment	1	121	20	31
Experiment	1	129	21	31
Experiment	1	137	22	31
Experiment	1	142	23	31
Experiment	1	147	24	31
Experiment	1	128	25	31
Experiment	1	137	26	31
Experiment	1	154	27	31
Experiment	1	168	28	31
Experiment	1	142	29	31
Experiment	1	158	30	31
Experiment	1	187	31	31
Experiment	1	197	32	31
Experiment	1	193	1	32
Experiment	1	160	2	32
Experiment	1	149	3	32
Experiment	1	155	4	32
Experiment	1	133	5	32
Experiment	1	132	6	32
Experiment	1	133	7	32
Experiment	1	140	8	32
Experiment	1	130	9	32
Experiment	1	133	10	32
Experiment	1	117	11	32
Experiment	1	101	12	32
Experiment	1	107	13	32
Experiment	1	107	14	32
Experiment	1	115	15	32
Experiment	1	123	16	32
Experiment	1	116	17	32
Experiment	1	118	18	32
Experiment	1	121	19	32
Experiment	1	114	20	32
Experiment	1	128	21	32
Experiment	1	119	22	32
Experiment	1	142	23	32
Experiment	1	141	24	32
Experiment	1	122	25	32
Experiment	1	137	26	32
Experiment	1	165	27	32
Experiment	1	171	28	32
Experiment	1	139	29	32
Experiment	1	155	30	32
Experiment	1	180	31	32
Experiment	1	152	32	32
Experiment	1	220	1	33
Experiment	1	195	2	33
Experiment	1	105	3	33
Experiment	1	106	4	33
Experiment	1	173	5	33
Experiment	1	157	6	33
Experiment	1	140	7	33
Experiment	1	134	8	33
Experiment	1	110	9	33
Experiment	1	108	10	33
Experiment	1	111	11	33
Experiment	1	114	12	33
Experiment	1	125	13	33
Experiment	1	136	14	33
Experiment	1	123	15	33
Experiment	1	111	16	33
Experiment	1	125	17	33
Experiment	1	121	18	33
Experiment	1	105	19	33
Experiment	1	120	20	33
Experiment	1	122	21	33
Experiment	1	124	22	33
Experiment	1	151	23	33
Experiment	1	165	24	33
Experiment	1	165	25	33
Experiment	1	168	26	33
Experiment	1	152	27	33
Experiment	1	158	28	33
Experiment	1	154	29	33
Experiment	1	172	30	33
Experiment	1	146	31	33
Experiment	1	121	32	33
Experiment	1	224	1	34
Experiment	1	202	2	34
Experiment	1	106	3	34
Experiment	1	98	4	34
Experiment	1	168	5	34
Experiment	1	159	6	34
Experiment	1	132	7	34
Experiment	1	136	8	34
Experiment	1	111	9	34
Experiment	1	106	10	34
Experiment	1	119	11	34
Experiment	1	119	12	34
Experiment	1	126	13	34
Experiment	1	121	14	34
Experiment	1	118	15	34
Experiment	1	102	16	34
Experiment	1	131	17	34
Experiment	1	125	18	34
Experiment	1	104	19	34
Experiment	1	122	20	34
Experiment	1	126	21	34
Experiment	1	136	22	34
Experiment	1	170	23	34
Experiment	1	182	24	34
Experiment	1	181	25	34
Experiment	1	178	26	34
Experiment	1	146	27	34
Experiment	1	158	28	34
Experiment	1	147	29	34
Experiment	1	164	30	34
Experiment	1	142	31	34
Experiment	1	123	32	34
Experiment	1	181	1	35
Experiment	1	156	2	35
Experiment	1	105	3	35
Experiment	1	98	4	35
Experiment	1	114	5	35
Experiment	1	128	6	35
Experiment	1	136	7	35
Experiment	1	135	8	35
Experiment	1	158	9	35
Experiment	1	149	10	35
Experiment	1	128	11	35
Experiment	1	125	12	35
Experiment	1	142	13	35
Experiment	1	145	14	35
Experiment	1	113	15	35
Experiment	1	98	16	35
Experiment	1	99	17	35
Experiment	1	95	18	35
Experiment	1	168	19	35
Experiment	1	152	20	35
Experiment	1	124	21	35
Experiment	1	135	22	35
Experiment	1	148	23	35
Experiment	1	150	24	35
Experiment	1	153	25	35
Experiment	1	163	26	35
Experiment	1	139	27	35
Experiment	1	140	28	35
Experiment	1	146	29	35
Experiment	1	174	30	35
Experiment	1	185	31	35
Experiment	1	163	32	35
Experiment	1	178	1	36
Experiment	1	156	2	36
Experiment	1	94	3	36
Experiment	1	99	4	36
Experiment	1	133	5	36
Experiment	1	128	6	36
Experiment	1	143	7	36
Experiment	1	137	8	36
Experiment	1	155	9	36
Experiment	1	166	10	36
Experiment	1	122	11	36
Experiment	1	118	12	36
Experiment	1	139	13	36
Experiment	1	134	14	36
Experiment	1	101	15	36
Experiment	1	109	16	36
Experiment	1	102	17	36
Experiment	1	118	18	36
Experiment	1	161	19	36
Experiment	1	161	20	36
Experiment	1	142	21	36
Experiment	1	130	22	36
Experiment	1	147	23	36
Experiment	1	134	24	36
Experiment	1	146	25	36
Experiment	1	168	26	36
Experiment	1	137	27	36
Experiment	1	135	28	36
Experiment	1	162	29	36
Experiment	1	173	30	36
Experiment	1	184	31	36
Experiment	1	176	32	36
Experiment	1	232	1	37
Experiment	1	205	2	37
Experiment	1	185	3	37
Experiment	1	192	4	37
Experiment	1	133	5	37
Experiment	1	134	6	37
Experiment	1	139	7	37
Experiment	1	119	8	37
Experiment	1	124	9	37
Experiment	1	117	10	37
Experiment	1	151	11	37
Experiment	1	113	12	37
Experiment	1	122	13	37
Experiment	1	122	14	37
Experiment	1	128	15	37
Experiment	1	119	16	37
Experiment	1	129	17	37
Experiment	1	124	18	37
Experiment	1	132	19	37
Experiment	1	139	20	37
Experiment	1	130	21	37
Experiment	1	135	22	37
Experiment	1	120	23	37
Experiment	1	140	24	37
Experiment	1	137	25	37
Experiment	1	146	26	37
Experiment	1	144	27	37
Experiment	1	160	28	37
Experiment	1	24	29	37
Experiment	1	24	30	37
Experiment	1	214	31	37
Experiment	1	177	32	37
Experiment	1	249	1	38
Experiment	1	203	2	38
Experiment	1	185	3	38
Experiment	1	198	4	38
Experiment	1	128	5	38
Experiment	1	131	6	38
Experiment	1	134	7	38
Experiment	1	127	8	38
Experiment	1	118	9	38
Experiment	1	118	10	38
Experiment	1	126	11	38
Experiment	1	111	12	38
Experiment	1	125	13	38
Experiment	1	121	14	38
Experiment	1	127	15	38
Experiment	1	116	16	38
Experiment	1	118	17	38
Experiment	1	133	18	38
Experiment	1	145	19	38
Experiment	1	146	20	38
Experiment	1	120	21	38
Experiment	1	154	22	38
Experiment	1	139	23	38
Experiment	1	125	24	38
Experiment	1	140	25	38
Experiment	1	132	26	38
Experiment	1	140	27	38
Experiment	1	150	28	38
Experiment	1	27	29	38
Experiment	1	28	30	38
Experiment	1	200	31	38
Experiment	1	202	32	38
Experiment	1	177	1	39
Experiment	1	133	2	39
Experiment	1	160	3	39
Experiment	1	156	4	39
Experiment	1	133	5	39
Experiment	1	123	6	39
Experiment	1	144	7	39
Experiment	1	131	8	39
Experiment	1	161	9	39
Experiment	1	152	10	39
Experiment	1	159	11	39
Experiment	1	160	12	39
Experiment	1	122	13	39
Experiment	1	119	14	39
Experiment	1	146	15	39
Experiment	1	146	16	39
Experiment	1	120	17	39
Experiment	1	124	18	39
Experiment	1	137	19	39
Experiment	1	120	20	39
Experiment	1	145	21	39
Experiment	1	154	22	39
Experiment	1	138	23	39
Experiment	1	158	24	39
Experiment	1	154	25	39
Experiment	1	151	26	39
Experiment	1	166	27	39
Experiment	1	170	28	39
Experiment	1	221	29	39
Experiment	1	230	30	39
Experiment	1	147	31	39
Experiment	1	128	32	39
Experiment	1	164	1	40
Experiment	1	137	2	40
Experiment	1	161	3	40
Experiment	1	140	4	40
Experiment	1	121	5	40
Experiment	1	128	6	40
Experiment	1	141	7	40
Experiment	1	135	8	40
Experiment	1	169	9	40
Experiment	1	161	10	40
Experiment	1	162	11	40
Experiment	1	167	12	40
Experiment	1	127	13	40
Experiment	1	129	14	40
Experiment	1	140	15	40
Experiment	1	134	16	40
Experiment	1	130	17	40
Experiment	1	128	18	40
Experiment	1	139	19	40
Experiment	1	118	20	40
Experiment	1	148	21	40
Experiment	1	145	22	40
Experiment	1	142	23	40
Experiment	1	144	24	40
Experiment	1	154	25	40
Experiment	1	169	26	40
Experiment	1	182	27	40
Experiment	1	166	28	40
Experiment	1	216	29	40
Experiment	1	236	30	40
Experiment	1	153	31	40
Experiment	1	129	32	40
Experiment	1	205	1	41
Experiment	1	160	2	41
Experiment	1	141	3	41
Experiment	1	132	4	41
Experiment	1	158	5	41
Experiment	1	155	6	41
Experiment	1	138	7	41
Experiment	1	132	8	41
Experiment	1	131	9	41
Experiment	1	124	10	41
Experiment	1	126	11	41
Experiment	1	139	12	41
Experiment	1	121	13	41
Experiment	1	131	14	41
Experiment	1	129	15	41
Experiment	1	135	16	41
Experiment	1	136	17	41
Experiment	1	113	18	41
Experiment	1	143	19	41
Experiment	1	146	20	41
Experiment	1	153	21	41
Experiment	1	141	22	41
Experiment	1	146	23	41
Experiment	1	145	24	41
Experiment	1	21	25	41
Experiment	1	22	26	41
Experiment	1	143	27	41
Experiment	1	121	28	41
Experiment	1	154	29	41
Experiment	1	150	30	41
Experiment	1	215	31	41
Experiment	1	248	32	41
Experiment	1	215	1	42
Experiment	1	161	2	42
Experiment	1	155	3	42
Experiment	1	146	4	42
Experiment	1	153	5	42
Experiment	1	159	6	42
Experiment	1	148	7	42
Experiment	1	141	8	42
Experiment	1	142	9	42
Experiment	1	135	10	42
Experiment	1	137	11	42
Experiment	1	145	12	42
Experiment	1	130	13	42
Experiment	1	135	14	42
Experiment	1	132	15	42
Experiment	1	139	16	42
Experiment	1	132	17	42
Experiment	1	131	18	42
Experiment	1	159	19	42
Experiment	1	165	20	42
Experiment	1	139	21	42
Experiment	1	152	22	42
Experiment	1	147	23	42
Experiment	1	154	24	42
Experiment	1	22	25	42
Experiment	1	21	26	42
Experiment	1	137	27	42
Experiment	1	159	28	42
Experiment	1	162	29	42
Experiment	1	165	30	42
Experiment	1	226	31	42
Experiment	1	241	32	42
Experiment	1	210	1	43
Experiment	1	154	2	43
Experiment	1	152	3	43
Experiment	1	150	4	43
Experiment	1	151	5	43
Experiment	1	144	6	43
Experiment	1	160	7	43
Experiment	1	151	8	43
Experiment	1	135	9	43
Experiment	1	143	10	43
Experiment	1	135	11	43
Experiment	1	144	12	43
Experiment	1	137	13	43
Experiment	1	139	14	43
Experiment	1	127	15	43
Experiment	1	134	16	43
Experiment	1	167	17	43
Experiment	1	144	18	43
Experiment	1	132	19	43
Experiment	1	145	20	43
Experiment	1	145	21	43
Experiment	1	157	22	43
Experiment	1	138	23	43
Experiment	1	133	24	43
Experiment	1	163	25	43
Experiment	1	177	26	43
Experiment	1	146	27	43
Experiment	1	143	28	43
Experiment	1	161	29	43
Experiment	1	186	30	43
Experiment	1	177	31	43
Experiment	1	193	32	43
Experiment	1	214	1	44
Experiment	1	157	2	44
Experiment	1	156	3	44
Experiment	1	153	4	44
Experiment	1	152	5	44
Experiment	1	149	6	44
Experiment	1	157	7	44
Experiment	1	159	8	44
Experiment	1	148	9	44
Experiment	1	139	10	44
Experiment	1	147	11	44
Experiment	1	147	12	44
Experiment	1	142	13	44
Experiment	1	144	14	44
Experiment	1	130	15	44
Experiment	1	137	16	44
Experiment	1	148	17	44
Experiment	1	158	18	44
Experiment	1	153	19	44
Experiment	1	143	20	44
Experiment	1	161	21	44
Experiment	1	150	22	44
Experiment	1	146	23	44
Experiment	1	142	24	44
Experiment	1	163	25	44
Experiment	1	163	26	44
Experiment	1	141	27	44
Experiment	1	134	28	44
Experiment	1	184	29	44
Experiment	1	196	30	44
Experiment	1	200	31	44
Experiment	1	181	32	44
Experiment	1	212	1	45
Experiment	1	179	2	45
Experiment	1	158	3	45
Experiment	1	157	4	45
Experiment	1	161	5	45
Experiment	1	142	6	45
Experiment	1	189	7	45
Experiment	1	164	8	45
Experiment	1	99	9	45
Experiment	1	114	10	45
Experiment	1	140	11	45
Experiment	1	135	12	45
Experiment	1	169	13	45
Experiment	1	176	14	45
Experiment	1	123	15	45
Experiment	1	127	16	45
Experiment	1	148	17	45
Experiment	1	149	18	45
Experiment	1	128	19	45
Experiment	1	135	20	45
Experiment	1	150	21	45
Experiment	1	153	22	45
Experiment	1	172	23	45
Experiment	1	183	24	45
Experiment	1	146	25	45
Experiment	1	169	26	45
Experiment	1	172	27	45
Experiment	1	190	28	45
Experiment	1	163	29	45
Experiment	1	157	30	45
Experiment	1	194	31	45
Experiment	1	183	32	45
Experiment	1	252	1	46
Experiment	1	187	2	46
Experiment	1	166	3	46
Experiment	1	171	4	46
Experiment	1	162	5	46
Experiment	1	164	6	46
Experiment	1	182	7	46
Experiment	1	176	8	46
Experiment	1	112	9	46
Experiment	1	136	10	46
Experiment	1	148	11	46
Experiment	1	146	12	46
Experiment	1	176	13	46
Experiment	1	182	14	46
Experiment	1	133	15	46
Experiment	1	125	16	46
Experiment	1	159	17	46
Experiment	1	162	18	46
Experiment	1	135	19	46
Experiment	1	147	20	46
Experiment	1	148	21	46
Experiment	1	148	22	46
Experiment	1	171	23	46
Experiment	1	173	24	46
Experiment	1	164	25	46
Experiment	1	165	26	46
Experiment	1	194	27	46
Experiment	1	186	28	46
Experiment	1	174	29	46
Experiment	1	169	30	46
Experiment	1	198	31	46
Experiment	1	210	32	46
Experiment	1	264	1	47
Experiment	1	212	2	47
Experiment	1	37	3	47
Experiment	1	33	4	47
Experiment	1	229	5	47
Experiment	1	187	6	47
Experiment	1	172	7	47
Experiment	1	193	8	47
Experiment	1	86	9	47
Experiment	1	85	10	47
Experiment	1	170	11	47
Experiment	1	165	12	47
Experiment	1	142	13	47
Experiment	1	160	14	47
Experiment	1	228	15	47
Experiment	1	235	16	47
Experiment	1	161	17	47
Experiment	1	159	18	47
Experiment	1	162	19	47
Experiment	1	154	20	47
Experiment	1	152	21	47
Experiment	1	156	22	47
Experiment	1	148	23	47
Experiment	1	158	24	47
Experiment	1	130	25	47
Experiment	1	132	26	47
Experiment	1	188	27	47
Experiment	1	196	28	47
Experiment	1	172	29	47
Experiment	1	190	30	47
Experiment	1	200	31	47
Experiment	1	215	32	47
Experiment	1	271	1	48
Experiment	1	249	2	48
Experiment	1	62	3	48
Experiment	1	59	4	48
Experiment	1	264	5	48
Experiment	1	223	6	48
Experiment	1	229	7	48
Experiment	1	243	8	48
Experiment	1	127	9	48
Experiment	1	123	10	48
Experiment	1	213	11	48
Experiment	1	221	12	48
Experiment	1	198	13	48
Experiment	1	197	14	48
Experiment	1	279	15	48
Experiment	1	271	16	48
Experiment	1	182	17	48
Experiment	1	183	18	48
Experiment	1	191	19	48
Experiment	1	200	20	48
Experiment	1	204	21	48
Experiment	1	207	22	48
Experiment	1	207	23	48
Experiment	1	199	24	48
Experiment	1	170	25	48
Experiment	1	172	26	48
Experiment	1	237	27	48
Experiment	1	231	28	48
Experiment	1	212	29	48
Experiment	1	218	30	48
Experiment	1	246	31	48
Experiment	1	231	32	48
Control	1	61	1	1
Control	1	182	2	1
Control	1	186	3	1
Control	1	168	4	1
Control	1	157	5	1
Control	1	146	6	1
Control	1	168	7	1
Control	1	170	8	1
Control	1	47	9	1
Control	1	51	10	1
Control	1	182	11	1
Control	1	176	12	1
Control	1	150	13	1
Control	1	156	14	1
Control	1	178	15	1
Control	1	196	16	1
Control	1	57	17	1
Control	1	59	18	1
Control	1	232	19	1
Control	1	213	20	1
Control	1	186	21	1
Control	1	174	22	1
Control	1	202	23	1
Control	1	183	24	1
Control	1	187	25	1
Control	1	189	26	1
Control	1	198	27	1
Control	1	202	28	1
Control	1	192	29	1
Control	1	184	30	1
Control	1	191	31	1
Control	1	222	32	1
Control	1	56	1	2
Control	1	38	2	2
Control	1	146	3	2
Control	1	139	4	2
Control	1	135	5	2
Control	1	137	6	2
Control	1	139	7	2
Control	1	143	8	2
Control	1	26	9	2
Control	1	28	10	2
Control	1	130	11	2
Control	1	117	12	2
Control	1	122	13	2
Control	1	121	14	2
Control	1	134	15	2
Control	1	137	16	2
Control	1	32	17	2
Control	1	32	18	2
Control	1	174	19	2
Control	1	152	20	2
Control	1	119	21	2
Control	1	159	22	2
Control	1	143	23	2
Control	1	156	24	2
Control	1	144	25	2
Control	1	150	26	2
Control	1	172	27	2
Control	1	173	28	2
Control	1	155	29	2
Control	1	161	30	2
Control	1	151	31	2
Control	1	200	32	2
Control	1	53	1	3
Control	1	32	2	3
Control	1	24	3	3
Control	1	20	4	3
Control	1	145	5	3
Control	1	131	6	3
Control	1	141	7	3
Control	1	141	8	3
Control	1	132	9	3
Control	1	139	10	3
Control	1	176	11	3
Control	1	174	12	3
Control	1	118	13	3
Control	1	117	14	3
Control	1	139	15	3
Control	1	138	16	3
Control	1	130	17	3
Control	1	126	18	3
Control	1	138	19	3
Control	1	140	20	3
Control	1	145	21	3
Control	1	125	22	3
Control	1	114	23	3
Control	1	102	24	3
Control	1	139	25	3
Control	1	145	26	3
Control	1	115	27	3
Control	1	129	28	3
Control	1	145	29	3
Control	1	148	30	3
Control	1	206	31	3
Control	1	261	32	3
Control	1	50	1	4
Control	1	30	2	4
Control	1	24	3	4
Control	1	18	4	4
Control	1	147	5	4
Control	1	129	6	4
Control	1	133	7	4
Control	1	129	8	4
Control	1	113	9	4
Control	1	121	10	4
Control	1	155	11	4
Control	1	162	12	4
Control	1	105	13	4
Control	1	112	14	4
Control	1	121	15	4
Control	1	116	16	4
Control	1	121	17	4
Control	1	128	18	4
Control	1	124	19	4
Control	1	107	20	4
Control	1	120	21	4
Control	1	135	22	4
Control	1	107	23	4
Control	1	105	24	4
Control	1	128	25	4
Control	1	119	26	4
Control	1	116	27	4
Control	1	116	28	4
Control	1	147	29	4
Control	1	128	30	4
Control	1	206	31	4
Control	1	242	32	4
Control	1	49	1	5
Control	1	29	2	5
Control	1	165	3	5
Control	1	147	4	5
Control	1	133	5	5
Control	1	121	6	5
Control	1	124	7	5
Control	1	124	8	5
Control	1	123	9	5
Control	1	128	10	5
Control	1	123	11	5
Control	1	113	12	5
Control	1	138	13	5
Control	1	133	14	5
Control	1	121	15	5
Control	1	120	16	5
Control	1	113	17	5
Control	1	133	18	5
Control	1	135	19	5
Control	1	134	20	5
Control	1	117	21	5
Control	1	132	22	5
Control	1	115	23	5
Control	1	126	24	5
Control	1	138	25	5
Control	1	145	26	5
Control	1	136	27	5
Control	1	131	28	5
Control	1	150	29	5
Control	1	157	30	5
Control	1	146	31	5
Control	1	201	32	5
Control	1	48	1	6
Control	1	28	2	6
Control	1	136	3	6
Control	1	129	4	6
Control	1	118	5	6
Control	1	125	6	6
Control	1	114	7	6
Control	1	120	8	6
Control	1	128	9	6
Control	1	121	10	6
Control	1	117	11	6
Control	1	114	12	6
Control	1	129	13	6
Control	1	129	14	6
Control	1	127	15	6
Control	1	105	16	6
Control	1	114	17	6
Control	1	119	18	6
Control	1	126	19	6
Control	1	122	20	6
Control	1	108	21	6
Control	1	114	22	6
Control	1	119	23	6
Control	1	127	24	6
Control	1	157	25	6
Control	1	141	26	6
Control	1	124	27	6
Control	1	122	28	6
Control	1	160	29	6
Control	1	162	30	6
Control	1	144	31	6
Control	1	197	32	6
Control	1	165	1	7
Control	1	143	2	7
Control	1	107	3	7
Control	1	103	4	7
Control	1	119	5	7
Control	1	124	6	7
Control	1	101	7	7
Control	1	99	8	7
Control	1	118	9	7
Control	1	116	10	7
Control	1	115	11	7
Control	1	116	12	7
Control	1	111	13	7
Control	1	115	14	7
Control	1	118	15	7
Control	1	113	16	7
Control	1	105	17	7
Control	1	102	18	7
Control	1	121	19	7
Control	1	126	20	7
Control	1	109	21	7
Control	1	124	22	7
Control	1	136	23	7
Control	1	130	24	7
Control	1	108	25	7
Control	1	112	26	7
Control	1	143	27	7
Control	1	134	28	7
Control	1	121	29	7
Control	1	124	30	7
Control	1	156	31	7
Control	1	170	32	7
Control	1	176	1	8
Control	1	139	2	8
Control	1	97	3	8
Control	1	101	4	8
Control	1	124	5	8
Control	1	107	6	8
Control	1	108	7	8
Control	1	96	8	8
Control	1	118	9	8
Control	1	122	10	8
Control	1	113	11	8
Control	1	110	12	8
Control	1	105	13	8
Control	1	111	14	8
Control	1	115	15	8
Control	1	111	16	8
Control	1	106	17	8
Control	1	104	18	8
Control	1	122	19	8
Control	1	117	20	8
Control	1	108	21	8
Control	1	109	22	8
Control	1	107	23	8
Control	1	117	24	8
Control	1	117	25	8
Control	1	118	26	8
Control	1	151	27	8
Control	1	152	28	8
Control	1	121	29	8
Control	1	134	30	8
Control	1	154	31	8
Control	1	180	32	8
Control	1	55	1	9
Control	1	26	2	9
Control	1	136	3	9
Control	1	120	4	9
Control	1	127	5	9
Control	1	116	6	9
Control	1	122	7	9
Control	1	118	8	9
Control	1	105	9	9
Control	1	111	10	9
Control	1	109	11	9
Control	1	109	12	9
Control	1	122	13	9
Control	1	126	14	9
Control	1	112	15	9
Control	1	113	16	9
Control	1	113	17	9
Control	1	119	18	9
Control	1	114	19	9
Control	1	122	20	9
Control	1	100	21	9
Control	1	116	22	9
Control	1	117	23	9
Control	1	118	24	9
Control	1	114	25	9
Control	1	117	26	9
Control	1	112	27	9
Control	1	131	28	9
Control	1	172	29	9
Control	1	176	30	9
Control	1	148	31	9
Control	1	168	32	9
Control	1	44	1	10
Control	1	33	2	10
Control	1	134	3	10
Control	1	112	4	10
Control	1	117	5	10
Control	1	118	6	10
Control	1	112	7	10
Control	1	115	8	10
Control	1	95	9	10
Control	1	109	10	10
Control	1	107	11	10
Control	1	100	12	10
Control	1	121	13	10
Control	1	122	14	10
Control	1	103	15	10
Control	1	100	16	10
Control	1	118	17	10
Control	1	114	18	10
Control	1	116	19	10
Control	1	109	20	10
Control	1	100	21	10
Control	1	103	22	10
Control	1	114	23	10
Control	1	122	24	10
Control	1	109	25	10
Control	1	123	26	10
Control	1	111	27	10
Control	1	124	28	10
Control	1	173	29	10
Control	1	175	30	10
Control	1	158	31	10
Control	1	165	32	10
Control	1	163	1	11
Control	1	142	2	11
Control	1	103	3	11
Control	1	97	4	11
Control	1	181	5	11
Control	1	171	6	11
Control	1	103	7	11
Control	1	91	8	11
Control	1	122	9	11
Control	1	126	10	11
Control	1	108	11	11
Control	1	105	12	11
Control	1	108	13	11
Control	1	110	14	11
Control	1	92	15	11
Control	1	101	16	11
Control	1	112	17	11
Control	1	110	18	11
Control	1	102	19	11
Control	1	103	20	11
Control	1	102	21	11
Control	1	110	22	11
Control	1	116	23	11
Control	1	113	24	11
Control	1	118	25	11
Control	1	118	26	11
Control	1	132	27	11
Control	1	132	28	11
Control	1	126	29	11
Control	1	133	30	11
Control	1	162	31	11
Control	1	166	32	11
Control	1	162	1	12
Control	1	135	2	12
Control	1	101	3	12
Control	1	93	4	12
Control	1	175	5	12
Control	1	168	6	12
Control	1	100	7	12
Control	1	100	8	12
Control	1	127	9	12
Control	1	128	10	12
Control	1	106	11	12
Control	1	100	12	12
Control	1	107	13	12
Control	1	99	14	12
Control	1	95	15	12
Control	1	90	16	12
Control	1	102	17	12
Control	1	101	18	12
Control	1	95	19	12
Control	1	102	20	12
Control	1	106	21	12
Control	1	108	22	12
Control	1	118	23	12
Control	1	117	24	12
Control	1	107	25	12
Control	1	117	26	12
Control	1	134	27	12
Control	1	131	28	12
Control	1	136	29	12
Control	1	141	30	12
Control	1	158	31	12
Control	1	178	32	12
Control	1	159	1	13
Control	1	141	2	13
Control	1	100	3	13
Control	1	98	4	13
Control	1	108	5	13
Control	1	108	6	13
Control	1	106	7	13
Control	1	108	8	13
Control	1	93	9	13
Control	1	102	10	13
Control	1	97	11	13
Control	1	100	12	13
Control	1	123	13	13
Control	1	121	14	13
Control	1	93	15	13
Control	1	102	16	13
Control	1	99	17	13
Control	1	100	18	13
Control	1	95	19	13
Control	1	91	20	13
Control	1	102	21	13
Control	1	109	22	13
Control	1	125	23	13
Control	1	119	24	13
Control	1	119	25	13
Control	1	121	26	13
Control	1	125	27	13
Control	1	125	28	13
Control	1	142	29	13
Control	1	139	30	13
Control	1	28	31	13
Control	1	50	32	13
Control	1	152	1	14
Control	1	137	2	14
Control	1	102	3	14
Control	1	107	4	14
Control	1	116	5	14
Control	1	112	6	14
Control	1	114	7	14
Control	1	112	8	14
Control	1	98	9	14
Control	1	105	10	14
Control	1	101	11	14
Control	1	95	12	14
Control	1	126	13	14
Control	1	118	14	14
Control	1	89	15	14
Control	1	97	16	14
Control	1	101	17	14
Control	1	100	18	14
Control	1	96	19	14
Control	1	96	20	14
Control	1	96	21	14
Control	1	102	22	14
Control	1	127	23	14
Control	1	135	24	14
Control	1	116	25	14
Control	1	134	26	14
Control	1	121	27	14
Control	1	133	28	14
Control	1	143	29	14
Control	1	138	30	14
Control	1	28	31	14
Control	1	51	32	14
Control	1	142	1	15
Control	1	122	2	15
Control	1	149	3	15
Control	1	140	4	15
Control	1	128	5	15
Control	1	119	6	15
Control	1	103	7	15
Control	1	89	8	15
Control	1	97	9	15
Control	1	97	10	15
Control	1	44	11	15
Control	1	38	12	15
Control	1	104	13	15
Control	1	97	14	15
Control	1	90	15	15
[truncated: 4,145 more rows]
