# Supplementary material for: ScreenGarden: a shinyR application for fast and easy analysis of plate-based high-throughput screens
Source: BMC Bioinformatics. 2022 Feb 5;23:60. doi: 10.1186/s12859-022-04586-1 (PMC8818250; doi:10.1186/s12859-022-04586-1)
Supplement: Supplementary file 4 — Additional file 4. Example of a ‘key file’ that annotates the genotype of strains (ID) to their specific position on the plates. [file 12859_2022_4586_MOESM4_ESM.txt]

Plate	Row	Column	ID
1	1	1	YLR106C
1	1	2	YLL021W
1	1	3	YLR454W
1	1	4	YDL112W
1	1	5	YJL130C
1	1	6	YCR081W
1	1	7	YKL182W
1	1	8	YPR164W
1	1	9	YNL339C
1	1	10	YIL159W
1	1	11	YBR208C
1	1	12	YAL017W
1	1	13	YNL172W
1	1	14	YCR073C
1	1	15	YOR341W
1	1	16	YDR159W
1	1	17	YGR098C
1	1	18	YMR076C
1	1	19	YOR326W
1	1	20	YJL197W
1	1	21	YGL173C
1	1	22	YLL066C
1	1	23	YDR180W
1	1	24	YNL257C
1	2	1	YOR396W
1	2	2	YJR035W
1	2	3	YML091C
1	2	4	YHR102W
1	2	5	YOR086C
1	2	6	YJL050W
1	2	7	YOL078W
1	2	8	YGR274C
1	2	9	YJR151C
1	2	10	YBL066C
1	2	11	YGR097W
1	2	12	YCR092C
1	2	13	YOR188W
1	2	14	YEL061C
1	2	15	YML104C
1	2	16	YMR189W
1	2	17	YIL151C
1	2	18	YDR060W
1	2	19	YER110C
1	2	20	YDR028C
1	2	21	YPL216W
1	2	22	YOR048C
1	2	23	YBR150C
1	2	24	YDL031W
1	3	1	YKR054C
1	3	2	YOR116C
1	3	3	YPR117W
1	3	4	YAL024C
1	3	5	YPL085W
1	3	6	YDR443C
1	3	7	YJL207C
1	3	8	YGL131C
1	3	9	YLR305C
1	3	10	YIR019C
1	3	11	YDR545W
1	3	12	YLR371W
1	3	13	YDL140C
1	3	14	YDR216W
1	3	15	YDR283C
1	3	16	YOR296W
1	3	17	YOR191W
1	3	18	YPL137C
1	3	19	YMR247C
1	3	20	YML081W
1	3	21	YHR164C
1	3	22	YLL067C
1	3	23	YGL150C
1	3	24	YHR155W
1	4	1	YPL110C
1	4	2	YLR223C
1	4	3	YLR189C
1	4	4	YHR119W
1	4	5	YNL106C
1	4	6	YPR097W
1	4	7	YJL092W
1	4	8	YNL267W
1	4	9	YGR070W
1	4	10	YLR039C
1	4	11	YHL023C
1	4	12	YDL223C
1	4	13	YML117W
1	4	14	YKL033W
1	4	15	YHR077C
1	4	16	YIL128W
1	4	17	YJR109C
1	4	18	YGR047C
1	4	19	YBL063W
1	4	20	YIL125W
1	4	21	YOL045W
1	4	22	YGL241W
1	4	23	YER111C
1	4	24	YIL169C
1	5	1	YHR099W
1	5	2	YEL022W
1	5	3	YHR165C
1	5	4	YDR464W
1	5	5	YCR032W
1	5	6	YMR259C
1	5	7	YGR271W
1	5	8	YJL042W
1	5	9	YIL177C
1	5	10	YOR336W
1	5	11	YLR467W
1	5	12	YFL036W
1	5	13	YMR229C
1	5	14	YAL063C
1	5	15	YMR219W
1	5	16	YLR398C
1	5	17	YCR089W
1	5	18	YLR436C
1	5	19	YHR186C
1	5	20	YDR293C
1	5	21	YKL101W
1	5	22	YNL273W
1	5	23	YGL197W
1	5	24	YPL012W
1	6	1	YLR084C
1	6	2	YGR218W
1	6	3	YAR009C
1	6	4	YDR291W
1	6	5	YPL217C
1	6	6	YGL178W
1	6	7	YJR041C
1	6	8	YML010W
1	6	9	YLR035C-A
1	6	10	YNL132W
1	6	11	YLR410W
1	6	12	YJL084C
1	6	13	YPR022C
1	6	14	YPL009C
1	6	15	YDL231C
1	6	16	YPR204W
1	6	17	YBL101C
1	6	18	YKL210W
1	6	19	YNL163C
1	6	20	YOR349W
1	6	21	YKL205W
1	6	22	YAL035W
1	6	23	YOL034W
1	6	24	YIR002C
1	7	1	YDR457W
1	7	2	YLR320W
1	7	3	YIL129C
1	7	4	YLR419W
1	7	5	YER155C
1	7	6	YLR086W
1	7	7	YNL271C
1	7	8	YBR115C
1	7	9	YJL225C
1	7	10	YML049C
1	7	11	YMR306W
1	7	12	YLR384C
1	7	13	YOR290C
1	7	14	YJR092W
1	7	15	YGL206C
1	7	16	YKL215C
1	7	17	YNL139C
1	7	18	YDL195W
1	7	19	YLR247C
1	7	20	YOR227W
1	7	21	YDR334W
1	7	22	YGL251C
1	7	23	YKL010C
1	7	24	YCR033W
1	8	1	YGL140C
1	8	2	YIL112W
1	8	3	YPL226W
1	8	4	YOL145C
1	8	5	YBR218C
1	8	6	YBL076C
1	8	7	YFR031C
1	8	8	YKL157W
1	8	9	YBL105C
1	8	10	YMR261C
1	8	11	YER013W
1	8	12	YLR249W
1	8	13	YGL151W
1	8	14	YCL024W
1	8	15	YGR134W
1	8	16	YGR258C
1	8	17	YNR067C
1	8	18	YEL055C
1	8	19	YBR059C
1	8	20	YPL183C
1	8	21	YPL022W
1	8	22	YPL040C
1	8	23	YDL215C
1	8	24	YDR430C
1	9	1	YLR087C
1	9	2	YGR116W
1	9	3	YFR019W
1	9	4	YMR280C
1	9	5	YER172C
1	9	6	YMR176W
1	9	7	YGR184C
1	9	8	YLR466W
1	9	9	YPL231W
1	9	10	YIL126W
1	9	11	YFL033C
1	9	12	YHR080C
1	9	13	YDR141C
1	9	14	YPL016W
1	9	15	YJR140C
1	9	16	YDL019C
1	9	17	YNL242W
1	9	18	YOR124C
1	9	19	YML072C
1	9	20	YDR104C
1	9	21	YBL034C
1	9	22	YGR090W
1	9	23	YJL095W
1	9	24	YPR095C
1	10	1	YMR109W
1	10	2	YPR115W
1	10	3	YKR096W
1	10	4	YER033C
1	10	5	YGL062W
1	10	6	YIL156W
1	10	7	YKL038W
1	10	8	YAL051W
1	10	9	YJR090C
1	10	10	YDR325W
1	10	11	YDR507C
1	10	12	YNL014W
1	10	13	YKL105C
1	10	14	YOL098C
1	10	15	YER176W
1	10	16	YOL089C
1	10	17	YNR065C
1	10	18	YGR188C
1	10	19	YOR109W
1	10	20	YDR495C
1	10	21	YKR028W
1	10	22	YOL021C
1	10	23	YJR091C
1	10	24	YLR389C
1	11	1	YBL088C
1	11	2	YMR190C
1	11	3	YNR016C
1	11	4	YPR189W
1	11	5	YDL171C
1	11	6	YJR031C
1	11	7	YLR422W
1	11	8	YBL047C
1	11	9	YLR024C
1	11	10	YDR227W
1	11	11	YJL109C
1	11	12	YLR278C
1	11	13	YKR031C
1	11	14	YNL250W
1	11	15	YOR093C
1	11	16	YOR330C
1	11	17	YDR127W
1	11	18	YKL129C
1	11	19	YAR050W
1	11	20	YBL007C
1	11	21	YPL167C
1	11	22	YFR016C
1	11	23	YAL029C
1	11	24	YFL008W
1	12	1	YPR026W
1	12	2	YLR071C
1	12	3	YAL001C
1	12	4	YHR211W
1	12	5	YGR233C
1	12	6	YKR086W
1	12	7	YKR102W
1	12	8	YDR310C
1	12	9	YIL026C
1	12	10	YDR017C
1	12	11	YER129W
1	12	12	YKL197C
1	12	13	YAL019W
1	12	14	YPL075W
1	12	15	YJR039W
1	12	16	YHR082C
1	12	17	YOL087C
1	12	18	YDL240W
1	12	19	YGR094W
1	12	20	YDR379W
1	12	21	YML100W
1	12	22	YNL123W
1	12	23	YPL160W
1	12	24	YGR240C
1	13	1	YDR150W
1	13	2	YJR137C
1	13	3	YLR430W
1	13	4	YER093C
1	13	5	YMR207C
1	13	6	YCR042C
1	13	7	YHR023W
1	13	8	YJR127C
1	13	9	YHL030W
1	13	10	YGR061C
1	13	11	YKL014C
1	13	12	YOL138C
1	13	13	YER190W
1	13	14	YDR217C
1	13	15	YCL014W
1	13	16	YEL077C
1	13	17	YJR138W
1	13	18	YMR128W
1	13	19	YOL004W
1	13	20	YDR097C
1	13	21	YLR256W
1	13	22	YJL074C
1	13	23	YER164W
1	13	24	YDR335W
1	14	1	YPR122W
1	14	2	YOL051W
1	14	3	YJL076W
1	14	4	YPR042C
1	14	5	YPR049C
1	14	6	YHR154W
1	14	7	YLR032W
1	14	8	YNL278W
1	14	9	YOR207C
1	14	10	YJR132W
1	14	11	YMR317W
1	14	12	YNL327W
1	14	13	YBR245C
1	14	14	YGL207W
1	14	15	YPR030W
1	14	16	YLR187W
1	14	17	YGL094C
1	14	18	YGL201C
1	14	19	YKL092C
1	14	20	YKL173W
1	14	21	YDL102W
1	14	22	YHR073W
1	14	23	YMR308C
1	14	24	YOR346W
1	15	1	YGL195W
1	15	2	YDR326C
1	15	3	YNL262W
1	15	4	YNL088W
1	15	5	YCR093W
1	15	6	YML133C
1	15	7	YBR275C
1	15	8	YGR270W
1	15	9	YPL082C
1	15	10	YDR301W
1	15	11	YER132C
1	15	12	YBR081C
1	15	13	YML059C
1	15	14	YLR425W
1	15	15	YNL297C
1	15	16	YMR012W
1	15	17	YNR031C
1	15	18	YGL133W
1	15	19	YPR184W
1	15	20	YNL091W
1	15	21	YPL242C
1	15	22	YMR304W
1	15	23	YNL102W
1	15	24	YOR151C
1	16	1	YPR010C
1	16	2	YOL100W
1	16	3	YEL025C
1	16	4	YFL034W
1	16	5	YLR272C
1	16	6	YGL013C
1	16	7	YHR158C
1	16	8	YJL098W
1	16	9	YDR128W
1	16	10	YLL016W
1	16	11	YGR170W
1	16	12	YER114C
1	16	13	YPL115C
1	16	14	YIL031W
1	16	15	YOR304W
1	16	16	YBL037W
1	16	17	YLR383W
1	16	18	YLL031C
1	16	19	YMR218C
1	16	20	YOR127W
1	16	21	YCL061C
1	16	22	YOR363C
1	16	23	YMR196W
1	16	24	YDL073W
2	1	1	YMR185W
2	1	2	YDR006C
2	1	3	YNL236W
2	1	4	YGL163C
2	1	5	YMR125W
2	1	6	YDR096W
2	1	7	YMR086W
2	1	8	YER070W
2	1	9	YEL043W
2	1	10	YDR303C
2	1	11	YMR019W
2	1	12	YPL248C
2	1	13	YJL154C
2	1	14	YFL003C
2	1	15	YGR089W
2	1	16	YDR089W
2	1	17	YDR069C
2	1	18	YER069W
2	1	19	YKL050C
2	1	20	YPR105C
2	1	21	YML065W
2	1	22	YJL165C
2	1	23	YBR289W
2	1	24	YMR053C
2	2	1	YPL084W
2	2	2	YCR077C
2	2	3	YDR505C
2	2	4	YBL113C
2	2	5	YAL021C
2	2	6	YNL183C
2	2	7	YGL073W
2	2	8	YNR033W
2	2	9	YNL085W
2	2	10	YBR001C
2	2	11	YLL032C
2	2	12	YFR038W
2	2	13	YJL187C
2	2	14	YJL020C
2	2	15	YGR130C
2	2	16	YOL006C
2	2	17	YKR099W
2	2	18	YOR140W
2	2	19	YPL207W
2	2	20	YOR361C
2	2	21	YMR049C
2	2	22	YBL084C
2	2	23	YPL190C
2	2	24	YDL164C
2	3	1	YBL085W
2	3	2	YPL150W
2	3	3	YOR160W
2	3	4	YMR066W
2	3	5	YOL155C
2	3	6	YLR382C
2	3	7	YDR359C
2	3	8	YGL014W
2	3	9	YGR140W
2	3	10	YOR058C
2	3	11	YGR204W
2	3	12	YJL056C
2	3	13	YML076C
2	3	14	YDR186C
2	3	15	YPR104C
2	3	16	YIL066C
2	3	17	YBL104C
2	3	18	YKR064W
2	3	19	YIL017C
2	3	20	YGR071C
2	3	21	YOR113W
2	3	22	YAL041W
2	3	23	YFR040W
2	3	24	YBR237W
2	4	1	YIL143C
2	4	2	YER169W
2	4	3	YBL008W
2	4	4	YNL186W
2	4	5	YLL034C
2	4	6	YJL200C
2	4	7	YCR106W
2	4	8	YOR172W
2	4	9	YJL089W
2	4	10	YLR397C
2	4	11	YPL032C
2	4	12	YLR304C
2	4	13	YGL229C
2	4	14	YKR010C
2	4	15	YMR160W
2	4	16	YER091C
2	4	17	YLR176C
2	4	18	YKR027W
2	4	19	YDL122W
2	4	20	YLR069C
2	4	21	YER144C
2	4	22	YJL206C
2	4	23	YOR233W
2	4	24	YNL059C
2	5	1	YKL015W
2	5	2	YBR225W
2	5	3	YEL032W
2	5	4	YER047C
2	5	5	YBR112C
2	5	6	YPL249C
2	5	7	YHR120W
2	5	8	YJL070C
2	5	9	YHL050C
2	5	10	YDR206W
2	5	11	YIL002C
2	5	12	YLR386W
2	5	13	YOR005C
2	5	14	YML034W
2	5	15	YJR061W
2	5	16	YBL023C
2	5	17	YDR081C
2	5	18	YLR001C
2	5	19	YML111W
2	5	20	YAR044W
2	5	21	YDR213W
2	5	22	YDL040C
2	5	23	YDR409W
2	5	24	YLR057W
2	6	1	YMR031C
2	6	2	YFL023W
2	6	3	YHR131C
2	6	4	YOR144C
2	6	5	YOR018W
2	6	6	YOR035C
2	6	7	YFL024C
2	6	8	YAL043C
2	6	9	YBR133C
2	6	10	YDR208W
2	6	11	YHR205W
2	6	12	YDR324C
2	6	13	YJR059W
2	6	14	YJL033W
2	6	15	YDL132W
2	6	16	YGL120C
2	6	17	YBR049C
2	6	18	YDL028C
2	6	19	YER125W
2	6	20	YOL036W
2	6	21	YGL216W
2	6	22	YKL034W
2	6	23	YCL030C
2	6	24	YER098W
2	7	1	YLR442C
2	7	2	YKR009C
2	7	3	YMR080C
2	7	4	YGL180W
2	7	5	YNL023C
2	7	6	YNR047W
2	7	7	YMR205C
2	7	8	YLR045C
2	7	9	YJR089W
2	7	10	YLR318W
2	7	11	YIL137C
2	7	12	YML099C
2	7	13	YLR129W
2	7	14	YNR011C
2	7	15	YPR019W
2	7	16	YPL174C
2	7	17	YER032W
2	7	18	YMR165C
2	7	19	YBR017C
2	7	20	YDR416W
2	7	21	YER151C
2	7	22	YDR369C
2	7	23	YLR014C
2	7	24	YPL105C
2	8	1	YDR385W
2	8	2	YHR204W
2	8	3	YJL204C
2	8	4	YOR353C
2	8	5	YDR207C
2	8	6	YDL060W
2	8	7	YHR056C
2	8	8	YGR237C
2	8	9	YIL107C
2	8	10	YFL009W
2	8	11	YHR172W
2	8	12	YOR165W
2	8	13	YOR322C
2	8	14	YKL134C
2	8	15	YLR228C
2	8	16	YGR245C
2	8	17	YDL148C
2	8	18	YIR007W
2	8	19	YOR168W
2	8	20	YOR112W
2	8	21	YGL083W
2	8	22	YMR164C
2	8	23	YER109C
2	8	24	YER162C
2	9	1	YBL005W
2	9	2	YBR055C
2	9	3	YMR288W
2	9	4	YOR371C
2	9	5	YBR079C
2	9	6	YOR129C
2	9	7	YBR073W
2	9	8	YPR112C
2	9	9	YNL127W
2	9	10	YGR238C
2	9	11	YLL003W
2	9	12	YNL112W
2	9	13	YMR124W
2	9	14	YDR285W
2	9	15	YER075C
2	9	16	YPL141C
2	9	17	YBR203W
2	9	18	YNL068C
2	9	19	YDR103W
2	9	20	YLR115W
2	9	21	YGL141W
2	9	22	YLR127C
2	9	23	YNL082W
2	9	24	YBR108W
2	10	1	YJL047C
2	10	2	YOL076W
2	10	3	YKL022C
2	10	4	YBR114W
2	10	5	YIL038C
2	10	6	YGR200C
2	10	7	YPR029C
2	10	8	YHR182W
2	10	9	YJL087C
2	10	10	YGL009C
2	10	11	YJL051W
2	10	12	YLR274W
2	10	13	YGR196C
2	10	14	YLR131C
2	10	15	YLR095C
2	10	16	YNL224C
2	10	17	YDR485C
2	10	18	YJL090C
2	10	19	YOR256C
2	10	20	YAL031C
2	10	21	YBR058C
2	10	22	YMR179W
2	10	23	YPL180W
2	10	24	YNL258C
2	11	1	YMR275C
2	11	2	YLR336C
2	11	3	YIR023W
2	11	4	YDR074W
2	11	5	YIL130W
2	11	6	YJR036C
2	11	7	YGL227W
2	11	8	YIL073C
2	11	9	YGR162W
2	11	10	YJL078C
2	11	11	YIL075C
2	11	12	YLL013C
2	11	13	YML109W
2	11	14	YNL221C
2	11	15	YGR056W
2	11	16	YGR150C
2	11	17	YDL220C
2	11	18	YLR347C
2	11	19	YGL093W
2	11	20	YML061C
2	11	21	YKR089C
2	11	22	YKL121W
2	11	23	YNL313C
2	11	24	YAL056W
2	12	1	YNL298W
2	12	2	YER184C
2	12	3	YNL041C
2	12	4	YBR172C
2	12	5	YDL126C
2	12	6	YLR319C
2	12	7	YBL052C
2	12	8	YMR016C
2	12	9	YLR263W
2	12	10	YLR144C
2	12	11	YOR195W
2	12	12	YML006C
2	12	13	YGR198W
2	12	14	YPR091C
2	12	15	YMR309C
2	12	16	YNL247W
2	12	17	YIL095W
2	12	18	YLR114C
2	12	19	YBR276C
2	12	20	YER041W
2	12	21	YLR182W
2	12	22	YPL158C
2	12	23	YBR198C
2	12	24	YPL074W
2	13	1	YBR084W
2	13	2	YML093W
2	13	3	YNL118C
2	13	4	YPL126W
2	13	5	YOL090W
2	13	6	YNL233W
2	13	7	YOR335C
2	13	8	YLR451W
2	13	9	YDR421W
2	13	10	YKL073W
2	13	11	YDR356W
2	13	12	YNL325C
2	13	13	YHL007C
2	13	14	YOR038C
2	13	15	YKL171W
2	13	16	YNL256W
2	13	17	YCR057C
2	13	18	YOR217W
2	13	19	YKR021W
2	13	20	YNL201C
2	13	21	YGL036W
2	13	22	YER167W
2	13	23	YPR160W
2	13	24	YNL126W
2	14	1	YOR133W
2	14	2	YGR067C
2	14	3	YKR079C
2	14	4	YDL239C
2	14	5	YMR102C
2	14	6	YDR239C
2	14	7	YDR251W
2	14	8	YPL176C
2	14	9	YNL216W
2	14	10	YLR277C
2	14	11	YPL153C
2	14	12	YBR142W
2	14	13	YLR222C
2	14	14	YLL054C
2	14	15	YDR258C
2	14	16	YDR490C
2	14	17	YML035C
2	14	18	YHR197W
2	14	19	YJL141C
2	14	20	YOR267C
2	14	21	YGL139W
2	14	22	YOR014W
2	14	23	YPL045W
2	14	24	YBR094W
2	15	1	YAR019C
2	15	2	YDR466W
2	15	3	YMR287C
2	15	4	YBL014C
2	15	5	YDL190C
2	15	6	YLR357W
2	15	7	YOL063C
2	15	8	YDL117W
2	15	9	YGR100W
2	15	10	YOR141C
2	15	11	YDR395W
2	15	12	YBR281C
2	15	13	YLR409C
2	15	14	YCR030C
2	15	15	YPR135W
2	15	16	YDR422C
2	15	17	YER024W
2	15	18	YPL008W
2	15	19	YGL049C
2	15	20	YHR047C
2	15	21	YLL026W
2	15	22	YOR373W
2	15	23	YDL154W
2	15	24	YBR202W
2	16	1	YCL054W
2	16	2	YOR178C
2	16	3	YML029W
2	16	4	YDR034C
2	16	5	YDL056W
2	16	6	YFR013W
2	16	7	YJL157C
2	16	8	YGR250C
2	16	9	YJL176C
2	16	10	YER171W
2	16	11	YJL102W
2	16	12	YDR520C
2	16	13	YLR337C
2	16	14	YMR167W
2	16	15	YJR126C
2	16	16	YKL072W
2	16	17	YOR162C
2	16	18	YNL311C
2	16	19	YLR352W
2	16	20	YOR337W
2	16	21	YGL234W
2	16	22	YNL161W
2	16	23	YBR284W
2	16	24	YBR102C
3	1	1	YDR138W
3	1	2	YLR440C
3	1	3	YOR208W
3	1	4	YKR090W
3	1	5	YDR499W
3	1	6	YMR163C
3	1	7	YGR003W
3	1	8	YAR014C
3	1	9	YLL019C
3	1	10	YOR317W
3	1	11	YKL168C
3	1	12	YIL108W
3	1	13	YJL082W
3	1	14	YDR234W
3	1	15	YLR219W
3	1	16	YPR175W
3	1	17	YMR237W
3	1	18	YGR099W
3	1	19	YDL167C
3	1	20	YLR117C
3	1	21	YPL164C
3	1	22	YLR143W
3	1	23	YCL057W
3	1	24	YEL023C
3	2	1	YHL029C
3	2	2	YIL101C
3	2	3	YMR104C
3	2	4	YLR289W
3	2	5	YDR452W
3	2	6	YAL005C
3	2	7	YER088C
3	2	8	YDL113C
3	2	9	YGL113W
3	2	10	YLL024C
3	2	11	YLL007C
3	2	12	YNL176C
3	2	13	YNR053C
3	2	14	YNL293W
3	2	15	YOR275C
3	2	16	YCR061W
3	2	17	YPL104W
3	2	18	YNR038W
3	2	19	YNL047C
3	2	20	YHR124W
3	2	21	YOR147W
3	2	22	YNL299W
3	2	23	YBR123C
3	2	24	YBR215W
3	3	1	YFR009W
3	3	2	YPL240C
3	3	3	YGL086W
3	3	4	YMR006C
3	3	5	YOR076C
3	3	6	YMR186W
3	3	7	YHR178W
3	3	8	YDR176W
3	3	9	YPL029W
3	3	10	YBR019C
3	3	11	YEL053C
3	3	12	YLR035C
3	3	13	YKL112W
3	3	14	YLR072W
3	3	15	YMR154C
3	3	16	YIL144W
3	3	17	YDR333C
3	3	18	YHR020W
3	3	19	YMR172W
3	3	20	YLR260W
3	3	21	YFL047W
3	3	22	YOR249C
3	3	23	YDR211W
3	3	24	YJL034W
3	4	1	YIR003W
3	4	2	YNL167C
3	4	3	YMR232W
3	4	4	YOL117W
3	4	5	YOR054C
3	4	6	YBR280C
3	4	7	YLR427W
3	4	8	YGL099W
3	4	9	YJL128C
3	4	10	YAL011W
3	4	11	YDR194C
3	4	12	YAL016W
3	4	13	YOR350C
3	4	14	YOR181W
3	4	15	YLR299W
3	4	16	YOR356W
3	4	17	YGL066W
3	4	18	YOL152W
3	4	19	YJR098C
3	4	20	YIL055C
3	4	21	YDR118W
3	4	22	YEL062W
3	4	23	YDL224C
3	4	24	YDL203C
3	5	1	YLL008W
3	5	2	YDL176W
3	5	3	YLL029W
3	5	4	YNL021W
3	5	5	YDL234C
3	5	6	YBR131W
3	5	7	YKR024C
3	5	8	YDR221W
3	5	9	YBR007C
3	5	10	YDL214C
3	5	11	YFR022W
3	5	12	YOL141W
3	5	13	YER040W
3	5	14	YPL106C
3	5	15	YKL135C
3	5	16	YDL141W
3	5	17	YHR031C
3	5	18	YHR084W
3	5	19	YKL104C
3	5	20	YMR108W
3	5	21	YHR074W
3	5	22	YPL043W
3	5	23	YLR006C
3	5	24	YBR117C
3	6	1	YKL025C
3	6	2	YPL093W
3	6	3	YBL009W
3	6	4	YEL030W
3	6	5	YBR212W
3	6	6	YCR038C
3	6	7	YML042W
3	6	8	YIL046W
3	6	9	YML088W
3	6	10	YDL070W
3	6	11	YML020W
3	6	12	YDR380W
3	6	13	YAL048C
3	6	14	YPL161C
3	6	15	YML056C
3	6	16	YHL038C
3	6	17	YLR369W
3	6	18	YOR066W
3	6	19	YOL113W
3	6	20	YKL125W
3	6	21	YGR083C
3	6	22	YER147C
3	6	23	YIL155C
3	6	24	YFL049W
3	7	1	YDR001C
3	7	2	YFR015C
3	7	3	YOR034C
3	7	4	YPL155C
3	7	5	YJL099W
3	7	6	YDR052C
3	7	7	YMR216C
3	7	8	YOR033C
3	7	9	YPR090W
3	7	10	YLR233C
3	7	11	YJL168C
3	7	12	YBR255W
3	7	13	YLR149C
3	7	14	YDR314C
3	7	15	YOR156C
3	7	16	YGL071W
3	7	17	YGR178C
3	7	18	YJR110W
3	7	19	YKR098C
3	7	20	YIL105C
3	7	21	YOL017W
3	7	22	YBL024W
3	7	23	YOL057W
3	7	24	YKL126W
3	8	1	YKL179C
3	8	2	YPL253C
3	8	3	YOL023W
3	8	4	YER049W
3	8	5	YDR362C
3	8	6	YDR311W
3	8	7	YKL029C
3	8	8	YIL056W
3	8	9	YBR121C
3	8	10	YNL020C
3	8	11	YMR008C
3	8	12	YEL060C
3	8	13	YDR307W
3	8	14	YDR049W
3	8	15	YOL025W
3	8	16	YHR035W
3	8	17	YPL023C
3	8	18	YOR239W
3	8	19	YPR179C
3	8	20	YDR228C
3	8	21	YLR429W
3	8	22	YGL110C
3	8	23	YML082W
3	8	24	YAL047C
3	9	1	YGR264C
3	9	2	YLR424W
3	9	3	YOR081C
3	9	4	YBL035C
3	9	5	YOR080W
3	9	6	YEL011W
3	9	7	YMR078C
3	9	8	YGR266W
3	9	9	YGR186W
3	9	10	YBR156C
3	9	11	YLR381W
3	9	12	YIL009W
3	9	13	YOR019W
3	9	14	YFL013C
3	9	15	YKR018C
3	9	16	YDR332W
3	9	17	YIL091C
3	9	18	YPL222W
3	9	19	YLR362W
3	9	20	YLR047C
3	9	21	YAL054C
3	9	22	YMR075W
3	9	23	YDR436W
3	9	24	YPR007C
3	10	1	YJL101C
3	10	2	YGL107C
3	10	3	YOR243C
3	10	4	YGL124C
3	10	5	YNL103W
3	10	6	YER103W
3	10	7	YMR032W
3	10	8	YJL127C
3	10	9	YJL057C
3	10	10	YHR161C
3	10	11	YDR137W
3	10	12	YGL023C
3	10	13	YFR048W
3	10	14	YDR386W
3	10	15	YER173W
3	10	16	YIL014W
3	10	17	YPR161C
3	10	18	YDR365C
3	10	19	YDR389W
3	10	20	YHR166C
3	10	21	YPL263C
3	10	22	YHR219W
3	10	23	YLR098C
3	10	24	YGR221C
3	11	1	YKR029C
3	11	2	YGL026C
3	11	3	YGL205W
3	11	4	YKL222C
3	11	5	YOR299W
3	11	6	YGL249W
3	11	7	YNL144C
3	11	8	YLR266C
3	11	9	YKL078W
3	11	10	YDR108W
3	11	11	YOR001W
3	11	12	YMR246W
3	11	13	YPR141C
3	11	14	YML016C
3	11	15	YNR044W
3	11	16	YBL067C
3	11	17	YCR091W
3	11	18	YBL060W
3	11	19	YDR109C
3	11	20	YLR399C
3	11	21	YCR084C
3	11	22	YKL017C
3	11	23	YOR206W
3	11	24	YPR074C
3	12	1	YKR101W
3	12	2	YOL164W
3	12	3	YPL089C
3	12	4	YPL269W
3	12	5	YLR330W
3	12	6	YGR054W
3	12	7	YNL008C
3	12	8	YKL048C
3	12	9	YBR260C
3	12	10	YOR070C
3	12	11	YDR458C
3	12	12	YDR477W
3	12	13	YMR137C
3	12	14	YDR419W
3	12	15	YHR015W
3	12	16	YKL062W
3	12	17	YDR496C
3	12	18	YKL155C
3	12	19	YJL209W
3	12	20	YDR425W
3	12	21	YLR103C
3	12	22	YMR119W
3	12	23	YLR273C
3	12	24	YHR206W
3	13	1	YJL132W
3	13	2	YGR145W
3	13	3	YLR135W
3	13	4	YLR258W
3	13	5	YCL039W
3	13	6	YMR037C
3	13	7	YKL054C
3	13	8	YBL111C
3	13	9	YHR149C
3	13	10	YLR452C
3	13	11	YMR277W
3	13	12	YPR008W
3	13	13	YBL097W
3	13	14	YMR224C
3	13	15	YDR164C
3	13	16	YBR259W
3	13	17	YLR335W
3	13	18	YDR444W
3	13	19	YKL213C
3	13	20	YDR172W
3	13	21	YGR128C
3	13	22	YLR153C
3	13	23	YDR146C
3	13	24	YDR129C
3	14	1	YNL027W
3	14	2	YPL210C
3	14	3	YBR216C
3	14	4	YDR398W
3	14	5	YNL045W
3	14	6	YMR313C
3	14	7	YBL051C
3	14	8	YDR266C
3	14	9	YEL007W
3	14	10	YDR390C
3	14	11	YJL149W
3	14	12	YHR114W
3	14	13	YNL197C
3	14	14	YKL204W
3	14	15	YKR036C
3	14	16	YML046W
3	14	17	YKL079W
3	14	18	YLR177W
3	14	19	YJR045C
3	14	20	YHL027W
3	14	21	YML007W
3	14	22	YOR171C
3	14	23	YDL109C
3	14	24	YMR278W
3	15	1	YKL187C
3	15	2	YJR134C
3	15	3	YPR031W
3	15	4	YMR001C
3	15	5	YJR030C
3	15	6	YOR365C
3	15	7	YPR185W
3	15	8	YDL074C
3	15	9	YIL078W
3	15	10	YPL116W
3	15	11	YBR238C
3	15	12	YBR169C
3	15	13	YJR119C
3	15	14	YOR354C
3	15	15	YGL245W
3	15	16	YER077C
3	15	17	YMR192W
3	15	18	YER022W
3	15	19	YOR022C
3	15	20	YGL144C
3	15	21	YHL024W
3	15	22	YLR403W
3	15	23	YHL032C
3	15	24	YGL236C
3	16	1	YMR061W
3	16	2	YJL106W
3	16	3	YDR295C
3	16	4	YHR091C
3	16	5	YOR138C
3	16	6	YGL060W
3	16	7	YDR320C
3	16	8	YJR130C
3	16	9	YJL010C
3	16	10	YHR218W
3	16	11	YLR002C
3	16	12	YIL092W
3	16	13	YNR008W
3	16	14	YLL035W
3	16	15	YNL012W
3	16	16	YMR106C
3	16	17	YLR234W
3	16	18	YER080W
3	16	19	YPR190C
3	16	20	YKR008W
3	16	21	YBL075C
3	16	22	YOR389W
3	16	23	YDR014W
3	16	24	YNR006W
4	1	1	YOR137C
4	1	2	YMR120C
4	1	3	YJL019W
4	1	4	YMR227C
4	1	5	YKR056W
4	1	6	YOR027W
4	1	7	YLR206W
4	1	8	YIL036W
4	1	9	YDR350C
4	1	10	YMR291W
4	1	11	YHR188C
4	1	12	YKR078W
4	1	13	YMR168C
4	1	14	YCL051W
4	1	15	YGR103W
4	1	16	YJL216C
4	1	17	YOR204W
4	1	18	YBL039C
4	1	19	YGL192W
4	1	20	YOR260W
4	1	21	YKL032C
4	1	22	YJL172W
4	1	23	YMR198W
4	1	24	YNL251C
4	2	1	YLL012W
4	2	2	YLR433C
4	2	3	YPR121W
4	2	4	YEL015W
4	2	5	YGL160W
4	2	6	YJL111W
4	2	7	YKR002W
4	2	8	YPL228W
4	2	9	YLR417W
4	2	10	YMR199W
4	2	11	YCR065W
4	2	12	YDR235W
4	2	13	YLR134W
4	2	14	YGL028C
4	2	15	YEL020C
4	2	16	YDR061W
4	2	17	YDR212W
4	2	18	YOL033W
4	2	19	YLL018C
4	2	20	YJL014W
4	2	21	YJL153C
4	2	22	YMR110C
4	2	23	YHR019C
4	2	24	YBR239C
4	3	1	YAR007C
4	3	2	YDR037W
4	3	3	YMR100W
4	3	4	YNL227C
4	3	5	YPL119C
4	3	6	YDR243C
4	3	7	YNL209W
4	3	8	YNL094W
4	3	9	YFR023W
4	3	10	YOL015W
4	3	11	YLR248W
4	3	12	YMR250W
4	3	13	YDR341C
4	3	14	YDL038C
4	3	15	YIL072W
4	3	16	YML127W
4	3	17	YCR008W
4	3	18	YHR150W
4	3	19	YGR194C
4	3	20	YDR463W
4	3	21	YDR144C
4	3	22	YLR196W
4	3	23	YNL039W
4	3	24	YPR006C
4	4	1	YOL027C
4	4	2	YMR258C
4	4	3	YPR145W
4	4	4	YFR028C
4	4	5	YKL127W
4	4	6	YMR171C
4	4	7	YKR015C
4	4	8	YDR232W
4	4	9	YNR023W
4	4	10	YOR380W
4	4	11	YGL171W
4	4	12	YOR002W
4	4	13	YDL042C
4	4	14	YNL189W
4	4	15	YGL179C
4	4	16	YDR145W
4	4	17	YGL244W
4	4	18	YBR103W
4	4	19	YPL086C
4	4	20	YKL191W
4	4	21	YLR343W
4	4	22	YMR297W
4	4	23	YIR031C
4	4	24	YIL146C
4	5	1	YPL020C
4	5	2	YFL053W
4	5	3	YDL013W
4	5	4	YOR073W
4	5	5	YGL142C
4	5	6	YGL252C
4	5	7	YMR098C
4	5	8	YNL218W
4	5	9	YJL181W
4	5	10	YBR163W
4	5	11	YBR148W
4	5	12	YBR299W
4	5	13	YJL100W
4	5	14	YKL012W
4	5	15	YDR200C
4	5	16	YNL225C
4	5	17	YLR353W
4	5	18	YHR194W
4	5	19	YGL125W
4	5	20	YER165W
4	5	21	YDR349C
4	5	22	YNL073W
4	5	23	YDR101C
4	5	24	YJL071W
4	6	1	YPR137W
4	6	2	YBR030W
4	6	3	YHR184W
4	6	4	YGR023W
4	6	5	YLR267W
4	6	6	YBR158W
4	6	7	YOR118W
4	6	8	YER054C
4	6	9	YOR023C
4	6	10	YPR033C
4	6	11	YJR103W
4	6	12	YPL212C
4	6	13	YDR261C
4	6	14	YNL249C
4	6	15	YGR166W
4	6	16	YJR003C
4	6	17	YGL257C
4	6	18	YFR006W
4	6	19	YDR131C
4	6	20	YNL199C
4	6	21	YNL182C
4	6	22	YDL020C
4	6	23	YKL109W
4	6	24	YPR162C
4	7	1	YBR060C
4	7	2	YLR028C
4	7	3	YNL104C
4	7	4	YDR294C
4	7	5	YLL004W
4	7	6	YKL185W
4	7	7	YNL018C
4	7	8	YOR154W
4	7	9	YKR084C
4	7	10	YHL010C
4	7	11	YDL080C
4	7	12	YGR292W
4	7	13	YML071C
4	7	14	YLR077W
4	7	15	YJL083W
4	7	16	YOL153C
4	7	17	YHR202W
4	7	18	YKL124W
4	7	19	YJL201W
4	7	20	YGL228W
4	7	21	YGR246C
4	7	22	YPR171W
4	7	23	YGR225W
4	7	24	YJR053W
4	8	1	YGR092W
4	8	2	YBR248C
4	8	3	YIL150C
4	8	4	YJL110C
4	8	5	YLR120C
4	8	6	YDR242W
4	8	7	YPL030W
4	8	8	YKL140W
4	8	9	YPR070W
4	8	10	YBR270C
4	8	11	YPR111W
4	8	12	YHR065C
4	8	13	YJR064W
4	8	14	YBL080C
4	8	15	YJL105W
4	8	16	YIL045W
4	8	17	YNL193W
4	8	18	YGR177C
4	8	19	YER140W
4	8	20	YOL123W
4	8	21	YPL042C
4	8	22	YDL030W
4	8	23	YMR036C
4	8	24	YAL028W
4	9	1	YDL025C
4	9	2	YML054C
4	9	3	YOR030W
4	9	4	YGR287C
4	9	5	YPR155C
4	9	6	YPL007C
4	9	7	YNL034W
4	9	8	YOR308C
4	9	9	YDL153C
4	9	10	YHL039W
4	9	11	YLR401C
4	9	12	YML013W
4	9	13	YNR063W
4	9	14	YPL208W
4	9	15	YJR046W
4	9	16	YAL040C
4	9	17	YLR055C
4	9	18	YPR083W
4	9	19	YPL169C
4	9	20	YGR278W
4	9	21	YLR060W
4	9	22	YGR171C
4	9	23	YJR002W
4	9	24	YBR045C
4	10	1	YGR124W
4	10	2	YML069W
4	10	3	YKL088W
4	10	4	YKR017C
4	10	5	YLR253W
4	10	6	YIL099W
4	10	7	YCL036W
4	10	8	YOR241W
4	10	9	YBR263W
4	10	10	YDL085W
4	10	11	YBR286W
4	10	12	YJL058C
4	10	13	YKR072C
4	10	14	YHR006W
4	10	15	YMR136W
4	10	16	YLR020C
4	10	17	YDR358W
4	10	18	YML115C
4	10	19	YML023C
4	10	20	YDR195W
4	10	21	YBR196C
4	10	22	YDL178W
4	10	23	YNL117W
4	10	24	YBR020W
4	11	1	YDL063C
4	11	2	YNL308C
4	11	3	YJL103C
4	11	4	YIL172C
4	11	5	YKR019C
4	11	6	YDL174C
4	11	7	YPL070W
4	11	8	YDL227C
4	11	9	YDR143C
4	11	10	YHR108W
4	11	11	YOL091W
4	11	12	YML070W
4	11	13	YFL002C
4	11	14	YCR014C
4	11	15	YML057W
4	11	16	YBR170C
4	11	17	YMR284W
4	11	18	YBR078W
4	11	19	YPL243W
4	11	20	YER086W
4	11	21	YJL069C
4	11	22	YHR037W
4	11	23	YKR069W
4	11	24	YER124C
4	12	1	YHR064C
4	12	2	YPR144C
4	12	3	YOR128C
4	12	4	YOL055C
4	12	5	YMR105C
4	12	6	YKL089W
4	12	7	YDL003W
4	12	8	YGR041W
4	12	9	YDR117C
4	12	10	YPL256C
4	12	11	YCR054C
4	12	12	YLR023C
4	12	13	YLR286C
4	12	14	YPR088C
4	12	15	YMR145C
4	12	16	YMR015C
4	12	17	YEL058W
4	12	18	YDR147W
4	12	19	YOR205C
4	12	20	YDR488C
4	12	21	YDR479C
4	12	22	YJR049C
4	12	23	YOR372C
4	12	24	YDL143W
4	13	1	YDR085C
4	13	2	YOL066C
4	13	3	YNL061W
4	13	4	YJL221C
4	13	5	YMR092C
4	13	6	YER068W
4	13	7	YPL184C
4	13	8	YGR068C
4	13	9	YER036C
4	13	10	YHR109W
4	13	11	YDR506C
4	13	12	YNL076W
4	13	13	YPL005W
4	13	14	YDR440W
4	13	15	YOL148C
4	13	16	YMR282C
4	13	17	YOR324C
4	13	18	YLR361C
4	13	19	YDL079C
4	13	20	YER087W
4	13	21	YKL005C
4	13	22	YHR196W
4	13	23	YCR088W
4	13	24	YER158C
4	14	1	YLR259C
4	14	2	YBR200W
4	14	3	YDR026C
4	14	4	YPL258C
4	14	5	YGR241C
4	14	6	YKR097W
4	14	7	YDR110W
4	14	8	YDR188W
4	14	9	YJR052W
4	14	10	YML124C
4	14	11	YGR087C
4	14	12	YPL109C
4	14	13	YPL128C
4	14	14	YKR016W
4	14	15	YPR072W
4	14	16	YIR039C
4	14	17	YER065C
4	14	18	YDR299W
4	14	19	YDR474C
4	14	20	YNL294C
4	14	21	YER082C
4	14	22	YKR023W
4	14	23	YGL076C
4	14	24	YDL170W
4	15	1	YGR013W
4	15	2	YMR213W
4	15	3	YPR081C
4	15	4	YOL157C
4	15	5	YDL229W
4	15	6	YIL015W
4	15	7	YPL194W
4	15	8	YJL186W
4	15	9	YGL116W
4	15	10	YJR016C
4	15	11	YLR173W
4	15	12	YOL115W
4	15	13	YPR018W
4	15	14	YLR133W
4	15	15	YOR108W
4	15	16	YNR059W
4	15	17	YBR186W
4	15	18	YML017W
4	15	19	YLR368W
4	15	20	YIR010W
4	15	21	YLR276C
4	15	22	YLL058W
4	15	23	YLR089C
4	15	24	YGR088W
4	16	1	YOR090C
4	16	2	YDL225W
4	16	3	YDR120C
4	16	4	YPL260W
4	16	5	YJL008C
4	16	6	YPL179W
4	16	7	YGL003C
4	16	8	YER168C
4	16	9	YOR386W
4	16	10	YBR223C
4	16	11	YLR044C
4	16	12	YDR057W
4	16	13	YGL064C
4	16	14	YPL214C
4	16	15	YDL106C
4	16	16	YDR403W
4	16	17	YFR037C
4	16	18	YDR434W
4	16	19	YFL042C
4	16	20	YIL162W
4	16	21	YGL176C
4	16	22	YLR313C
4	16	23	YGR276C
4	16	24	YDR534C
5	1	1	YKL045W
5	1	2	YER078C
5	1	3	YIL142W
5	1	4	YMR300C
5	1	5	YNL138W
5	1	6	YDR111C
5	1	7	YMR217W
5	1	8	YDR030C
5	1	9	YER021W
5	1	10	YGR229C
5	1	11	YOR359W
5	1	12	YML032C
5	1	13	YBL019W
5	1	14	YEL070W
5	1	15	YER007W
5	1	16	YJR051W
5	1	17	YIL097W
5	1	18	YDR516C
5	1	19	YJL013C
5	1	20	YHR168W
5	1	21	YDL101C
5	1	22	YOR351C
5	1	23	YMR093W
5	1	24	YDR082W
5	2	1	YLR227C
5	2	2	YMR094W
5	2	3	YPL097W
5	2	4	YGR002C
5	2	5	YOL049W
5	2	6	YMR211W
5	2	7	YDL238C
5	2	8	YLR212C
5	2	9	YNL053W
5	2	10	YOL132W
5	2	11	YPL277C
5	2	12	YDR473C
5	2	13	YOR043W
5	2	14	YGR212W
5	2	15	YKL211C
5	2	16	YGR141W
5	2	17	YCR052W
5	2	18	YCL037C
5	2	19	YHR024C
5	2	20	YNL317W
5	2	21	YDR381W
5	2	22	YOR177C
5	2	23	YGR255C
5	2	24	YDL036C
5	3	1	YKL139W
5	3	2	YJR010W
5	3	3	YKL074C
5	3	4	YEL052W
5	3	5	YOR360C
5	3	6	YER090W
5	3	7	YOR377W
5	3	8	YDR168W
5	3	9	YGL078C
5	3	10	YLR015W
5	3	11	YPL247C
5	3	12	YDR539W
5	3	13	YBR227C
5	3	14	YKR063C
5	3	15	YHR170W
5	3	16	YMR115W
5	3	17	YKL047W
5	3	18	YFR021W
5	3	19	YMR285C
5	3	20	YKL035W
5	3	21	YDR169C
5	3	22	YEL071W
5	3	23	YMR283C
5	3	24	YDR257C
5	4	1	YNL119W
5	4	2	YNL062C
5	4	3	YPL219W
5	4	4	YGR117C
5	4	5	YPR119W
5	4	6	YLL063C
5	4	7	YDR402C
5	4	8	YBR098W
5	4	9	YNR069C
5	4	10	YPL235W
5	4	11	YBL103C
5	4	12	YER081W
5	4	13	YPR001W
5	4	14	YML102W
5	4	15	YNL026W
5	4	16	YHR215W
5	4	17	YDR514C
5	4	18	YKL184W
5	4	19	YJL162C
5	4	20	YPR152C
5	4	21	YDR181C
5	4	22	YAL034C
5	4	23	YNL261W
5	4	24	YDR023W
5	5	1	YNL077W
5	5	2	YMR131C
5	5	3	YBL015W
5	5	4	YLR345W
5	5	5	YBL054W
5	5	6	YGR093W
5	5	7	YBR138C
5	5	8	YMR169C
5	5	9	YHR009C
5	5	10	YML118W
5	5	11	YCL043C
5	5	12	YFL022C
5	5	13	YDR009W
5	5	14	YLR033W
5	5	15	YKL116C
5	5	16	YNR012W
5	5	17	YOR149C
5	5	18	YGL202W
5	5	19	YNR051C
5	5	20	YPL017C
5	5	21	YGR123C
5	5	22	YOL061W
5	5	23	YPL122C
5	5	24	YGR091W
5	6	1	YCR024C
5	6	2	YOR003W
5	6	3	YCR045C
5	6	4	YLR116W
5	6	5	YFR024C-A
5	6	6	YLR288C
5	6	7	YER045C
5	6	8	YDR316W
5	6	9	YPL254W
5	6	10	YEL047C
5	6	11	YBR083W
5	6	12	YIL074C
5	6	13	YML085C
5	6	14	YPL103C
5	6	15	YOL030W
5	6	16	YKL145W
5	6	17	YLR175W
5	6	18	YDR219C
5	6	19	YKL028W
5	6	20	YPR178W
5	6	21	YDR346C
5	6	22	YDR148C
5	6	23	YNR001C
5	6	24	YGR004W
5	7	1	YBR214W
5	7	2	YOR310C
5	7	3	YGL190C
5	7	4	YBR139W
5	7	5	YBR028C
5	7	6	YGR155W
5	7	7	YHR016C
5	7	8	YMR170C
5	7	9	YHR086W
5	7	10	YMR290C
5	7	11	YDL156W
5	7	12	YGL017W
5	7	13	YER006W
5	7	14	YLR094C
5	7	15	YLR392C
5	7	16	YOL070C
5	7	17	YPL198W
5	7	18	YPL061W
5	7	19	YCR053W
5	7	20	YPL072W
5	7	21	YHR137W
5	7	22	YPL100W
5	7	23	YER096W
5	7	24	YOR269W
5	8	1	YDR240C
5	8	2	YFL039C
5	8	3	YDL146W
5	8	4	YLR142W
5	8	5	YDL048C
5	8	6	YPR047W
5	8	7	YHR183W
5	8	8	YGR019W
5	8	9	YPL262W
5	8	10	YMR027W
5	8	11	YER141W
5	8	12	YJL146W
5	8	13	YFR053C
5	8	14	YAR071W
5	8	15	YOL144W
5	8	16	YOR229W
5	8	17	YNL239W
5	8	18	YFL052W
5	8	19	YLR359W
5	8	20	YER038C
5	8	21	YFR044C
5	8	22	YDR190C
5	8	23	YOR298W
5	8	24	YKL194C
5	9	1	YBR274W
5	9	2	YFL021W
5	9	3	YHR151C
5	9	4	YLR121C
5	9	5	YDL197C
5	9	6	YGR189C
5	9	7	YMR215W
5	9	8	YNL223W
5	9	9	YHR216W
5	9	10	YNL241C
5	9	11	YNL116W
5	9	12	YGL065C
5	9	13	YER073W
5	9	14	YNR073C
5	9	15	YMR064W
5	9	16	YAL038W
5	9	17	YPR002W
5	9	18	YDR348C
5	9	19	YJL025W
5	9	20	YBR006W
5	9	21	YIL001W
5	9	22	YMR033W
5	9	23	YGL158W
5	9	24	YPL204W
5	10	1	YER051W
5	10	2	YDL103C
5	10	3	YDR182W
5	10	4	YOL125W
5	10	5	YDR523C
5	10	6	YDR105C
5	10	7	YJL081C
5	10	8	YGR108W
5	10	9	YCR066W
5	10	10	YOR198C
5	10	11	YGL253W
5	10	12	YLR058C
5	10	13	YLR108C
5	10	14	YBR092C
5	10	15	YOR119C
5	10	16	YPL083C
5	10	17	YPL091W
5	10	18	YGL184C
5	10	19	YLR394W
5	10	20	YER089C
5	10	21	YBR272C
5	10	22	YGL111W
5	10	23	YPL066W
5	10	24	YLR163C
5	11	1	YER025W
5	11	2	YFR039C
5	11	3	YHR207C
5	11	4	YMR020W
5	11	5	YGL122C
5	11	6	YIL104C
5	11	7	YNL295W
5	11	8	YOR347C
5	11	9	YLR324W
5	11	10	YGL035C
5	11	11	YOR355W
5	11	12	YLL036C
5	11	13	YLR314C
5	11	14	YPL026C
5	11	15	YDR518W
5	11	16	YCL040W
5	11	17	YCR072C
5	11	18	YFL018C
5	11	19	YKL103C
5	11	20	YCL017C
5	11	21	YJL194W
5	11	22	YBR126C
5	11	23	YGR059W
5	11	24	YEL016C
5	12	1	YGR256W
5	12	2	YER019W
5	12	3	YLR190W
5	12	4	YPL063W
5	12	5	YHR113W
5	12	6	YGR288W
5	12	7	YLL011W
5	12	8	YHR036W
5	12	9	YER133W
5	12	10	YPR045C
5	12	11	YGR211W
5	12	12	YBL056W
5	12	13	YDL089W
5	12	14	YBR093C
5	12	15	YOR216C
5	12	16	YPR157W
5	12	17	YDR388W
5	12	18	YGL256W
5	12	19	YNL071W
5	12	20	YML068W
5	12	21	YKR058W
5	12	22	YHR018C
5	12	23	YDR306C
5	12	24	YML005W
5	13	1	YER052C
5	13	2	YJR015W
5	13	3	YML086C
5	13	4	YOR231W
5	13	5	YGR227W
5	13	6	YML043C
5	13	7	YBR184W
5	13	8	YPL140C
5	13	9	YLR432W
5	13	10	YHR159W
5	13	11	YDR501W
5	13	12	YOL068C
5	13	13	YMR014W
5	13	14	YBR056W
5	13	15	YPL272C
5	13	16	YDR036C
5	13	17	YDL159W
5	13	18	YFR010W
5	13	19	YMR018W
5	13	20	YFL027C
5	13	21	YML120C
5	13	22	YDR132C
5	13	23	YLR054C
5	13	24	YER122C
5	14	1	YNL124W
5	14	2	YLR341W
5	14	3	YML126C
5	14	4	YIL123W
5	14	5	YMR070W
5	14	6	YIL039W
5	14	7	YLR183C
5	14	8	YMR223W
5	14	9	YJR006W
5	14	10	YPR068C
5	14	11	YNL137C
5	14	12	YBR297W
5	14	13	YHR030C
5	14	14	YDR223W
5	14	15	YBR247C
5	14	16	YMR133W
5	14	17	YDR524C
5	14	18	YHL021C
5	14	19	YOR046C
5	14	20	YMR293C
5	14	21	YNR058W
5	14	22	YKL133C
5	14	23	YJL123C
5	14	24	YMR111C
5	15	1	YGL056C
5	15	2	YML114C
5	15	3	YMR023C
5	15	4	YDL017W
5	15	5	YML096W
5	15	6	YDL160C
5	15	7	YBR250W
5	15	8	YPL181W
5	15	9	YMR029C
5	15	10	YLR197W
5	15	11	YKL081W
5	15	12	YDR522C
5	15	13	YOR374W
5	15	14	YGL119W
5	15	15	YGL112C
5	15	16	YDR330W
5	15	17	YDR256C
5	15	18	YHR070W
5	15	19	YPR169W
5	15	20	YJR122W
5	15	21	YML128C
5	15	22	YEL041W
5	15	23	YDR371W
5	15	24	YHL012W
5	16	1	YOL112W
5	16	2	YPR034W
5	16	3	YNL240C
5	16	4	YMR044W
5	16	5	YNL022C
5	16	6	YLR034C
5	16	7	YMR140W
5	16	8	YMR239C
5	16	9	YOR009W
5	16	10	YPR196W
5	16	11	YNL277W
5	16	12	YDL024C
5	16	13	YIL131C
5	16	14	YEL040W
5	16	15	YBR288C
5	16	16	YBL086C
5	16	17	YGL097W
5	16	18	YHR146W
5	16	19	YOR088W
5	16	20	YOR123C
5	16	21	YDR198C
5	16	22	YKL143W
5	16	23	YLR238W
5	16	24	YPL003W
6	1	1	YDR247W
6	1	2	YDR515W
6	1	3	YIR027C
6	1	4	YHR011W
6	1	5	YOL041C
6	1	6	YOR244W
6	1	7	YOR166C
6	1	8	YMR268C
6	1	9	YDR393W
6	1	10	YMR208W
6	1	11	YDL091C
6	1	12	YMR062C
6	1	13	YDL161W
6	1	14	YOL059W
6	1	15	YHR066W
6	1	16	YGR254W
6	1	17	YBR166C
6	1	18	YPL281C
6	1	19	YBR177C
6	1	20	YPR163C
6	1	21	YBR240C
6	1	22	YPR120C
6	1	23	YKL046C
6	1	24	YOR117W
6	2	1	YKL161C
6	2	2	YIL160C
6	2	3	YGR149W
6	2	4	YPL202C
6	2	5	YHR169W
6	2	6	YDR317W
6	2	7	YMR173W
6	2	8	YBR233W
6	2	9	YPR186C
6	2	10	YOR051C
6	2	11	YDL155W
6	2	12	YGR142W
6	2	13	YLR321C
6	2	14	YOR134W
6	2	15	YGR202C
6	2	16	YLR225C
6	2	17	YJR084W
6	2	18	YOL054W
6	2	19	YDR005C
6	2	20	YBR063C
6	2	21	YER059W
6	2	22	YGR214W
6	2	23	YML083C
6	2	24	YKL162C
6	3	1	YLR005W
6	3	2	YKL027W
6	3	3	YLR210W
6	3	4	YNR050C
6	3	5	YOR056C
6	3	6	YOR250C
6	3	7	YPR080W
6	3	8	YNL011C
6	3	9	YGR249W
6	3	10	YPR106W
6	3	11	YDL216C
6	3	12	YCL029C
6	3	13	YOR375C
6	3	14	YDR527W
6	3	15	YHR177W
6	3	16	YHR001W
6	3	17	YBR182C
6	3	18	YBR236C
6	3	19	YJL046W
6	3	20	YAR018C
6	3	21	YJL049W
6	3	22	YPR148C
6	3	23	YMR210W
6	3	24	YOR237W
6	4	1	YLR446W
6	4	2	YKR048C
6	4	3	YLR027C
6	4	4	YDR222W
6	4	5	YIR012W
6	4	6	YDR432W
6	4	7	YOR264W
[truncated: 4,235 more rows]
