# Supplementary material for: ScreenGarden: a shinyR application for fast and easy analysis of plate-based high-throughput screens
Source: BMC Bioinformatics. 2022 Feb 5;23:60. doi: 10.1186/s12859-022-04586-1 (PMC8818250; doi:10.1186/s12859-022-04586-1)
Supplement: Supplementary file 5 — Additional file 5. Genome-wide Synthetic Physical Interactions screens with the outer kinetochore protein Dad2 were analysed using the ‘CalculateLGRs’ and ‘Combine2Controls’ tools of ScreenGarden. Column headers are described in detail in Additional file 1. [file 12859_2022_4586_MOESM5_ESM.xlsx]

## Sheet: Dad2_control1
Additional file 5, sheet 1: ScreenGarden analysis of Dad2-GBP compared to the GBP control (here control1).
	Plate	Row	Column	query	control	querymedian	controlmedian	norm_query	norm_control	log_norm_query	log_norm_control	mean_usLGR	Mean_LGR	meanRow	meanColumn	sd_usLGR	sd_LGR	p.value	q.value	negLOG.p.value	negLOG.q.value	mean_Z_score	ORF
1	1	1	1	283.75	287	124	135	2.28831	2.12593	0.82003	0.751881	-0.0681488	-0.00716171	1	1	0.0905528	0.0988268	0.229346	0.332035	1.47253	1.10252	-0.173352	YLR106C
2	2	1	1	217	264	131	137	1.65649	1.92701	0.494133	0.642943	0.148809	-0.046559	1	1	0.0471276	0.0429425	0.00802489	0.0422692	4.82521	3.1637	-0.56274	YMR185W
3	3	1	1	215.75	265.25	128	138	1.68555	1.9221	0.514399	0.643163	0.128764	0.0602569	1	1	0.0370988	0.0467039	0.0061312	0.0374358	5.09436	3.28513	0.492987	YDR138W
4	4	1	1	198.75	255	124	143	1.60282	1.78322	0.469707	0.570155	0.100448	-0.132175	1	1	0.0868719	0.0501003	0.103788	0.187349	2.2654	1.67478	-1.40893	YOR137C
5	5	1	1	197.5	263.5	124	127	1.59274	2.0748	0.459769	0.724282	0.264514	0.0691372	1	1	0.111631	0.0942081	0.0178162	0.0620895	4.02765	2.77918	0.580756	YKL045W
6	6	1	1	253	274	130	124	1.94615	2.20968	0.656273	0.78722	0.130946	-0.0559604	1	1	0.0459086	0.0669185	0.0106835	0.0490071	4.53906	3.01579	-0.655659	YDR247W
7	7	1	1	234	239.25	134	126	1.74627	1.89881	0.551671	0.627647	0.0759753	-0.0363118	1	1	0.0701794	0.0533096	0.118995	0.206634	2.12867	1.57681	-0.46146	YER095W
8	8	1	1	197.5	222	127	123	1.55512	1.80488	0.434151	0.585605	0.151455	-0.0557273	1	1	0.037985	0.0881214	0.00411447	0.0310152	5.49325	3.47328	-0.653355	YGR101W
9	9	1	1	229.25	226.75	134.5	127	1.70446	1.78543	0.525726	0.559173	0.033447	0.064426	1	1	0.121364	0.131182	0.619902	0.704203	0.478194	0.350689	0.534193	YIL044C
10	10	1	1	248.5	210.25	149	125	1.66779	1.682	0.505111	0.51658	0.0114694	-0.0586867	1	1	0.0526679	0.0739535	0.692607	0.76747	0.367292	0.264656	-0.682605	YER062C
11	11	1	1	41.25	51	139	147	0.296763	0.346939	-1.22771	-1.0664	0.161309	0.059997	1	1	0.0864679	0.0817076	0.0335498	0.0908949	3.39473	2.39805	0.490418	YOR294W
12	12	1	1	240.5	251.25	132	140	1.82197	1.79464	0.588413	0.574007	-0.0144058	-0.0346388	1	1	0.079219	0.0785244	0.740205	0.807144	0.300827	0.214253	-0.444925	YOR339C
13	13	1	1	213.25	202.5	123	115	1.73374	1.76087	0.54396	0.562132	0.0181712	-0.0257422	1	1	0.0685729	0.0657195	0.632844	0.715296	0.457531	0.335059	-0.356994	YJR108W
14	14	1	1	218.5	218.5	141	154	1.54965	1.41883	0.4301	0.339926	-0.0901739	0.0661611	1	1	0.108253	0.124725	0.194308	0.294605	1.63831	1.22212	0.551342	YFL065C
15	15	1	1	229	194.25	135	118	1.6963	1.64619	0.524464	0.493911	-0.0305535	-0.13619	1	1	0.0928004	0.0873844	0.557256	0.650184	0.584731	0.4305	-1.44862	YGR125W
16	16	1	1	212.25	185	131	114	1.62023	1.62281	0.471412	0.475367	0.00395574	-0.0472991	1	1	0.0538547	0.0562284	0.892525	0.924867	0.113701	0.0781056	-0.570054	YMR177W
17	17	1	1	252.75	261.25	187	184	1.3516	1.41984	0.295138	0.348423	0.0532853	0.00170177	1	1	0.0689678	0.0657418	0.220005	0.322102	1.51411	1.13289	-0.085749	YHL031C
18	1	2	1	180.5	189.25	124	135	1.45565	1.40185	0.370664	0.331898	-0.038766	-0.0440656	2	1	0.0245435	0.0309917	0.0509115	0.11637	2.97767	2.15098	-0.538095	YOR396W
19	2	2	1	149.25	196.5	131	137	1.13931	1.43431	0.123046	0.343724	0.220678	0.121339	2	1	0.0784782	0.0579616	0.0111174	0.0500405	4.49924	2.99492	1.0967	YPL084W
20	3	2	1	180.25	209.75	128	138	1.4082	1.51993	0.337838	0.406015	0.0681769	-0.0198885	2	1	0.0752503	0.0389711	0.167655	0.264396	1.78585	1.33031	-0.299139	YHL029C
21	4	2	1	176.75	212.25	124	143	1.4254	1.48427	0.350313	0.380807	0.0304942	-0.219076	2	1	0.090385	0.062629	0.548175	0.642233	0.601161	0.442804	-2.26783	YLL012W
22	5	2	1	191.25	233.25	124	127	1.54234	1.83661	0.42868	0.601189	0.172509	-0.00843721	2	1	0.0294543	0.0511065	0.00133694	0.0204024	6.61738	3.8921	-0.185959	YLR227C
23	6	2	1	179.75	182.75	130	124	1.38269	1.47379	0.311502	0.380859	0.0693576	-0.00679499	2	1	0.0559249	0.0435314	0.0892394	0.169403	2.41643	1.77548	-0.169728	YKL161C
24	7	2	1	215	194.75	134	126	1.60448	1.54563	0.467601	0.434322	-0.0332791	-0.0788375	2	1	0.0641575	0.0914043	0.375818	0.483221	0.978651	0.727282	-0.881768	YDR517W
25	8	2	1	186.25	202.75	127	123	1.46654	1.64837	0.381376	0.492872	0.111496	0.0167866	2	1	0.0779943	0.0339159	0.0646262	0.135695	2.73914	1.99734	0.063343	YGL115W
26	9	2	1	199	168.5	134.5	127	1.47955	1.32677	0.385605	0.257165	-0.12844	-0.149431	2	1	0.134914	0.0789045	0.153023	0.247585	1.87717	1.396	-1.57949	YDR384C
27	10	2	1	209.5	181.75	149	125	1.40604	1.454	0.33638	0.370565	0.0341846	0.0121526	2	1	0.0367428	0.0459054	0.159711	0.255412	1.83439	1.36488	0.0175425	YMR233W
28	11	2	1	240.25	264.25	139	147	1.72842	1.79762	0.542819	0.583344	0.0405258	-0.0452873	2	1	0.0245343	0.0390611	0.0456101	0.108649	3.08763	2.21964	-0.55017	YPL249C-A
29	12	2	1	208.5	207.5	132	140	1.57955	1.48214	0.450729	0.388708	-0.062021	-0.0437165	2	1	0.0196963	0.0114656	0.00808798	0.0423108	4.81738	3.16271	-0.534646	YPR050C
30	13	2	1	175	170.75	123	115	1.42276	1.48478	0.348367	0.392076	0.0437093	-0.0074444	2	1	0.0678564	0.0668243	0.288013	0.393104	1.24475	0.933682	-0.176146	YAR060C
31	14	2	1	181.25	171.75	141	154	1.28546	1.11526	0.24707	0.107243	-0.139827	-0.00714727	2	1	0.0525097	0.0470063	0.0129354	0.0534037	4.34778	2.92988	-0.17321	YHR079C-A
32	15	2	1	220.5	192.75	135	118	1.63333	1.63347	0.484997	0.486308	0.00131104	-0.101542	2	1	0.0201053	0.0167797	0.90449	0.934296	0.100384	0.0679623	-1.10617	YBL042C
33	16	2	1	183.25	160	131	114	1.39885	1.40351	0.323168	0.332537	0.00936933	-0.0219504	2	1	0.0861048	0.0659646	0.841682	0.886925	0.172353	0.119995	-0.319518	YBR159W
34	1	3	1	176	181.75	124	135	1.41935	1.3463	0.344478	0.291027	-0.0534507	-0.0275517	3	1	0.0326755	0.0282377	0.0467202	0.110282	3.06358	2.20472	-0.374879	YKR054C
35	2	3	1	171	202	131	137	1.30534	1.47445	0.258013	0.376331	0.118318	-0.0515095	3	1	0.0299689	0.011422	0.00423362	0.0313683	5.4647	3.46196	-0.611668	YBL085W
36	3	3	1	168.25	185.75	128	138	1.31445	1.34601	0.265747	0.286954	0.0212062	-0.033557	3	1	0.0449152	0.0403942	0.41469	0.51953	0.880223	0.654832	-0.434233	YFR009W
37	4	3	1	154.5	194.75	124	143	1.24597	1.36189	0.217348	0.300371	0.0830229	-0.108124	3	1	0.0690818	0.0407478	0.0955637	0.177358	2.34796	1.72959	-1.17122	YAR007C
38	5	3	1	177.5	172	124	127	1.43145	1.35433	0.353386	0.284319	-0.0690664	-0.179476	3	1	0.118335	0.0735672	0.327431	0.433469	1.11648	0.835934	-1.87644	YKL139W
39	6	3	1	196	202.5	130	124	1.50769	1.63306	0.405345	0.484762	0.0794172	0.0511423	3	1	0.0358042	0.0396836	0.021291	0.0686	3.84947	2.67946	0.402902	YLR005W
40	7	3	1	192.25	176.25	134	126	1.4347	1.39881	0.356362	0.330973	-0.0253891	-0.0687497	3	1	0.0243085	0.0391392	0.12791	0.217493	2.05643	1.52559	-0.782064	YGL243W
41	8	3	1	54.25	77	127	123	0.427165	0.626016	-0.851894	-0.469295	0.382599	0.258166	3	1	0.0258761	0.0674645	8.49297e-05	0.00928862	9.37369	4.67897	2.44904	YIL019W
42	9	3	1	187.25	135.5	134.5	127	1.39219	1.06693	0.325929	0.0544587	-0.27147	-0.243384	3	1	0.0613198	0.035248	0.00303685	0.0273381	5.79693	3.59947	-2.50808	YJR150C
43	10	3	1	131	149.25	149	125	0.879195	1.194	-0.134558	0.168095	0.302654	0.293866	3	1	0.0531131	0.041176	0.00144958	0.0214139	6.53648	3.84372	2.80189	YGR158C
44	11	3	1	42.25	41.5	139	147	0.303957	0.282313	-1.19335	-1.27371	-0.0803594	-0.195096	3	1	0.0858366	0.0727475	0.157881	0.253146	1.84591	1.37379	-2.03082	YLL050C
45	12	3	1	183.75	188	132	140	1.39205	1.34286	0.319574	0.285999	-0.0335748	-0.0620841	3	1	0.0739736	0.074037	0.430931	0.535678	0.841807	0.624223	-0.716183	YPL071C
46	13	3	1	173.25	167.5	123	115	1.40854	1.45652	0.338556	0.371168	0.0326121	-0.0233257	3	1	0.0225129	0.0254361	0.0626453	0.132675	2.77027	2.01985	-0.333111	YKL224C
47	14	3	1	156.5	144.5	141	154	1.10993	0.938312	0.100056	-0.0664769	-0.166533	-0.0802166	3	1	0.0799372	0.0836984	0.0251581	0.075876	3.68258	2.57866	-0.895398	YGR063C
48	15	3	1	176.25	158.5	135	118	1.30556	1.34322	0.262846	0.291666	0.02882	-0.0895842	3	1	0.0107384	0.0091983	0.0126577	0.0529934	4.36949	2.93759	-0.987984	YFR030W
49	16	3	1	163	144	131	114	1.24427	1.26316	0.208001	0.226497	0.0184961	-0.0240008	3	1	0.0629661	0.0551635	0.598163	0.685468	0.513892	0.377653	-0.339783	YBL089W
50	17	3	1	35.75	50.25	187	184	0.191176	0.273098	-1.65522	-1.29895	0.356271	0.238979	3	1	0.0180917	0.0152782	3.60139e-05	0.00774175	10.2316	4.86113	2.2594	YGL210W
51	1	4	1	182.75	184.5	124	135	1.47379	1.36667	0.382412	0.306277	-0.0761354	-0.0751297	4	1	0.0349522	0.0387447	0.0223482	0.0706399	3.80101	2.65016	-0.845121	YPL110C
52	2	4	1	187.75	210.75	131	137	1.43321	1.53832	0.354557	0.42254	0.0679832	-0.0247114	4	1	0.0679685	0.0551478	0.139267	0.231765	1.97136	1.46203	-0.346807	YIL143C
53	3	4	1	198.25	201.75	128	138	1.54883	1.46196	0.434716	0.374176	-0.0605402	-0.131258	4	1	0.0379445	0.0219971	0.0496735	0.11468	3.00228	2.16561	-1.39988	YIR003W
54	4	4	1	162.75	206	124	143	1.3125	1.44056	0.270916	0.350562	0.0796459	-0.0854142	4	1	0.169272	0.140559	0.416108	0.521096	0.876811	0.651821	-0.946769	YOL027C
55	5	4	1	160.5	194	124	127	1.29435	1.52756	0.256432	0.417622	0.161191	-0.0311685	4	1	0.0765386	0.0443954	0.0244465	0.0744437	3.71127	2.59771	-0.410626	YNL119W
56	6	4	1	166.75	173	130	124	1.28269	1.39516	0.240741	0.329834	0.0890929	0.0207981	4	1	0.0583694	0.0492852	0.055309	0.122031	2.89482	2.10348	0.102992	YLR446W
57	7	4	1	166.25	157.5	134	126	1.24067	1.25	0.210807	0.222254	0.0114474	-0.0736892	4	1	0.066981	0.0938822	0.755036	0.818021	0.28099	0.200867	-0.830883	YIL035C
58	8	4	1	160.25	174	127	123	1.26181	1.41463	0.230726	0.343183	0.112456	-0.00662063	4	1	0.0306938	0.0184524	0.00525051	0.0346367	5.24943	3.36284	-0.168004	YIL043C
59	9	4	1	168.5	142.25	134.5	127	1.25279	1.12008	0.213793	0.102852	-0.110941	-0.0840731	4	1	0.029375	0.0787017	0.00481165	0.033108	5.33671	3.40798	-0.933514	YKR006C
60	10	4	1	160	138	149	125	1.07383	1.104	0.0634394	0.0902677	0.0268283	0.0552604	4	1	0.0517465	0.0538727	0.376019	0.483221	0.978115	0.727282	0.443603	YNL107W
61	11	4	1	214.75	225	139	147	1.54496	1.53061	0.429023	0.419922	-0.0091014	-0.0281395	4	1	0.0439708	0.0469198	0.706709	0.779094	0.347136	0.249624	-0.380688	YBR137W
62	12	4	1	189.25	197.5	132	140	1.43371	1.41071	0.346556	0.335562	-0.0109936	-0.0400365	4	1	0.0683262	0.0563125	0.768725	0.829249	0.263023	0.187235	-0.498274	YBR010W
63	13	4	1	158.25	168.25	123	115	1.28659	1.46304	0.250511	0.376952	0.126441	0.083994	4	1	0.058099	0.0597425	0.0224021	0.070665	3.7986	2.6498	0.727595	YBL109W
64	14	4	1	163.75	163.25	141	154	1.16135	1.06006	0.144851	0.0558883	-0.0889628	0.0446542	4	1	0.0381104	0.0275484	0.0185538	0.063174	3.98708	2.76186	0.338776	YKL162C-A
65	15	4	1	167	158.5	135	118	1.23704	1.34322	0.210085	0.291403	0.0813177	-0.0416706	4	1	0.0583402	0.0598273	0.0685494	0.141175	2.6802	1.95775	-0.514425	YHR117W
66	16	4	1	146.25	145	131	114	1.11641	1.27193	0.0948167	0.235756	0.140939	0.0988008	4	1	0.101193	0.087233	0.0686728	0.141383	2.6784	1.95629	0.873939	YCR034W
67	1	5	1	44.5	55	124	135	0.358871	0.407407	-1.02891	-0.903833	0.12508	0.11682	5	1	0.0606315	0.0635332	0.0258182	0.0771945	3.65668	2.56143	1.05203	YHR099W
68	2	5	1	152.25	191.5	131	137	1.16221	1.39781	0.143223	0.322252	0.179029	0.0553835	5	1	0.0469416	0.0333538	0.00467786	0.032583	5.36491	3.42396	0.44482	YKL015W
69	3	5	1	165.25	179	128	138	1.29102	1.2971	0.250001	0.253488	0.00348701	-0.0668391	5	1	0.0173126	0.0310991	0.714061	0.78426	0.336786	0.243015	-0.76318	YLL008W
70	4	5	1	32.25	55.25	124	143	0.260081	0.386364	-1.35589	-0.953606	0.402283	0.264563	5	1	0.109218	0.132352	0.00517112	0.0343675	5.26467	3.37064	2.51227	YPL020C
71	5	5	1	141.25	184	124	127	1.13911	1.44882	0.126731	0.360929	0.234197	0.0773193	5	1	0.0678368	0.0194688	0.00622547	0.0376255	5.07911	3.28007	0.661625	YNL077W
72	6	5	1	156	161.25	130	124	1.2	1.3004	0.174157	0.255049	0.0808914	0.0319719	5	1	0.0624639	0.0589345	0.0810726	0.158187	2.51241	1.84398	0.213429	YMR265C
73	7	5	1	158.5	149.5	134	126	1.18284	1.18651	0.161012	0.165704	0.00469237	-0.063294	5	1	0.0799277	0.092295	0.913951	0.940659	0.0899786	0.0611751	-0.728141	YGR005C
74	8	5	1	167.75	161.5	127	123	1.32087	1.31301	0.274188	0.269367	-0.00482019	-0.0997274	5	1	0.0697346	0.094578	0.898805	0.929984	0.106689	0.0725883	-1.08824	YIL154C
75	9	5	1	192	163.75	134.5	127	1.42751	1.28937	0.348996	0.236673	-0.112323	-0.0409146	5	1	0.0920912	0.0527055	0.0925512	0.173784	2.37999	1.74994	-0.506953	YNL196C
76	10	5	1	221.5	184.75	149	125	1.48658	1.478	0.390793	0.383123	-0.00767052	-0.0483637	5	1	0.025148	0.0190807	0.584943	0.67466	0.53624	0.393546	-0.580577	YIR001C
77	11	5	1	192	224	139	147	1.38129	1.52381	0.316769	0.408042	0.0912723	0.0450821	5	1	0.0701116	0.0520082	0.0801241	0.157073	2.52418	1.85104	0.343005	YDL135C
78	12	5	1	79.25	72	132	140	0.600379	0.514286	-0.516372	-0.66869	-0.152318	-0.142684	5	1	0.0377322	0.0265291	0.0039699	0.0303661	5.52901	3.49443	-1.5128	YPL200W
79	13	5	1	158.25	163.25	123	115	1.28659	1.41957	0.247832	0.343239	0.0954075	-0.00493697	5	1	0.0392143	0.0430372	0.01658	0.0597455	4.09956	2.81766	-0.151364	YMR057C
80	14	5	1	155.25	162.75	141	154	1.10106	1.05682	0.0889185	0.05007	-0.0388485	0.0487787	5	1	0.0419058	0.0339417	0.160771	0.256657	1.82777	1.36001	0.379541	YGR242W
81	15	5	1	169	160.25	135	118	1.25185	1.35805	0.219121	0.300114	0.0809929	-0.02027	5	1	0.0104191	0.0119557	0.000578233	0.0154851	7.45553	4.16787	-0.302909	YPR032W
82	16	5	1	163.25	141.5	131	114	1.24618	1.24123	0.211998	0.212422	0.000424647	-0.0592201	5	1	0.062706	0.0521056	0.990044	0.992911	0.0100058	0.00711423	-0.687877	YER064C
83	17	5	1	255.75	267	187	184	1.36765	1.45109	0.308444	0.370248	0.0618038	0.0366135	5	1	0.0663851	0.0724182	0.159517	0.255243	1.83561	1.36554	0.259305	YMR202W
84	1	6	1	160.5	169.25	124	135	1.29435	1.2537	0.252998	0.209742	-0.0432555	-0.0779029	6	1	0.0937451	0.0720582	0.424157	0.52958	0.857652	0.635671	-0.87253	YLR084C
85	2	6	1	162.75	202.5	131	137	1.24237	1.4781	0.204746	0.379917	0.175172	0.0341223	6	1	0.0288447	0.0409718	0.0012014	0.0197029	6.72427	3.92699	0.234682	YMR031C
86	3	6	1	208.25	204.75	128	138	1.62695	1.4837	0.48278	0.378127	-0.104653	-0.163065	6	1	0.116233	0.0806155	0.169554	0.266717	1.77458	1.32157	-1.71424	YKL025C
87	4	6	1	160	222.5	124	143	1.29032	1.55594	0.249776	0.432338	0.182562	0.0463	6	1	0.0872573	0.0658638	0.0248749	0.0752038	3.6939	2.58755	0.355042	YPR137W
88	5	6	1	167.75	199.75	124	127	1.35282	1.57283	0.299971	0.444407	0.144436	0.00432853	6	1	0.0825606	0.0390291	0.039512	0.100033	3.23115	2.30226	-0.0597872	YCR024C
89	6	6	1	165.25	158.25	130	124	1.27115	1.27621	0.233144	0.236378	0.00323448	-0.0284119	6	1	0.0214396	0.0305406	0.782565	0.840978	0.245178	0.17319	-0.383381	YNL188W
90	7	6	1	179.5	153	134	126	1.33955	1.21429	0.282898	0.188579	-0.0943192	-0.194992	6	1	0.0780192	0.0952504	0.0943508	0.176094	2.36074	1.73674	-2.02979	YPR078C
91	8	6	1	154.5	164	127	123	1.21654	1.33333	0.190429	0.284401	0.093972	0.00545176	6	1	0.101916	0.131927	0.162372	0.258419	1.81786	1.35317	-0.0486857	YKR022C
92	9	6	1	186	155.25	134.5	127	1.3829	1.22244	0.317223	0.179877	-0.137346	-0.107752	6	1	0.101993	0.0395066	0.0742102	0.149331	2.60085	1.90159	-1.16755	YOR278W
93	10	6	1	193.25	165.5	149	125	1.29698	1.324	0.253946	0.269862	0.0159155	-0.037359	6	1	0.046556	0.0330329	0.54323	0.637999	0.610222	0.449419	-0.47181	YDL213C
94	11	6	1	198.75	209.75	139	147	1.42986	1.42687	0.350968	0.345282	-0.00568602	-0.00767516	6	1	0.0334291	0.0196539	0.756144	0.818795	0.279523	0.199921	-0.178427	YDR185C
95	12	6	1	153.25	169.5	132	140	1.16098	1.21071	0.134883	0.179545	0.0446614	0.0205766	6	1	0.0300573	0.0162789	0.0589853	0.127403	2.83047	2.0604	0.100803	YBR226C
96	13	6	1	166	163	123	115	1.34959	1.41739	0.292781	0.341536	0.0487551	0.0254568	6	1	0.0146371	0.018661	0.00689495	0.039254	4.97697	3.2377	0.149036	YCR060W
97	14	6	1	160.25	169	141	154	1.13652	1.0974	0.122596	0.0878701	-0.0347261	0.0352455	6	1	0.0614795	0.0570844	0.340775	0.446991	1.07653	0.805217	0.245784	YNL067W-A
98	15	6	1	192.5	175.25	135	118	1.42593	1.48517	0.351111	0.391364	0.0402527	-0.103817	6	1	0.052666	0.0595743	0.223829	0.32594	1.49687	1.12104	-1.12865	YHL047C
99	16	6	1	196.5	163	131	114	1.5	1.42982	0.395817	0.352374	-0.0434432	-0.14448	6	1	0.0434258	0.0306996	0.139218	0.231744	1.97172	1.46212	-1.53056	YIL023C
100	1	7	1	108.5	110.25	124	135	0.875	0.816667	-0.136226	-0.212722	-0.0764956	-0.0637962	7	1	0.0964811	0.0784466	0.210988	0.3122	1.55595	1.16411	-0.733105	YDR457W
101	2	7	1	163.75	199.75	131	137	1.25	1.45803	0.210855	0.363404	0.15255	0.0471104	7	1	0.0209423	0.0192114	0.000701301	0.0164833	7.26257	4.10541	0.363052	YLR442C
102	3	7	1	165	173.75	128	138	1.28906	1.25906	0.247634	0.205957	-0.041677	-0.103039	7	1	0.167181	0.138097	0.652335	0.73291	0.427197	0.310733	-1.12097	YDR001C
103	4	7	1	145.25	205.75	124	143	1.17137	1.43881	0.154143	0.35393	0.199786	0.0129434	7	1	0.0677222	0.0440072	0.00972064	0.0465069	4.6335	3.06816	0.0253592	YBR060C
104	5	7	1	175.75	185.5	124	127	1.41734	1.46063	0.346955	0.368378	0.0214224	-0.105911	7	1	0.104308	0.0462742	0.708831	0.78065	0.344138	0.247628	-1.14935	YBR214W
105	6	7	1	162.75	161.25	130	124	1.25192	1.3004	0.217681	0.247593	0.0299119	-0.00264712	7	1	0.0832362	0.0849654	0.524234	0.622135	0.645818	0.474599	-0.128732	YPL201C
106	7	7	1	182	160	134	126	1.35821	1.26984	0.293615	0.226615	-0.0670006	-0.128621	7	1	0.0440143	0.0523748	0.0556695	0.122457	2.88832	2.09999	-1.37381	YGR111W
107	8	7	1	153.5	150	127	123	1.20866	1.21951	0.185959	0.195102	0.00914385	-0.136225	7	1	0.0436757	0.0607584	0.703594	0.776732	0.351553	0.25266	-1.44896	YJR154W
108	9	7	1	180	163.75	134.5	127	1.33829	1.28937	0.284742	0.226033	-0.0587092	-0.0122783	7	1	0.181509	0.140989	0.56378	0.655832	0.573091	0.42185	-0.223922	YNL333W
109	10	7	1	189	160	149	125	1.26846	1.28	0.232084	0.241172	0.00908825	-0.00628976	7	1	0.0425018	0.0447795	0.697736	0.772317	0.359914	0.25836	-0.164734	YJL035C
110	11	7	1	149	172.5	139	147	1.07194	1.17347	0.0536161	0.148899	0.0952832	0.0823861	7	1	0.0474572	0.0598585	0.0277255	0.0811458	3.5854	2.51151	0.711703	YER050C
111	12	7	1	180.75	202.75	132	140	1.36932	1.44821	0.3001	0.362482	0.0623814	0.051185	7	1	0.0689263	0.0477383	0.167975	0.264768	1.78394	1.3289	0.403324	YPR193C
112	13	7	1	114.75	131.5	123	115	0.932927	1.14348	-0.0747969	0.122913	0.19771	0.127101	7	1	0.0564973	0.0608892	0.00598889	0.0370384	5.11785	3.2958	1.15364	YNL114C
113	14	7	1	149	153.25	141	154	1.05674	0.99513	0.0382688	-0.0106266	-0.0488954	-0.00452291	7	1	0.106273	0.0827788	0.425339	0.530737	0.85487	0.633489	-0.147271	YIL086C
114	15	7	1	80.5	156	135	118	0.596296	1.32203	-0.52592	0.273646	0.799566	0.573482	7	1	0.0506375	0.0439461	6.97701e-05	0.00900972	9.5703	4.70945	5.5655	YPL125W
115	16	7	1	192.25	155.75	131	114	1.46756	1.36623	0.370536	0.306119	-0.0644174	-0.110521	7	1	0.0698435	0.0580626	0.16229	0.258419	1.81837	1.35317	-1.19491	YMR065W
116	17	7	1	281	282.75	187	184	1.50267	1.53668	0.40221	0.428418	0.0262076	-0.0487211	7	1	0.0692957	0.083692	0.504388	0.604219	0.68441	0.503819	-0.584109	YNR017W
117	1	8	1	181	187	124	135	1.45968	1.38519	0.370758	0.313359	-0.0573991	-0.0622361	8	1	0.0696763	0.0561431	0.197993	0.299149	1.61952	1.20681	-0.717686	YGL140C
118	2	8	1	158.25	174.25	131	137	1.20802	1.2719	0.177025	0.228445	0.0514197	-0.0180031	8	1	0.00984595	0.0211106	0.00187334	0.0231714	6.28003	3.76484	-0.280504	YDR385W
119	3	8	1	140.5	178	128	138	1.09766	1.28986	0.0831968	0.240972	0.157775	0.108324	8	1	0.0572115	0.0444628	0.0117374	0.0511	4.44498	2.97397	0.968063	YKL179C
120	4	8	1	145	199.25	124	143	1.16935	1.39336	0.154247	0.323716	0.169468	0.00685893	8	1	0.0774981	0.0487197	0.0221177	0.0702949	3.81138	2.65506	-0.0347778	YGR092W
121	5	8	1	165.25	187.75	124	127	1.33266	1.47835	0.282114	0.388102	0.105988	0.00199433	8	1	0.0561775	0.10509	0.0325917	0.0893788	3.4237	2.41487	-0.0828575	YDR240C
122	6	8	1	38	54	130	124	0.292308	0.435484	-1.23459	-0.831469	0.403118	0.382349	8	1	0.131626	0.122611	0.00874851	0.0440891	4.73887	3.12154	3.67641	YNL220W
123	7	8	1	186.75	174.25	134	126	1.39366	1.38294	0.323658	0.314707	-0.0089514	-0.0265268	8	1	0.0376651	0.0434888	0.667025	0.746349	0.404927	0.292562	-0.364749	YLR048W
124	8	8	1	43.75	55.25	127	123	0.344488	0.449187	-1.06653	-0.804328	0.262198	0.168071	8	1	0.0566804	0.0198709	0.00267188	0.0262887	5.92497	3.63862	1.55858	YNL002C
125	9	8	1	179.5	168.75	134.5	127	1.33457	1.32874	0.280906	0.25759	-0.0233158	-0.000530692	8	1	0.131621	0.0813651	0.746564	0.812689	0.292274	0.207407	-0.107814	YBR213W
126	10	8	1	192.25	161.75	149	125	1.29027	1.294	0.247857	0.249394	0.00153691	-0.0826437	8	1	0.0348467	0.0339234	0.935268	0.9555	0.0669219	0.0455203	-0.919386	YDR304C
127	11	8	1	188.75	215.25	139	147	1.35791	1.46429	0.300153	0.368901	0.0687474	0.0370115	8	1	0.0593697	0.0442634	0.10347	0.187075	2.26847	1.67625	0.263238	YDR540C
128	12	8	1	158.75	182.75	132	140	1.20265	1.30536	0.173133	0.254241	0.0811076	0.0501235	8	1	0.0522126	0.0576252	0.0530127	0.119178	2.93722	2.12714	0.392832	YCR025C
129	13	8	1	174.75	166.5	123	115	1.42073	1.44783	0.345257	0.365099	0.0198416	-0.0382448	8	1	0.0357304	0.0371196	0.347737	0.453893	1.05631	0.789893	-0.480565	YDR079W
130	14	8	1	169	191.75	141	154	1.19858	1.24513	0.168999	0.214665	0.0456659	0.134305	8	1	0.0730597	0.0421347	0.299898	0.404843	1.20431	0.904256	1.22485	YBR103C-A
131	15	8	1	155.75	158	135	118	1.1537	1.33898	0.131667	0.284582	0.152915	0.0363345	8	1	0.0528098	0.0573932	0.0102426	0.0477225	4.5812	3.04235	0.256547	YMR058W
132	16	8	1	155.75	129.5	131	114	1.18893	1.13596	0.164069	0.123839	-0.0402295	-0.147829	8	1	0.0764742	0.0654504	0.370013	0.477273	0.994218	0.739667	-1.56365	YOR075W
133	1	9	1	51.25	54.5	124	135	0.413306	0.403704	-0.891228	-0.913935	-0.0227065	0.000684615	9	1	0.0933192	0.100714	0.65985	0.739839	0.415743	0.301323	-0.0958022	YLR087C
134	2	9	1	207.5	236.5	131	137	1.58397	1.72628	0.456257	0.535466	0.0792088	0.00309536	9	1	0.0823331	0.0648539	0.150032	0.244269	1.89691	1.40949	-0.0719753	YBL005W
135	3	9	1	161.25	180.25	128	138	1.25977	1.30616	0.218549	0.244039	0.0254904	-0.00763559	9	1	0.15238	0.133159	0.75998	0.822377	0.274463	0.195556	-0.178036	YGR264C
136	4	9	1	166.25	223.25	124	143	1.34073	1.56119	0.289966	0.432956	0.14299	-0.0646561	9	1	0.0955546	0.0719142	0.0579985	0.1262	2.84734	2.06989	-0.741604	YDL025C
137	5	9	1	159.5	185.5	124	127	1.28629	1.46063	0.247127	0.368202	0.121075	0.0554472	9	1	0.0583786	0.0184743	0.0254585	0.0764859	3.67071	2.57065	0.445449	YBR274W
138	6	9	1	175.25	175.75	130	124	1.34808	1.41734	0.290866	0.339341	0.048475	0.0546932	9	1	0.0481291	0.058281	0.137401	0.229545	1.98485	1.47166	0.437998	YBL098W
139	7	9	1	181.5	176.75	134	126	1.35448	1.40278	0.299264	0.323333	0.0240692	-0.00336841	9	1	0.117278	0.1028	0.709022	0.78065	0.343869	0.247628	-0.135861	YHR075C
140	8	9	1	154	160	127	123	1.2126	1.30081	0.188635	0.2582	0.0695648	-0.0172199	9	1	0.0586367	0.0722366	0.0982602	0.18051	2.32014	1.71197	-0.272763	YML015C
141	9	9	1	169.75	194	134.5	127	1.26208	1.52756	0.22657	0.407161	0.180591	0.231586	9	1	0.0916993	0.0485586	0.0291603	0.0838881	3.53495	2.47827	2.18634	YCL031C
142	10	9	1	192	161.75	149	125	1.28859	1.294	0.246048	0.24954	0.00349102	-0.0472122	9	1	0.00945801	0.0167162	0.513889	0.612306	0.665748	0.490523	-0.569196	YKR041W
143	11	9	1	208.25	234.75	139	147	1.4982	1.59694	0.396519	0.461259	0.0647408	0.0328536	9	1	0.0231782	0.031645	0.0113273	0.0502951	4.48054	2.98985	0.222143	YFR012W
144	12	9	1	188.75	202.25	132	140	1.42992	1.44464	0.342048	0.362554	0.0205058	-0.0801009	9	1	0.0897791	0.0765535	0.678857	0.756118	0.387345	0.279558	-0.894254	YCR099C
145	13	9	1	162.5	159.25	123	115	1.32114	1.38478	0.264491	0.3152	0.0507091	-0.0401064	9	1	0.0634066	0.0639222	0.208014	0.309489	1.57015	1.17283	-0.498964	YNL285W
146	14	9	1	46.25	36.5	141	154	0.328014	0.237013	-1.12292	-1.44148	-0.318554	-0.260309	9	1	0.209169	0.170971	0.0556076	0.122364	2.88944	2.10075	-2.67536	YJL022W
147	15	9	1	210	193.75	135	118	1.55556	1.64195	0.437033	0.488884	0.0518511	-0.0939169	9	1	0.0409866	0.0422938	0.0854129	0.163986	2.46026	1.80797	-1.03081	YNL329C
148	16	9	1	194.25	160.5	131	114	1.48282	1.40789	0.385044	0.3354	-0.0496437	-0.0774401	9	1	0.0246623	0.0153422	0.0275394	0.0808669	3.59214	2.51495	-0.867956	YMR221C
149	17	9	1	234.75	212.5	187	184	1.25535	1.15489	0.225108	0.136943	-0.0881647	-0.114085	9	1	0.0657041	0.0532341	0.0748142	0.150197	2.59275	1.89581	-1.23014	YNL093W
150	1	10	1	197	198.75	124	135	1.58871	1.47222	0.455582	0.374808	-0.0807737	-0.034438	10	1	0.0544251	0.0487714	0.0591511	0.127525	2.82766	2.05944	-0.44294	YMR109W
151	2	10	1	189	217	131	137	1.44275	1.58394	0.3606	0.451233	0.0906331	0.0166875	10	1	0.0372745	0.0278695	0.0166074	0.0598098	4.0979	2.81659	0.062364	YJL047C
152	3	10	1	197.5	212	128	138	1.54297	1.53623	0.424254	0.418041	-0.00621315	-0.048069	10	1	0.0622257	0.0627148	0.854487	0.896026	0.157254	0.109786	-0.577664	YJL101C
153	4	10	1	171.5	233	124	143	1.38306	1.62937	0.315599	0.473153	0.157553	-0.0340809	10	1	0.114676	0.101069	0.0708732	0.145146	2.64686	1.93002	-0.439411	YGR124W
154	5	10	1	130.75	157.75	124	127	1.05444	1.24213	0.0467078	0.177723	0.131015	0.108566	10	1	0.224773	0.163154	0.327969	0.433996	1.11484	0.834719	0.970454	YER051W
155	6	10	1	176	157	130	124	1.35385	1.26613	0.293102	0.219629	-0.0734733	-0.109706	10	1	0.0607829	0.0796713	0.0943746	0.176094	2.36048	1.73674	-1.18686	YNL330C
156	7	10	1	188.75	183.75	134	126	1.40858	1.45833	0.337612	0.345092	0.00748047	0.0210128	10	1	0.181254	0.155031	0.939415	0.958637	0.0624978	0.0422427	0.105114	YIL094C
157	8	10	1	199.5	198.5	127	123	1.57087	1.61382	0.448224	0.471828	0.0236039	-0.0442495	10	1	0.0516994	0.0300491	0.428508	0.53341	0.847446	0.628464	-0.539913	YNL284C
158	9	10	1	179.5	174.75	134.5	127	1.33457	1.37598	0.281376	0.300982	0.0196067	0.0140829	10	1	0.099466	0.0659994	0.719757	0.789681	0.328841	0.236126	0.0366207	YDR272W
159	10	10	1	202.5	162	149	125	1.35906	1.296	0.302573	0.253362	-0.0492113	-0.0545914	10	1	0.0232473	0.00930434	0.0241156	0.0738031	3.72489	2.60635	-0.642128	YFL061W
160	11	10	1	190.5	214.5	139	147	1.3705	1.45918	0.30882	0.369823	0.0610025	0.017423	10	1	0.0192976	0.00762655	0.00799937	0.0422253	4.82839	3.16474	0.0696334	YEL066W
161	12	10	1	191.5	209.25	132	140	1.45076	1.49464	0.359648	0.390336	0.0306884	-0.0514312	10	1	0.057432	0.0462621	0.363564	0.471002	1.0118	0.752894	-0.610895	YCR064C
162	13	10	1	169.5	166.5	123	115	1.37805	1.44783	0.31081	0.362754	0.0519441	-0.0139407	10	1	0.0309675	0.0285787	0.043904	0.106353	3.12575	2.24099	-0.240353	YDR094W
163	14	10	1	186	204.75	141	154	1.31915	1.32955	0.260399	0.28218	0.0217811	0.0721144	10	1	0.131069	0.0926236	0.761485	0.823292	0.272484	0.194445	0.610182	YDL240C-A
164	15	10	1	176.25	174.25	135	118	1.30556	1.47669	0.261822	0.380034	0.118212	0.012883	10	1	0.0589659	0.0617279	0.0278348	0.0812962	3.58147	2.50966	0.0247613	YIR028W
165	16	10	1	179.75	151	131	114	1.37214	1.32456	0.30887	0.270143	-0.0387271	-0.0955762	10	1	0.0475982	0.0588857	0.202164	0.303768	1.59868	1.19149	-1.04721	YLR372W
166	1	11	1	181.5	178.5	124	135	1.46371	1.32222	0.371086	0.270881	-0.100205	-0.0557234	11	1	0.0400257	0.05225	0.0153331	0.0575823	4.17774	2.85454	-0.653316	YBL088C
167	2	11	1	152	190.25	131	137	1.16031	1.38869	0.136958	0.315232	0.178274	0.106804	11	1	0.0521584	0.052537	0.00640625	0.0381438	5.05048	3.26639	0.953039	YMR275C
168	3	11	1	126	187.5	128	138	0.984375	1.3587	-0.0256963	0.293431	0.319127	0.265397	11	1	0.0374376	0.0280457	0.000439604	0.0144286	7.72964	4.23854	2.52051	YKR029C
169	4	11	1	41.75	66	124	143	0.336694	0.461538	-1.10909	-0.776386	0.332709	0.131977	11	1	0.234557	0.212395	0.0658136	0.137522	2.72093	1.98397	1.20184	YDL063C
170	5	11	1	151.25	189	124	127	1.21976	1.48819	0.192891	0.377933	0.185042	0.128779	11	1	0.116906	0.0566377	0.05065	0.116076	2.98282	2.15351	1.17023	YER025W
171	6	11	1	175.75	160.5	130	124	1.35192	1.29435	0.29639	0.251443	-0.0449469	-0.0550813	11	1	0.0301955	0.0370921	0.058735	0.127049	2.83472	2.06319	-0.646971	YCR005C
172	7	11	1	163.5	170	134	126	1.22015	1.34921	0.189568	0.263807	0.0742384	0.0887852	11	1	0.154695	0.128359	0.407958	0.513988	0.89659	0.665555	0.774949	YHR179W
173	8	11	1	43.75	66.5	127	123	0.344488	0.54065	-1.06706	-0.623179	0.443877	0.390317	11	1	0.100316	0.0740211	0.00304155	0.0273381	5.79539	3.59947	3.75517	YOR007C
174	9	11	1	175.5	164.5	134.5	127	1.30483	1.29528	0.262011	0.244857	-0.0171541	-0.0237728	11	1	0.0975523	0.046425	0.748323	0.814022	0.28992	0.205768	-0.337529	YER055C
175	10	11	1	201.5	167.75	149	125	1.35235	1.342	0.296445	0.286755	-0.00969019	-0.0129862	11	1	0.0339228	0.0260983	0.607786	0.693437	0.497932	0.366095	-0.230919	YLL027W
176	11	11	1	197.25	237	139	147	1.41906	1.61224	0.341599	0.471085	0.129486	0.082252	11	1	0.0400364	0.0512698	0.00749744	0.0407852	4.89319	3.19944	0.710378	YGL047W
177	12	11	1	199.25	221.5	132	140	1.50947	1.58214	0.401943	0.447178	0.045235	-0.0367504	11	1	0.0207668	0.0365219	0.0223493	0.0706399	3.80096	2.65016	-0.465795	YDR475C
178	13	11	1	169.75	161.75	123	115	1.38008	1.40652	0.305214	0.333956	0.028742	-0.0606199	11	1	0.0773722	0.0750315	0.511399	0.610024	0.670606	0.494257	-0.701711	YPR077C
179	14	11	1	46.25	42	141	154	0.328014	0.272727	-1.11973	-1.3007	-0.180977	-0.117478	11	1	0.137496	0.105379	0.0781593	0.154514	2.54901	1.86747	-1.26367	YJL188C
180	15	11	1	49.75	49.5	135	118	0.368519	0.419492	-1.00015	-0.874651	0.125498	-0.0426006	11	1	0.170019	0.167687	0.236354	0.339813	1.44243	1.07936	-0.523616	YFL025C
181	16	11	1	54.5	62	131	114	0.416031	0.54386	-0.882288	-0.612305	0.269983	0.208468	11	1	0.049447	0.0416326	0.00164374	0.0223832	6.41078	3.79944	1.95785	YKL175W
182	17	11	1	260	233.25	187	184	1.39037	1.26766	0.329245	0.234489	-0.094756	-0.109626	11	1	0.0628744	0.0485709	0.057024	0.124732	2.86428	2.08158	-1.18607	YOR185C
183	1	12	1	175.25	175.75	124	135	1.41331	1.30185	0.338142	0.250926	-0.0872162	-0.03151	12	1	0.0685508	0.0597355	0.0843417	0.16279	2.47288	1.8153	-0.414001	YPR026W
184	2	12	1	163.75	201	131	137	1.25	1.46715	0.209055	0.367902	0.158847	0.0958416	12	1	0.0478464	0.0477294	0.00696014	0.0393021	4.96756	3.23648	0.844692	YNL298W
185	3	12	1	155	189.5	128	138	1.21094	1.37319	0.181091	0.302748	0.121657	0.0738592	12	1	0.0511787	0.0331364	0.0176624	0.0617887	4.03632	2.78403	0.627427	YKR101W
186	4	12	1	43.25	69	124	143	0.34879	0.482517	-1.05833	-0.732578	0.32575	0.133821	12	1	0.0315772	0.0541026	0.000248992	0.0121267	8.29809	4.41235	1.22006	YHR064C
187	5	12	1	157.25	189	124	127	1.26815	1.48819	0.232715	0.38477	0.152055	0.0763254	12	1	0.0764799	0.0213369	0.0284465	0.0824816	3.55973	2.49518	0.651802	YGR256W
188	6	12	1	180.25	181	130	124	1.38654	1.45968	0.317666	0.369916	0.0522499	0.0557958	12	1	0.0201159	0.0168299	0.013856	0.0550533	4.27903	2.89945	0.448895	YNR052C
189	7	12	1	163.75	169.5	134	126	1.22201	1.34524	0.189856	0.274552	0.0846954	0.118	12	1	0.0882293	0.0685086	0.150653	0.245087	1.89277	1.40614	1.06369	YLR216C
190	8	12	1	185.5	152.25	127	123	1.46063	1.2378	0.377475	0.204797	-0.172679	-0.186787	12	1	0.0912325	0.0436997	0.0323228	0.0890806	3.43198	2.41821	-1.9487	YCL050C
191	9	12	1	157.75	158.75	134.5	127	1.17286	1.25	0.153075	0.208696	0.0556214	0.0535066	12	1	0.0664847	0.00754425	0.19288	0.293199	1.64569	1.2269	0.426269	YDR319C
192	10	12	1	182.75	161	149	125	1.22651	1.288	0.200854	0.243999	0.0431448	0.0317225	12	1	0.0905632	0.0825095	0.410979	0.516853	0.889213	0.659996	0.210964	YGL152C
193	11	12	1	54.25	47.25	139	147	0.390288	0.321429	-0.9487	-1.13939	-0.190689	-0.252636	12	1	0.0480207	0.0601963	0.00416331	0.0312034	5.48145	3.46723	-2.59953	YLL049W
194	12	12	1	185.25	210.75	132	140	1.40341	1.50536	0.329427	0.398835	0.0694077	-0.016878	12	1	0.058788	0.0552589	0.099284	0.181987	2.30977	1.70382	-0.269384	YDR095C
195	13	12	1	201.5	188.75	123	115	1.63821	1.6413	0.48758	0.487161	-0.000418817	-0.0663626	12	1	0.023062	0.0275318	0.973308	0.981972	0.0270546	0.0181928	-0.75847	YDR133C
196	14	12	1	194	191.5	141	154	1.37589	1.24351	0.31121	0.212448	-0.0987624	-0.0492917	12	1	0.0398974	0.0324902	0.0158148	0.0580964	4.14681	2.84565	-0.589748	YMR158C-B
197	15	12	1	185.5	183.25	135	118	1.37407	1.55297	0.31543	0.430535	0.115105	-0.0330804	12	1	0.0828712	0.0853278	0.0691103	0.142189	2.67205	1.9506	-0.429523	YJL045W
198	16	12	1	122	115	131	114	0.931298	1.00877	-0.0903375	-0.0142873	0.0760501	0.0665591	12	1	0.0641029	0.0718045	0.0982593	0.18051	2.32015	1.71197	0.555275	YLR447C
199	1	13	1	182.25	184.25	124	135	1.46976	1.36481	0.378905	0.300359	-0.0785458	0.00114449	13	1	0.0498099	0.0378123	0.0511142	0.116635	2.97369	2.14871	-0.091257	YDR150W
200	2	13	1	177.5	208	131	137	1.35496	1.51825	0.292301	0.401915	0.109614	0.00268248	13	1	0.0546694	0.0422246	0.0278249	0.0812962	3.58182	2.50966	-0.0760561	YBR084W
201	3	13	1	160.25	183.75	128	138	1.25195	1.33152	0.211992	0.276225	0.0642329	-0.0110617	13	1	0.0809406	0.0969186	0.210673	0.311882	1.55745	1.16513	-0.211898	YJL132W
202	4	13	1	44	69.75	124	143	0.354839	0.487762	-1.04948	-0.724988	0.324489	0.138828	13	1	0.0595797	0.0847259	0.00165597	0.0223933	6.40337	3.79899	1.26956	YDR085C
203	5	13	1	159.25	181.25	124	127	1.28427	1.42717	0.243404	0.347652	0.104248	0.092295	13	1	0.0723716	0.0806023	0.0634823	0.134016	2.75699	2.0098	0.809639	YER052C
204	6	13	1	189.75	176	130	124	1.45962	1.41935	0.372402	0.341554	-0.0308483	-0.0354814	13	1	0.038794	0.0438698	0.209978	0.311371	1.56075	1.16677	-0.453252	YDR004W
205	7	13	1	173	196	134	126	1.29104	1.55556	0.249838	0.427397	0.177559	0.238966	13	1	0.0778959	0.0523585	0.0197858	0.0655554	3.92279	2.72486	2.25927	YNL092W
206	8	13	1	176	148.5	127	123	1.38583	1.20732	0.324111	0.175628	-0.148483	-0.140199	13	1	0.111642	0.0642413	0.0763395	0.151899	2.57256	1.88454	-1.48824	YOR315W
207	9	13	1	152	163.5	134.5	127	1.13011	1.2874	0.116482	0.240872	0.12439	0.180155	13	1	0.072331	0.0533323	0.0412516	0.10217	3.18806	2.28111	1.67802	YGR017W
208	10	13	1	169	159.25	149	125	1.13423	1.274	0.123552	0.234693	0.111141	0.149777	13	1	0.0681567	0.0562264	0.0470836	0.11072	3.05583	2.20075	1.37776	YLR022C
209	11	13	1	183	223.75	139	147	1.31655	1.52211	0.27137	0.411789	0.140419	0.0757495	13	1	0.0610331	0.0487351	0.0192967	0.0647446	3.94782	2.73731	0.646109	YJR102C
210	12	13	1	189.5	223.5	132	140	1.43561	1.59643	0.35648	0.459344	0.102865	0.019218	13	1	0.0349949	0.0556224	0.00982007	0.0467293	4.62333	3.06338	0.0873742	YFR003C
211	13	13	1	168.25	167.5	123	115	1.36789	1.45652	0.305824	0.368395	0.0625711	-0.0408647	13	1	0.00630327	0.0128508	0.000279257	0.0128046	8.18338	4.35795	-0.506459	YPR177C
212	14	13	1	187.75	191.25	141	154	1.33156	1.24188	0.281011	0.211513	-0.0694978	-0.00658318	13	1	0.0655316	0.0722816	0.124059	0.213097	2.087	1.54601	-0.167634	YLR465C
213	15	13	1	186.5	186.75	135	118	1.38148	1.58263	0.316378	0.450581	0.134203	0.00723494	13	1	0.0241911	0.0235144	0.00156857	0.0219531	6.45759	3.81885	-0.0310614	YMR231W
214	16	13	1	136.5	156.75	131	114	1.04198	1.375	0.0324169	0.312839	0.280422	0.246782	13	1	0.0939157	0.0927725	0.00939653	0.0457489	4.66742	3.08459	2.33653	YNL283C
215	17	13	1	209.25	219.25	187	184	1.11898	1.19158	0.110243	0.16328	0.0530373	0.10315	13	1	0.107555	0.0904432	0.396735	0.502692	0.924487	0.687778	0.916923	YPR113W
216	1	14	1	177.25	180.25	124	135	1.42944	1.33519	0.350507	0.277801	-0.072706	0.0227711	14	1	0.0968753	0.0881575	0.230338	0.333008	1.46821	1.09959	0.122492	YPR122W
217	2	14	1	184.75	191	131	137	1.41031	1.39416	0.332697	0.317438	-0.0152587	-0.110436	14	1	0.0603792	0.0464026	0.648053	0.729367	0.433783	0.315579	-1.19408	YOR133W
218	3	14	1	147.25	177	128	138	1.15039	1.28261	0.129384	0.233296	0.103911	0.0610488	14	1	0.0397913	0.00886184	0.0136527	0.054876	4.29382	2.90268	0.500814	YNL027W
219	4	14	1	43	68.75	124	143	0.346774	0.480769	-1.06247	-0.738416	0.324058	0.138924	14	1	0.036551	0.0307774	0.000391076	0.0143621	7.84661	4.24316	1.2705	YLR259C
220	5	14	1	171.5	187.75	124	127	1.38306	1.47835	0.319352	0.383461	0.0641089	0.0180053	14	1	0.0681449	0.0759209	0.156456	0.251572	1.85498	1.38002	0.0753882	YNL124W
221	6	14	1	185.25	160	130	124	1.425	1.29032	0.349097	0.248181	-0.100916	-0.0988641	14	1	0.139249	0.133145	0.243078	0.346855	1.41437	1.05885	-1.0797	YOL124C
222	7	14	1	177.75	173	134	126	1.32649	1.37302	0.278337	0.30973	0.031393	0.118589	14	1	0.034955	0.0132933	0.170328	0.26753	1.77003	1.31852	1.06952	YNL005C
223	8	14	1	149.75	140.75	127	123	1.17913	1.14431	0.163454	0.122429	-0.0410256	0.00391173	14	1	0.150186	0.126438	0.622849	0.706357	0.473451	0.347635	-0.0639067	YDR347W
224	9	14	1	159	162	134.5	127	1.18216	1.27559	0.156096	0.229198	0.0731022	0.0924514	14	1	0.0457692	0.0489594	0.0495443	0.114494	3.00489	2.16724	0.811185	YDR429C
225	10	14	1	194	174	149	125	1.30201	1.392	0.263277	0.325836	0.0625591	0.0629453	14	1	0.08611	0.0695474	0.242172	0.346103	1.41811	1.06102	0.519558	YGL166W
226	11	14	1	160.75	192.75	139	147	1.15647	1.31122	0.141764	0.264839	0.123076	0.0128095	14	1	0.0427687	0.0322344	0.0104219	0.048413	4.56384	3.02799	0.0240358	YLR021W
227	12	14	1	187	231.25	132	140	1.41667	1.65179	0.343083	0.494064	0.150982	0.0510884	14	1	0.0361907	0.0540022	0.00360898	0.0293376	5.62433	3.52889	0.402369	YDR134C
228	13	14	1	41	41.25	123	115	0.333333	0.358696	-1.1016	-1.03522	0.0663812	0.0150731	14	1	0.0806763	0.0833431	0.198393	0.299609	1.6175	1.20528	0.0464076	YDR521W
229	14	14	1	143	161.75	141	154	1.01418	1.05032	0.00752291	0.0448415	0.0373186	0.11438	14	1	0.0337817	0.0218167	0.114165	0.201047	2.17011	1.60422	1.02792	YDL159W-A
230	15	14	1	54	59.5	135	118	0.4	0.504237	-0.917932	-0.686786	0.231147	0.0840507	14	1	0.0823345	0.0833978	0.0111678	0.0500753	4.49472	2.99423	0.728155	YBR021W
231	16	14	1	163.75	166.5	131	114	1.25	1.46053	0.221359	0.370201	0.148842	0.115493	14	1	0.0936339	0.107885	0.0501238	0.115261	2.99326	2.16056	1.03892	YBR054W
232	1	15	1	150.5	168.25	124	135	1.21371	1.2463	0.18583	0.207197	0.0213668	0.135114	15	1	0.0720016	0.0675553	0.594614	0.682782	0.519842	0.381579	1.23284	YGL195W
233	2	15	1	175.5	191.75	131	137	1.33969	1.39964	0.280723	0.321762	0.0410389	-0.0846047	15	1	0.0403398	0.0380941	0.134738	0.226281	2.00443	1.48598	-0.938768	YAR019C
234	3	15	1	170.75	188.5	128	138	1.33398	1.36594	0.272224	0.300461	0.028237	0.0493487	15	1	0.0801219	0.100924	0.531697	0.627765	0.631682	0.46559	0.385174	YKL187C
235	4	15	1	41.5	60.25	124	143	0.334677	0.421329	-1.09865	-0.865854	0.232798	0.0945552	15	1	0.0700475	0.0861424	0.00693935	0.0392692	4.97055	3.23731	0.831978	YGR013W
236	5	15	1	182.25	188	124	127	1.46976	1.48031	0.381231	0.380967	-0.000263331	-0.0149281	15	1	0.0748872	0.0286316	0.99483	0.996269	0.00518315	0.00373841	-0.250112	YGL056C
237	6	15	1	216	188.75	130	124	1.66154	1.52218	0.503892	0.41493	-0.0889615	-0.0806756	15	1	0.0533351	0.0581367	0.0445215	0.107327	3.11178	2.23188	-0.899934	YER003C
238	7	15	1	174.5	181.75	134	126	1.30224	1.44246	0.255598	0.35417	0.0985718	0.180959	15	1	0.0750136	0.069886	0.0784529	0.154869	2.54526	1.86518	1.68596	YPL171C
239	8	15	1	196.75	167	127	123	1.54921	1.35772	0.434445	0.287913	-0.146533	-0.0930529	15	1	0.1327	0.0859086	0.114264	0.201164	2.16924	1.60363	-1.02227	YBL033C
240	9	15	1	170	167.25	134.5	127	1.26394	1.31693	0.223656	0.262672	0.0390164	0.115614	15	1	0.0368758	0.0624903	0.124643	0.213469	2.0823	1.54426	1.04012	YIL124W
241	10	15	1	182.25	174.5	149	125	1.22315	1.396	0.199835	0.330564	0.130729	0.144972	15	1	0.0497023	0.0391254	0.0133844	0.0543894	4.31367	2.91159	1.33028	YLR052W
242	11	15	1	185	217.5	139	147	1.33094	1.47959	0.282266	0.387237	0.10497	-0.00410815	15	1	0.0153245	0.0132336	0.000841537	0.017429	7.08028	4.04962	-0.143172	YKL001C
243	12	15	1	102.75	158.75	132	140	0.778409	1.13393	-0.25978	0.119467	0.379247	0.242277	15	1	0.0485369	0.0381668	0.000569462	0.0154851	7.47082	4.16787	2.292	YGL031C
244	13	15	1	211.5	223.5	123	115	1.71951	1.94348	0.537028	0.65848	0.121451	0.0908042	15	1	0.0164951	0.0193719	0.000679318	0.0164222	7.29442	4.10912	0.794904	YBL044W
245	14	15	1	185.75	202.25	141	154	1.31738	1.31331	0.273204	0.269047	-0.00415658	0.0828478	15	1	0.0443636	0.0727055	0.863315	0.902549	0.146976	0.102532	0.716266	YML084W
246	15	15	1	183	187.25	135	118	1.35556	1.58686	0.30117	0.455081	0.153911	0.0467889	15	1	0.111208	0.101014	0.0696854	0.143184	2.66376	1.94363	0.359874	YBL106C
247	16	15	1	160.75	155.25	131	114	1.2271	1.36184	0.198452	0.303397	0.104945	0.06957	15	1	0.150621	0.15573	0.257761	0.362318	1.35572	1.01523	0.585034	YAL058W
248	17	15	1	241	234.75	187	184	1.28877	1.27582	0.245038	0.230986	-0.0140523	-0.0159325	15	1	0.0494938	0.0382536	0.609863	0.695425	0.494521	0.363233	-0.260039	YJL024C
249	1	16	1	149.75	197.75	124	135	1.20766	1.46481	0.173804	0.358985	0.185181	0.255597	16	1	0.123613	0.116458	0.0578457	0.125911	2.84998	2.07218	2.42365	YPR010C
250	2	16	1	187.5	248.5	131	137	1.4313	1.81387	0.330541	0.576969	0.246428	0.0534147	16	1	0.0573647	0.0846104	0.00331481	0.0282302	5.70935	3.56736	0.425361	YCL054W
251	3	16	1	227.5	236.75	128	138	1.77734	1.71558	0.555819	0.522516	-0.0333026	-0.039497	16	1	0.0455015	0.0706197	0.239455	0.343321	1.42939	1.06909	-0.492942	YMR061W
252	4	16	1	54.25	68.25	124	143	0.4375	0.477273	-0.834489	-0.743053	0.0914362	-0.0501154	16	1	0.176357	0.209687	0.376007	0.483221	0.978148	0.727282	-0.59789	YOR090C
253	5	16	1	211.5	245.25	124	127	1.70565	1.9311	0.52163	0.639032	0.117402	0.0394404	16	1	0.0600706	0.0814974	0.029746	0.08493	3.51506	2.46593	0.287244	YOL112W
254	6	16	1	104	126.75	130	124	0.8	1.02218	-0.227874	0.0127732	0.240648	0.188563	16	1	0.064329	0.0305745	0.00494547	0.0335532	5.30928	3.39462	1.76111	YDL029W
255	7	16	1	240.75	245.75	134	126	1.79664	1.9504	0.563843	0.638056	0.074213	0.0994331	16	1	0.056655	0.0489783	0.0790134	0.155725	2.53814	1.85967	0.880189	YOR242C
256	8	16	1	246	264.25	127	123	1.93701	2.14837	0.657724	0.750906	0.0931816	0.131991	16	1	0.115486	0.0720365	0.204991	0.306601	1.58479	1.18221	1.20198	YDR460W
257	9	16	1	199.75	223.25	134.5	127	1.48513	1.75787	0.382295	0.542431	0.160135	0.177053	16	1	0.0740615	0.0770749	0.0227943	0.0712278	3.78125	2.64187	1.64735	YER116C
258	10	16	1	259	224.5	149	125	1.73826	1.796	0.5423	0.574427	0.0321271	0.00222524	16	1	0.06736	0.0702931	0.41051	0.516472	0.890355	0.660734	-0.0805752	YJR123W
259	11	16	1	224.75	279.25	139	147	1.61691	1.89966	0.476764	0.633581	0.156817	-0.00424584	16	1	0.0557558	0.0644553	0.0111108	0.0500405	4.49984	2.99492	-0.144533	YMR009W
260	12	16	1	232.5	266.5	132	140	1.76136	1.90357	0.552364	0.639213	0.0868483	0.0445977	16	1	0.090151	0.0651488	0.149646	0.244085	1.89948	1.41024	0.338217	YGR265W
261	13	16	1	43.25	44.25	123	115	0.351626	0.384783	-1.0496	-0.976352	0.0732434	0.00422333	16	1	0.303752	0.294856	0.662622	0.742138	0.411551	0.298221	-0.0608269	YGL132W
262	14	16	1	222.5	242.75	141	154	1.57801	1.5763	0.444676	0.444782	0.000105988	0.104803	16	1	0.0650059	0.0891656	0.997603	0.998243	0.00239995	0.0017581	0.933262	YBL108C-A
263	15	16	1	166.75	183.25	135	118	1.23519	1.55297	0.199454	0.425767	0.226313	0.0756608	16	1	0.0844801	0.0847014	0.0127223	0.0530332	4.3644	2.93684	0.645232	YDR456W
264	16	16	1	219.75	208.25	131	114	1.67748	1.82675	0.504931	0.589799	0.0848687	0.0943844	16	1	0.0702834	0.0918343	0.0945882	0.176146	2.35822	1.73644	0.83029	YBR128C
265	1	1	2	55.5	61.25	124	135	0.447581	0.453704	-0.804915	-0.796496	0.00841937	0.0449464	1	2	0.0879351	0.0989926	0.860369	0.900225	0.150394	0.105111	0.341664	YLL021W
266	2	1	2	211.25	231	131	137	1.6126	1.68613	0.471093	0.508696	0.0376036	-0.118821	1	2	0.0593019	0.0319873	0.2942	0.398965	1.2235	0.918881	-1.27695	YDR006C
267	3	1	2	188.75	210.25	128	138	1.47461	1.52355	0.379786	0.406713	0.0269273	0.0272114	1	2	0.0482301	0.0318329	0.345534	0.451868	1.06267	0.794364	0.166378	YLR440C
268	4	1	2	186.75	240.5	124	143	1.50605	1.68182	0.408707	0.505371	0.0966645	-0.00752292	1	2	0.151654	0.110146	0.292152	0.397224	1.23048	0.923254	-0.176922	YMR120C
269	5	1	2	188.25	228.25	124	127	1.51815	1.79724	0.412031	0.572754	0.160724	-0.00356354	1	2	0.0700532	0.0298801	0.019442	0.0651165	3.94032	2.73158	-0.137789	YER078C
270	6	1	2	189.5	207.75	130	124	1.45769	1.6754	0.363642	0.502465	0.138822	-0.049502	1	2	0.00971357	0.0376503	9.40219e-05	0.00993445	9.27198	4.61175	-0.591827	YDR515W
271	7	1	2	201	199.5	134	126	1.5	1.58333	0.399402	0.451687	0.052285	-0.0619785	1	2	0.0544188	0.0541902	0.150404	0.244745	1.89443	1.40754	-0.715139	YML107C
272	8	1	2	168.25	193.25	127	123	1.3248	1.57114	0.276281	0.445858	0.169577	0.00656114	1	2	0.0315869	0.0430914	0.00172744	0.0226773	6.36111	3.78639	-0.037721	YDL230W
273	9	1	2	204.75	186.75	134.5	127	1.5223	1.47047	0.414054	0.359191	-0.0548624	0.0527007	1	2	0.141876	0.129193	0.495643	0.595803	0.7019	0.517845	0.418305	YJR155W
274	10	1	2	213.75	190.5	149	125	1.43456	1.524	0.356457	0.419767	0.0633102	-0.0130565	1	2	0.0782798	0.100255	0.204189	0.305696	1.58871	1.18517	-0.231614	YKL096W
275	11	1	2	241.75	266.25	139	147	1.73921	1.81122	0.549318	0.589935	0.0406164	-0.119461	1	2	0.0282697	0.0431886	0.0638676	0.134601	2.75094	2.00544	-1.28328	YKL202W
276	12	1	2	204	214.5	132	140	1.54545	1.53214	0.426088	0.421463	-0.00462494	-0.0108076	1	2	0.05401	0.0373596	0.874918	0.91147	0.133625	0.0926965	-0.209387	YGR243W
277	13	1	2	189.25	176.25	123	115	1.53862	1.53261	0.423877	0.421329	-0.00254728	0.0185915	1	2	0.023067	0.0153811	0.83938	0.885397	0.175092	0.12172	0.0811824	YCR085W
278	14	1	2	174.5	178.25	141	154	1.23759	1.15747	0.204765	0.142388	-0.0623766	0.0444637	1	2	0.0531353	0.0318542	0.100503	0.183734	2.29757	1.69427	0.336893	YOL086W-A
279	15	1	2	213.25	190.25	135	118	1.57963	1.61229	0.454621	0.473572	0.0189512	0.00555556	1	2	0.0289532	0.0247103	0.281746	0.387836	1.26675	0.947173	-0.0476597	YPL221W
280	16	1	2	187.75	160	131	114	1.43321	1.40351	0.340276	0.334207	-0.00606872	-0.0734787	1	2	0.119578	0.077667	0.925555	0.948843	0.0773614	0.0525123	-0.828803	YHR033W
281	17	1	2	44	53.5	187	184	0.235294	0.290761	-1.45721	-1.23811	0.219099	0.0467833	1	2	0.0902778	0.0802235	0.0166927	0.059915	4.09278	2.81483	0.359819	YLR170C
282	1	2	2	167	168.5	124	135	1.34677	1.24815	0.295707	0.219872	-0.0758349	-0.105595	2	2	0.0274776	0.0192864	0.0117121	0.0511	4.44713	2.97397	-1.14622	YJR035W
283	2	2	2	150.25	160	131	137	1.14695	1.16788	0.136563	0.153899	0.0173358	-0.0430591	2	2	0.0259658	0.0181055	0.274061	0.379414	1.2944	0.969129	-0.528147	YCR077C
284	3	2	2	151.25	158.5	128	138	1.18164	1.14855	0.166315	0.137399	-0.0289162	-0.0481901	2	2	0.0537787	0.0534154	0.360993	0.468645	1.0189	0.75791	-0.578861	YIL101C
285	4	2	2	216	224.25	124	143	1.74194	1.56818	0.554697	0.449699	-0.104998	-0.226133	2	2	0.0365798	0.0461356	0.0104965	0.0486148	4.55671	3.02383	-2.33758	YLR433C
286	5	2	2	151.25	173.5	124	127	1.21976	1.36614	0.195804	0.311098	0.115295	-0.0345623	2	2	0.0417401	0.0559081	0.0116847	0.0510816	4.44948	2.97433	-0.444169	YMR094W
287	6	2	2	137.25	148.5	130	124	1.05577	1.19758	0.0531052	0.178538	0.125433	0.0478627	2	2	0.023661	0.0161462	0.0017927	0.0227473	6.32403	3.78331	0.370487	YIL160C
288	7	2	2	177	171.25	134	126	1.3209	1.35913	0.277259	0.305404	0.0281456	-0.0193893	2	2	0.0319639	0.0339199	0.176443	0.2743	1.73476	1.29353	-0.294205	YJR094C
289	8	2	2	143.25	148	127	123	1.12795	1.20325	0.118892	0.183359	0.0644672	0.0139243	2	2	0.0278544	0.0275712	0.0189887	0.0640908	3.96391	2.74745	0.0350533	YGL161C
290	9	2	2	157.5	115	134.5	127	1.171	0.905512	0.156672	-0.107427	-0.264098	-0.208505	2	2	0.0958003	0.10623	0.0117491	0.0511	4.44398	2.97397	-2.16335	YGL046W
291	10	2	2	28	37	149	125	0.187919	0.296	-1.67268	-1.21886	0.453819	0.425576	2	2	0.035473	0.0291753	0.000130931	0.0107398	8.94084	4.5338	4.10365	YNL213C
292	11	2	2	142.75	163.5	139	147	1.02698	1.11224	0.0264583	0.105877	0.0794187	-0.0651594	2	2	0.0392374	0.0399945	0.0271443	0.0800841	3.60659	2.52468	-0.746578	YDL235C
293	12	2	2	159.5	168.75	132	140	1.20833	1.20536	0.188827	0.185608	-0.00321975	0.029135	2	2	0.0349782	0.032862	0.865676	0.903654	0.144245	0.101308	0.18539	YML058C-A
294	13	2	2	148.25	139	123	115	1.20528	1.2087	0.185889	0.188872	0.00298256	0.016881	2	2	0.017267	0.0172272	0.75255	0.816464	0.284287	0.202773	0.0642761	YER181C
295	14	2	2	138.75	144.25	141	154	0.984043	0.936688	-0.0161688	-0.0654331	-0.0492643	0.0339203	2	2	0.022074	0.0206231	0.0209428	0.0679182	3.86596	2.68945	0.232686	YLL040C
296	15	2	2	155.25	134.5	135	118	1.15	1.13983	0.138524	0.128629	-0.00989572	-0.0205078	2	2	0.0359666	0.0363001	0.620454	0.704587	0.477303	0.350143	-0.30526	YDR536W
297	16	2	2	133.75	124	131	114	1.02099	1.08772	0.0201243	0.0829536	0.0628294	0.0153544	2	2	0.0622421	0.05827	0.136805	0.228883	1.9892	1.47455	0.0491886	YAR031W
298	1	3	2	138.25	148.5	124	135	1.11492	1.1	0.107364	0.0948641	-0.0124999	-0.011061	3	2	0.0463536	0.0401596	0.627116	0.709904	0.466623	0.342625	-0.211891	YOR116C
299	2	3	2	138.25	152.5	131	137	1.05534	1.11314	0.0529971	0.106477	0.0534795	-0.0774047	3	2	0.0163839	0.0169578	0.00730387	0.0401901	4.91935	3.21414	-0.867607	YPL150W
300	3	3	2	149.5	144	128	138	1.16797	1.04348	0.155216	0.0417565	-0.11346	-0.0994313	3	2	0.0516553	0.0407513	0.0218568	0.0697314	3.82324	2.6631	-1.08531	YPL240C
301	4	3	2	24.25	46.25	124	143	0.195565	0.323427	-1.63329	-1.13022	0.503073	0.440362	3	2	0.116894	0.12018	0.00329724	0.0282113	5.71467	3.56803	4.24979	YDR037W
302	5	3	2	175.25	184.75	124	127	1.41331	1.45472	0.345285	0.374357	0.0290722	-0.0502481	3	2	0.0193628	0.0313525	0.0575365	0.125545	2.85534	2.07509	-0.599201	YJR010W
303	6	3	2	86.75	91.5	130	124	0.667308	0.737903	-0.404746	-0.304551	0.100194	0.0705018	3	2	0.0220327	0.0221033	0.00280846	0.0266173	5.87512	3.62619	0.594244	YKL027W
304	7	3	2	144.75	139	134	126	1.08022	1.10317	0.0756658	0.0964632	0.0207974	-0.0245397	3	2	0.0231737	0.0229392	0.170546	0.267805	1.76875	1.3175	-0.345109	YNL001W
305	8	3	2	134.25	144.75	127	123	1.05709	1.17683	0.0544761	0.161789	0.107313	0.0270456	3	2	0.0117375	0.0126746	0.000356861	0.0139531	7.93817	4.27205	0.164739	YDR204W
306	9	3	2	121	97.75	134.5	127	0.899628	0.769685	-0.106665	-0.26332	-0.156655	-0.0519843	3	2	0.0570515	0.049844	0.0118794	0.0512824	4.43295	2.97041	-0.616361	YOR362C
307	10	3	2	154.5	129.75	149	125	1.03691	1.038	0.0349824	0.0356707	0.000688245	-0.0143095	3	2	0.0479742	0.0471321	0.978912	0.985711	0.0213135	0.014392	-0.243998	YMR063W
308	11	3	2	58.75	160.75	139	147	0.422662	1.09354	-0.861356	0.0883057	0.949662	0.77616	3	2	0.0674239	0.0535623	9.82084e-05	0.00994974	9.22842	4.61021	7.56869	YKR068C
309	12	3	2	179.5	187.75	132	140	1.35985	1.34107	0.306883	0.29285	-0.0140328	-0.0284917	3	2	0.0175037	0.0185196	0.207177	0.30891	1.57418	1.17471	-0.38417	YGR259C
310	13	3	2	130.5	122.75	123	115	1.06098	1.06739	0.0570514	0.0641737	0.00712232	0.0162366	3	2	0.0625305	0.064821	0.834443	0.881232	0.180991	0.126434	0.0579077	YDL041W
311	14	3	2	133.5	143.5	141	154	0.946809	0.931818	-0.0551354	-0.0709182	-0.0157828	0.0210386	3	2	0.0470026	0.0447008	0.549943	0.643821	0.59794	0.440335	0.105368	YOL159C-A
312	15	3	2	151.5	138.25	135	118	1.12222	1.17161	0.114941	0.158309	0.0433681	0.0172049	3	2	0.0248957	0.0272317	0.03994	0.100598	3.22038	2.29662	0.0674778	YAL053W
313	16	3	2	137.5	128	131	114	1.04962	1.12281	0.0468297	0.115632	0.0688022	0.0101502	3	2	0.0478518	0.059916	0.0637558	0.134457	2.75269	2.00651	-0.00224847	YOR212W
314	17	3	2	33.25	41.75	187	184	0.177807	0.226902	-1.72806	-1.48457	0.243488	0.00546418	3	2	0.0405882	0.0446047	0.00124563	0.0197029	6.68811	3.92699	-0.0485628	YGL187C
315	1	4	2	150.5	157.25	124	135	1.21371	1.16481	0.192782	0.151964	-0.0408175	-0.0642719	4	2	0.0175785	0.0218114	0.0188217	0.0636994	3.97275	2.75358	-0.737807	YLR223C
316	2	4	2	129.25	138.75	131	137	0.986641	1.01277	-0.014407	0.0120541	0.0264612	-0.0272898	4	2	0.0583851	0.0519391	0.431527	0.536205	0.840426	0.623239	-0.37229	YER169W
317	3	4	2	161.5	162.25	128	138	1.26172	1.17572	0.232221	0.161218	-0.0710025	-0.0729292	4	2	0.0217632	0.0260614	0.0073143	0.0402041	4.91792	3.21379	-0.823372	YNL167C
318	4	4	2	145.5	146	124	143	1.17339	1.02098	0.158465	0.0205654	-0.1379	-0.174525	4	2	0.0433762	0.0563113	0.00787156	0.0417628	4.8445	3.17575	-1.82751	YMR258C
319	5	4	2	132	146.25	124	127	1.06452	1.15157	0.0623338	0.139863	0.0775296	-0.0837401	4	2	0.0586389	0.0453572	0.0773699	0.153411	2.55916	1.87463	-0.930223	YNL062C
320	6	4	2	150.75	143	130	124	1.15962	1.15323	0.147484	0.14228	-0.00520336	-0.0749156	4	2	0.0558011	0.0572031	0.863954	0.902821	0.146236	0.102231	-0.843005	YKR048C
321	7	4	2	141.25	139.75	134	126	1.0541	1.10913	0.0519741	0.103232	0.0512578	-0.0358553	4	2	0.0317853	0.0390498	0.0483905	0.112604	3.02845	2.18388	-0.456948	YLR215C
322	8	4	2	130.5	136.25	127	123	1.02756	1.10772	0.0262677	0.101558	0.0752906	0.000379635	4	2	0.0674484	0.0681166	0.111733	0.198128	2.19165	1.61884	-0.0988165	YHR199C
323	9	4	2	139.5	108.25	134.5	127	1.03717	0.852362	0.0328726	-0.161009	-0.193881	-0.0904294	4	2	0.0914242	0.098558	0.0240005	0.0735952	3.72968	2.60918	-0.996337	YMR084W
324	10	4	2	132.5	127.25	149	125	0.889262	1.018	-0.11797	0.0169089	0.134878	0.1571	4	2	0.0263815	0.0258333	0.00199386	0.0239009	6.21768	3.73384	1.45014	YOR078W
325	11	4	2	132.25	145.25	139	147	0.951439	0.988095	-0.0503804	-0.0121802	0.0382001	-0.039603	4	2	0.0602195	0.0617946	0.294048	0.398932	1.22401	0.918964	-0.493989	YJL065C
326	12	4	2	129.75	141	132	140	0.982955	1.00714	-0.0175456	0.00508192	0.0226275	0.00763496	4	2	0.075033	0.0698375	0.588966	0.678045	0.529386	0.388541	-0.0271078	YMR306C-A
327	13	4	2	37	33.25	123	115	0.300813	0.28913	-1.202	-1.24164	-0.0396391	-0.0170344	4	2	0.0421004	0.041431	0.15622	0.251452	1.85649	1.3805	-0.27093	YGL109W
328	14	4	2	198.25	185	141	154	1.40603	1.2013	0.34052	0.182818	-0.157702	-0.0735793	4	2	0.0163191	0.0177583	0.000302547	0.0133569	8.10327	4.31572	-0.829797	YBR140C
329	15	4	2	142.25	127.25	135	118	1.0537	1.07839	0.0512707	0.0751228	0.0238521	-0.00689501	4	2	0.0404612	0.0417762	0.323386	0.429536	1.12891	0.845049	-0.170716	YJL214W
330	16	4	2	122.5	110.5	131	114	0.935115	0.969298	-0.0675249	-0.0322053	0.0353196	-0.022974	4	2	0.0296539	0.0183508	0.0974312	0.179722	2.32861	1.71635	-0.329634	YBR040W
331	1	5	2	147.5	152.5	124	135	1.18952	1.12963	0.172941	0.120911	-0.0520306	-0.0847511	5	2	0.0271878	0.0284304	0.0314136	0.0875033	3.46051	2.43608	-0.940215	YEL022W
332	2	5	2	132.75	148.75	131	137	1.01336	1.08577	0.0126629	0.0813645	0.0687016	-0.016	5	2	0.0145813	0.0176942	0.00253244	0.0259659	5.97857	3.65097	-0.260706	YBR225W
333	3	5	2	38	42.75	128	138	0.296875	0.309783	-1.21676	-1.1729	0.0438568	0.0423221	5	2	0.107949	0.110613	0.475967	0.577497	0.742407	0.549053	0.315726	YDL176W
334	4	5	2	134.75	153.25	124	143	1.08669	1.07168	0.0818783	0.0682492	-0.0136291	-0.0229143	5	2	0.0395673	0.041402	0.540378	0.635367	0.615486	0.453552	-0.329045	YFL053W
335	5	5	2	42.75	56.5	124	127	0.344758	0.444882	-1.06524	-0.810704	0.254537	0.128748	5	2	0.0154626	0.0120263	6.1594e-05	0.0089297	9.69495	4.71837	1.16993	YMR131C
336	6	5	2	156	161.5	130	124	1.2	1.30242	0.181299	0.263968	0.0826694	0.0323323	5	2	0.0331906	0.03633	0.0155497	0.0576341	4.16372	2.85364	0.216991	YKR005C
337	7	5	2	137.25	143.5	134	126	1.02425	1.13889	0.0236047	0.129118	0.105514	0.0355508	5	2	0.0421859	0.0469756	0.0153729	0.0576341	4.17515	2.85364	0.248801	YBR155W
338	8	5	2	126	132.75	127	123	0.992126	1.07927	-0.00858109	0.0760517	0.0846328	0.0338917	5	2	0.0211459	0.0153253	0.00406975	0.0308647	5.50417	3.47814	0.232403	YFR025C
339	9	5	2	145.25	110	134.5	127	1.07993	0.866142	0.0763096	-0.143931	-0.22024	-0.072248	5	2	0.0366399	0.0329371	0.00123834	0.0197029	6.69398	3.92699	-0.816639	YPL117C
340	10	5	2	142.25	117	149	125	0.954698	0.936	-0.0473427	-0.0705883	-0.0232455	-0.0701494	5	2	0.0686154	0.0626615	0.546625	0.640847	0.603992	0.444964	-0.795897	YBR242W
341	11	5	2	158	164.25	139	147	1.13669	1.11735	0.127912	0.110064	-0.0178475	-0.122803	5	2	0.0271474	0.0148172	0.280035	0.386138	1.27284	0.951559	-1.3163	YPL257W
342	12	5	2	131	139	132	140	0.992424	0.992857	-0.00960765	-0.00888832	0.000719329	0.024404	5	2	0.02364	0.0282675	0.955301	0.969822	0.0457292	0.0306425	0.138631	YNL319W
343	13	5	2	123.75	119.75	123	115	1.0061	1.0413	0.00595828	0.0383517	0.0323934	-0.00289889	5	2	0.0588663	0.0528826	0.351468	0.457996	1.04564	0.780895	-0.13122	YDL242W
344	14	5	2	73.75	136.25	141	154	0.52305	0.88474	-0.65084	-0.123389	0.527451	0.565584	5	2	0.104144	0.102727	0.00204977	0.0243396	6.19003	3.71565	5.48744	YDR363W-A
345	15	5	2	141.75	131.75	135	118	1.05	1.11653	0.047572	0.107695	0.0601231	0.0511014	5	2	0.0669181	0.0646878	0.170205	0.267403	1.77075	1.319	0.402497	YLR241W
346	16	5	2	128	114.5	131	114	0.977099	1.00439	-0.0237931	0.00421426	0.0280073	-0.0477926	5	2	0.0482665	0.0457928	0.329794	0.435303	1.10929	0.831713	-0.574932	YOR266W
347	17	5	2	174.75	178.5	187	184	0.934492	0.970109	-0.069072	-0.0304775	0.0385945	-0.107328	5	2	0.0530925	0.0315187	0.241956	0.346103	1.419	1.06102	-1.16335	YIL065C
348	1	6	2	96.5	150.5	124	135	0.778226	1.11481	-0.250858	0.107874	0.358732	0.299624	6	2	0.0342973	0.0316491	0.000238941	0.0120448	8.3393	4.41913	2.8588	YGR218W
349	2	6	2	123.25	140.75	131	137	0.94084	1.02737	-0.0622736	0.0268104	0.089084	-0.0130215	6	2	0.0365362	0.0401808	0.0164825	0.0595638	4.10546	2.82071	-0.231268	YFL023W
350	3	6	2	77.75	76.5	128	138	0.607422	0.554348	-0.499032	-0.59007	-0.0910373	-0.0806579	6	2	0.0236373	0.0230417	0.00454749	0.0322514	5.39318	3.43419	-0.89976	YPL093W
351	4	6	2	133.5	151	124	143	1.07661	1.05594	0.0732844	0.0539741	-0.0193103	-0.0271376	6	2	0.0472178	0.0537842	0.473319	0.574955	0.747987	0.553464	-0.370786	YBR030W
352	5	6	2	121.5	143.75	124	127	0.979839	1.13189	-0.0211103	0.122938	0.144048	0.03503	6	2	0.0700577	0.0712389	0.0260446	0.0776853	3.64794	2.55509	0.243654	YOR003W
353	6	6	2	135.5	131.75	130	124	1.04231	1.0625	0.0411852	0.0601628	0.0189776	-0.0140863	6	2	0.0222767	0.027396	0.186967	0.286376	1.67682	1.25045	-0.241792	YLR423C
354	7	6	2	174	166	134	126	1.29851	1.31746	0.260867	0.275401	0.0145335	-0.0881156	6	2	0.0589149	0.068693	0.655607	0.735478	0.422194	0.307235	-0.973468	YMR318C
355	8	6	2	120	128.5	127	123	0.944882	1.04472	-0.05854	0.0428277	0.101368	0.0570136	6	2	0.0264241	0.0251041	0.00459983	0.0324382	5.38174	3.42842	0.460931	YJL159W
356	9	6	2	157.75	146.5	134.5	127	1.17286	1.15354	0.159271	0.142012	-0.0172588	0.0889191	6	2	0.0254504	0.0298819	0.268062	0.373263	1.31654	0.985472	0.776272	YAL027W
357	10	6	2	132.25	108.5	149	125	0.887584	0.868	-0.119487	-0.142132	-0.0226444	-0.0821295	6	2	0.0171715	0.0119933	0.0778265	0.154022	2.55327	1.87066	-0.914305	YBR005W
358	11	6	2	136.25	148	139	147	0.980216	1.0068	-0.0201778	0.00579679	0.0259746	-0.0347796	6	2	0.044553	0.0370773	0.327881	0.433972	1.1151	0.834775	-0.446316	YKL026C
359	12	6	2	181.75	191.5	132	140	1.37689	1.36786	0.318228	0.312625	-0.00560326	-0.0156377	6	2	0.0369677	0.0397402	0.781587	0.840361	0.246429	0.173924	-0.257125	YNL149C
360	13	6	2	145	127.5	123	115	1.17886	1.1087	0.164165	0.102412	-0.0617526	-0.0199988	6	2	0.0256662	0.0188384	0.0170918	0.06078	4.06916	2.80049	-0.300229	YGL182C
361	14	6	2	196.75	167.5	141	154	1.39539	1.08766	0.333015	0.0832526	-0.249762	-0.229285	6	2	0.0521602	0.0424556	0.00241561	0.0252288	6.0258	3.67977	-2.36873	YOL081W
362	15	6	2	41	38.75	135	118	0.303704	0.32839	-1.19216	-1.11412	0.0780377	0.0262094	6	2	0.0315464	0.0295156	0.0158441	0.0581011	4.14496	2.84557	0.156475	YDL245C
363	16	6	2	141.75	131	131	114	1.08206	1.14912	0.078536	0.138576	0.0600402	-0.0571522	6	2	0.0284909	0.0274785	0.0244054	0.0744341	3.71295	2.59784	-0.667438	YLL056C
364	1	7	2	134.75	146.5	124	135	1.08669	1.08519	0.0829954	0.0812663	-0.00172914	-0.0134899	7	2	0.0271481	0.0242068	0.906694	0.935352	0.0979504	0.0668328	-0.235897	YLR320W
365	2	7	2	124.5	141.25	131	137	0.950382	1.03102	-0.0512445	0.030147	0.0813915	0.014896	7	2	0.034122	0.0318214	0.017498	0.0613856	4.04567	2.79058	0.0446573	YKR009C
366	3	7	2	122.5	123.75	128	138	0.957031	0.896739	-0.0442545	-0.109289	-0.065035	-0.0576058	7	2	0.0215084	0.0304798	0.00906946	0.0449361	4.70284	3.10251	-0.671921	YFR015C
367	4	7	2	142.5	143.5	124	143	1.14919	1.0035	0.138537	0.00336358	-0.135173	-0.193581	7	2	0.0396216	0.0573555	0.00644022	0.0382174	5.04519	3.26446	-2.01585	YLR028C
368	5	7	2	68.75	84	124	127	0.554435	0.661417	-0.590893	-0.414694	0.176199	0.0799547	7	2	0.0379957	0.0366431	0.00265273	0.0262887	5.93217	3.63862	0.687672	YOR310C
369	6	7	2	168.5	168.5	130	124	1.29615	1.35887	0.258785	0.306028	0.0472437	0.0132672	7	2	0.021279	0.0218856	0.021237	0.0685254	3.85201	2.68055	0.0285591	YOL016C
370	7	7	2	138.5	139.25	134	126	1.03358	1.10516	0.0327371	0.0989264	0.0661893	0.0025927	7	2	0.0369136	0.0347892	0.0371236	0.0963482	3.2935	2.33979	-0.0769435	YDR532C
371	8	7	2	166.75	167.5	127	123	1.31299	1.36179	0.269715	0.308492	0.0387777	-0.0624249	7	2	0.0601593	0.059469	0.287746	0.392948	1.24568	0.934079	-0.719552	YGR058W
372	9	7	2	141.5	114.5	134.5	127	1.05204	0.901575	0.0499886	-0.104487	-0.154476	-0.0314606	7	2	0.0770673	0.068248	0.0278468	0.0812962	3.58104	2.50966	-0.413513	YPR202W
373	10	7	2	158.25	136	149	125	1.06208	1.088	0.0600555	0.0839706	0.0239151	0.00232644	7	2	0.0369955	0.0335327	0.286623	0.392532	1.24959	0.935137	-0.079575	YBR256C
374	11	7	2	143.75	154.25	139	147	1.03417	1.04932	0.0320895	0.0466996	0.0146101	-0.0570521	7	2	0.108182	0.0973097	0.804597	0.858118	0.217414	0.153014	-0.666449	YFR054C
375	12	7	2	125	145.75	132	140	0.94697	1.04107	-0.0557377	0.0385016	0.0942392	0.0970932	7	2	0.0749387	0.0788901	0.0865483	0.165656	2.44705	1.79784	0.857062	YNR004W
376	13	7	2	131.75	122.5	123	115	1.07114	1.06522	0.06782	0.0621195	-0.00570056	-0.011258	7	2	0.0413651	0.0371019	0.800734	0.855048	0.222227	0.156597	-0.213838	YDR031W
377	14	7	2	140.25	159.75	141	154	0.994681	1.03734	-0.00541446	0.0365951	0.0420095	0.0368874	7	2	0.0169102	0.0293652	0.0156609	0.0578033	4.15659	2.85071	0.262011	YLR438C-A
378	15	7	2	146.75	130.75	135	118	1.08704	1.10805	0.0831464	0.102421	0.0192744	-0.114569	7	2	0.0190269	0.020991	0.135865	0.227744	1.9961	1.47953	-1.23492	YMR212C
379	16	7	2	132.25	119.5	131	114	1.00954	1.04825	0.0084303	0.0466571	0.0382268	-0.0240316	7	2	0.0528654	0.045949	0.243904	0.347832	1.41098	1.05604	-0.340088	YJL183W
380	17	7	2	178.5	178.25	187	184	0.954545	0.96875	-0.0465867	-0.03204	0.0145467	-0.181114	7	2	0.0406289	0.02394	0.525651	0.623343	0.643117	0.472658	-1.89263	YAL030W
381	1	8	2	118	140.75	124	135	0.951613	1.04259	-0.05162	0.0408755	0.0924955	0.0631983	8	2	0.0648263	0.0636422	0.0649148	0.136158	2.73468	1.99394	0.522058	YIL112W
382	2	8	2	140.25	153	131	137	1.07061	1.11679	0.0674616	0.110102	0.0426407	0.0121616	8	2	0.0513765	0.0524809	0.195511	0.296117	1.63214	1.217	0.0176318	YHR204W
383	3	8	2	58.25	67.5	128	138	0.455078	0.48913	-0.78891	-0.71537	0.0735397	0.0928804	8	2	0.0642283	0.0553786	0.105961	0.189981	2.24468	1.66083	0.815424	YPL253C
384	4	8	2	138	159.25	124	143	1.1129	1.11364	0.106631	0.106178	-0.000452805	-0.0346272	8	2	0.0465464	0.0375395	0.985699	0.990306	0.0144043	0.00974153	-0.444811	YBR248C
385	5	8	2	29	37.5	124	127	0.233871	0.295276	-1.45386	-1.22287	0.230984	0.15808	8	2	0.111013	0.0968411	0.0252413	0.0759431	3.67927	2.57777	1.45983	YFL039C
386	6	8	2	136.25	133.5	130	124	1.04808	1.07661	0.0460124	0.0711229	0.0251105	0.00292328	8	2	0.0442667	0.0413407	0.339032	0.445046	1.08166	0.809578	-0.0736762	YMR021C
387	7	8	2	139.75	134	134	126	1.04291	1.06349	0.0415509	0.0602129	0.018662	-0.000889806	8	2	0.0614149	0.0668097	0.586281	0.675702	0.533957	0.392003	-0.111363	YNL037C
388	8	8	2	173.5	162.75	127	123	1.36614	1.32317	0.311457	0.279678	-0.0317789	-0.0817401	8	2	0.032338	0.0339348	0.144088	0.237615	1.93733	1.4371	-0.910456	YKL091C
389	9	8	2	158.25	138	134.5	127	1.17658	1.08661	0.162387	0.0823739	-0.0800127	0.0193565	8	2	0.0241824	0.0275992	0.00702752	0.0394681	4.95792	3.23226	0.0887436	YBL064C
390	10	8	2	154.25	129	149	125	1.03523	1.032	0.0344667	0.0299534	-0.00451333	-0.0949046	8	2	0.043947	0.0361262	0.850408	0.89295	0.162039	0.113224	-1.04057	YDL228C
391	11	8	2	89.75	99.75	139	147	0.645683	0.678571	-0.437551	-0.388723	0.0488281	-0.0416729	8	2	0.0578145	0.0479666	0.189776	0.289505	1.66191	1.23958	-0.514447	YKL056C
392	12	8	2	184.75	181.75	132	140	1.39962	1.29821	0.335491	0.260389	-0.0751022	-0.092036	8	2	0.00716002	0.0111263	0.000236932	0.0120448	8.34774	4.41913	-1.01222	YNL153C
393	13	8	2	121.5	112.75	123	115	0.987805	0.980435	-0.0131029	-0.0205046	-0.00740168	-0.000436003	8	2	0.0131935	0.0175519	0.343557	0.450133	1.0684	0.798212	-0.106878	YGR051C
394	14	8	2	34	35	141	154	0.241135	0.227273	-1.42283	-1.48324	-0.0604078	-0.0212634	8	2	0.0320833	0.0335745	0.0327622	0.0896575	3.41848	2.41176	-0.312728	YBL004W
395	15	8	2	141.75	118.25	135	118	1.05	1.00212	0.0487731	0.00119278	-0.0475803	-0.07192	8	2	0.0516012	0.0434607	0.162365	0.258419	1.81791	1.35317	-0.813397	YDR345C
396	16	8	2	36.25	50.5	131	114	0.276718	0.442982	-1.28502	-0.815241	0.469781	0.346026	8	2	0.0710017	0.0591399	0.000932489	0.0183489	6.97765	3.99818	3.31742	YLR348C
397	1	9	2	135.25	125.75	124	135	1.09073	0.931481	0.0864423	-0.07209	-0.158532	-0.159601	9	2	0.0356111	0.0314985	0.00298817	0.027235	5.81309	3.60325	-1.68001	YGR116W
398	2	9	2	133.75	149.75	131	137	1.02099	1.09307	0.0196324	0.0885818	0.0689494	0.0317796	9	2	0.0557396	0.0599402	0.0897471	0.170004	2.41076	1.77193	0.211529	YBR055C
399	3	9	2	124.75	119.5	128	138	0.974609	0.865942	-0.0316901	-0.146911	-0.115221	-0.0795551	9	2	0.0879747	0.0985739	0.0790419	0.155725	2.53778	1.85967	-0.88886	YLR424W
400	4	9	2	35.75	49.75	124	143	0.288306	0.347902	-1.24639	-1.05726	0.189135	0.109924	9	2	0.102163	0.105265	0.0342158	0.0921798	3.37507	2.38401	0.983873	YML054C
401	5	9	2	36.25	49.5	124	127	0.292339	0.389764	-1.29745	-0.984338	0.313113	0.278575	9	2	0.236921	0.226272	0.0774445	0.153461	2.55819	1.87431	2.65075	YFL021W
402	6	9	2	138.75	134	130	124	1.06731	1.08065	0.0643109	0.0762557	0.0119448	0.0167456	9	2	0.0672894	0.0700647	0.746061	0.812392	0.292948	0.207772	0.0629381	YOR025W
403	7	9	2	137.75	124.25	134	126	1.02799	0.986111	0.0267984	-0.0171732	-0.0439716	-0.0733856	9	2	0.116246	0.110028	0.504322	0.604219	0.684541	0.503819	-0.827883	YFL030W
404	8	9	2	135	130.25	127	123	1.06299	1.05894	0.0606579	0.0563837	-0.00427421	-0.0468928	9	2	0.0581127	0.0572815	0.892382	0.924867	0.113861	0.0781056	-0.566039	YGR113W
405	9	9	2	173.75	143.5	134.5	127	1.29182	1.12992	0.255453	0.121734	-0.133719	-0.0061394	9	2	0.0568524	0.0505785	0.0181781	0.0625899	4.00754	2.77115	-0.163248	YBR011C
406	10	9	2	159.75	129	149	125	1.07215	1.032	0.0694158	0.030336	-0.0390798	-0.0959937	9	2	0.0388216	0.0347473	0.137543	0.229632	1.98382	1.47128	-1.05133	YDL059C
407	11	9	2	150.5	169	139	147	1.08273	1.14966	0.0784732	0.138812	0.0603393	-0.0303129	9	2	0.0693703	0.0585197	0.180304	0.278152	1.71311	1.27959	-0.40217	YGL165C
408	12	9	2	74.25	109.5	132	140	0.5625	0.782143	-0.576695	-0.246697	0.329998	0.243441	9	2	0.040279	0.050647	0.000494641	0.0147672	7.61168	4.21535	2.30351	YOR224C
409	13	9	2	113.75	114.25	123	115	0.924797	0.993478	-0.0798681	-0.0070089	0.0728592	0.0470958	9	2	0.0327201	0.0353438	0.0210702	0.0681295	3.8599	2.68634	0.362907	YFL019C
410	14	9	2	36	37.5	141	154	0.255319	0.243506	-1.36718	-1.41361	-0.0464292	-0.0376793	9	2	0.0279572	0.0237177	0.0450053	0.107931	3.10098	2.22626	-0.474976	YCR020C-A
411	15	9	2	136	115	135	118	1.00741	0.974576	0.00728488	-0.0268293	-0.0341142	-0.0876411	9	2	0.0403782	0.038898	0.18966	0.289505	1.66252	1.23958	-0.968779	YNL212W
412	16	9	2	152.5	112.75	131	114	1.16412	0.989035	0.150566	-0.0115733	-0.162139	-0.206091	9	2	0.0630659	0.0723119	0.0142532	0.0557081	4.25077	2.88763	-2.13949	YLR130C
413	17	9	2	32.75	45.75	187	184	0.175134	0.248641	-1.74277	-1.39459	0.348183	0.20153	9	2	0.0736335	0.0527479	0.00250596	0.0257792	5.98908	3.65819	1.88928	YNL052W
414	1	10	2	141.5	142.75	124	135	1.14113	1.05741	0.129985	0.0541205	-0.0758644	-0.0539889	10	2	0.0245533	0.0287834	0.00853289	0.0436017	4.76383	3.13266	-0.636174	YPR115W
415	2	10	2	47	54.5	131	137	0.358779	0.39781	-1.02562	-0.922159	0.103457	0.068455	10	2	0.0133108	0.0152632	0.000578476	0.0154851	7.45511	4.16787	0.574014	YOL076W
416	3	10	2	110.75	119.75	128	138	0.865234	0.867754	-0.145241	-0.142331	0.00291011	0.0298457	10	2	0.0451314	0.0405865	0.905548	0.934943	0.0992147	0.0672693	0.192414	YGL107C
417	4	10	2	141.75	171	124	143	1.14315	1.1958	0.133616	0.177778	0.0441612	-0.0190378	10	2	0.050894	0.0405384	0.181072	0.279131	1.70886	1.27608	-0.290731	YML069W
418	5	10	2	132.75	123.25	124	127	1.07056	0.970472	0.0675146	-0.0333254	-0.10084	-0.0922001	10	2	0.077693	0.0689312	0.0806642	0.157735	2.51746	1.84684	-1.01384	YDL103C
419	6	10	2	139.25	129	130	124	1.07115	1.04032	0.0684609	0.0393961	-0.0290648	-0.0667146	10	2	0.00966981	0.0195326	0.00922305	0.0454407	4.68605	3.09135	-0.76195	YCR012W
420	7	10	2	73.5	74.25	134	126	0.548507	0.589286	-0.604389	-0.529683	0.0747062	0.0862621	10	2	0.129744	0.117094	0.332937	0.438245	1.0998	0.824976	0.750012	YPL191C
421	8	10	2	133	135.5	127	123	1.04724	1.10163	0.0459489	0.0960007	0.0500518	0.0263645	10	2	0.0323664	0.0334696	0.0535951	0.119894	2.9263	2.12115	0.158008	YML121W
422	9	10	2	132.25	109	134.5	127	0.983271	0.858268	-0.0191676	-0.152944	-0.133777	-0.0627166	10	2	0.0752303	0.0711114	0.0379156	0.0975591	3.27239	2.3273	-0.722435	YDL087C
423	10	10	2	157	124.75	149	125	1.05369	0.998	0.0513143	-0.00292772	-0.054242	-0.0658327	10	2	0.0129444	0.0113133	0.00356282	0.0292942	5.6372	3.53037	-0.753233	YIL132C
424	11	10	2	133	151	139	147	0.956835	1.02721	-0.044167	0.0257821	0.0699491	-0.0323955	10	2	0.055177	0.042275	0.0850178	0.16353	2.46489	1.81076	-0.422753	YKL063C
425	12	10	2	138.5	155	132	140	1.04924	1.10714	0.0463253	0.100094	0.0537688	-0.0143005	10	2	0.0361429	0.0268736	0.0588156	0.127135	2.83335	2.0625	-0.243909	YOL134C
426	13	10	2	122	123.5	123	115	0.99187	1.07391	-0.00922583	0.068917	0.0781428	0.0773101	10	2	0.0579048	0.0551177	0.0738479	0.148785	2.60575	1.90525	0.661534	YJL119C
427	14	10	2	35.5	37.25	141	154	0.251773	0.241883	-1.38034	-1.41972	-0.0393865	-0.0385479	10	2	0.0860573	0.0878794	0.427504	0.532479	0.849792	0.630212	-0.483561	YKL203C
428	15	10	2	138	125.5	135	118	1.02222	1.06356	0.0211373	0.0582328	0.0370955	0.0240072	10	2	0.0873949	0.086717	0.458298	0.560751	0.780236	0.578478	0.134709	YJL219W
429	16	10	2	102.75	127	131	114	0.784351	1.11404	-0.24305	0.104053	0.347103	0.274099	10	2	0.0957156	0.0849012	0.00540758	0.0351464	5.21995	3.34823	2.60651	YLR208W
430	1	11	2	133	133.25	124	135	1.07258	0.987037	0.0688648	-0.013869	-0.0827338	-0.0627121	11	2	0.0244496	0.0280153	0.00659207	0.038458	5.02189	3.25819	-0.72239	YMR190C
431	2	11	2	140.75	158.5	131	137	1.07443	1.15693	0.0698962	0.145032	0.0751353	0.0426089	11	2	0.0926715	0.0942397	0.203351	0.30484	1.59282	1.18797	0.318561	YLR336C
432	3	11	2	112.5	124.75	128	138	0.878906	0.903986	-0.129245	-0.101662	0.0275828	0.0426438	11	2	0.024222	0.0131836	0.107181	0.191727	2.23323	1.65168	0.318906	YGL026C
433	4	11	2	44.5	91.5	124	143	0.358871	0.63986	-1.03004	-0.450022	0.580014	0.507717	11	2	0.197228	0.173262	0.0098068	0.0467293	4.62468	3.06338	4.91551	YNL308C
434	5	11	2	152.5	148.25	124	127	1.22984	1.16732	0.205522	0.153789	-0.051733	-0.0769071	11	2	0.022032	0.0237528	0.0182611	0.0626525	4.00298	2.77015	-0.862688	YFR039C
435	6	11	2	136.5	134.5	130	124	1.05	1.08468	0.0483341	0.0807078	0.0323737	0.0208219	11	2	0.0262568	0.0276642	0.0903904	0.170859	2.40362	1.76691	0.103227	YDL084W
436	7	11	2	128.5	119.75	134	126	0.958955	0.950397	-0.0438649	-0.0533955	-0.0095305	0.0030398	11	2	0.0460479	0.0429641	0.706733	0.779094	0.347102	0.249624	-0.0725244	YGR046W
437	8	11	2	149	132.75	127	123	1.17323	1.07927	0.158719	0.0759365	-0.0827828	-0.0921762	11	2	0.0317844	0.0248367	0.0137526	0.0550533	4.28653	2.89945	-1.0136	YLR354C
438	9	11	2	88.75	86.5	134.5	127	0.659851	0.681102	-0.415817	-0.384322	0.0314944	0.10146	11	2	0.0284539	0.0245226	0.113708	0.200439	2.17412	1.60724	0.90022	YDL083C
439	10	11	2	164	145	149	125	1.10067	1.16	0.0933789	0.147204	0.0538256	0.0443189	11	2	0.0397066	0.0449505	0.0730924	0.147989	2.61603	1.91062	0.335462	YHR013C
440	11	11	2	38.25	39.5	139	147	0.27518	0.268707	-1.2918	-1.31518	-0.0233748	-0.129374	11	2	0.0251421	0.032418	0.159923	0.255516	1.83306	1.36447	-1.38125	YDL165W
441	12	11	2	159.25	159.5	132	140	1.20644	1.13929	0.186749	0.128616	-0.0581336	-0.126069	11	2	0.0331879	0.0262399	0.0393874	0.0999608	3.23431	2.30298	-1.34858	YPL225W
442	13	11	2	119.75	115.75	123	115	0.973577	1.00652	-0.027603	0.00589138	0.0334944	0.00918466	11	2	0.0190631	0.0263736	0.0390835	0.0995696	3.24205	2.3069	-0.0117911	YGR182C
443	14	11	2	145.25	164.75	141	154	1.03014	1.06981	0.0282634	0.0665463	0.0382829	0.0522873	11	2	0.0340824	0.0310707	0.110296	0.196228	2.20459	1.62848	0.414218	YCR097W-A
444	15	11	2	104.75	109.5	135	118	0.775926	0.927966	-0.254443	-0.0764991	0.177944	0.102086	11	2	0.0410454	0.0410239	0.00322784	0.0279477	5.73594	3.57742	0.906409	YJR040W
445	16	11	2	128.5	112.25	131	114	0.980916	0.984649	-0.0230136	-0.0173045	0.00570907	-0.0719609	11	2	0.047336	0.0538219	0.824935	0.874154	0.19245	0.134499	-0.813802	YHR123W
446	17	11	2	33.25	48	187	184	0.177807	0.26087	-1.72714	-1.34482	0.382316	0.246714	11	2	0.0593429	0.0544804	0.00100898	0.0184999	6.89882	3.98999	2.33586	YNL131W
447	1	12	2	93.5	114.25	124	135	0.754032	0.846296	-0.283584	-0.16695	0.116633	0.14788	12	2	0.0597349	0.0668123	0.0298207	0.08493	3.51255	2.46593	1.35901	YLR071C
448	2	12	2	125.5	150	131	137	0.958015	1.09489	-0.0432935	0.0897159	0.133009	0.108948	12	2	0.0748012	0.0746932	0.0379188	0.0975591	3.27231	2.3273	0.974227	YER184C
449	3	12	2	112.25	123.25	128	138	0.876953	0.893116	-0.132406	-0.11321	0.0191967	0.0401899	12	2	0.0623721	0.0698945	0.581737	0.672025	0.541737	0.397459	0.294652	YOL164W
450	4	12	2	156.25	183	124	143	1.26008	1.27972	0.230535	0.243412	0.0128773	-0.0506171	12	2	0.0572119	0.0362638	0.683136	0.759662	0.381062	0.274881	-0.602848	YPR144C
451	5	12	2	120.25	122.75	124	127	0.969758	0.966535	-0.0322383	-0.034822	-0.00258368	-0.0472238	12	2	0.0411561	0.0528625	0.908025	0.936415	0.0964828	0.0656961	-0.56931	YER019W
452	6	12	2	141.75	136.25	130	124	1.09038	1.09879	0.0858132	0.0931957	0.00738247	0.00951083	12	2	0.059796	0.0612806	0.820902	0.871064	0.197352	0.13804	-0.00856737	YHR115C
453	7	12	2	154.25	141	134	126	1.15112	1.11905	0.136752	0.111605	-0.0251467	0.00618125	12	2	0.068475	0.0759784	0.515859	0.614032	0.661922	0.487708	-0.0414757	YPR075C
454	8	12	2	36.5	44.5	127	123	0.287402	0.361789	-1.24847	-1.01728	0.231198	0.261255	12	2	0.0405552	0.037475	0.00144768	0.0214139	6.53779	3.84372	2.47957	YMR267W
455	9	12	2	125	116.25	134.5	127	0.929368	0.915354	-0.0734893	-0.0926731	-0.0191838	0.0552855	12	2	0.123287	0.119868	0.776017	0.835669	0.253581	0.179522	0.443851	YDR428C
456	10	12	2	35.5	42	149	125	0.238255	0.336	-1.43571	-1.09106	0.344643	0.32701	12	2	0.0706591	0.071106	0.00228869	0.0252288	6.07978	3.67977	3.12947	YJL072C
457	11	12	2	165	194.5	139	147	1.18705	1.32313	0.168991	0.279624	0.110633	-0.0100787	12	2	0.0611699	0.0690382	0.0363177	0.095208	3.31545	2.35169	-0.202183	YKL122C
458	12	12	2	141.5	158.5	132	140	1.07197	1.13214	0.0685659	0.122929	0.054363	-0.0178723	12	2	0.0519852	0.048878	0.127597	0.217095	2.05888	1.52742	-0.279212	YOR183W
459	13	12	2	122.25	114.5	123	115	0.993902	0.995652	-0.00748137	-0.00546803	0.00201334	0.00112169	12	2	0.051286	0.0441386	0.942363	0.960859	0.059365	0.039928	-0.0914824	YJL120W
460	14	12	2	139.5	145.25	141	154	0.989362	0.943182	-0.0115407	-0.0596695	-0.0481288	-0.0481527	12	2	0.00857385	0.0139943	0.00151505	0.021719	6.49231	3.82957	-0.578491	YJR066W
461	15	12	2	39.75	46.5	135	118	0.294444	0.394068	-1.2238	-0.93129	0.292507	0.236563	12	2	0.0511384	0.056581	0.00143349	0.0213898	6.54765	3.84484	2.23553	YJR158W
462	16	12	2	135.5	116	131	114	1.03435	1.01754	0.0322887	0.0160913	-0.0161974	-0.0418436	12	2	0.0739392	0.0793044	0.690924	0.766409	0.369726	0.26604	-0.516134	YNL305C
463	1	13	2	130.25	126	124	135	1.0504	0.933333	0.0486908	-0.0711319	-0.119823	-0.0645925	13	2	0.0391694	0.0295963	0.00877682	0.0441408	4.73564	3.12037	-0.740976	YJR137C
464	2	13	2	119.5	141.25	131	137	0.912214	1.03102	-0.0925861	0.0301406	0.122727	0.0547391	13	2	0.0682616	0.0722807	0.0368722	0.0958953	3.3003	2.3445	0.438451	YML093W
465	3	13	2	123.5	132	128	138	0.964844	0.956522	-0.0363478	-0.045285	-0.00893722	-0.0154403	13	2	0.0645394	0.0523707	0.799802	0.854414	0.223391	0.157339	-0.255174	YGR145W
466	4	13	2	151.75	172.25	124	143	1.22379	1.20455	0.201905	0.184561	-0.0173444	-0.07457	13	2	0.0598737	0.0410297	0.602981	0.689432	0.505869	0.371887	-0.839589	YOL066C
467	5	13	2	122.25	125.75	124	127	0.985887	0.990157	-0.0153249	-0.011397	0.00392787	0.0230645	13	2	0.0484791	0.0686733	0.88157	0.916869	0.12605	0.0867911	0.125392	YJR015W
468	6	13	2	149.5	132.25	130	124	1.15	1.06653	0.138719	0.06314	-0.0755792	-0.0816297	13	2	0.0249714	0.0334506	0.00904477	0.0449283	4.70557	3.10269	-0.909364	YFR014C
469	7	13	2	149.5	141.25	134	126	1.11567	1.12103	0.108451	0.110761	0.00231013	0.0617398	13	2	0.0816308	0.0782857	0.958423	0.97167	0.0424661	0.0287385	0.507643	YHR017W
470	8	13	2	149.5	118.25	127	123	1.17717	0.961382	0.163048	-0.0415952	-0.204643	-0.152193	13	2	0.0703814	0.0679386	0.0101242	0.0474544	4.59283	3.04799	-1.60678	YMR041C
471	9	13	2	117.25	109.25	134.5	127	0.871747	0.860236	-0.137767	-0.151553	-0.0137864	0.118563	13	2	0.0217719	0.0244	0.294752	0.399453	1.22162	0.917659	1.06926	YGL057C
472	10	13	2	184.75	145	149	125	1.23993	1.16	0.213974	0.146454	-0.0675203	-0.0350958	13	2	0.0269834	0.0239456	0.0153538	0.0576255	4.17639	2.85379	-0.449441	YJL063C
473	11	13	2	143.25	159.75	139	147	1.03058	1.08673	0.0296296	0.0826913	0.0530617	-0.0703725	13	2	0.0161888	0.0192828	0.00721851	0.0399692	4.93111	3.21965	-0.798102	YDR071C
474	12	13	2	164.5	177.25	132	140	1.24621	1.26607	0.219586	0.234383	0.0147973	-0.0547989	13	2	0.0339551	0.0293391	0.447577	0.550551	0.803907	0.596835	-0.644179	YBL006C
475	13	13	2	125.5	115	123	115	1.02033	1	0.0198912	-0.000321545	-0.0202127	-0.0585965	13	2	0.031447	0.0349396	0.288861	0.393638	1.24181	0.932324	-0.681713	YIL100W
476	14	13	2	154.75	170.25	141	154	1.09752	1.10552	0.0922991	0.100131	0.00783232	0.0212522	13	2	0.0286221	0.0272879	0.622264	0.706007	0.474391	0.34813	0.10748	YER019C-A
477	15	13	2	147	131	135	118	1.08889	1.11017	0.0819829	0.103703	0.0217197	-0.013007	13	2	0.0946033	0.0950116	0.677335	0.754558	0.389589	0.281623	-0.231125	YGR143W
478	16	13	2	135.75	121.25	131	114	1.03626	1.0636	0.0337154	0.0604877	0.0267723	-0.023023	13	2	0.0403199	0.050294	0.276177	0.381748	1.28671	0.962993	-0.330119	YKL008C
479	17	13	2	198	163.75	187	184	1.05882	0.889946	0.0569878	-0.117058	-0.174045	-0.244665	13	2	0.0540901	0.0674211	0.00760722	0.0409766	4.87866	3.19475	-2.52074	YPL170W
480	1	14	2	94.25	102.5	124	135	0.760081	0.759259	-0.27448	-0.275914	-0.0014333	0.0695837	14	2	0.0164761	0.0134322	0.872955	0.90973	0.135871	0.0946078	0.585169	YOL051W
481	2	14	2	115.5	139.5	131	137	0.881679	1.01825	-0.127141	0.0178973	0.145038	0.0888047	14	2	0.0393169	0.0340311	0.00514834	0.0343223	5.26908	3.37196	0.775142	YGR067C
482	3	14	2	135.25	148.25	128	138	1.05664	1.07428	0.0538381	0.070558	0.0167199	0.0426491	14	2	0.10274	0.0896963	0.766198	0.826809	0.266315	0.190181	0.318958	YPL210C
483	4	14	2	33.75	56	124	143	0.272177	0.391608	-1.3016	-0.93893	0.362671	0.305972	14	2	0.0883183	0.0675736	0.00377823	0.0300265	5.5785	3.50568	2.92154	YBR200W
484	5	14	2	128.5	134.5	124	127	1.03629	1.05906	0.0353311	0.0563742	0.0210431	0.00602882	14	2	0.0425826	0.0308112	0.395851	0.501878	0.926718	0.689398	-0.0429822	YLR341W
485	6	14	2	38.25	54.25	130	124	0.294231	0.4375	-1.22363	-0.827127	0.396501	0.397136	14	2	0.0503533	0.0486825	0.000556499	0.0154851	7.49385	4.16787	3.82256	YIL033C
486	7	14	2	137.75	133	134	126	1.02799	1.05556	0.0266287	0.0519979	0.0253692	0.110589	14	2	0.053377	0.0458648	0.411952	0.517659	0.886849	0.658439	0.990449	YDL144C
487	8	14	2	150.25	123.5	127	123	1.18307	1.00407	0.16673	0.00345801	-0.163272	-0.0741681	14	2	0.0578006	0.0398109	0.0109776	0.0498499	4.5119	2.99874	-0.835617	YNR007C
488	9	14	2	144.75	131.5	134.5	127	1.07621	1.03543	0.073188	0.0332938	-0.0398941	0.0560392	14	2	0.0569775	0.0561265	0.255914	0.360437	1.36291	1.02044	0.4513	YER126C
489	10	14	2	159.25	125.75	149	125	1.06879	1.006	0.0648288	0.00549948	-0.0593293	-0.0651538	14	2	0.0728757	0.0754005	0.20196	0.30367	1.59969	1.19181	-0.746523	YKR035C
490	11	14	2	139.75	166.5	139	147	1.0054	1.13265	0.00491513	0.12412	0.119205	-0.0498259	14	2	0.0151771	0.0245068	0.000560735	0.0154851	7.48626	4.16787	-0.595028	YKR040C
491	12	14	2	39	44.75	132	140	0.295455	0.319643	-1.22006	-1.14177	0.0782947	-0.00754841	14	2	0.0391157	0.0348603	0.0279493	0.0815329	3.57736	2.50675	-0.177174	YPL238C
492	13	14	2	146.5	126.75	123	115	1.19106	1.10217	0.173906	0.0960117	-0.0778943	-0.0641504	14	2	0.0107282	0.0131844	0.000708066	0.0164833	7.25297	4.10541	-0.736606	YLR217W
493	14	14	2	34.75	37	141	154	0.246454	0.24026	-1.40319	-1.42657	-0.0233807	0.00418629	14	2	0.079104	0.0837257	0.596011	0.683756	0.517497	0.380154	-0.061193	YBR136W
494	15	14	2	147.25	131.5	135	118	1.09074	1.11441	0.0859205	0.106264	0.0203437	-0.0345111	14	2	0.0750968	0.0684989	0.625609	0.70897	0.46903	0.343942	-0.443663	YOL156W
495	16	14	2	104.5	102	131	114	0.79771	0.894737	-0.226535	-0.111466	0.115069	0.0655649	14	2	0.0493989	0.0567797	0.0186611	0.063403	3.98131	2.75824	0.545449	YBR037C
496	1	15	2	131	127.25	124	135	1.05645	0.942593	0.05477	-0.059391	-0.114161	-0.0248741	15	2	0.0423635	0.0413852	0.0125152	0.0526279	4.38081	2.94451	-0.348414	YDR326C
497	2	15	2	112.25	132.5	131	137	0.85687	0.967153	-0.154769	-0.0335487	0.12122	0.03452	15	2	0.0378963	0.0343753	0.00773587	0.0412744	4.86189	3.18751	0.238614	YDR466W
498	3	15	2	124	131.25	128	138	0.96875	0.951087	-0.0335455	-0.0509531	-0.0174076	0.0724955	15	2	0.0752988	0.0689565	0.675293	0.753495	0.392609	0.283033	0.613948	YJR134C
499	4	15	2	181.75	175	124	143	1.46573	1.22378	0.381938	0.200525	-0.181413	-0.191221	15	2	0.0341805	0.0277365	0.00178651	0.0227473	6.32749	3.78331	-1.99252	YMR213W
500	5	15	2	143	143.25	124	127	1.15323	1.12795	0.142068	0.118733	-0.023335	-0.00691044	15	2	0.0517383	0.0362278	0.433522	0.537933	0.835812	0.620021	-0.170869	YML114C
501	6	15	2	168.5	157.75	130	124	1.29615	1.27218	0.259186	0.239853	-0.0193323	-0.0124638	15	2	0.0535341	0.0579535	0.522353	0.620493	0.649412	0.477241	-0.225756	YHR004C
502	7	15	2	156.25	148.5	134	126	1.16604	1.17857	0.153357	0.16144	0.00808339	0.0884947	15	2	0.0786221	0.0825206	0.850246	0.89295	0.16223	0.113224	0.772077	YIL116W
503	8	15	2	44.25	55.5	127	123	0.348425	0.45122	-1.05671	-0.795842	0.260865	0.35851	15	2	0.0760939	0.0631386	0.00635167	0.0380734	5.05904	3.26824	3.44081	YOL120C
504	9	15	2	138.75	129.5	134.5	127	1.0316	1.01969	0.0301611	0.0183875	-0.0117737	0.141408	15	2	0.0555248	0.0560275	0.700075	0.773532	0.356568	0.256788	1.29506	YGR132C
505	10	15	2	183	144	149	125	1.22819	1.152	0.204867	0.138773	-0.0660938	-0.0580616	15	2	0.0570077	0.0508158	0.1032	0.186704	2.27108	1.67823	-0.676426	YJL121C
506	11	15	2	143.25	182	139	147	1.03058	1.2381	0.0296296	0.212858	0.183229	0.0153852	15	2	0.0533677	0.0475409	0.00632459	0.0379475	5.06331	3.27155	0.0494925	YDR253C
507	12	15	2	173.75	187	132	140	1.31629	1.33571	0.274506	0.287406	0.0128997	-0.11002	15	2	0.0605151	0.0623444	0.698608	0.77287	0.358666	0.257645	-1.18996	YBL025W
508	13	15	2	146.5	129.25	123	115	1.19106	1.12391	0.174093	0.115821	-0.0582712	-0.0238662	15	2	0.0488605	0.0589961	0.0971604	0.179466	2.33139	1.71777	-0.338453	YIL163C
509	14	15	2	145.5	125.75	141	154	1.03191	0.816558	0.0292916	-0.205498	-0.234789	-0.19728	15	2	0.117128	0.114123	0.027842	0.0812962	3.58121	2.50966	-2.0524	YGL032C
510	15	15	2	149.25	132.5	135	118	1.10556	1.12288	0.100232	0.114677	0.0144445	-0.000436499	15	2	0.0633669	0.0462346	0.679439	0.756534	0.386488	0.279007	-0.106883	YDR119W
511	16	15	2	148.25	135.25	131	114	1.13168	1.1864	0.123291	0.169852	0.0465608	-0.0049696	15	2	0.0666535	0.0719462	0.256789	0.361278	1.3595	1.01811	-0.151686	YKR051W
512	17	15	2	35.75	45	187	184	0.191176	0.244565	-1.65583	-1.40852	0.247305	0.124693	15	2	0.0598176	0.0618634	0.00370476	0.0297582	5.59814	3.51465	1.12985	YBR266C
513	1	16	2	187.25	210.5	124	135	1.51008	1.55926	0.405163	0.431528	0.026365	0.0723202	16	2	0.0576989	0.0243213	0.428165	0.533109	0.848248	0.629029	0.612215	YOL100W
514	2	16	2	188.25	240	131	137	1.43702	1.75182	0.3491	0.54251	0.19341	0.0393406	16	2	0.122213	0.118178	0.0506703	0.116076	2.98241	2.15351	0.286258	YOR178C
515	3	16	2	173.75	185	128	138	1.35742	1.34058	0.28391	0.279208	-0.0047015	0.0578955	16	2	0.0664113	0.0862493	0.896379	0.92809	0.109391	0.0746267	0.469648	YJL106W
516	4	16	2	219.5	241.75	124	143	1.77016	1.69056	0.563158	0.509316	-0.0538419	-0.0669583	16	2	0.064495	0.0442165	0.193582	0.293937	1.64205	1.22439	-0.764358	YDL225W
517	5	16	2	201	220.75	124	127	1.62097	1.73819	0.480694	0.545158	0.0644633	0.017591	16	2	0.0673812	0.0335825	0.151619	0.246081	1.88638	1.4021	0.0712935	YPR034W
518	6	16	2	221.25	226	130	124	1.70192	1.82258	0.526397	0.579801	0.0534033	-9.87039e-05	16	2	0.121516	0.0883876	0.444139	0.547836	0.811618	0.60178	-0.103544	YMR067C
519	7	16	2	201	205.5	134	126	1.5	1.63095	0.383359	0.461174	0.077815	0.101059	16	2	0.0832832	0.0750649	0.15846	0.253978	1.84225	1.37051	0.896256	YHR069C
520	8	16	2	191.25	158.5	127	123	1.50591	1.28862	0.404947	0.241508	-0.16344	-0.0804644	16	2	0.0948792	0.0597181	0.0410794	0.101987	3.19225	2.28291	-0.897847	YOR279C
521	9	16	2	177.25	179	134.5	127	1.31784	1.40945	0.26383	0.326819	0.0629889	0.15649	16	2	0.0518342	0.0404084	0.0932966	0.174868	2.37197	1.74372	1.44412	YGR207C
522	10	16	2	100	91	149	125	0.671141	0.728	-0.403153	-0.323897	0.0792563	0.0431437	16	2	0.0302953	0.0217284	0.0135848	0.0547077	4.2988	2.90575	0.323847	YLR119W
523	11	16	2	181.25	221.5	139	147	1.30396	1.5068	0.262954	0.402502	0.139549	-0.0802789	16	2	0.066743	0.0844598	0.0249188	0.0753	3.69213	2.58627	-0.896014	YLL042C
524	12	16	2	205.5	235.25	132	140	1.55682	1.68036	0.428406	0.503225	0.0748192	0.0466189	16	2	0.0155455	0.0384957	0.00237976	0.0252288	6.04076	3.67977	0.358194	YAL065C
525	13	16	2	187.75	181.75	123	115	1.52642	1.58043	0.411333	0.452183	0.0408495	0.0368816	16	2	0.0646149	0.0456464	0.295389	0.400142	1.21946	0.915935	0.261954	YLR236C
526	14	16	2	195.25	211.5	141	154	1.38475	1.37338	0.320259	0.308966	-0.0112928	0.0439095	16	2	0.054433	0.0543023	0.706084	0.778866	0.348021	0.249916	0.331415	YGR217W
527	15	16	2	182.75	180.25	135	118	1.3537	1.52754	0.296233	0.415166	0.118933	0.0605224	16	2	0.0185794	0.0386802	0.00102827	0.0186065	6.87988	3.98424	0.495611	YDR481C
528	16	16	2	173.25	155.5	131	114	1.32252	1.36404	0.252445	0.292949	0.0405037	0.0338642	16	2	0.103591	0.0807959	0.491262	0.592135	0.710779	0.52402	0.232132	YMR183C
529	1	1	3	218.75	221.25	124	135	1.76411	1.63889	0.560137	0.483129	-0.0770082	-0.031331	1	3	0.0373628	0.048129	0.0258799	0.0773048	3.65429	2.56	-0.412232	YLR454W
530	2	1	3	110.5	155.5	131	137	0.843511	1.13504	-0.185885	0.0960729	0.281958	0.0819214	1	3	0.0814432	0.0548752	0.00617598	0.0375987	5.08709	3.28079	0.70711	YNL236W
531	3	1	3	177.5	191	128	138	1.38672	1.38406	0.321307	0.317858	-0.00344901	-0.00226133	1	3	0.0699715	0.0836602	0.927687	0.95009	0.0750609	0.0511981	-0.124919	YOR208W
532	4	1	3	36.5	50	124	143	0.294355	0.34965	-1.22923	-1.05909	0.170133	0.143715	1	3	0.258826	0.281692	0.280096	0.386138	1.27262	0.951559	1.31785	YJL019W
533	5	1	3	184	204.75	124	127	1.48387	1.6122	0.389369	0.450449	0.0610803	-0.0348597	1	3	0.154593	0.113183	0.487109	0.588154	0.719267	0.530767	-0.447108	YIL142W
534	6	1	3	171.75	191.75	130	124	1.32115	1.54637	0.271442	0.423574	0.152132	-0.04586	1	3	0.0486489	0.0257384	0.00824796	0.0427413	4.79779	3.15259	-0.555831	YIR027C
535	7	1	3	195.5	196.5	134	126	1.45896	1.55952	0.369112	0.440007	0.0708953	-0.0517378	1	3	0.0487789	0.0635405	0.0621578	0.13189	2.77808	2.02579	-0.613924	YAL015C
536	8	1	3	174.5	186	127	123	1.37402	1.5122	0.311321	0.409816	0.0984941	-0.0636889	1	3	0.0355321	0.0656388	0.0115704	0.0508724	4.45931	2.97844	-0.732045	YDR372C
537	9	1	3	195.75	168.5	134.5	127	1.45539	1.32677	0.367391	0.26789	-0.099501	-0.032526	1	3	0.0776978	0.0777074	0.0831249	0.161182	2.48741	1.82522	-0.424043	YMR096W
538	10	1	3	144.75	141.5	149	125	0.971477	1.132	-0.0365506	0.117779	0.15433	0.121005	1	3	0.0556572	0.0594179	0.0115601	0.0508724	4.4602	2.97844	1.0934	YML092C
539	11	1	3	200	221	139	147	1.43885	1.5034	0.357014	0.401417	0.0444031	-0.0687794	1	3	0.0403111	0.0396867	0.114848	0.201924	2.16415	1.59986	-0.782357	YLR462W
540	12	1	3	139	165.25	132	140	1.05303	1.18036	0.0335567	0.158206	0.12465	0.0788934	1	3	0.0854251	0.0704191	0.0615788	0.131152	2.78744	2.0314	0.677182	YGR148C
541	13	1	3	184.5	166.5	123	115	1.5	1.44783	0.397864	0.363053	-0.0348108	-0.03345	1	3	0.00980535	0.00657019	0.00574718	0.0364847	5.15905	3.31086	-0.433175	YCL065W
542	14	1	3	173.75	173.25	141	154	1.23227	1.125	0.200522	0.112192	-0.0883304	-0.00391813	1	3	0.0279807	0.0119048	0.00803031	0.0422692	4.82453	3.1637	-0.141294	YMR141C
543	15	1	3	182.25	165.5	135	118	1.35	1.40254	0.29745	0.333587	0.0361367	0.0795335	1	3	0.0591205	0.0570845	0.30881	0.41356	1.17503	0.882952	0.683509	YDR270W
544	16	1	3	164.75	146.75	131	114	1.25763	1.28728	0.206911	0.241788	0.0348776	0.0103156	1	3	0.0998136	0.0676944	0.534949	0.630292	0.625584	0.461573	-0.000613458	YDR470C
545	17	1	3	244.75	251.75	187	184	1.30882	1.36821	0.266857	0.312871	0.0460138	0.0313021	1	3	0.0872712	0.0696642	0.369074	0.47626	0.996757	0.741792	0.206809	YAR002C-A
546	1	2	3	149.75	150.25	124	135	1.20766	1.11296	0.186919	0.106372	-0.0805461	-0.101156	2	3	0.0402954	0.0372269	0.0280492	0.0817478	3.5738	2.50412	-1.10235	YML091C
547	2	2	3	147	154.75	131	137	1.12214	1.12956	0.115084	0.120976	0.00589219	-0.0981146	2	3	0.0323633	0.0295505	0.739914	0.807097	0.301222	0.214311	-1.07229	YDR505C
548	3	2	3	145.25	153.25	128	138	1.13477	1.11051	0.12484	0.103319	-0.0215217	-0.0398922	2	3	0.02941	0.0353356	0.239514	0.343327	1.42915	1.06907	-0.496847	YMR104C
549	4	2	3	124	147.5	124	143	1	1.03147	-0.0545538	0.0199533	0.0745071	0.0311411	2	3	0.239621	0.236343	0.578083	0.668479	0.548038	0.402751	0.205218	YPR121W
550	5	2	3	127.5	144.25	124	127	1.02823	1.13583	0.0272152	0.126481	0.0992655	0.0177558	2	3	0.0389562	0.0301296	0.0146073	0.0562625	4.22623	2.87773	0.0729226	YPL097W
551	6	2	3	140	141	130	124	1.07692	1.1371	0.0730291	0.127132	0.0541026	-0.0331351	2	3	0.0136995	0.0101248	0.00422989	0.0313683	5.46558	3.46196	-0.430063	YGR149W
552	7	2	3	139.5	132	134	126	1.04104	1.04762	0.0392525	0.0447753	0.0055228	-0.0503817	2	3	0.0239846	0.0191058	0.676467	0.7544	0.390872	0.281833	-0.600521	YBR249C
553	8	2	3	142	141.25	127	123	1.11811	1.14837	0.110862	0.136151	0.025289	-0.0244211	2	3	0.0511471	0.0538398	0.395629	0.501699	0.927279	0.689756	-0.343938	YER037W
554	9	2	3	146	124.5	134.5	127	1.0855	0.980315	0.080494	-0.024637	-0.105131	-0.090126	2	3	0.0741581	0.0818068	0.0658999	0.137618	2.71962	1.98327	-0.993338	YFR052W
555	10	2	3	174.75	155.25	149	125	1.17282	1.242	0.157208	0.216298	0.0590897	0.0738892	2	3	0.0494978	0.0479382	0.0969535	0.179403	2.33352	1.71812	0.627723	YNL335W
556	11	2	3	156	174.75	139	147	1.1223	1.18878	0.114386	0.171179	0.0567931	-0.0408899	2	3	0.0354879	0.0357224	0.0493054	0.114221	3.00972	2.16962	-0.506709	YNL245C
557	12	2	3	102.5	107	132	140	0.776515	0.764286	-0.255809	-0.27184	-0.0160305	-0.0232494	2	3	0.0672534	0.0678779	0.666134	0.745544	0.406264	0.293641	-0.332357	YKL097C
558	13	2	3	136.75	127.5	123	115	1.11179	1.1087	0.104784	0.102438	-0.0023464	-0.00822598	2	3	0.0123457	0.0144561	0.729175	0.798047	0.315841	0.225587	-0.183871	YGR069W
559	14	2	3	28	32	141	154	0.198582	0.207792	-1.61857	-1.57244	0.0461296	0.106886	2	3	0.109252	0.103392	0.460431	0.562919	0.775593	0.574619	0.953852	YGR122C-A
560	15	2	3	156.25	136.25	135	118	1.15741	1.15466	0.145246	0.143202	-0.00204334	0.044137	2	3	0.0324073	0.0293416	0.907627	0.936159	0.0969221	0.0659699	0.333664	YER005W
561	16	2	3	160.25	154.25	131	114	1.22328	1.35307	0.201408	0.301568	0.10016	0.0955327	2	3	0.0440673	0.0308904	0.0199402	0.0656666	3.91502	2.72316	0.841638	YOL107W
562	1	3	3	127.25	139.5	124	135	1.02621	1.03333	0.0253024	0.0320497	0.00674725	0.0173363	3	3	0.0334577	0.0356985	0.713731	0.78411	0.33725	0.243206	0.0687765	YPR117W
563	2	3	3	51	113.25	131	137	0.389313	0.826642	-0.943664	-0.19041	0.753254	0.578758	3	3	0.0330267	0.0299934	2.31954e-05	0.007298	10.6716	4.92015	5.61764	YOR160W
564	3	3	3	148.5	149.25	128	138	1.16016	1.08152	0.148114	0.0776852	-0.0704291	-0.0554973	3	3	0.0457488	0.0523308	0.0541806	0.120543	2.91543	2.11575	-0.651082	YGL086W
565	4	3	3	98	114.75	124	143	0.790323	0.802448	-0.236424	-0.221884	0.0145398	0.0295971	3	3	0.0966562	0.106442	0.78317	0.841337	0.244406	0.172763	0.189957	YMR100W
566	5	3	3	119.75	137.25	124	127	0.965726	1.08071	-0.0349869	0.0771235	0.11211	0.101137	3	3	0.0413044	0.0341451	0.0122678	0.0520357	4.40078	2.95582	0.897032	YKL074C
567	6	3	3	121.75	123.5	130	124	0.936538	0.995968	-0.0657911	-0.00485971	0.0609314	0.0215714	3	3	0.0331215	0.0297448	0.0347749	0.0929218	3.35886	2.376	0.110634	YLR210W
568	7	3	3	112.25	135	134	126	0.837687	1.07143	-0.177338	0.0688694	0.246207	0.1925	3	3	0.023227	0.0285176	0.000229609	0.0120448	8.37913	4.41913	1.80003	YDR021W
569	8	3	3	126.5	129.5	127	123	0.996063	1.05285	-0.00415513	0.0513698	0.0555249	-0.0239094	3	3	0.0231455	0.0163051	0.0172285	0.0610242	4.06119	2.79649	-0.338879	YGL138C
570	9	3	3	134	109.75	134.5	127	0.996283	0.864173	-0.0040665	-0.146892	-0.142826	-0.0787429	3	3	0.0438498	0.0409457	0.00734848	0.0402552	4.91326	3.21252	-0.880833	YMR099C
571	10	3	3	110.75	99.5	149	125	0.743289	0.796	-0.298037	-0.230081	0.0679551	0.0959997	3	3	0.0361249	0.0258276	0.0328398	0.0897515	3.41612	2.41071	0.846255	YPR143W
572	11	3	3	137.5	148.75	139	147	0.989209	1.0119	-0.0115026	0.0109564	0.022459	-0.104148	3	3	0.0507327	0.0513685	0.441158	0.545345	0.818353	0.606336	-1.13192	YOL114C
573	12	3	3	131.75	134.25	132	140	0.998106	0.958929	-0.00239934	-0.0434973	-0.0410979	-0.0951305	3	3	0.081166	0.0808634	0.385789	0.49283	0.952465	0.707592	-1.0428	YIL098C
574	13	3	3	158.5	147.75	123	115	1.28862	1.28478	0.252994	0.250329	-0.00266558	-0.0133292	3	3	0.0414446	0.0431632	0.905787	0.935035	0.0989511	0.0671714	-0.23431	YDR357C
575	14	3	3	155	160.25	141	154	1.09929	1.04058	0.0941525	0.0390191	-0.0551334	-0.0407401	3	3	0.0185157	0.0163984	0.00946983	0.0459166	4.65964	3.08093	-0.505227	YMR254C
576	15	3	3	159.25	141.5	135	118	1.17963	1.19915	0.164835	0.181312	0.0164771	0.0471064	3	3	0.0461265	0.0420226	0.526534	0.623796	0.641439	0.471932	0.363012	YDL149W
577	16	3	3	107.25	101.5	131	114	0.818702	0.890351	-0.20144	-0.116696	0.0847444	0.0689403	3	3	0.0312667	0.0388619	0.0123165	0.0521111	4.39681	2.95438	0.57881	YOL119C
578	17	3	3	160	192.75	187	184	0.855615	1.04755	-0.157541	0.0455778	0.203118	0.122698	3	3	0.0444304	0.0601131	0.00276555	0.0265646	5.89052	3.62817	1.11013	YDR246W
579	1	4	3	117	131.5	124	135	0.943548	0.974074	-0.0581621	-0.0268571	0.031305	0.0170007	4	3	0.0431627	0.0466514	0.242793	0.346751	1.41555	1.05915	0.0654597	YLR189C
580	2	4	3	107	127.25	131	137	0.816794	0.928832	-0.20377	-0.0740928	0.129677	0.0323142	4	3	0.0747696	0.0691914	0.040384	0.101187	3.20932	2.29078	0.216812	YBL008W
581	3	4	3	135.5	151.25	128	138	1.05859	1.09601	0.0569073	0.0911472	0.0342399	0.0332167	4	3	0.0389439	0.0379683	0.176917	0.274832	1.73207	1.29159	0.225732	YMR232W
582	4	4	3	131	140.5	124	143	1.05645	0.982517	0.0548429	-0.0181534	-0.0729963	-0.0318524	4	3	0.0375204	0.0394393	0.0301007	0.0853722	3.50321	2.46073	-0.417385	YPR145W
583	5	4	3	118	124.75	124	127	0.951613	0.982283	-0.0504058	-0.0184947	0.031911	-0.0610115	4	3	0.0110511	0.0199472	0.0103222	0.0480572	4.57346	3.03536	-0.705582	YPL219W
584	6	4	3	128	125.5	130	124	0.984615	1.0121	-0.0156699	0.0118257	0.0274957	-0.0518842	4	3	0.0413971	0.0386843	0.276063	0.381708	1.28713	0.963098	-0.615372	YLR027C
585	7	4	3	130.5	128.5	134	126	0.973881	1.01984	-0.0272	0.0186009	0.0458009	-0.0496818	4	3	0.0671416	0.0659996	0.265802	0.371111	1.325	0.991255	-0.593604	YDR035W
586	8	4	3	125.5	130.75	127	123	0.988189	1.06301	-0.0120491	0.0608035	0.0728525	-0.00122564	4	3	0.0109639	0.0104541	0.000920792	0.0182229	6.99028	4.00508	-0.114682	YHR198C
587	9	4	3	146.5	128	134.5	127	1.08922	1.00787	0.0854554	0.00580898	-0.0796464	-0.0167827	4	3	0.0749241	0.0629206	0.123472	0.212455	2.09174	1.54902	-0.268442	YGL085W
588	10	4	3	132.75	109.75	149	125	0.89094	0.878	-0.115783	-0.130306	-0.0145232	0.0507405	4	3	0.0405201	0.0275506	0.525241	0.623093	0.643898	0.473059	0.39893	YDR007W
589	11	4	3	143.75	149.5	139	147	1.03417	1.01701	0.0331768	0.016547	-0.0166298	-0.0475379	4	3	0.0450935	0.0378107	0.514228	0.612549	0.665089	0.490126	-0.572414	YDR059C
590	12	4	3	130.5	132.5	132	140	0.988636	0.946429	-0.0120202	-0.0558275	-0.0438073	-0.0983735	4	3	0.0669305	0.067434	0.281763	0.387836	1.26669	0.947173	-1.07485	YLR125W
591	13	4	3	140.5	124	123	115	1.14228	1.07826	0.132281	0.0747963	-0.057485	-0.0546583	4	3	0.0304181	0.0334997	0.0324509	0.0893788	3.42803	2.41487	-0.64279	YGR151C
592	14	4	3	116.25	122.5	141	154	0.824468	0.795455	-0.193135	-0.229571	-0.0364359	0.0252584	4	3	0.0581989	0.0585966	0.299257	0.404153	1.20645	0.905962	0.147075	YMR046W-A
593	15	4	3	131.75	116.25	135	118	0.975926	0.985169	-0.0258346	-0.015442	0.0103926	0.0364379	4	3	0.032304	0.0358375	0.56575	0.658001	0.569603	0.418549	0.25757	YHR171W
594	16	4	3	149	135.25	131	114	1.1374	1.1864	0.127827	0.170452	0.0426241	0.0271784	4	3	0.0613445	0.0661742	0.258803	0.363374	1.35169	1.01232	0.166052	YGL153W
595	1	5	3	126.5	142.75	124	135	1.02016	1.05741	0.0191912	0.0550492	0.035858	0.0122877	5	3	0.0723934	0.0739439	0.394889	0.500863	0.92915	0.691423	0.0188782	YHR165C
596	2	5	3	138.25	147	131	137	1.05534	1.07299	0.0536218	0.0700951	0.0164733	-0.11184	5	3	0.0402239	0.0422824	0.47275	0.574544	0.749188	0.554178	-1.20795	YEL032W
597	3	5	3	140.5	133.5	128	138	1.09766	0.967391	0.09261	-0.0333962	-0.126006	-0.126637	5	3	0.0448448	0.0414177	0.011141	0.0500753	4.49713	2.99423	-1.3542	YLL029W
598	4	5	3	108.5	136.25	124	143	0.875	0.952797	-0.134386	-0.0490441	0.0853423	0.153826	5	3	0.070485	0.0614767	0.0940363	0.17575	2.36407	1.73869	1.41779	YDL013W
599	5	5	3	133	138.5	124	127	1.07258	1.09055	0.069553	0.0843683	0.0148152	-0.0426262	5	3	0.0609578	0.0593432	0.660203	0.739991	0.415208	0.301117	-0.523869	YBL015W
600	6	5	3	55	73.75	130	124	0.423077	0.594758	-0.860284	-0.519618	0.340666	0.280661	5	3	0.0163546	0.017972	3.04376e-05	0.007298	10.3998	4.92015	2.67138	YOR272W
601	7	5	3	126.25	135.5	134	126	0.942164	1.0754	-0.0612691	0.0722408	0.13351	0.0551774	5	3	0.0840711	0.0895853	0.0502437	0.11537	2.99087	2.15961	0.442783	YGR234W
602	8	5	3	119.5	116.5	127	123	0.940945	0.947154	-0.0609145	-0.0559333	0.00498118	-0.0449271	5	3	0.0585287	0.0559882	0.875674	0.911722	0.132761	0.0924199	-0.546611	YGL175C
603	9	5	3	156.75	102.25	134.5	127	1.16543	0.805118	0.152412	-0.217642	-0.370054	-0.262649	5	3	0.0421682	0.0430077	0.000403171	0.0143621	7.81615	4.24316	-2.69849	YPL131W
604	10	5	3	163	140.75	149	125	1.09396	1.126	0.0897479	0.118185	0.0284374	0.0245758	5	3	0.0309266	0.0420018	0.163197	0.25907	1.8128	1.35066	0.140329	YDL202W
605	11	5	3	137	144.5	139	147	0.985612	0.982993	-0.0145596	-0.0174193	-0.0028597	-0.0609199	5	3	0.0381106	0.0304547	0.890229	0.923255	0.116277	0.0798498	-0.704677	YBR278W
606	12	5	3	98	109.75	132	140	0.742424	0.783929	-0.298338	-0.244985	0.0533522	0.0374632	5	3	0.07362	0.0765178	0.243088	0.346855	1.41433	1.05885	0.267703	YKR074W
607	13	5	3	134.75	118.75	123	115	1.09553	1.03261	0.0908241	0.0315293	-0.0592948	-0.114365	5	3	0.0538402	0.0565348	0.11489	0.201924	2.16378	1.59986	-1.23291	YEL075C
608	14	5	3	120.75	129.5	141	154	0.856383	0.840909	-0.155078	-0.173516	-0.0184375	-0.00273305	5	3	0.027165	0.0289981	0.26773	0.372907	1.31777	0.986426	-0.129581	YMR316C-B
609	15	5	3	188.5	153	135	118	1.3963	1.29661	0.333537	0.259614	-0.0739234	-0.0261526	5	3	0.0237806	0.0241165	0.00838812	0.043151	4.78094	3.14305	-0.361051	YHR027C
610	16	5	3	118.75	105.5	131	114	0.906489	0.925439	-0.0983242	-0.0783237	0.0200005	-0.0129515	5	3	0.0598754	0.0532615	0.551891	0.645132	0.594404	0.4383	-0.230576	YEL036C
611	17	5	3	34.75	41.25	187	184	0.185829	0.224185	-1.68361	-1.49578	0.18783	0.199512	5	3	0.0453708	0.0507077	0.00369034	0.0297582	5.60204	3.51465	1.86933	YLR293C
612	1	6	3	117.25	133.25	124	135	0.945565	0.987037	-0.05598	-0.0131526	0.0428274	-0.00713002	6	3	0.0163292	0.0191816	0.0134903	0.054574	4.30578	2.9082	-0.173039	YAR009C
613	2	6	3	115.5	130	131	137	0.881679	0.948905	-0.126257	-0.0525204	0.0737369	-0.0719806	6	3	0.0300482	0.03235	0.0161959	0.0588257	4.123	2.83318	-0.813997	YHR131C
614	3	6	3	54	68.75	128	138	0.421875	0.498188	-0.961567	-0.743401	0.218166	0.229449	6	3	0.213354	0.205978	0.13339	0.224805	2.01448	1.49252	2.16521	YBL009W
615	4	6	3	125.75	130	124	143	1.01411	0.909091	0.013638	-0.0959765	-0.109614	-0.0396728	6	3	0.0565715	0.053659	0.03042	0.0857703	3.49266	2.45608	-0.494679	YHR184W
616	5	6	3	120.5	134	124	127	0.971774	1.05512	-0.0325053	0.051702	0.0842074	0.0435364	6	3	0.135864	0.143891	0.303258	0.407858	1.19317	0.896837	0.327728	YCR045C
617	6	6	3	126.5	110.75	130	124	0.973077	0.893145	-0.0273629	-0.114486	-0.0871233	-0.129855	6	3	0.065486	0.058653	0.076285	0.151888	2.57328	1.88461	-1.386	YLR387C
618	7	6	3	122	128.75	134	126	0.910448	1.02183	-0.0942829	0.0211388	0.115422	0.004403	6	3	0.00383051	0.0165171	1.0066e-05	0.007298	11.5063	4.92015	-0.0590512	YDR191W
619	8	6	3	138.5	140.75	127	123	1.09055	1.14431	0.0865203	0.133808	0.0472877	0.00376644	6	3	0.0634895	0.061591	0.233089	0.335972	1.45633	1.09073	-0.0653427	YLR257W
620	9	6	3	125.75	96.5	134.5	127	0.934944	0.759843	-0.067655	-0.275788	-0.208133	-0.142543	6	3	0.0272594	0.0246363	0.000609883	0.015776	7.40224	4.14927	-1.51141	YGR201C
621	10	6	3	137	113.25	149	125	0.919463	0.906	-0.0841398	-0.0987233	-0.0145835	-0.0310264	6	3	0.0189163	0.0292392	0.220764	0.322684	1.51066	1.13108	-0.409221	YDR067C
622	11	6	3	150.5	148.75	139	147	1.08273	1.0119	0.0790861	0.011819	-0.0672671	-0.0811262	6	3	0.0370178	0.0308752	0.0358847	0.0945101	3.32744	2.35905	-0.904388	YER134C
623	12	6	3	161.5	179.75	132	140	1.22348	1.28393	0.201641	0.249678	0.048037	-0.00157108	6	3	0.0373647	0.0339571	0.0824035	0.160453	2.49613	1.82975	-0.118097	YNL031C
624	13	6	3	122.25	110	123	115	0.993902	0.956522	-0.00656895	-0.0448823	-0.0383133	-0.0163374	6	3	0.0311348	0.0238263	0.0907771	0.171279	2.39935	1.76446	-0.264041	YGR164W
625	14	6	3	138.75	153.25	141	154	0.984043	0.99513	-0.016361	-0.00540147	0.0109596	0.00900846	6	3	0.0380807	0.0337378	0.605226	0.691402	0.502153	0.369034	-0.0135326	YCR038W-A
626	15	6	3	148	125.25	135	118	1.0963	1.06144	0.0917092	0.0592698	-0.0324394	-0.0274752	6	3	0.0141444	0.0102947	0.0194619	0.0651165	3.9393	2.73158	-0.374122	YEL065W
627	16	6	3	34.5	43.75	131	114	0.263359	0.383772	-1.33518	-0.95815	0.377034	0.30269	6	3	0.0838287	0.0769724	0.00290017	0.0269818	5.84299	3.61259	2.8891	YLR026C
628	1	7	3	127	131.5	124	135	1.02419	0.974074	0.0236072	-0.0265048	-0.050112	-0.0527226	7	3	0.0373881	0.0344756	0.0750082	0.150357	2.59016	1.89474	-0.623658	YIL129C
629	2	7	3	115.5	131.25	131	137	0.881679	0.958029	-0.126705	-0.0436929	0.0830123	-0.0270952	7	3	0.0614202	0.0597531	0.0735929	0.14852	2.60921	1.90704	-0.370367	YMR080C
630	3	7	3	143.5	149.25	128	138	1.12109	1.08152	0.113376	0.0778672	-0.0355091	-0.0271764	7	3	0.0501218	0.0533659	0.251502	0.356022	1.3803	1.03276	-0.371169	YOR034C
631	4	7	3	95.5	129.75	124	143	0.770161	0.907343	-0.262603	-0.0976094	0.164993	0.184355	7	3	0.0894641	0.079452	0.034553	0.0926865	3.36526	2.37853	1.71952	YNL104C
632	5	7	3	56.75	91.75	124	127	0.457661	0.722441	-0.786476	-0.330029	0.456447	0.428551	7	3	0.185981	0.17592	0.0161901	0.0588257	4.12335	2.83318	4.13306	YGL190C
633	6	7	3	114.5	120	130	124	0.880769	0.967742	-0.127682	-0.0337895	0.093892	0.0502479	7	3	0.0605253	0.0473912	0.0531887	0.119373	2.93391	2.1255	0.394062	YPL139C
634	7	7	3	112	116.25	134	126	0.835821	0.922619	-0.179706	-0.0817687	0.0979369	0.0259707	7	3	0.0740542	0.0629658	0.0773236	0.153368	2.55976	1.87492	0.154116	YJL026W
635	8	7	3	112	114.5	127	123	0.88189	0.930894	-0.127326	-0.0722401	0.0550855	-0.0452843	7	3	0.0590533	0.0567129	0.158942	0.254454	1.83922	1.36864	-0.550141	YGR165W
636	9	7	3	37.75	42.5	134.5	127	0.280669	0.334646	-1.27082	-1.09582	0.174995	0.257422	7	3	0.0378294	0.0441709	0.00267191	0.0262887	5.92496	3.63862	2.44169	YPL173W
637	10	7	3	130	110.25	149	125	0.872483	0.882	-0.13675	-0.125654	0.0110967	0.0325503	7	3	0.0209117	0.0117756	0.366428	0.473727	1.00395	0.747124	0.219146	YLL046C
638	11	7	3	139.25	144.5	139	147	1.0018	0.982993	0.000664744	-0.0186638	-0.0193286	-0.0440956	7	3	0.0591544	0.0528745	0.560057	0.652475	0.579717	0.426983	-0.538392	YDR002W
639	12	7	3	124.25	138.25	132	140	0.941288	0.9875	-0.0611648	-0.0140086	0.0471563	0.0104365	7	3	0.0333581	0.0299581	0.0663387	0.138174	2.71298	1.97924	0.000582043	YLR281C
640	13	7	3	115.75	108.5	123	115	0.941057	0.943478	-0.0620251	-0.0583649	0.00366026	-0.0216752	7	3	0.0741922	0.0758462	0.927624	0.95009	0.0751289	0.0511981	-0.316797	YER189W
641	14	7	3	35	34.5	141	154	0.248227	0.224026	-1.39341	-1.49713	-0.10372	-0.131271	7	3	0.054918	0.0636803	0.0325036	0.0893788	3.4264	2.41487	-1.4	YMR326C
642	15	7	3	128.5	116	135	118	0.951852	0.983051	-0.0509016	-0.0174525	0.0334491	-0.0436017	7	3	0.0550953	0.0583991	0.311525	0.416748	1.16628	0.875274	-0.533511	YDR080W
643	16	7	3	115.25	102	131	114	0.879771	0.894737	-0.128671	-0.111442	0.0172288	-0.00218169	7	3	0.0601048	0.052812	0.606601	0.692465	0.499884	0.367497	-0.124132	YNL169C
644	17	7	3	195.5	192.25	187	184	1.04545	1.04484	0.0441549	0.043838	-0.000316883	-0.0383738	7	3	0.0220681	0.014502	0.978893	0.985711	0.0213332	0.014392	-0.48184	YNR061C
645	1	8	3	99.5	130.25	124	135	0.802419	0.964815	-0.220562	-0.0366172	0.183945	0.163798	8	3	0.0500477	0.0548168	0.00520313	0.0344332	5.2585	3.36873	1.51635	YPL226W
646	2	8	3	133.5	136.25	131	137	1.01908	0.994526	0.018756	-0.00578557	-0.0245416	-0.0986327	8	3	0.0380679	0.038274	0.287688	0.392948	1.24588	0.934079	-1.07741	YJL204C
647	3	8	3	107	114.75	128	138	0.835938	0.831522	-0.179921	-0.185288	-0.00536739	0.0148768	8	3	0.0838621	0.0863771	0.906244	0.935351	0.0984471	0.0668329	0.0444675	YOL023W
648	4	8	3	115.75	145.5	124	143	0.933468	1.01748	-0.0700853	0.0171582	0.0872435	0.130838	8	3	0.0557518	0.0641458	0.0520774	0.117968	2.95502	2.13734	1.19058	YIL150C
649	5	8	3	121.75	112.75	124	127	0.981855	0.887795	-0.0228219	-0.123272	-0.10045	-0.105007	8	3	0.0638605	0.0644274	0.0514279	0.117222	2.96757	2.14369	-1.14041	YDL146W
650	6	8	3	129.75	125.75	130	124	0.998077	1.01411	-0.00196033	0.0139453	0.0159056	-0.0159493	8	3	0.0112271	0.0133094	0.0660021	0.137657	2.71807	1.98299	-0.260205	YMR085W
651	7	8	3	106.25	99.75	134	126	0.79291	0.791667	-0.233171	-0.234155	-0.000983667	-0.0289051	8	3	0.0267958	0.0405124	0.946094	0.963675	0.0554138	0.0370013	-0.388255	YDR438W
652	8	8	3	125.75	118.75	127	123	0.990157	0.965447	-0.0102306	-0.0352412	-0.0250106	-0.0741389	8	3	0.0434095	0.0447768	0.332685	0.438191	1.10056	0.8251	-0.835329	YNR034W
653	9	8	3	121.25	105.75	134.5	127	0.901487	0.832677	-0.103904	-0.183318	-0.0794144	-0.0206332	8	3	0.00848459	0.0147935	0.00033276	0.0136476	8.00809	4.29419	-0.3065	YJL191W
654	10	8	3	145.25	115.5	149	125	0.974832	0.924	-0.0260392	-0.0791468	-0.0531076	-0.100457	8	3	0.0473014	0.0546142	0.110398	0.196318	2.20367	1.62802	-1.09544	YDR476C
655	11	8	3	147	161.75	139	147	1.05755	1.10034	0.0555651	0.0952481	0.039683	-0.00392291	8	3	0.0305612	0.0262096	0.0805882	0.157686	2.5184	1.84715	-0.141341	YGL235W
656	12	8	3	119.25	137	132	140	0.903409	0.978571	-0.102731	-0.0219946	0.0807359	0.0242284	8	3	0.0697615	0.0681671	0.103592	0.187153	2.2673	1.67583	0.136895	YNL226W
657	13	8	3	108.25	101.25	123	115	0.880081	0.880435	-0.129207	-0.127447	0.00176069	-0.0110516	8	3	0.0514401	0.0470701	0.94973	0.966	0.0515775	0.0345909	-0.211798	YHR087W
658	14	8	3	122.25	140.25	141	154	0.867021	0.910714	-0.143591	-0.093735	0.0498563	0.0665726	8	3	0.0528066	0.050819	0.155421	0.25049	1.86162	1.38433	0.555408	YJL052C-A
659	15	8	3	135.25	111.75	135	118	1.00185	0.947034	0.00122597	-0.0547872	-0.0560132	-0.0235604	8	3	0.0563337	0.0615102	0.140872	0.233874	1.9599	1.45297	-0.33543	YHL008C
660	16	8	3	154.5	130.75	131	114	1.17939	1.14693	0.164522	0.136542	-0.0279793	-0.108886	8	3	0.0507965	0.0497459	0.351078	0.457679	1.04675	0.781588	-1.17876	YPL244C
661	1	9	3	128	137.5	124	135	1.03226	1.01852	0.0312788	0.0179515	-0.0133273	-0.0052462	9	3	0.0643733	0.0603915	0.706651	0.779094	0.347219	0.249624	-0.15442	YFR019W
662	2	9	3	134	142	131	137	1.0229	1.0365	0.0224614	0.0354652	0.0130038	-0.0677779	9	3	0.0270797	0.0284692	0.4077	0.513767	0.897223	0.665986	-0.772459	YMR288W
663	3	9	3	129.25	127	128	138	1.00977	0.92029	0.00950108	-0.0839025	-0.0934036	-0.0568345	9	3	0.0577903	0.0514281	0.0481242	0.112233	3.03397	2.18718	-0.664299	YOR081C
664	4	9	3	128.75	148	124	143	1.03831	1.03497	0.0370096	0.0339718	-0.00303773	-0.00448016	9	3	0.0442037	0.047512	0.899387	0.930431	0.106042	0.0721069	-0.146849	YOR030W
665	5	9	3	138.5	126.5	124	127	1.11694	0.996063	0.11053	-0.00433226	-0.114862	-0.0810532	9	3	0.0392958	0.0423148	0.00997544	0.0470044	4.60763	3.05751	-0.903667	YHR151C
666	6	9	3	135.5	130.75	130	124	1.04231	1.05444	0.0410998	0.0528537	0.0117539	0.00688702	9	3	0.0138497	0.0220608	0.188196	0.287806	1.67027	1.24547	-0.0345001	YGL130W
667	7	9	3	131	119.25	134	126	0.977612	0.946429	-0.0230421	-0.0557511	-0.0327089	-0.0704925	9	3	0.0397839	0.0332738	0.198656	0.29986	1.61618	1.20444	-0.799289	YKL189W
668	8	9	3	62	80.75	127	123	0.488189	0.656504	-0.717573	-0.42268	0.294894	0.253108	9	3	0.0874594	0.0862493	0.00665962	0.0385837	5.01169	3.25492	2.39905	YGR180C
669	9	9	3	152.5	137.75	134.5	127	1.13383	1.08465	0.125531	0.0812353	-0.0442952	0.0426963	9	3	0.0157918	0.0187017	0.0111951	0.0501009	4.49228	2.99372	0.319424	YBR147W
670	10	9	3	113	123.25	149	125	0.758389	0.986	-0.276892	-0.0144152	0.262476	0.248605	9	3	0.0504413	0.0493755	0.0018933	0.023234	6.26943	3.76214	2.35454	YLR435W
671	11	9	3	133	146.25	139	147	0.956835	0.994898	-0.0455563	-0.00554804	0.0400082	-0.0037489	9	3	0.0708478	0.0696198	0.340872	0.446991	1.07625	0.805217	-0.139621	YDR537C
672	12	9	3	116.5	135.75	132	140	0.882576	0.969643	-0.124993	-0.0313469	0.0936461	-0.032484	9	3	0.0297146	0.0288758	0.00806872	0.0422692	4.81976	3.1637	-0.423628	YMR158W
673	13	9	3	111	109.5	123	115	0.902439	0.952174	-0.103045	-0.049204	0.0538414	0.00830004	9	3	0.0383224	0.0430862	0.067297	0.13949	2.69864	1.96976	-0.0205343	YFL020C
674	14	9	3	156.75	166.5	141	154	1.1117	1.08117	0.105103	0.077201	-0.0279021	-0.0415803	9	3	0.0443577	0.0423592	0.297383	0.402445	1.21273	0.910196	-0.513531	YNL086W
675	15	9	3	134.25	111.25	135	118	0.994444	0.942797	-0.00939536	-0.0598865	-0.0504911	-0.0472255	9	3	0.109938	0.105557	0.426077	0.531339	0.853135	0.632354	-0.569327	YOL084W
676	16	9	3	139.5	104.5	131	114	1.06489	0.916667	0.0606867	-0.0876583	-0.148345	-0.149449	9	3	0.0997777	0.0998639	0.0589022	0.127278	2.83188	2.06138	-1.57966	YNL142W
677	17	9	3	188.5	165.25	187	184	1.00802	0.898098	0.00750926	-0.108074	-0.115583	-0.104632	9	3	0.0410482	0.0386428	0.0110753	0.0500374	4.50304	2.99499	-1.13671	YBR264C
678	1	10	3	120.25	131.25	124	135	0.969758	0.972222	-0.0309931	-0.0285086	0.00248441	0.0335101	10	3	0.0245836	0.0260627	0.852754	0.89481	0.159284	0.111144	0.228632	YKR096W
679	2	10	3	125	145.75	131	137	0.954198	1.06387	-0.0471604	0.0618839	0.109044	0.0304304	10	3	0.0286661	0.0319731	0.00471307	0.0327658	5.35742	3.41837	0.198193	YKL022C
680	3	10	3	114.5	108.5	128	138	0.894531	0.786232	-0.112419	-0.241204	-0.128784	-0.100945	10	3	0.0547903	0.0569174	0.0182105	0.0625899	4.00576	2.77115	-1.10027	YOR243C
681	4	10	3	127.75	144.25	124	143	1.03024	1.00874	0.0297571	0.00815761	-0.0215995	-0.00702967	10	3	0.0316037	0.0317753	0.265077	0.370181	1.32774	0.993763	-0.172047	YKL088W
682	5	10	3	111.5	104.25	124	127	0.899194	0.820866	-0.106672	-0.197685	-0.0910133	-0.0140262	10	3	0.0569881	0.0587557	0.0495545	0.114494	3.00468	2.16724	-0.241198	YDR182W
683	6	10	3	160.25	153.25	130	124	1.23269	1.23589	0.208915	0.211689	0.00277397	-0.0445435	10	3	0.0383869	0.0546803	0.894248	0.926036	0.111773	0.0768417	-0.542819	YOL097C
684	7	10	3	127.25	106.75	134	126	0.949627	0.847222	-0.0528637	-0.166588	-0.113724	-0.110538	10	3	0.0842847	0.0974742	0.0738753	0.148785	2.60538	1.90525	-1.19508	YGL063W
685	8	10	3	155.25	158.25	127	123	1.22244	1.28659	0.199898	0.251898	0.0519997	0.0291453	10	3	0.0591373	0.0596596	0.176883	0.274832	1.73227	1.29159	0.185492	YPL206C
686	9	10	3	206.75	183.5	134.5	127	1.53717	1.44488	0.429465	0.3673	-0.0621651	-0.0316929	10	3	0.017025	0.0126043	0.00530197	0.0348655	5.23968	3.35626	-0.415809	YKR060W
687	10	10	3	156.75	128.75	149	125	1.05201	1.03	0.0502046	0.0291265	-0.021078	0.0103735	10	3	0.034347	0.0416976	0.307216	0.411956	1.18021	0.88684	-4.10724e-05	YJL037W
688	11	10	3	78.5	121.5	139	147	0.564748	0.826531	-0.572407	-0.191159	0.381248	0.325799	10	3	0.0798805	0.0730631	0.00243883	0.0253817	6.01624	3.67373	3.1175	YLR370C
689	12	10	3	114.25	126.25	132	140	0.86553	0.901786	-0.144554	-0.104094	0.0404598	-0.0671832	10	3	0.0354367	0.035337	0.106592	0.190837	2.23875	1.65634	-0.766581	YPL250C
690	13	10	3	111.75	107	123	115	0.908537	0.930435	-0.0970563	-0.0728953	0.024161	0.00355033	10	3	0.0263707	0.0289257	0.164274	0.260499	1.80622	1.34516	-0.0674786	YHR130C
691	14	10	3	35	39.75	141	154	0.248227	0.258117	-1.39341	-1.35581	0.037599	0.0160096	10	3	0.0624758	0.0636276	0.315045	0.420824	1.15504	0.865539	0.0556634	YKL003W-A
692	15	10	3	131.75	108.75	135	118	0.975926	0.92161	-0.0246326	-0.0822723	-0.0576397	-0.0139355	10	3	0.0527919	0.0475122	0.116947	0.204273	2.14603	1.5883	-0.240301	YHL040C
693	16	10	3	144.75	115.25	131	114	1.10496	1.01096	0.0980997	0.0105581	-0.0875416	-0.117698	10	3	0.0811006	0.0892181	0.119706	0.207637	2.12272	1.57196	-1.26585	YDR265W
694	1	11	3	126.25	131.25	124	135	1.01815	0.972222	0.0171778	-0.0285498	-0.0457277	-0.0165558	11	3	0.0705304	0.0676718	0.285468	0.391381	1.25363	0.938075	-0.2662	YNR016C
695	2	11	3	143.5	151.75	131	137	1.09542	1.10766	0.0904755	0.102239	0.0117631	-0.0643753	11	3	0.0426529	0.0399876	0.619665	0.704203	0.478576	0.350689	-0.738828	YIR023W
696	3	11	3	104.5	114.75	128	138	0.816406	0.831522	-0.203797	-0.185726	0.0180713	0.0340358	11	3	0.0777924	0.0714105	0.673857	0.752297	0.394737	0.284624	0.233828	YGL205W
697	4	11	3	132.25	151.25	124	143	1.06653	1.05769	0.0639436	0.0556412	-0.00830239	-0.00283031	11	3	0.0669691	0.0505108	0.820178	0.870833	0.198234	0.138306	-0.130542	YJL103C
698	5	11	3	117.75	108.75	124	127	0.949597	0.856299	-0.0520614	-0.15548	-0.103419	-0.0602457	11	3	0.0545683	0.0670206	0.0322134	0.0888577	3.43537	2.42072	-0.698014	YHR207C
699	6	11	3	128.5	127.75	130	124	0.988462	1.03024	-0.0119175	0.0292485	0.0411659	0.0199465	11	3	0.0253885	0.0234128	0.0477464	0.111731	3.04185	2.19166	0.0945742	YGL219C
700	7	11	3	109.5	94.75	134	126	0.817164	0.751984	-0.204129	-0.285246	-0.0811169	-0.0769162	11	3	0.0765452	0.0791414	0.124247	0.213194	2.08548	1.54555	-0.862778	YKL198C
701	8	11	3	129.5	130.75	127	123	1.01969	1.06301	0.0186159	0.061039	0.042423	0.0338624	11	3	0.039404	0.0419459	0.120341	0.208498	2.11743	1.56783	0.232114	YIL145C
702	9	11	3	33.25	46	134.5	127	0.247212	0.362205	-1.39759	-1.01701	0.380585	0.409962	11	3	0.0575324	0.0502382	0.000933047	0.0183489	6.97705	3.99818	3.94933	YCL008C
703	10	11	3	163.5	114	149	125	1.09732	0.912	0.0926562	-0.0922115	-0.184868	-0.151332	11	3	0.0133173	0.0216178	0.00010257	0.00994974	9.18497	4.61021	-1.59827	YMR038C
704	11	11	3	147.75	157.5	139	147	1.06295	1.07143	0.0604928	0.0686169	0.0081241	-0.0509802	11	3	0.0570929	0.0634385	0.794471	0.850079	0.230079	0.162426	-0.606436	YJR112W
705	12	11	3	119.75	140.25	132	140	0.907197	1.00179	-0.0985865	0.00154657	0.100133	-0.00737572	11	3	0.0605379	0.0584396	0.0454563	0.10845	3.091	2.22146	-0.175467	YPR089W
706	13	11	3	114.25	104	123	115	0.928862	0.904348	-0.0752919	-0.1008	-0.0255078	-0.0695955	11	3	0.0779756	0.064921	0.559631	0.652101	0.580477	0.427555	-0.790423	YFR056C
707	14	11	3	138.5	160.25	141	154	0.98227	1.04058	-0.0186491	0.0396415	0.0582906	0.0498669	11	3	0.0413407	0.035417	0.0667379	0.138635	2.70698	1.97591	0.390296	YNL300W
708	15	11	3	143.25	113.75	135	118	1.06111	0.963983	0.0592388	-0.0371542	-0.0963931	-0.115458	11	3	0.0217708	0.0180431	0.00303586	0.0273381	5.79726	3.59947	-1.24371	YLR138W
709	16	11	3	124.75	106.5	131	114	0.95229	0.934211	-0.0504111	-0.0683291	-0.017918	-0.05274	11	3	0.0434848	0.0484429	0.470291	0.572504	0.754403	0.557735	-0.62383	YJL091C
710	17	11	3	197.5	165.25	187	184	1.05615	0.898098	0.0545114	-0.109277	-0.163789	-0.141787	11	3	0.0840318	0.0655238	0.0299558	0.0851416	3.50803	2.46344	-1.50393	YJL097W
711	1	12	3	124.5	125.75	124	135	1.00403	0.931481	0.00311266	-0.0710479	-0.0741606	-0.0337643	12	3	0.0423805	0.0381339	0.0394881	0.100033	3.23176	2.30226	-0.436282	YAL001C
712	2	12	3	127.25	142.75	131	137	0.971374	1.04197	-0.0297482	0.0400633	0.0698115	0.00213781	12	3	0.0606772	0.0574298	0.104885	0.188701	2.25489	1.66759	-0.0814394	YNL041C
713	3	12	3	116.75	130.5	128	138	0.912109	0.945652	-0.0928637	-0.056064	0.0367997	0.0586964	12	3	0.0276654	0.0170914	0.0763166	0.151899	2.57286	1.88454	0.477563	YPL089C
714	4	12	3	144	150.25	124	143	1.16129	1.0507	0.149125	0.0489607	-0.100164	-0.0858898	12	3	0.0472586	0.0409898	0.024036	0.0736318	3.7282	2.60868	-0.951469	YOR128C
715	5	12	3	115.5	109.75	124	127	0.931452	0.864173	-0.0712066	-0.146011	-0.0748039	-0.0510969	12	3	0.0259412	0.0381786	0.0103624	0.0482083	4.56957	3.03222	-0.60759	YLR190W
716	6	12	3	118.25	116.5	130	124	0.909615	0.939516	-0.0957571	-0.0624726	0.0332845	0.0257452	12	3	0.0524404	0.0570543	0.293822	0.398887	1.22478	0.919078	0.151887	YDL005C
717	7	12	3	110.5	104.5	134	126	0.824627	0.829365	-0.192875	-0.187697	0.00517854	0.0281369	12	3	0.0468747	0.0534228	0.839313	0.885397	0.175171	0.12172	0.175525	YGL159W
718	8	12	3	131.75	131	127	123	1.0374	1.06504	0.0360034	0.0597763	0.0237729	0.0546631	12	3	0.0576583	0.0510455	0.470042	0.572416	0.754933	0.557889	0.4377	YDL082W
719	9	12	3	135	119	134.5	127	1.00372	0.937008	0.00198473	-0.0657965	-0.0677812	-0.0339	12	3	0.0568049	0.0537685	0.0970509	0.179466	2.33252	1.71777	-0.437623	YLR271W
720	10	12	3	165.25	137	149	125	1.10906	1.096	0.103399	0.0908748	-0.0125238	0.0128855	12	3	0.0374062	0.0378514	0.551033	0.644613	0.59596	0.439105	0.0247865	YJL096W
721	11	12	3	139.5	154.5	139	147	1.0036	1.05102	0.00336437	0.0494467	0.0460824	-0.0277346	12	3	0.0280547	0.0276554	0.0462454	0.109701	3.07379	2.21	-0.376686	YML055W
722	12	12	3	129.5	140.5	132	140	0.981061	1.00357	-0.0200681	0.00343278	0.0235009	-0.0883082	12	3	0.0539804	0.0537862	0.447982	0.550832	0.803002	0.596325	-0.975372	YDL012C
723	13	12	3	114.25	108.25	123	115	0.928862	0.941304	-0.0753832	-0.0609447	0.0144385	-0.00623111	12	3	0.0426258	0.0343563	0.546684	0.640847	0.603885	0.444964	-0.164154	YHR212C
724	14	12	3	129.5	152.25	141	154	0.91844	0.988636	-0.086035	-0.0114863	0.0745487	0.0520967	12	3	0.054813	0.0525918	0.0725427	0.147403	2.62358	1.91459	0.412335	YKL106C-A
725	15	12	3	124.75	110.25	135	118	0.924074	0.934322	-0.0794188	-0.069976	0.00944282	0.0102912	12	3	0.0424712	0.0450132	0.686683	0.762927	0.375883	0.270594	-0.000854475	YOR348C
726	16	12	3	119.5	104.5	131	114	0.912214	0.916667	-0.094	-0.0874917	0.00650829	0.02371	12	3	0.0842461	0.0795938	0.88702	0.920846	0.119888	0.0824623	0.131772	YGL225W
727	1	13	3	153.5	142	124	135	1.2379	1.05185	0.21318	0.0505153	-0.162665	-0.0982846	13	3	0.0271056	0.0241104	0.0012443	0.0197029	6.68918	3.92699	-1.07397	YLR430W
728	2	13	3	110.25	131.5	131	137	0.841603	0.959854	-0.172785	-0.0413245	0.131461	0.0198612	13	3	0.0481836	0.0448355	0.0120927	0.0517051	4.41515	2.9622	0.0937319	YNL118C
729	3	13	3	108.75	114.5	128	138	0.849609	0.82971	-0.164695	-0.18717	-0.0224745	-0.0280741	13	3	0.102053	0.103238	0.689416	0.765418	0.37191	0.267333	-0.380042	YLR135W
730	4	13	3	101.5	110.75	124	143	0.818548	0.774476	-0.200569	-0.256115	-0.0555463	-0.0350029	13	3	0.0610412	0.0548668	0.166327	0.262718	1.7938	1.33667	-0.448524	YNL061W
731	5	13	3	112	114.75	124	127	0.903226	0.903543	-0.102396	-0.101495	0.000900509	0.0883843	13	3	0.035902	0.0269811	0.963144	0.975348	0.0375521	0.0249612	0.770987	YML086C
732	6	13	3	143.5	127.75	130	124	1.10385	1.03024	0.0987456	0.0296028	-0.0691428	-0.0848609	13	3	0.0126789	0.0176782	0.00164968	0.0223933	6.40718	3.79899	-0.941301	YLR090W
733	7	13	3	141.5	130.5	134	126	1.05597	1.03571	0.0533542	0.0347902	-0.018564	0.0324961	13	3	0.0735714	0.0629935	0.648538	0.729781	0.433035	0.315011	0.21861	YMR201C
734	8	13	3	126	103.25	127	123	0.992126	0.839431	-0.00820831	-0.175897	-0.167689	-0.114406	13	3	0.0565476	0.0406145	0.00957985	0.046211	4.64809	3.07454	-1.23331	YPR086W
735	9	13	3	124.75	111.25	134.5	127	0.927509	0.875984	-0.0757008	-0.132806	-0.0571053	0.0346557	13	3	0.0671269	0.0602705	0.187422	0.286932	1.6744	1.24851	0.239954	YER142C
736	10	13	3	153	121.25	149	125	1.02685	0.97	0.0263075	-0.0311454	-0.0574529	0.018014	13	3	0.03703	0.0368113	0.0531691	0.119373	2.93428	2.1255	0.0754744	YNR009W
737	11	13	3	128.25	157.5	139	147	0.922662	1.07143	-0.0808212	0.0685502	0.149371	0.0728322	13	3	0.0423392	0.0508223	0.00585143	0.0368463	5.14107	3.301	0.617276	YKL030W
738	12	13	3	83.25	90	132	140	0.630682	0.642857	-0.461183	-0.442021	0.0191617	-0.0900082	13	3	0.0457624	0.052135	0.463809	0.566271	0.768284	0.568682	-0.992174	YGL069C
739	13	13	3	70.75	98	123	115	0.575203	0.852174	-0.55356	-0.162607	0.390952	0.332791	13	3	0.100521	0.0976756	0.004421	0.0319732	5.42139	3.44286	3.1866	YGL070C
740	14	13	3	133.75	154.25	141	154	0.948582	1.00162	-0.0530998	0.00159718	0.054697	0.0456889	13	3	0.0224626	0.0263478	0.0165419	0.0596426	4.10186	2.81939	0.349002	YOL118C
741	15	13	3	121	117.25	135	118	0.896296	0.993644	-0.110791	-0.00677055	0.10402	0.126086	13	3	0.0876339	0.0953227	0.0981507	0.180493	2.32125	1.71206	1.14362	YDR238C
742	16	13	3	122	107.5	131	114	0.931298	0.942982	-0.0716637	-0.0605601	0.0111037	0.00415632	13	3	0.0909803	0.08568	0.822903	0.872742	0.194917	0.136116	-0.0614892	YJR054W
743	17	13	3	193.75	164.5	187	184	1.0361	0.894022	0.0353303	-0.112177	-0.147507	-0.0605225	13	3	0.038619	0.0180804	0.00465783	0.0325244	5.36921	3.42576	-0.700749	YMR197C
744	1	14	3	108.5	128.25	124	135	0.875	0.95	-0.133797	-0.051961	0.081836	0.162003	14	3	0.0387687	0.0541584	0.0242972	0.0742418	3.71739	2.60043	1.49861	YJL076W
745	2	14	3	115	135	131	137	0.877863	0.985401	-0.13169	-0.0148016	0.116888	0.0170423	14	3	0.0691882	0.0640596	0.0431282	0.105312	3.14358	2.25083	0.0658706	YKR079C
746	3	14	3	111.25	119.25	128	138	0.869141	0.86413	-0.140869	-0.146252	-0.00538321	0.0214495	14	3	0.0386453	0.029216	0.798655	0.85356	0.224826	0.15834	0.10943	YBR216C
747	4	14	3	149	154	124	143	1.20161	1.07692	0.182638	0.0714745	-0.111163	-0.0900934	14	3	0.0596726	0.0581287	0.0336727	0.0910698	3.39107	2.39613	-0.993016	YDR026C
748	5	14	3	118.75	123.25	124	127	0.957661	0.970472	-0.0433923	-0.0309929	0.0123994	0.0657323	14	3	0.0344414	0.0287266	0.523536	0.621662	0.647149	0.475359	0.547103	YML126C
749	6	14	3	179.5	163.5	130	124	1.38077	1.31855	0.321609	0.273642	-0.0479671	-0.0569999	14	3	0.0437813	0.0358763	0.116122	0.203287	2.15311	1.59314	-0.665933	YDL090C
750	7	14	3	119	116.25	134	126	0.88806	0.922619	-0.120083	-0.0838165	0.0362669	0.113117	14	3	0.0583086	0.0471072	0.301855	0.406779	1.19781	0.899484	1.01544	YGR079W
751	8	14	3	140.75	114.25	127	123	1.10827	0.928862	0.100786	-0.0742611	-0.175047	-0.0851109	14	3	0.0585155	0.0484962	0.00934733	0.0457029	4.67266	3.08559	-0.943771	YDL183C
752	9	14	3	144.75	134.5	134.5	127	1.07621	1.05906	0.0732491	0.0572449	-0.0160042	0.039341	14	3	0.0320602	0.0277825	0.39167	0.498605	0.937336	0.695941	0.286262	YLR412W
753	10	14	3	167.5	126.5	149	125	1.12416	1.012	0.115854	0.0105016	-0.105352	-0.0681345	14	3	0.070676	0.0596275	0.0585373	0.126885	2.83809	2.06447	-0.775983	YLR040C
754	11	14	3	134.25	158.25	139	147	0.965827	1.07653	-0.035446	0.0732424	0.108688	-0.0134476	14	3	0.0197329	0.0229574	0.00160201	0.0220804	6.4365	3.81306	-0.235479	YAL044C
755	12	14	3	137.5	150.5	132	140	1.04167	1.075	0.0392086	0.0717009	0.0324923	-0.0929244	14	3	0.03328	0.0247784	0.145893	0.239707	1.92488	1.42834	-1.021	YDR445C
756	13	14	3	68.75	67.5	123	115	0.558943	0.586957	-0.583554	-0.533582	0.0499721	0.0439381	14	3	0.103947	0.099896	0.407235	0.513512	0.898365	0.666483	0.331698	YIR009W
757	14	14	3	144	158.75	141	154	1.02128	1.03084	0.0207519	0.029996	0.00924408	0.014383	14	3	0.0466731	0.0521087	0.718508	0.788588	0.330578	0.237511	0.0395876	YJL127W-A
758	15	14	3	105.25	91.5	135	118	0.77963	0.775424	-0.25071	-0.25513	-0.00442004	-0.00248239	14	3	0.0852681	0.0883127	0.92397	0.947529	0.0790755	0.0538976	-0.127104	YBR041W
759	16	14	3	119	110	131	114	0.908397	0.964912	-0.097648	-0.0369451	0.0607029	0.0540471	14	3	0.0682891	0.0751081	0.173497	0.271089	1.75159	1.30531	0.431612	YKR088C
760	1	15	3	162.5	151.5	124	135	1.31048	1.12222	0.270269	0.115163	-0.155105	-0.0566684	15	3	0.0264979	0.0343321	0.00133919	0.0204024	6.61569	3.8921	-0.662656	YNL262W
761	2	15	3	110.5	129	131	137	0.843511	0.941606	-0.17111	-0.060576	0.110534	-0.0197783	15	3	0.058275	0.0552749	0.032146	0.0887111	3.43747	2.42237	-0.298049	YMR287C
762	3	15	3	121.75	123.5	128	138	0.951172	0.894928	-0.0508567	-0.111538	-0.0606811	0.0301255	15	3	0.0183963	0.0188745	0.00708933	0.0395978	4.94916	3.22898	0.19518	YPR031W
763	4	15	3	174	175.5	124	143	1.40323	1.22727	0.337869	0.204533	-0.133336	-0.0653749	15	3	0.0265754	0.0214379	0.002107	0.0246131	6.16249	3.70448	-0.748708	YPR081C
764	5	15	3	143.25	138.25	124	127	1.15524	1.08858	0.143935	0.084597	-0.0593376	0.0254342	15	3	0.0259513	0.0264461	0.0196217	0.0653428	3.93112	2.72811	0.148813	YMR023C
765	6	15	3	162	148.25	130	124	1.24615	1.19556	0.218753	0.178054	-0.0406983	-0.0434975	15	3	0.0437027	0.0411613	0.159433	0.255174	1.83613	1.36581	-0.532481	YNL309W
766	7	15	3	155.25	139.75	134	126	1.15858	1.10913	0.144956	0.102739	-0.0422167	0.029825	15	3	0.0621256	0.0475218	0.267271	0.372744	1.31949	0.986863	0.19221	YEL037C
767	8	15	3	42.25	54.25	127	123	0.332677	0.441057	-1.10091	-0.819711	0.281201	0.37968	15	3	0.0375812	0.0456416	0.000647595	0.0162133	7.34224	4.12192	3.65003	YPR127W
768	9	15	3	123.75	110.5	134.5	127	0.920074	0.870079	-0.0833069	-0.139513	-0.0562057	0.0563883	15	3	0.0309251	0.0343012	0.0358684	0.0945101	3.3279	2.35905	0.454751	YGL044C
769	10	15	3	176.5	139.5	149	125	1.18456	1.116	0.168833	0.109333	-0.0594999	-0.00842537	15	3	0.0275484	0.0269262	0.0228607	0.0713997	3.77834	2.63946	-0.185842	YOL154W
770	11	15	3	136.5	167	139	147	0.982014	1.13605	-0.0183463	0.127202	0.145549	0.0246003	15	3	0.0443485	0.0376995	0.00719189	0.0399237	4.9348	3.22079	0.140571	YLR145W
771	12	15	3	70	134.5	132	140	0.530303	0.960714	-0.634668	-0.0403853	0.594283	0.43179	15	3	0.0388295	0.0394614	7.65985e-05	0.00900972	9.47693	4.70945	4.16507	YIL062C
772	13	15	3	143	122.5	123	115	1.1626	1.06522	0.150064	0.062116	-0.0879477	-0.0733207	15	3	0.0737235	0.0825015	0.0971013	0.179466	2.332	1.71777	-0.827242	YGR064W
773	14	15	3	139.75	150.75	141	154	0.991135	0.978896	-0.00982789	-0.0213778	-0.0115499	0.00353174	15	3	0.0433625	0.0370298	0.631167	0.713712	0.460185	0.337276	-0.0676624	YOR277C
774	15	15	3	153.75	124.25	135	118	1.13889	1.05297	0.129986	0.0514263	-0.0785594	-0.0366479	15	3	0.0307225	0.0170676	0.0144673	0.0561083	4.23586	2.88047	-0.464782	YDR166C
775	16	15	3	131.5	117.75	131	114	1.00382	1.03289	0.00351298	0.0310644	0.0275514	0.018869	15	3	0.0433149	0.0349677	0.292976	0.397825	1.22766	0.921744	0.0839251	YOL137W
776	17	15	3	192	198.5	187	184	1.02674	1.0788	0.0258822	0.0747732	0.048891	0.0838827	15	3	0.0724758	0.0514742	0.270076	0.37508	1.30905	0.980616	0.726494	YGL002W
777	1	16	3	177.5	194.5	124	135	1.43145	1.44074	0.347673	0.342105	-0.00556763	0.0495377	16	3	0.0862506	0.0549569	0.905445	0.934943	0.0993287	0.0672693	0.387042	YEL025C
778	2	16	3	155.25	198.25	131	137	1.18511	1.44708	0.152451	0.347919	0.195468	-0.00221328	16	3	0.0260413	0.00676901	0.000641571	0.0162133	7.35159	4.12192	-0.124444	YML029W
779	3	16	3	180.5	184.75	128	138	1.41016	1.33877	0.322765	0.269057	-0.0537082	0.00979231	16	3	0.0210391	0.0329219	0.0145343	0.0562076	4.23125	2.8787	-0.00578534	YDR295C
780	4	16	3	185.75	192.75	124	143	1.49798	1.3479	0.389404	0.288635	-0.100769	-0.0361161	16	3	0.112495	0.118203	0.171127	0.268476	1.76535	1.31499	-0.459526	YDR120C
781	5	16	3	179.5	182.5	124	127	1.44758	1.43701	0.360002	0.349639	-0.0103629	0.0111119	16	3	0.0799536	0.104319	0.812233	0.863924	0.207968	0.14627	0.00725725	YNL240C
782	6	16	3	87	137	130	124	0.669231	1.10484	-0.407569	0.0688172	0.476386	0.413217	16	3	0.196476	0.160306	0.0167356	0.0599942	4.09022	2.81351	3.9815	YGL025C
783	7	16	3	51	54.75	134	126	0.380597	0.434524	-0.970008	-0.836501	0.133507	0.148381	16	3	0.18878	0.222085	0.252161	0.356699	1.37769	1.03086	1.36397	YKR076W
784	8	16	3	202	167.5	127	123	1.59055	1.36179	0.460715	0.294681	-0.166034	-0.0822259	16	3	0.126811	0.0892268	0.0790958	0.155736	2.5371	1.85959	-0.915257	YGL081W
785	9	16	3	170.75	176	134.5	127	1.26952	1.38583	0.228439	0.311395	0.0829564	0.13587	16	3	0.0370792	0.0211384	0.0208049	0.0677518	3.87257	2.6919	1.24031	YMR178W
786	10	16	3	229.75	207	149	125	1.54195	1.656	0.430118	0.498713	0.0685946	0.0755244	16	3	0.0440587	0.011356	0.0527261	0.11883	2.94265	2.13006	0.643884	YMR095C
787	11	16	3	173.25	224.75	139	147	1.2464	1.52891	0.211807	0.417215	0.205408	0.0324754	16	3	0.0384559	0.0433994	0.00175341	0.0227103	6.34619	3.78494	0.218405	YBL090W
788	12	16	3	194.5	216.5	132	140	1.47348	1.54643	0.37112	0.423436	0.0523165	-0.0154575	16	3	0.0305125	0.0139489	0.0415628	0.102737	3.18055	2.27558	-0.255344	YDR482C
789	13	16	3	164	166	123	115	1.33333	1.44348	0.277589	0.36006	0.0824707	0.0587248	16	3	0.0604165	0.0545385	0.0719364	0.146553	2.63197	1.92037	0.477844	YJL028W
790	14	16	3	190.5	203.75	141	154	1.35106	1.32305	0.294123	0.270029	-0.0240932	0.00868102	16	3	0.0312601	0.0343319	0.220863	0.322752	1.51021	1.13087	-0.0167689	YNL145W
791	15	16	3	171.75	178.25	135	118	1.27222	1.51059	0.232266	0.400595	0.168329	0.16671	16	3	0.0415258	0.0597191	0.00392258	0.0301893	5.54101	3.50027	1.54513	YJL085W
792	16	16	3	189.5	160	131	114	1.44656	1.40351	0.358026	0.332025	-0.0260006	0.0102078	16	3	0.086388	0.0753369	0.58966	0.678343	0.52821	0.388103	-0.00167837	YDR126W
793	1	1	4	190.5	207.5	124	135	1.53629	1.53704	0.4203	0.421599	0.00129945	0.0680994	1	4	0.016226	0.0209971	0.882925	0.917841	0.124514	0.0857311	0.570499	YDL112W
794	2	1	4	172	204	131	137	1.31298	1.48905	0.266588	0.387471	0.120883	-0.0278375	1	4	0.0632732	0.032328	0.0315525	0.0875771	3.4561	2.43524	-0.377704	YGL163C
795	3	1	4	186.25	212.25	128	138	1.45508	1.53804	0.369652	0.417269	0.0476164	0.0270454	1	4	0.0694684	0.0450573	0.263969	0.369047	1.33193	0.996832	0.164738	YKR090W
796	4	1	4	76.25	93.75	124	143	0.614919	0.655594	-0.486837	-0.429474	0.0573622	0.0164935	1	4	0.161003	0.116591	0.527539	0.624749	0.639532	0.470405	0.060447	YMR227C
797	5	1	4	176.5	201.5	124	127	1.42339	1.58661	0.344346	0.446263	0.101917	0.0293626	1	4	0.056161	0.0238526	0.0360068	0.0946717	3.32405	2.35734	0.18764	YMR300C
798	6	1	4	124	140.5	130	124	0.953846	1.13306	-0.0545889	0.118054	0.172643	0.0154893	1	4	0.0312542	0.0533769	0.00158853	0.0220065	6.44495	3.81642	0.0505218	YHR011W
799	7	1	4	193.25	195.25	134	126	1.44216	1.5496	0.359718	0.431996	0.0722783	-0.00921457	1	4	0.0075837	0.0145226	0.000315294	0.0133569	8.06201	4.31572	-0.193642	YJR072C
800	8	1	4	169.75	185.5	127	123	1.33661	1.50813	0.283602	0.402986	0.119384	-0.0889339	1	4	0.0345447	0.0454054	0.00620711	0.0376114	5.08206	3.28045	-0.981556	YPL069C
801	9	1	4	178.25	167.25	134.5	127	1.32528	1.31693	0.271798	0.25511	-0.0166883	-0.0101092	1	4	0.0726719	0.0688771	0.67727	0.754558	0.389686	0.281623	-0.202484	YIL034C
802	10	1	4	192.75	176.75	149	125	1.29362	1.414	0.249927	0.3419	0.0919735	-0.0182962	1	4	0.0349429	0.0533044	0.0133581	0.0543894	4.31563	2.91159	-0.283401	YLR390W-A
803	11	1	4	209.5	234.25	139	147	1.50719	1.59354	0.402806	0.459522	0.0567162	-0.0355129	1	4	0.0304403	0.0199178	0.0336585	0.0910698	3.39149	2.39613	-0.453564	YDR413C
804	12	1	4	202.75	203.75	132	140	1.53598	1.45536	0.423778	0.369978	-0.0538002	-0.0643986	1	4	0.031307	0.0267761	0.0413278	0.102318	3.18622	2.27967	-0.739059	YER035W
805	13	1	4	189.75	174	123	115	1.54268	1.51304	0.425585	0.408583	-0.0170014	0.00233556	1	4	0.0475694	0.0437878	0.526333	0.623676	0.641821	0.472124	-0.0794849	YJR146W
806	14	1	4	175	169.75	141	154	1.24113	1.10227	0.209393	0.0967993	-0.112594	-0.0119085	1	4	0.105326	0.0851194	0.122083	0.210821	2.10306	1.55675	-0.220268	YGR037C
807	15	1	4	221.5	193.25	135	118	1.64074	1.63771	0.488454	0.48961	0.00115668	-0.00689332	1	4	0.0410252	0.0523704	0.958578	0.97167	0.0423046	0.0287385	-0.1707	YPR181C
808	16	1	4	193.5	169.25	131	114	1.4771	1.48465	0.375922	0.389233	0.0133112	-0.00219386	1	4	0.0768774	0.0367922	0.751984	0.816133	0.285041	0.203178	-0.124252	YCL052C
809	17	1	4	212.75	225	187	184	1.1377	1.22283	0.124322	0.199928	0.0756063	0.0412815	1	4	0.074919	0.0731651	0.136874	0.228883	1.98869	1.47455	0.305441	YLL052C
810	1	2	4	90	126.5	124	135	0.725806	0.937037	-0.322002	-0.0662253	0.255777	0.25629	2	4	0.039918	0.0400231	0.00102533	0.0186065	6.88274	3.98424	2.4305	YHR102W
811	2	2	4	134.5	143.25	131	137	1.02672	1.04562	0.0255686	0.0438174	0.0182488	-0.0344415	2	4	0.0252898	0.0365981	0.244676	0.348563	1.40782	1.05394	-0.442975	YBL113C
812	3	2	4	136.25	150.25	128	138	1.06445	1.08877	0.0614819	0.0832239	0.021742	-0.018387	2	4	0.0529641	0.0463733	0.471805	0.57413	0.751189	0.5549	-0.284299	YLR289W
813	4	2	4	130.5	141.75	124	143	1.05242	0.991259	0.0489984	-0.00927449	-0.0582729	-0.116089	2	4	0.0876649	0.0838309	0.275754	0.381502	1.28825	0.963639	-1.24995	YEL015W
814	5	2	4	134	157.75	124	127	1.08065	1.24213	0.0761173	0.216139	0.140021	0.0818968	2	4	0.0233452	0.0229737	0.00124632	0.0197029	6.68756	3.92699	0.706867	YGR002C
815	6	2	4	158.5	156.25	130	124	1.21923	1.26008	0.196918	0.229249	0.0323309	-0.0140685	2	4	0.0327152	0.0324337	0.142541	0.235953	1.94813	1.44412	-0.241616	YPL202C
816	7	2	4	189.25	164.5	134	126	1.41231	1.30556	0.344486	0.26626	-0.0782253	-0.0929896	2	4	0.0308398	0.0327482	0.0147921	0.0566773	4.21366	2.87038	-1.02164	YJR139C
817	8	2	4	137.25	133.75	127	123	1.08071	1.0874	0.0773171	0.0835426	0.00622554	-0.0896197	2	4	0.0409617	0.0300918	0.781015	0.839891	0.24716	0.174483	-0.988334	YPR093C
818	9	2	4	131.25	125.25	134.5	127	0.975836	0.98622	-0.0250976	-0.0146023	0.0104953	-0.0348958	2	4	0.0679953	0.0527609	0.777741	0.837237	0.251361	0.177648	-0.447464	YGR262C
819	10	2	4	178	146.5	149	125	1.19463	1.172	0.177185	0.157769	-0.0194164	-0.0815621	2	4	0.0301786	0.0227589	0.288478	0.39343	1.24314	0.932852	-0.908697	YMR117C
820	11	2	4	133	152.5	139	147	0.956835	1.03741	-0.044452	0.0355541	0.080006	0.00327635	2	4	0.0632207	0.0597256	0.0853487	0.163914	2.46101	1.80842	-0.0701865	YML098W
821	12	2	4	146.75	151.75	132	140	1.11174	1.08393	0.104458	0.0794485	-0.0250091	0.00293002	2	4	0.0552516	0.0529516	0.43205	0.536658	0.839215	0.622394	-0.0736095	YBR016W
822	13	2	4	144.75	130.75	123	115	1.17683	1.13696	0.162118	0.127287	-0.0348308	-0.0227342	2	4	0.010415	0.0112952	0.00681683	0.0391289	4.98836	3.24089	-0.327264	YOR024W
823	14	2	4	210.25	206.75	141	154	1.49113	1.34253	0.399381	0.294515	-0.104866	-0.0278361	2	4	0.0163799	0.0128012	0.00102791	0.0186065	6.88022	3.98424	-0.37769	YJL005W
824	15	2	4	85.5	90.75	135	118	0.633333	0.769068	-0.458932	-0.263354	0.195578	0.190311	2	4	0.0798757	0.0873248	0.0162941	0.059091	4.11695	2.82868	1.77839	YEL069C
825	16	2	4	134.5	119.75	131	114	1.02672	1.05044	0.0260282	0.0489595	0.0229313	0.0273613	2	4	0.0477377	0.0458476	0.407565	0.5137	0.897555	0.666116	0.16786	YOR130C
826	1	3	4	126.75	135.5	124	135	1.02218	1.0037	0.0216661	0.00309991	-0.0185662	0.0131456	3	4	0.0636495	0.0680419	0.600593	0.687874	0.509838	0.37415	0.0273575	YAL024C
827	2	3	4	125.25	135.75	131	137	0.956107	0.990876	-0.0450508	-0.00965813	0.0353927	-0.087787	3	4	0.0302406	0.0405779	0.101154	0.184688	2.29111	1.68909	-0.970221	YMR066W
828	3	3	4	126.5	133	128	138	0.988281	0.963768	-0.012296	-0.0369187	-0.0246227	-0.0314495	3	4	0.0327741	0.0389705	0.229967	0.332703	1.46982	1.1005	-0.413404	YMR006C
829	4	3	4	133.5	139	124	143	1.07661	0.972028	0.073631	-0.0289084	-0.102539	-0.101932	3	4	0.0224478	0.0177781	0.0027721	0.0265866	5.88815	3.62735	-1.11003	YNL227C
830	5	3	4	154.25	153	124	127	1.24395	1.20472	0.217888	0.186208	-0.0316803	-0.0192681	3	4	0.0312588	0.0378136	0.13574	0.227658	1.99701	1.47991	-0.293007	YEL052W
831	6	3	4	147.75	125.25	130	124	1.13654	1.01008	0.127892	0.00936096	-0.118531	-0.117053	3	4	0.0480376	0.0470893	0.0159546	0.0583007	4.13801	2.84214	-1.25947	YNR050C
832	7	3	4	164.75	153.75	134	126	1.22948	1.22024	0.206224	0.198764	-0.00745928	-0.0200257	3	4	0.0395449	0.0390527	0.73109	0.799591	0.313219	0.223655	-0.300495	YLL022C
833	8	3	4	52	81.5	127	123	0.409449	0.662602	-0.893224	-0.411638	0.481586	0.356017	3	4	0.0350023	0.0285292	0.000105339	0.00994974	9.15833	4.61021	3.41616	YPR110C
834	9	3	4	112.5	102	134.5	127	0.836431	0.80315	-0.1787	-0.221134	-0.0424346	-0.038748	3	4	0.0855206	0.0713698	0.394164	0.500195	0.930989	0.692757	-0.485539	YPR103W
835	10	3	4	152.25	139	149	125	1.02181	1.112	0.0208277	0.105965	0.0851374	0.0362367	3	4	0.0287689	0.0304305	0.00963534	0.0463992	4.64232	3.07047	0.255581	YMR156C
836	11	3	4	155.25	148	139	147	1.11691	1.0068	0.109569	0.00658835	-0.102981	-0.208634	3	4	0.0290596	0.0293071	0.00577698	0.0366365	5.15387	3.30671	-2.16463	YER115C
837	12	3	4	162	163.75	132	140	1.22727	1.16964	0.204496	0.155922	-0.0485742	-0.0674487	3	4	0.0211855	0.0136421	0.0194766	0.0651165	3.93854	2.73158	-0.769205	YFL043C
838	13	3	4	125	115	123	115	1.01626	1	0.0160181	-0.000245816	-0.0162639	-0.00895145	3	4	0.0242495	0.022236	0.272302	0.377649	1.30084	0.973791	-0.191041	YLR169W
839	14	3	4	117	122.5	141	154	0.829787	0.795455	-0.188167	-0.230231	-0.0420635	-0.011397	3	4	0.0434153	0.0396453	0.148041	0.242164	1.91027	1.41814	-0.215212	YJR135W-A
840	15	3	4	144.25	130.75	135	118	1.06852	1.10805	0.066042	0.102553	0.0365111	0.0156936	3	4	0.0213444	0.0197477	0.0418082	0.103139	3.17466	2.27168	0.0525405	YDR264C
841	16	3	4	92.5	90.5	131	114	0.706107	0.79386	-0.349631	-0.230895	0.118736	0.111989	3	4	0.0625069	0.0579884	0.0320232	0.0884896	3.44129	2.42487	1.00429	YAL042W
842	17	3	4	158.75	167	187	184	0.84893	0.907609	-0.164138	-0.0970316	0.0671064	-0.0329273	3	4	0.0385007	0.0488482	0.0398825	0.100569	3.22182	2.29691	-0.42801	YHR051W
843	1	4	4	93.25	103.25	124	135	0.752016	0.764815	-0.285037	-0.268246	0.0167908	0.0236093	4	4	0.0178361	0.0265348	0.156263	0.251455	1.85621	1.38049	0.130776	YHR119W
844	2	4	4	119.75	133.75	131	137	0.914122	0.976277	-0.090616	-0.0246428	0.0659732	0.0199268	4	4	0.0723626	0.0578302	0.165757	0.262201	1.79723	1.33864	0.0943796	YNL186W
845	3	4	4	121.75	133.25	128	138	0.951172	0.96558	-0.0501679	-0.0352862	0.0148817	-0.00790007	4	4	0.0349471	0.0361003	0.456983	0.559362	0.78311	0.580959	-0.18065	YOL117W
846	4	4	4	116.25	136.75	124	143	0.9375	0.956294	-0.0672584	-0.0447485	0.0225099	0.0492037	4	4	0.0949222	0.0900982	0.667684	0.746609	0.40394	0.292214	0.383741	YFR028C
847	5	4	4	108.25	120.25	124	127	0.872984	0.94685	-0.136039	-0.0550055	0.0810337	0.0114965	4	4	0.049824	0.0471374	0.0473891	0.111229	3.04936	2.19617	0.0110582	YGR117C
848	6	4	4	130.25	123.75	130	124	1.00192	0.997984	0.00137736	-0.00218933	-0.00356669	-0.0421083	4	4	0.0314569	0.032805	0.835179	0.88186	0.18011	0.125722	-0.51875	YDR222W
849	7	4	4	166.5	155	134	126	1.24254	1.23016	0.214279	0.206519	-0.00776052	-0.0621029	4	4	0.0648126	0.0668025	0.826166	0.875124	0.19096	0.13339	-0.716369	YKL060C
850	8	4	4	40.75	56.75	127	123	0.320866	0.461382	-1.13835	-0.777016	0.361331	0.241118	4	4	0.114552	0.112597	0.00804852	0.0422692	4.82227	3.1637	2.28055	YOR312C
851	9	4	4	132.5	125.25	134.5	127	0.98513	0.98622	-0.0150172	-0.0142462	0.000770976	0.00323865	4	4	0.0382144	0.0325549	0.970349	0.97952	0.0300992	0.0206925	-0.0705591	YHR167W
852	10	4	4	173.75	153.75	149	125	1.16611	1.23	0.153536	0.206725	0.0531894	0.0415078	4	4	0.0412845	0.0383759	0.0820126	0.159771	2.50088	1.83402	0.307678	YOL139C
853	11	4	4	148.75	150.25	139	147	1.07014	1.02211	0.0676086	0.0215638	-0.0460448	-0.0559995	4	4	0.024396	0.0336148	0.0325591	0.0893788	3.4247	2.41487	-0.656046	YBR230C
854	12	4	4	132.75	146.5	132	140	1.00568	1.04643	0.0056604	0.0450571	0.0393967	0.0199886	4	4	0.0281098	0.0247686	0.0676809	0.140127	2.69295	1.9652	0.0949903	YCR082W
855	13	4	4	85.25	82.25	123	115	0.693089	0.715217	-0.367848	-0.335365	0.0324833	0.0532862	4	4	0.0707696	0.0731014	0.426316	0.53153	0.852576	0.631995	0.424091	YPR094W
856	14	4	4	138	137.75	141	154	0.978723	0.894481	-0.0225217	-0.112124	-0.0896025	-0.011635	4	4	0.0148575	0.0143524	0.00122635	0.0197029	6.70372	3.92699	-0.217565	YDR170C
857	15	4	4	124.5	113.25	135	118	0.922222	0.959746	-0.0810094	-0.0411725	0.0398369	0.0144354	4	4	0.0253782	0.0229278	0.0516852	0.117555	2.96258	2.14085	0.0401053	YNR072W
858	16	4	4	110.75	101.75	131	114	0.84542	0.892544	-0.168796	-0.114196	0.0545995	0.0482108	4	4	0.0369732	0.0392677	0.0598577	0.128629	2.81578	2.05082	0.373928	YHR133C
859	1	5	4	114.75	125.25	124	135	0.925403	0.927778	-0.0781713	-0.075033	0.00313827	0.000690734	5	4	0.0337941	0.0260412	0.864505	0.903189	0.145598	0.101824	-0.0957417	YDR464W
860	2	5	4	120	126.25	131	137	0.916031	0.921533	-0.0883734	-0.081754	0.00661946	-0.0703775	5	4	0.0480723	0.0307795	0.800891	0.855071	0.22203	0.156571	-0.798152	YER047C
861	3	5	4	117	126.5	128	138	0.914062	0.916667	-0.0902433	-0.087407	0.00283628	-0.0195534	5	4	0.0349946	0.0451018	0.881531	0.916869	0.126095	0.0867911	-0.295827	YNL021W
862	4	5	4	128	139.5	124	143	1.03226	0.975524	0.0303478	-0.0254936	-0.0558414	-0.00180777	5	4	0.0650733	0.0588387	0.184618	0.283615	1.68946	1.26014	-0.120436	YOR073W
863	5	5	4	158.75	151	124	127	1.28024	1.18898	0.246436	0.172782	-0.0736535	-0.10771	5	4	0.0508981	0.0466683	0.0628	0.132813	2.7678	2.01881	-1.16713	YLR345W
864	6	5	4	167	154.5	130	124	1.28462	1.24597	0.250063	0.219453	-0.0306106	-0.049777	5	4	0.0403421	0.0370749	0.226413	0.328781	1.48539	1.11236	-0.594545	YPL133C
865	7	5	4	139.5	135	134	126	1.04104	1.07143	0.0397186	0.0686036	0.028885	-0.00830711	5	4	0.0188129	0.0195691	0.0545294	0.121103	2.90901	2.11111	-0.184673	YML027W
866	8	5	4	130.75	127	127	123	1.02953	1.03252	0.0290506	0.0317689	0.00271834	-0.0933251	5	4	0.0357767	0.032085	0.888862	0.92219	0.117814	0.0810037	-1.02496	YBR046C
867	9	5	4	136.75	148.5	134.5	127	1.01673	1.16929	0.0138747	0.154885	0.14101	0.188018	5	4	0.0606078	0.0524841	0.0187215	0.0634292	3.97808	2.75783	1.75573	YDL201W
868	10	5	4	126.5	112.25	149	125	0.848993	0.898	-0.164341	-0.108603	0.0557383	-0.0250686	5	4	0.0309592	0.0359033	0.0367425	0.0957978	3.30382	2.34552	-0.350337	YNL099C
869	11	5	4	103.5	117.75	139	147	0.744604	0.80102	-0.295676	-0.222447	0.073229	0.0361222	5	4	0.069665	0.0551707	0.126286	0.215513	2.06921	1.53474	0.254448	YGL147C
870	12	5	4	117.5	113.5	132	140	0.890152	0.810714	-0.116699	-0.210199	-0.0935	-0.074231	5	4	0.0495185	0.0574058	0.0325239	0.0893788	3.42578	2.41487	-0.836238	YGL118C
871	13	5	4	125.75	113	123	115	1.02236	0.982609	0.0206099	-0.0177766	-0.0383865	-0.0754806	5	4	0.0463621	0.0452339	0.196311	0.296967	1.62806	1.21414	-0.848589	YLR255C
872	14	5	4	116.75	125.75	141	154	0.828014	0.816558	-0.188896	-0.202694	-0.0137982	0.0181795	5	4	0.0247896	0.0226769	0.346781	0.45283	1.05906	0.792239	0.07711	YLR099W-A
873	15	5	4	133.5	114	135	118	0.988889	0.966102	-0.0116294	-0.0348469	-0.0232175	-0.0268935	5	4	0.0186229	0.0231184	0.0882166	0.167921	2.42796	1.78426	-0.368374	YDL138W
874	16	5	4	106.5	98.5	131	114	0.812977	0.864035	-0.207593	-0.146522	0.0610705	0.0371755	5	4	0.0258723	0.0223084	0.0180027	0.0623755	4.01723	2.77458	0.264859	YNL323W
875	17	5	4	179.5	176.25	187	184	0.959893	0.95788	-0.0411857	-0.0436641	-0.00247839	-0.01041	5	4	0.0491067	0.0311132	0.925967	0.949108	0.0769169	0.0522323	-0.205457	YFR033C
876	1	6	4	120	131	124	135	0.967742	0.97037	-0.0332242	-0.0302506	0.00297368	-0.0258609	6	4	0.0282836	0.0233622	0.846924	0.891093	0.166144	0.115307	-0.358168	YDR291W
877	2	6	4	129.75	132.25	131	137	0.990458	0.965328	-0.00972656	-0.0354662	-0.0257396	-0.120141	6	4	0.0131382	0.00336638	0.0295591	0.0846057	3.52136	2.46975	-1.28999	YOR144C
878	3	6	4	117.75	130.5	128	138	0.919922	0.945652	-0.0847201	-0.056064	0.0286561	0.0181804	6	4	0.0706678	0.0767316	0.476729	0.578309	0.740807	0.547648	0.0771192	YEL030W
879	4	6	4	131	146.75	124	143	1.05645	1.02622	0.0546826	0.0251399	-0.0295426	0.0259489	6	4	0.0393492	0.0413763	0.230209	0.332962	1.46877	1.09973	0.1539	YGR023W
880	5	6	4	109	139	124	127	0.879032	1.09449	-0.129777	0.0899633	0.21974	0.202454	6	4	0.0631983	0.0720889	0.00610027	0.0374216	5.09942	3.28551	1.89841	YLR116W
881	6	6	4	127.5	127.5	130	124	0.980769	1.02823	-0.0203663	0.0274271	0.0477933	0.0459001	6	4	0.066779	0.0623101	0.247715	0.352035	1.39548	1.04402	0.351089	YGL208W
882	7	6	4	118	116	134	126	0.880597	0.920635	-0.128522	-0.082859	0.0456626	-0.0242158	6	4	0.0418377	0.0338364	0.117037	0.204314	2.14527	1.5881	-0.341908	YML021C
883	8	6	4	114	119.25	127	123	0.897638	0.969512	-0.108008	-0.0310559	0.076952	-0.0127044	6	4	0.010267	0.0186052	0.000644374	0.0162133	7.34723	4.12192	-0.228134	YCL009C
884	9	6	4	39.25	38.75	134.5	127	0.291822	0.305118	-1.23264	-1.18921	0.0434223	0.048616	6	4	0.113877	0.122189	0.501173	0.601176	0.690804	0.508867	0.377933	YIL020C
885	10	6	4	34.25	36.75	149	125	0.229866	0.294	-1.47098	-1.22653	0.244449	0.151061	6	4	0.0474163	0.0404815	0.00194573	0.0235986	6.24212	3.74657	1.39046	YOR021C
886	11	6	4	37	33.5	139	147	0.266187	0.227891	-1.32522	-1.47992	-0.154695	-0.147601	6	4	0.0853476	0.093628	0.0361185	0.0948652	3.32095	2.3553	-1.5614	YDR396W
887	12	6	4	104.5	114.25	132	140	0.791667	0.816071	-0.234543	-0.203954	0.0305889	0.0161388	6	4	0.0327408	0.0398569	0.158482	0.253978	1.84212	1.37051	0.0569409	YDR360W
888	13	6	4	109.75	102.75	123	115	0.892276	0.893478	-0.115313	-0.113472	0.00184112	0.0417932	6	4	0.074033	0.0729756	0.963458	0.975507	0.0372268	0.0247983	0.310498	YAR047C
889	14	6	4	127.25	135.75	141	154	0.902482	0.881494	-0.104033	-0.126537	-0.0225036	-0.00818146	6	4	0.0680063	0.0622265	0.555389	0.648369	0.588087	0.433295	-0.183431	YGR296W
890	15	6	4	122.75	117.25	135	118	0.909259	0.993644	-0.0958784	-0.00724796	0.0886304	0.0421478	6	4	0.0839908	0.0800934	0.12531	0.214257	2.07696	1.54058	0.314004	YGL077C
891	16	6	4	115.75	114	131	114	0.883588	1	-0.124964	-0.000135706	0.124828	0.0595404	6	4	0.0488785	0.0422271	0.0145177	0.0562076	4.23239	2.8787	0.485905	YKR055W
892	1	7	4	110.75	124.25	124	135	0.893145	0.92037	-0.113034	-0.0831158	0.0299183	0.0484305	7	4	0.0136205	0.0219797	0.0218545	0.0697314	3.82335	2.6631	0.376099	YLR419W
893	2	7	4	136	143.25	131	137	1.03817	1.04562	0.037307	0.0444715	0.00716449	-0.0516264	7	4	0.0368783	0.0381069	0.723545	0.792999	0.323593	0.231933	-0.612824	YGL180W
894	3	7	4	117	129.75	128	138	0.914062	0.940217	-0.0898746	-0.0641311	0.0257435	0.0123177	7	4	0.0858191	0.0779513	0.590831	0.679434	0.526225	0.386495	0.0191746	YPL155C
895	4	7	4	34.25	50.75	124	143	0.27621	0.354895	-1.28689	-1.03607	0.250825	0.255736	7	4	0.0325164	0.0365159	0.000591626	0.0154851	7.43264	4.16787	2.42502	YDR294C
896	5	7	4	172.25	156	124	127	1.38911	1.22835	0.3276	0.205378	-0.122222	-0.126734	7	4	0.0556724	0.0607664	0.0218859	0.0697886	3.82191	2.66229	-1.35515	YBR139W
897	6	7	4	113.25	99	130	124	0.871154	0.798387	-0.137964	-0.225313	-0.0873492	-0.090155	7	4	0.0276972	0.0243341	0.00805277	0.0422692	4.82174	3.1637	-0.993625	YBR279W
898	7	7	4	118.5	116.5	134	126	0.884328	0.924603	-0.123334	-0.0787703	0.0445634	0.0137375	7	4	0.0391684	0.0392901	0.107381	0.19192	2.23137	1.65068	0.0332072	YBR234C
899	8	7	4	119.25	122	127	123	0.938976	0.99187	-0.0630586	-0.00841398	0.0546447	-0.0918602	7	4	0.0394315	0.0419116	0.069474	0.142796	2.6668	1.94634	-1.01048	YDR051C
900	9	7	4	136	118.5	134.5	127	1.01115	0.933071	0.00944581	-0.0707553	-0.0802011	-0.0581701	7	4	0.0335849	0.0221483	0.0174442	0.0613352	4.04875	2.7914	-0.677499	YDR337W
901	10	7	4	133.75	111	149	125	0.897651	0.888	-0.108601	-0.118844	-0.0102431	-0.0657348	7	4	0.0489997	0.0428957	0.704005	0.777049	0.350969	0.252252	-0.752265	YOR126C
902	11	7	4	132.25	137.25	139	147	0.951439	0.933673	-0.0511568	-0.0688327	-0.0176759	-0.0214897	7	4	0.0756295	0.0690699	0.672048	0.751061	0.397426	0.286269	-0.314964	YKR045C
903	12	7	4	112.5	133	132	140	0.852273	0.95	-0.159898	-0.0516396	0.108259	0.106697	7	4	0.0297529	0.0219629	0.00535577	0.0350221	5.22958	3.35177	0.951981	YIL051C
904	13	7	4	106	98.25	123	115	0.861789	0.854348	-0.148768	-0.157453	-0.00868508	-0.0160443	7	4	0.0147904	0.0166904	0.324967	0.430756	1.12403	0.842213	-0.261145	YML101C
905	14	7	4	126.25	140.5	141	154	0.89539	0.912338	-0.112432	-0.0928316	0.0196	0.00832296	7	4	0.0507903	0.0470381	0.496454	0.596664	0.700264	0.516402	-0.0203079	YDL130W-A
906	15	7	4	129	111.25	135	118	0.955556	0.942797	-0.045689	-0.0590337	-0.0133447	-0.141842	7	4	0.027643	0.0341993	0.405514	0.511745	0.9026	0.669929	-1.50448	YDL206W
907	16	7	4	121.5	105.5	131	114	0.927481	0.925439	-0.0761112	-0.0777251	-0.00161398	-0.0119675	7	4	0.045243	0.0491546	0.947612	0.964633	0.0538105	0.0360072	-0.220851	YDL128W
908	17	7	4	65	59.25	187	184	0.347594	0.322011	-1.05946	-1.13802	-0.0785548	-0.136225	7	4	0.116453	0.108998	0.270089	0.37508	1.309	0.980616	-1.44896	YJR058C
909	1	8	4	114	107.75	124	135	0.919355	0.798148	-0.084237	-0.225662	-0.141425	-0.140449	8	4	0.0290833	0.0225491	0.00230912	0.0252288	6.07089	3.67977	-1.49071	YOL145C
910	2	8	4	98.75	120	131	137	0.753817	0.875912	-0.283504	-0.132857	0.150647	0.127872	8	4	0.0387129	0.0483066	0.00441405	0.0319732	5.42296	3.44286	1.16127	YOR353C
911	3	8	4	42.75	43.25	128	138	0.333984	0.313406	-1.09939	-1.16407	-0.0646793	-0.0661937	8	4	0.146703	0.141021	0.44283	0.546762	0.81457	0.603742	-0.756801	YER049W
912	4	8	4	120.25	149.25	124	143	0.969758	1.04371	-0.0307846	0.0418984	0.072683	0.101827	8	4	0.0529669	0.0561546	0.0710712	0.145296	2.64407	1.92898	0.903853	YJL110C
913	5	8	4	152	136.5	124	127	1.22581	1.0748	0.202878	0.0715314	-0.131347	-0.112518	8	4	0.024857	0.0177191	0.00180986	0.0227473	6.31451	3.78331	-1.21465	YLR142W
914	6	8	4	126.5	119	130	124	0.973077	0.959677	-0.0278633	-0.0417422	-0.0138789	-0.00489549	8	4	0.0724762	0.0738542	0.727252	0.796362	0.318482	0.227701	-0.150954	YJR076C
915	7	8	4	121.25	110.25	134	126	0.904851	0.875	-0.101293	-0.133938	-0.0326449	-0.0194261	8	4	0.0474993	0.04247	0.262953	0.367791	1.33578	1.00024	-0.294568	YBR053C
916	8	8	4	123.25	125.75	127	123	0.970472	1.02236	-0.0306879	0.0215734	0.0522613	-0.0430022	8	4	0.0277914	0.0318314	0.0328682	0.0897899	3.41525	2.41028	-0.527585	YDL222C
917	9	8	4	108.75	95	134.5	127	0.80855	0.748031	-0.213372	-0.290393	-0.0770205	-0.0786354	8	4	0.0360133	0.0228178	0.0234679	0.0724756	3.75212	2.62451	-0.87977	YJR011C
918	10	8	4	71.25	109.5	149	125	0.478188	0.876	-0.73817	-0.132421	0.605749	0.481455	8	4	0.0341943	0.0365354	4.94449e-05	0.00840824	9.91465	4.77854	4.65594	YOR319W
919	11	8	4	143.25	155.5	139	147	1.03058	1.05782	0.0292786	0.0558015	0.0265229	0.00387035	8	4	0.0610288	0.0536774	0.448697	0.551494	0.801407	0.595124	-0.0643157	YEL035C
920	12	8	4	111.75	132	132	140	0.846591	0.942857	-0.167721	-0.0591139	0.108607	0.0872578	8	4	0.0622469	0.0522825	0.0397794	0.10048	3.22441	2.2978	0.759853	YER084W
921	13	8	4	113.5	103.75	123	115	0.922764	0.902174	-0.0805445	-0.103165	-0.0226203	-0.0174565	8	4	0.0330233	0.0287543	0.264224	0.369238	1.33096	0.996313	-0.275102	YBL028C
922	14	8	4	125.25	143.75	141	154	0.888298	0.933442	-0.118567	-0.0691081	0.0494588	0.0824483	8	4	0.0416347	0.0383582	0.0979848	0.180311	2.32294	1.71307	0.712318	YPL283C
923	15	8	4	125.5	112.5	135	118	0.92963	0.95339	-0.0733315	-0.0493335	0.023998	0.00500399	8	4	0.0536718	0.0444459	0.437079	0.541377	0.827641	0.613639	-0.0531112	YIL120W
924	16	8	4	118	105.5	131	114	0.900763	0.925439	-0.105009	-0.0777217	0.0272869	-0.0445631	8	4	0.0473831	0.0372338	0.332881	0.438245	1.09997	0.824976	-0.543013	YOR311C
925	1	9	4	122.5	131.75	124	135	0.987903	0.975926	-0.0123466	-0.0245593	-0.0122127	0.0169912	9	4	0.0296267	0.0332403	0.470127	0.572416	0.754752	0.557889	0.0653657	YMR280C
926	2	9	4	174.25	165.25	131	137	1.33015	1.2062	0.285028	0.186875	-0.0981537	-0.127619	9	4	0.0630794	0.0591818	0.0527964	0.118906	2.94131	2.12942	-1.3639	YOR371C
927	3	9	4	123.5	126.5	128	138	0.964844	0.916667	-0.0360924	-0.0892476	-0.0531551	-0.0383447	9	4	0.0914512	0.096243	0.329111	0.434848	1.11136	0.832758	-0.481552	YBL035C
928	4	9	4	124.25	145.25	124	143	1.00202	1.01573	0.00126867	0.0155598	0.0142911	-0.00160146	9	4	0.0492057	0.0426407	0.602087	0.688699	0.507353	0.372951	-0.118397	YGR287C
929	5	9	4	118.75	114.5	124	127	0.957661	0.901575	-0.043586	-0.106199	-0.0626125	-0.00541806	9	4	0.106462	0.10552	0.324339	0.430289	1.12597	0.843299	-0.156119	YLR121C
930	6	9	4	143	123.5	130	124	1.1	0.995968	0.0952733	-0.00421151	-0.0994848	-0.0635134	9	4	0.0311066	0.0380493	0.00773953	0.0412744	4.86141	3.18751	-0.73031	YDL147W
931	7	9	4	101	98.75	134	126	0.753731	0.78373	-0.283041	-0.244339	0.0387023	0.042059	9	4	0.057253	0.0619878	0.269278	0.374389	1.31201	0.982459	0.313126	YDR502C
932	8	9	4	119.75	128.25	127	123	0.942913	1.04268	-0.0593826	0.0416102	0.100993	0.0130719	9	4	0.0389642	0.0301733	0.0139374	0.0552007	4.27318	2.89678	0.0266292	YHR085W
933	9	9	4	118.25	98.75	134.5	127	0.879182	0.777559	-0.128947	-0.252434	-0.123487	-0.0968918	9	4	0.0382827	0.0402743	0.00755401	0.0409493	4.88568	3.19542	-1.06021	YER023W
934	10	9	4	141.25	127.75	149	125	0.947987	1.022	-0.0536827	0.0216341	0.0753168	-0.0155001	9	4	0.0380013	0.0459563	0.02868	0.0830043	3.55155	2.48886	-0.255765	YPL213W
935	11	9	4	135.25	143	139	147	0.973022	0.972789	-0.0278119	-0.0278325	-2.06873e-05	-0.0228245	9	4	0.054507	0.0607437	0.999442	0.999682	0.000558152	0.00031839	-0.328157	YLR011W
936	12	9	4	116	130.75	132	140	0.878788	0.933929	-0.129509	-0.0685489	0.0609602	-0.0300118	9	4	0.0503593	0.0576804	0.0940837	0.175762	2.36357	1.73862	-0.399193	YKL160W
937	13	9	4	110.5	107.5	123	115	0.898374	0.934783	-0.107503	-0.0675395	0.0399637	0.0123985	9	4	0.0294083	0.0326907	0.0726811	0.14754	2.62167	1.91366	0.0199729	YOL037C
938	14	9	4	143.75	150.25	141	154	1.0195	0.975649	0.0181298	-0.0248125	-0.0429423	-0.0403473	9	4	0.0387618	0.0436664	0.113497	0.200436	2.17598	1.60726	-0.501345	YKL053C-A
939	15	9	4	99.25	92	135	118	0.735185	0.779661	-0.308731	-0.250174	0.0585568	0.0103756	9	4	0.0826546	0.0775003	0.251504	0.356022	1.38029	1.03276	-2.07791e-05	YER001W
940	16	9	4	125	104.5	131	114	0.954198	0.916667	-0.04831	-0.0870686	-0.0387586	-0.0308054	9	4	0.06187	0.0525542	0.299008	0.403991	1.20729	0.906363	-0.407037	YDR331W
941	17	9	4	186.25	173.5	187	184	0.995989	0.942935	-0.00562114	-0.0599176	-0.0542965	-0.0629582	9	4	0.0710392	0.079379	0.223822	0.32594	1.4969	1.12104	-0.724823	YNL328C
942	1	10	4	129.25	142.5	124	135	1.04234	1.05556	0.0412209	0.053951	0.0127301	0.0648786	10	4	0.0335797	0.0368953	0.503452	0.603446	0.686266	0.505099	0.538666	YER033C
943	2	10	4	116.25	135.75	131	137	0.887405	0.990876	-0.119739	-0.0094111	0.110328	0.0830306	10	4	0.0245869	0.0197835	0.00291984	0.0270063	5.83623	3.61168	0.718073	YBR114W
944	3	10	4	103.25	107.75	128	138	0.806641	0.780797	-0.215279	-0.247812	-0.0325324	-0.0264518	10	4	0.0477785	0.0482071	0.266505	0.372009	1.32236	0.988838	-0.364008	YGL124C
945	4	10	4	122.5	148	124	143	0.987903	1.03497	-0.0130686	0.0342202	0.0472888	0.0474085	10	4	0.036377	0.0401237	0.0803807	0.157428	2.52098	1.84879	0.365998	YKR017C
946	5	10	4	121.75	111.75	124	127	0.981855	0.879921	-0.018989	-0.12829	-0.109301	-0.00892834	10	4	0.0692479	0.0660385	0.0509971	0.116495	2.97599	2.1499	-0.190813	YOL125W
947	6	10	4	81	110	130	124	0.623077	0.887097	-0.473349	-0.120159	0.35319	0.346711	10	4	0.0338226	0.0407506	0.000240106	0.0120448	8.33443	4.41913	3.32418	YNL248C
948	7	10	4	131.25	121.25	134	126	0.979478	0.962302	-0.0212541	-0.0391191	-0.017865	0.0264616	10	4	0.0121079	0.0201979	0.059978	0.128724	2.81378	2.05009	0.158967	YJR147W
949	8	10	4	126.5	129.75	127	123	0.996063	1.05488	-0.00407613	0.0530509	0.057127	-0.0118625	10	4	0.0212088	0.0107445	0.0125312	0.0526279	4.37953	2.94451	-0.219813	YEL076C-A
950	9	10	4	109.25	97.75	134.5	127	0.812268	0.769685	-0.208581	-0.262235	-0.0536547	-0.0835786	10	4	0.0280231	0.042004	0.0313748	0.0874342	3.46175	2.43687	-0.928626	YLR285W
951	10	10	4	146.5	125.75	149	125	0.983221	1.006	-0.0169267	0.00586512	0.0227918	-0.0227019	10	4	0.0175787	0.0111979	0.0808551	0.157906	2.5151	1.84576	-0.326945	YPL166W
952	11	10	4	78.75	76.75	139	147	0.566547	0.522109	-0.568454	-0.650152	-0.0816973	-0.116193	10	4	0.0381255	0.0376524	0.0233463	0.0723006	3.75732	2.62692	-1.25098	YEL044W
953	12	10	4	115.75	137.25	132	140	0.876894	0.980357	-0.131939	-0.0200048	0.111934	0.0394494	10	4	0.047614	0.0364053	0.0182026	0.0625899	4.00619	2.77115	0.287334	YJR022W
954	13	10	4	41	37	123	115	0.333333	0.321739	-1.09876	-1.13457	-0.0358115	-0.038446	10	4	0.0483638	0.0474223	0.235213	0.338642	1.44726	1.08281	-0.482554	YBL070C
955	14	10	4	118.75	140.25	141	154	0.842199	0.910714	-0.172102	-0.0940123	0.0780901	0.0727738	10	4	0.0640035	0.0567517	0.0924851	0.173713	2.38071	1.75035	0.616699	YGR032W
956	15	10	4	131.5	116	135	118	0.974074	0.983051	-0.0270105	-0.0188241	0.00818641	0.000443814	10	4	0.068559	0.0647065	0.826634	0.875359	0.190393	0.133121	-0.0981822	YML130C
957	16	10	4	136.5	112	131	114	1.04198	0.982456	0.0396901	-0.0180386	-0.0577287	-0.0788282	10	4	0.086408	0.0771427	0.273799	0.379218	1.29536	0.969644	-0.881675	YPL232W
958	1	11	4	127.75	121.5	124	135	1.03024	0.9	0.0295245	-0.10571	-0.135234	-0.0849394	11	4	0.0537456	0.0452002	0.0151224	0.0571607	4.19158	2.86189	-0.942076	YPR189W
959	2	11	4	99.75	119.75	131	137	0.76145	0.874088	-0.27277	-0.134581	0.138189	0.113367	11	4	0.0270698	0.0193618	0.00200273	0.0239177	6.21324	3.73314	1.0179	YDR074W
960	3	11	4	118.5	128.5	128	138	0.925781	0.931159	-0.0799689	-0.0743272	0.00564168	-0.000152418	11	4	0.120949	0.113103	0.931554	0.953069	0.0709008	0.0480681	-0.104075	YKL222C
961	4	11	4	124	138.75	124	143	1	0.97028	-0.000445975	-0.0308405	-0.0303946	-0.0393726	11	4	0.0562799	0.0562895	0.35918	0.466583	1.02393	0.76232	-0.491712	YIL172C
962	5	11	4	101.25	111.25	124	127	0.816532	0.875984	-0.20472	-0.135212	0.0695075	0.136066	11	4	0.0791176	0.0872563	0.177158	0.27507	1.73071	1.29073	1.24225	YMR020W
963	6	11	4	128.75	118.5	130	124	0.990385	0.955645	-0.0105319	-0.0456781	-0.0351462	-0.0155274	11	4	0.0458955	0.0437857	0.22314	0.325149	1.49995	1.12347	-0.256035	YGL059W
964	7	11	4	158.75	143	134	126	1.1847	1.13492	0.168386	0.126237	-0.0421494	0.00319154	11	4	0.0440348	0.0415697	0.151474	0.245976	1.88734	1.40252	-0.0710248	YGL067W
965	8	11	4	118.5	127	127	123	0.933071	1.03252	-0.0693899	0.0318935	0.101283	0.0465877	11	4	0.0270889	0.0187331	0.00495295	0.0335616	5.30777	3.39437	0.357885	YKL085W
966	9	11	4	125.75	113.25	134.5	127	0.934944	0.891732	-0.0683224	-0.114693	-0.0463708	-0.0773895	11	4	0.049015	0.0440371	0.154832	0.249897	1.86541	1.38671	-0.867455	YKL180W
967	10	11	4	135.5	115.75	149	125	0.909396	0.926	-0.0952266	-0.0776182	0.0176085	-0.0258012	11	4	0.0701308	0.06873	0.650096	0.731006	0.430636	0.313334	-0.357577	YDR533C
968	11	11	4	137	148.75	139	147	0.985612	1.0119	-0.0150198	0.010955	0.0259748	-0.0121761	11	4	0.0463659	0.0470075	0.344139	0.450603	1.06671	0.797168	-0.222913	YMR138W
969	12	11	4	120.5	135	132	140	0.912879	0.964286	-0.0932447	-0.0373969	0.0558479	-0.0165028	11	4	0.0836845	0.0799636	0.274222	0.379552	1.29382	0.968765	-0.265676	YMR074C
970	13	11	4	106.75	107.25	123	115	0.867886	0.932609	-0.141989	-0.0700978	0.0718917	0.0457801	11	4	0.0223762	0.0073581	0.00763972	0.0410569	4.87439	3.1928	0.349904	YOL106W
971	14	11	4	122.25	137.5	141	154	0.867021	0.892857	-0.143059	-0.113401	0.0296577	0.0375072	11	4	0.021071	0.0266142	0.0670136	0.139023	2.70286	1.97312	0.268138	YLR327C
972	15	11	4	137	113.5	135	118	1.01481	0.961864	0.0146123	-0.0397303	-0.0543426	-0.124855	11	4	0.0457451	0.0386813	0.097981	0.180311	2.32298	1.71307	-1.33658	YJR143C
973	16	11	4	162.5	125.25	131	114	1.24046	1.09868	0.215081	0.0940121	-0.121069	-0.146834	11	4	0.0200256	0.0146288	0.00121743	0.0197029	6.71101	3.92699	-1.55382	YHL003C
974	17	11	4	36.5	51.25	187	184	0.195187	0.278533	-1.63462	-1.27903	0.355589	0.357977	11	4	0.0919987	0.0765002	0.0045011	0.0321007	5.40343	3.43888	3.43554	YKL006C-A
975	1	12	4	123.25	124.75	124	135	0.993952	0.924074	-0.00669638	-0.0792771	-0.0725807	-0.0110617	12	4	0.0512032	0.0468205	0.065917	0.137618	2.71936	1.98327	-0.211898	YHR211W
976	2	12	4	135.25	151	131	137	1.03244	1.10219	0.0316318	0.0970927	0.0654609	0.0491037	12	4	0.0340094	0.0301624	0.0309492	0.0867208	3.47541	2.44506	0.382753	YBR172C
977	3	12	4	42.75	48.75	128	138	0.333984	0.353261	-1.09813	-1.04133	0.0567959	0.056934	12	4	0.0938018	0.0794485	0.3126	0.418007	1.16283	0.872256	0.460144	YPL269W
978	4	12	4	136.75	155.25	124	143	1.10282	1.08566	0.0970326	0.0790649	-0.0179678	-0.0181433	12	4	0.0445573	0.0501733	0.478962	0.58034	0.736134	0.544141	-0.281889	YOL055C
979	5	12	4	109.75	105	124	127	0.885081	0.826772	-0.122483	-0.190745	-0.068262	-0.0211696	12	4	0.0333055	0.0315744	0.0262648	0.0781874	3.63952	2.54865	-0.311801	YPL063W
980	6	12	4	138	121.25	130	124	1.06154	0.977823	0.0595497	-0.0229052	-0.0824548	-0.0491558	12	4	0.0149673	0.0165259	0.00160115	0.0220804	6.43703	3.81306	-0.588405	YOL082W
981	7	12	4	123.75	118.5	134	126	0.923507	0.940476	-0.0827373	-0.0645126	0.0182247	0.0823233	12	4	0.0635046	0.0631187	0.6062	0.692261	0.500545	0.367793	0.711082	YPL152W
982	8	12	4	88.75	90.5	127	123	0.698819	0.735772	-0.359064	-0.307606	0.0514588	0.0362139	12	4	0.0865675	0.0681158	0.32002	0.426013	1.13937	0.853285	0.255356	YGL043W
983	9	12	4	33.5	46.25	134.5	127	0.249071	0.364173	-1.39058	-1.01087	0.379703	0.353188	12	4	0.0526209	0.0389668	0.000721223	0.0165303	7.23456	4.10256	3.3882	YOR157C
984	10	12	4	145.25	114	149	125	0.974832	0.912	-0.0256118	-0.0923654	-0.0667536	-0.11829	12	4	0.0208537	0.016007	0.00771995	0.0412744	4.86395	3.18751	-1.2717	YFL056C
985	11	12	4	113.75	131	139	147	0.818345	0.891156	-0.201587	-0.115468	0.0861181	0.0332544	12	4	0.0472449	0.0385094	0.0356017	0.0943227	3.33536	2.36103	0.226105	YER066C-A
986	12	12	4	95	107.75	132	140	0.719697	0.769643	-0.329174	-0.262829	0.0663455	-0.0103055	12	4	0.0512415	0.0539226	0.0811076	0.158205	2.51198	1.84386	-0.204424	YML090W
987	13	12	4	161.5	147.5	123	115	1.31301	1.28261	0.27222	0.248518	-0.023702	-0.0263955	12	4	0.0243539	0.0309124	0.14678	0.240733	1.91882	1.42407	-0.363451	YBR157C
988	14	12	4	115.5	129.5	141	154	0.819149	0.840909	-0.200251	-0.173821	0.0264307	0.0202519	12	4	0.0417973	0.0414978	0.295292	0.400098	1.21979	0.916045	0.0975926	YLR342W
989	15	12	4	114.75	108	135	118	0.85	0.915254	-0.162659	-0.0887464	0.073913	0.0233146	12	4	0.0238536	0.029525	0.00846442	0.0433987	4.77188	3.13733	0.127864	YMR088C
990	16	12	4	108.5	100.5	131	114	0.828244	0.881579	-0.189555	-0.126856	0.0626996	0.0889582	12	4	0.100107	0.094076	0.299087	0.404011	1.20702	0.906314	0.776659	YDR284C
991	1	13	4	135.5	124.25	124	135	1.09274	0.92037	0.0883875	-0.0831951	-0.171583	-0.0860794	13	4	0.0445195	0.0325288	0.00453841	0.0322237	5.39518	3.43505	-0.953344	YER093C
992	2	13	4	99.5	143.25	131	137	0.759542	1.04562	-0.275257	0.0444007	0.319658	0.259375	13	4	0.0190251	0.0193571	5.79326e-05	0.00859885	9.75623	4.75613	2.46099	YPL126W
993	3	13	4	110.75	129.25	128	138	0.865234	0.936594	-0.145672	-0.0665217	0.0791507	0.0517926	13	4	0.0528096	0.0511532	0.0577797	0.1259	2.85112	2.07227	0.409329	YLR258W
994	4	13	4	35	52	124	143	0.282258	0.363636	-1.2673	-1.01402	0.253285	0.259378	13	4	0.155937	0.152165	0.0475416	0.111386	3.04615	2.19476	2.46102	YJL221C
995	5	13	4	139	137.5	124	127	1.12097	1.08268	0.113869	0.079143	-0.0347258	0.0761433	13	4	0.0503843	0.0584029	0.261877	0.366725	1.33988	1.00314	0.650002	YOR231W
996	6	13	4	36.75	52	130	124	0.282692	0.419355	-1.2642	-0.872135	0.392063	0.417183	13	4	0.104811	0.113408	0.00494633	0.0335532	5.30911	3.39462	4.0207	YGR110W
997	7	13	4	138.75	122	134	126	1.03545	0.968254	0.0342846	-0.0339937	-0.0682783	0.0239221	13	4	0.104764	0.0979001	0.283425	0.389299	1.26081	0.943408	0.133868	YHR129C
998	8	13	4	139	126	127	123	1.09449	1.02439	0.0900701	0.023988	-0.0660821	-0.0589341	13	4	0.0299858	0.00879497	0.0216635	0.069506	3.83213	2.66634	-0.685051	YAL020C
999	9	13	4	108.25	98.75	134.5	127	0.804833	0.777559	-0.220175	-0.251681	-0.0315064	-0.000141505	13	4	0.084343	0.0894067	0.509227	0.608146	0.674861	0.49734	-0.103967	YMR043W
1000	10	13	4	155.5	117.5	149	125	1.04362	0.94	0.0418397	-0.0621418	-0.103982	-0.10546	13	4	0.0578092	0.0577594	0.0368298	0.0958908	3.30145	2.34455	-1.14489	YFR043C
1001	11	13	4	97	128.5	139	147	0.697842	0.87415	-0.36026	-0.134693	0.225567	0.169981	13	4	0.0490497	0.0474585	0.00271821	0.0263535	5.90778	3.63615	1.57746	YNL067W
1002	12	13	4	131.25	152.25	132	140	0.994318	1.0875	-0.00704664	0.0829554	0.0900021	0.0159902	13	4	0.0784883	0.068955	0.105627	0.189545	2.24784	1.66313	0.0554722	YMR151W
1003	13	13	4	36	35	123	115	0.292683	0.304348	-1.22867	-1.18979	0.0388772	-0.00130837	13	4	0.023336	0.02653	0.0446544	0.107564	3.1088	2.22967	-0.1155	YOR203W
1004	14	13	4	32.5	37.75	141	154	0.230496	0.24513	-1.46788	-1.40603	0.0618489	0.069114	13	4	0.0378534	0.0363606	0.0468544	0.110473	3.06071	2.20299	0.580527	YMR286W
1005	15	13	4	138.5	124	135	118	1.02593	1.05085	0.0245993	0.0493543	0.0247549	-0.00462615	13	4	0.0621306	0.0652661	0.483765	0.585023	0.726156	0.536105	-0.148292	YER017C
1006	16	13	4	101	95.25	131	114	0.770992	0.835526	-0.261827	-0.179953	0.0818739	0.0839836	13	4	0.0815611	0.0752856	0.138295	0.230516	1.97837	1.46743	0.727492	YBR036C
1007	17	13	4	199.25	176.75	187	184	1.06551	0.960598	0.0616781	-0.041013	-0.102691	-0.0353199	13	4	0.0938946	0.088299	0.116541	0.203792	2.14951	1.59066	-0.451656	YPR017C
1008	1	14	4	140	128.75	124	135	1.12903	0.953704	0.121209	-0.0480402	-0.169249	-0.0679595	14	4	0.0472851	0.0290608	0.00561403	0.0359321	5.18249	3.32612	-0.774253	YPR042C
1009	2	14	4	112.25	126	131	137	0.85687	0.919708	-0.155795	-0.0842823	0.0715122	0.0229831	14	4	0.0989253	0.0885024	0.244009	0.347851	1.41055	1.05598	0.124587	YDL239C
1010	3	14	4	110.75	121.75	128	138	0.865234	0.882246	-0.145542	-0.126003	0.0195397	0.0246138	14	4	0.0158529	0.0207766	0.0904541	0.170928	2.40291	1.76651	0.140704	YDR398W
1011	4	14	4	146.5	156.75	124	143	1.18145	1.09615	0.166445	0.0889712	-0.0774735	-0.0708536	14	4	0.106628	0.11221	0.242134	0.346103	1.41827	1.06102	-0.802857	YPL258C
1012	5	14	4	125.75	125	124	127	1.01411	0.984252	0.0139136	-0.0183825	-0.0322961	0.0444221	14	4	0.0681708	0.055231	0.413283	0.518496	0.883622	0.656823	0.336482	YIL123W
1013	6	14	4	154	135.25	130	124	1.18462	1.09073	0.169313	0.0861652	-0.0831475	-0.051342	14	4	0.0509192	0.0568707	0.0469234	0.11051	3.05924	2.20265	-0.610013	YPL048W
1014	7	14	4	118.5	106.75	134	126	0.884328	0.847222	-0.12522	-0.165801	-0.0405806	0.0774098	14	4	0.0808719	0.0728864	0.389526	0.496484	0.942825	0.700204	0.662519	YBR084C-A
1015	8	14	4	160.25	115.25	127	123	1.26181	0.936992	0.232253	-0.065895	-0.298148	-0.254347	14	4	0.0363871	0.0266253	0.000494466	0.0147672	7.61203	4.21535	-2.61643	YGR208W
1016	9	14	4	120	118.5	134.5	127	0.892193	0.933071	-0.114229	-0.0694255	0.0448033	0.0397525	14	4	0.025892	0.0290268	0.0406171	0.101445	3.20357	2.28824	0.290329	YPR167C
1017	10	14	4	36.75	39.75	149	125	0.246644	0.318	-1.40174	-1.14592	0.255818	0.216091	14	4	0.0791222	0.0796219	0.00750411	0.0407852	4.8923	3.19944	2.03319	YKL144C
1018	11	14	4	106.25	164.75	139	147	0.764388	1.12075	-0.270248	0.113708	0.383956	0.282773	14	4	0.0444916	0.0425139	0.000423787	0.0143953	7.76628	4.24085	2.69225	YLR074C
1019	12	14	4	122.75	139.25	132	140	0.929924	0.994643	-0.073751	-0.00542813	0.0683229	-0.0219358	14	4	0.0569331	0.0492553	0.095865	0.177705	2.34481	1.72763	-0.319374	YMR193C-A
1020	13	14	4	116	108.75	123	115	0.943089	0.945652	-0.0593967	-0.0567878	0.00260893	0.0145511	14	4	0.0811929	0.078409	0.952802	0.967704	0.0483484	0.0328292	0.0412483	YBR262C
1021	14	14	4	153	150.75	141	154	1.08511	0.978896	0.0812173	-0.0214449	-0.102662	-0.08125	14	4	0.0213818	0.0174612	0.00239654	0.0252288	6.03373	3.67977	-0.905612	YKR095W
1022	15	14	4	133.25	121.75	135	118	0.987037	1.03178	-0.0132083	0.0310587	0.044267	-0.00524221	14	4	0.0244735	0.0251745	0.0363102	0.095208	3.31566	2.35169	-0.154381	YDR062W
1023	16	14	4	130.25	113.5	131	114	0.994275	0.995614	-0.00589443	-0.00507558	0.000818847	0.00322001	14	4	0.0276241	0.0346135	0.956453	0.970634	0.0445233	0.0298062	-0.0707433	YNL159C
1024	1	15	4	129	119.5	124	135	1.04032	0.885185	0.0395008	-0.122724	-0.162225	-0.0426654	15	4	0.0528589	0.0481057	0.00869688	0.0439711	4.74479	3.12422	-0.524256	YNL088W
1025	2	15	4	103.5	130.25	131	137	0.790076	0.95073	-0.236536	-0.0508393	0.185697	0.106702	15	4	0.049038	0.0386321	0.00477482	0.0329637	5.3444	3.41235	0.952029	YBL014C
1026	3	15	4	118	121.25	128	138	0.921875	0.878623	-0.0821337	-0.129626	-0.0474922	0.0215558	15	4	0.0433334	0.0483347	0.116043	0.203263	2.1538	1.59326	0.11048	YMR001C
1027	4	15	4	153.75	154.5	124	143	1.23992	1.08042	0.214641	0.0769152	-0.137726	-0.0842149	15	4	0.0297802	0.0210231	0.00267384	0.0262887	5.92424	3.63862	-0.934915	YOL157C
1028	5	15	4	136.5	133.5	124	127	1.10081	1.05118	0.09582	0.0494374	-0.0463826	0.0617745	15	4	0.0165076	0.0195354	0.0111416	0.0500753	4.49707	2.99423	0.507986	YDL017W
1029	6	15	4	164.5	144	130	124	1.26538	1.16129	0.234428	0.149291	-0.0851373	-0.0470981	15	4	0.043039	0.0374363	0.0288246	0.0832699	3.54653	2.48567	-0.568068	YOR190W
1030	7	15	4	143.5	129.25	134	126	1.0709	1.02579	0.0681387	0.0225959	-0.0455427	0.0676392	15	4	0.0615688	0.0705524	0.235585	0.338942	1.44568	1.08193	0.56595	YMR272C
1031	8	15	4	41.5	54.25	127	123	0.326772	0.441057	-1.11973	-0.819386	0.300344	0.352687	15	4	0.0386705	0.0289836	0.000579729	0.0154851	7.45295	4.16787	3.38325	YCR036W
1032	9	15	4	145.25	148	134.5	127	1.07993	1.16535	0.0765621	0.151959	0.0753973	0.127595	15	4	0.0518389	0.0374436	0.0620515	0.131709	2.77979	2.02716	1.15853	YOR194C
1033	10	15	4	169.5	141.25	149	125	1.13758	1.13	0.128438	0.122138	-0.00630037	-0.0321711	15	4	0.0342337	0.0430995	0.737251	0.804485	0.304827	0.217553	-0.420535	YGR024C
1034	11	15	4	159.5	177.25	139	147	1.14748	1.20578	0.137321	0.186973	0.0496518	-0.0503434	15	4	0.0446003	0.0341126	0.112359	0.198709	2.18605	1.61592	-0.600143	YML094W
1035	12	15	4	99.5	112.5	132	140	0.753788	0.803571	-0.284289	-0.218855	0.0654343	-0.0619009	15	4	0.0645004	0.070746	0.13548	0.227344	1.99893	1.48129	-0.714372	YNL179C
1036	13	15	4	136.25	118.5	123	115	1.10772	1.03043	0.101577	0.0295859	-0.0719911	-0.039388	15	4	0.0528001	0.0552821	0.0721268	0.146797	2.62933	1.91871	-0.491864	YOR366W
1037	14	15	4	146.5	155.25	141	154	1.03901	1.00812	0.0363604	0.00629476	-0.0300657	0.00128912	15	4	0.0472089	0.0413685	0.292485	0.397418	1.22934	0.922767	-0.0898275	YNL211C
1038	15	15	4	124.75	120.75	135	118	0.924074	1.02331	-0.0822872	0.0224458	0.104733	0.0951977	15	4	0.0743009	0.0582304	0.0667847	0.138683	2.70628	1.97556	0.838327	YCL045C
1039	16	15	4	137.5	117.75	131	114	1.04962	1.03289	0.045539	0.0311602	-0.0143788	-0.0140043	15	4	0.121941	0.131937	0.828746	0.876999	0.187842	0.13125	-0.240982	YJL134W
1040	17	15	4	220.75	207.5	187	184	1.18048	1.12772	0.164853	0.120135	-0.0447178	-0.0293393	15	4	0.046766	0.0396645	0.151766	0.246191	1.88541	1.40165	-0.392547	YGL054C
1041	1	16	4	168.5	176.25	124	135	1.35887	1.30556	0.297775	0.241043	-0.0567324	0.0194957	16	4	0.119686	0.0779818	0.413059	0.518496	0.884164	0.656823	0.0901189	YFL034W
1042	2	16	4	124.5	141.75	131	137	0.950382	1.03467	-0.0605953	0.0238958	0.0844911	-0.0618739	16	4	0.0542267	0.0501354	0.052626	0.118748	2.94454	2.13075	-0.714106	YDR034C
1043	3	16	4	187.75	192.25	128	138	1.4668	1.39312	0.367623	0.316198	-0.0514254	-0.00968341	16	4	0.0510295	0.0622013	0.13725	0.229448	1.98595	1.47208	-0.198276	YHR091C
1044	4	16	4	210.75	220.5	124	143	1.6996	1.54196	0.518716	0.421662	-0.0970542	-0.0468519	16	4	0.0545285	0.0595777	0.0378265	0.0974424	3.27474	2.32849	-0.565634	YPL260W
1045	5	16	4	167.5	179.5	124	127	1.35081	1.41339	0.286982	0.331968	0.0449864	0.0898466	16	4	0.0396167	0.0991588	0.107817	0.192533	2.22732	1.64749	0.785439	YMR044W
1046	6	16	4	203	206	130	124	1.56154	1.66129	0.441281	0.494713	0.0534324	0.0311011	16	4	0.0921951	0.0591535	0.330289	0.43568	1.10779	0.830848	0.204822	YDR282C
1047	7	16	4	197.25	193.5	134	126	1.47201	1.53571	0.372205	0.407084	0.0348786	0.090893	16	4	0.0738066	0.0582189	0.414316	0.51927	0.881126	0.655332	0.795782	YDL246C
1048	8	16	4	196	167	127	123	1.54331	1.35772	0.428628	0.284735	-0.143893	-0.10622	16	4	0.151481	0.131142	0.15366	0.248357	1.87301	1.39289	-1.15241	YHR187W
1049	9	16	4	172.25	161.75	134.5	127	1.28067	1.27362	0.235526	0.227899	-0.00762711	-0.0151098	16	4	0.0253377	0.0281489	0.589609	0.678343	0.528295	0.388103	-0.251908	YCL068C
1050	10	16	4	193.75	172.75	149	125	1.30034	1.382	0.254517	0.313555	0.0590378	-0.0109778	16	4	0.0381262	0.0353939	0.0534221	0.119667	2.92953	2.12304	-0.211069	YML053C
1051	11	16	4	166.25	215.75	139	147	1.19604	1.46769	0.174921	0.376773	0.201852	0.0498731	16	4	0.0426491	0.0494689	0.00249937	0.0257538	5.99172	3.65917	0.390357	YGL087C
1052	12	16	4	200.25	226	132	140	1.51705	1.61429	0.404345	0.46599	0.0616451	0.0290292	16	4	0.049619	0.0627858	0.0888964	0.168906	2.42028	1.77841	0.184344	YPR059C
1053	13	16	4	139.25	145	123	115	1.13211	1.26087	0.108516	0.21541	0.106894	0.101124	16	4	0.0171363	0.0387382	0.00110999	0.0192213	6.80341	3.95174	0.896902	YDL023C
1054	14	16	4	179.25	197.5	141	154	1.27128	1.28247	0.227824	0.239187	0.0113625	0.0604099	16	4	0.0251036	0.0228856	0.432064	0.536658	0.839182	0.622394	0.494499	YFL007W
1055	15	16	4	165.5	164	135	118	1.22593	1.38983	0.180366	0.320622	0.140256	0.0871909	16	4	0.113703	0.0961818	0.0902987	0.170738	2.40463	1.76763	0.759192	YNR056C
1056	16	16	4	158.5	135.5	131	114	1.20992	1.1886	0.170874	0.166107	-0.00476702	0.0404984	16	4	0.102595	0.0592769	0.931818	0.953069	0.0706176	0.0480681	0.297701	YOR036W
1057	1	1	5	84	97.75	124	135	0.677419	0.724074	-0.396263	-0.342425	0.0538384	0.107387	1	5	0.0939895	0.10556	0.335054	0.440753	1.09346	0.81927	0.958806	YJL130C
1058	2	1	5	167.75	214	131	137	1.28053	1.56204	0.23529	0.434703	0.199413	0.0514891	1	5	0.0580117	0.075726	0.00630291	0.0379183	5.06674	3.27232	0.406329	YMR125W
1059	3	1	5	179	207	128	138	1.39844	1.5	0.326922	0.392833	0.0659105	0.0526694	1	5	0.0519491	0.041369	0.0848647	0.163437	2.4667	1.81133	0.417995	YDR499W
1060	4	1	5	179.5	215.25	124	143	1.44758	1.50524	0.366077	0.389438	0.0233615	-0.0791603	1	5	0.130083	0.0858126	0.743255	0.810186	0.296716	0.210492	-0.884958	YKR056W
1061	5	1	5	164.5	211.25	124	127	1.32661	1.66339	0.272156	0.495583	0.223427	0.104378	1	5	0.0541115	0.05749	0.00371858	0.0297582	5.59441	3.51465	0.929064	YNL138W
1062	6	1	5	89.25	117	130	124	0.686538	0.943548	-0.389723	-0.0753743	0.314348	0.153264	1	5	0.0418133	0.04159	0.000638585	0.0162133	7.35626	4.12192	1.41223	YOL041C
1063	7	1	5	177.75	181.25	134	126	1.32649	1.43849	0.27298	0.35912	0.0861398	-0.0220883	1	5	0.0544988	0.0637038	0.0508255	0.116274	2.97936	2.15181	-0.320881	YHL022C
1064	8	1	5	166.25	177.75	127	123	1.30906	1.44512	0.264172	0.355277	0.0911053	-0.133986	1	5	0.075407	0.0510151	0.0944763	0.176146	2.35941	1.73644	-1.42684	YBR149W
1065	9	1	5	224.5	214.75	134.5	127	1.66914	1.69094	0.505127	0.505501	0.000373587	0.00170525	1	5	0.113066	0.101479	0.995142	0.996421	0.0048696	0.00358549	-0.0857146	YML112W
1066	10	1	5	207.75	182.75	149	125	1.3943	1.462	0.327839	0.374476	0.0466368	-0.0135911	1	5	0.0178128	0.0175254	0.0135557	0.0546259	4.30095	2.90725	-0.236898	YDR050C
1067	11	1	5	194.75	209.75	139	147	1.40108	1.42687	0.329427	0.3474	0.0179724	-0.0563308	1	5	0.0204792	0.0248626	0.177494	0.275168	1.72882	1.29038	-0.65932	YLR179C
1068	12	1	5	190.75	189.75	132	140	1.44508	1.35536	0.35781	0.297117	-0.0606932	-0.0961656	1	5	0.0353674	0.0183797	0.0414728	0.102555	3.18272	2.27736	-1.05303	YJR104C
1069	13	1	5	44.75	39	123	115	0.363821	0.33913	-1.0198	-1.09419	-0.0743883	-0.103748	1	5	0.113112	0.104818	0.279903	0.386043	1.27331	0.951806	-1.12797	YJL086C
1070	14	1	5	192.25	186	141	154	1.36348	1.20779	0.304964	0.186427	-0.118536	-0.0815194	1	5	0.0388544	0.0152219	0.00884444	0.044234	4.72797	3.11826	-0.908274	YOR300W
1071	15	1	5	175	162	135	118	1.2963	1.37288	0.253765	0.309594	0.0558288	0.00632719	1	5	0.0275023	0.0292339	0.0269372	0.0796993	3.61425	2.52949	-0.0400332	YKL064W
1072	16	1	5	144.25	147	131	114	1.10115	1.28947	0.0813621	0.25159	0.170228	0.0992398	1	5	0.11775	0.0753988	0.0629439	0.133059	2.76551	2.01696	0.878278	YGR175C
1073	17	1	5	166.5	180.25	187	184	0.890374	0.97962	-0.120238	-0.0238959	0.0963421	0.0205574	1	5	0.0511974	0.0565576	0.0328102	0.08971	3.41702	2.41117	0.100613	YLR350W
1074	1	2	5	138	147.25	124	135	1.1129	1.09074	0.106644	0.0860053	-0.0206385	-0.0333761	2	5	0.0212163	0.0260103	0.146914	0.240801	1.91791	1.42378	-0.432445	YOR086C
1075	2	2	5	169	158	131	137	1.29008	1.15328	0.254588	0.138655	-0.115933	-0.167827	2	5	0.0869366	0.0727678	0.0758798	0.151468	2.5786	1.88738	-1.7613	YAL021C
1076	3	2	5	143.5	149	128	138	1.12109	1.07971	0.11324	0.0739374	-0.0393026	-0.0721017	2	5	0.0431926	0.0431993	0.166341	0.262718	1.79372	1.33667	-0.815194	YDR452W
1077	4	2	5	145.25	152.5	124	143	1.17137	1.06643	0.157563	0.0637768	-0.0937867	-0.213256	2	5	0.018761	0.0223279	0.00212961	0.0246765	6.15182	3.7019	-2.21031	YGL160W
1078	5	2	5	157.25	149	124	127	1.26815	1.17323	0.237369	0.158652	-0.0787167	-0.183335	2	5	0.032886	0.0338737	0.0173332	0.0611683	4.05513	2.79413	-1.91458	YOL049W
1079	6	2	5	133.5	130.5	130	124	1.02692	1.05242	0.0252194	0.0486453	0.0234259	-0.0269042	2	5	0.0651485	0.0676021	0.524004	0.622099	0.646256	0.474657	-0.368479	YHR169W
1080	7	2	5	170.5	157.5	134	126	1.27239	1.25	0.239566	0.221649	-0.0179167	-0.0594162	2	5	0.0186235	0.0192492	0.150033	0.244269	1.8969	1.40949	-0.689815	YMR139W
1081	8	2	5	125	127	127	123	0.984252	1.03252	-0.0163377	0.0317391	0.0480768	-0.0645421	2	5	0.00961165	0.00926581	0.00212599	0.0246765	6.15352	3.7019	-0.740477	YGL136C
1082	9	2	5	151.25	141.25	134.5	127	1.12454	1.1122	0.116208	0.10556	-0.0106475	-0.0612859	2	5	0.0175749	0.0106823	0.312368	0.417787	1.16357	0.872784	-0.708295	YNL155W
1083	10	2	5	119	107	149	125	0.798658	0.856	-0.226238	-0.156645	0.0695933	0.0574895	2	5	0.0475318	0.0496571	0.0610853	0.130413	2.79548	2.03705	0.465635	YMR161W
1084	11	2	5	140.5	155	139	147	1.01079	1.05442	0.010614	0.0516378	0.0410238	-0.01778	2	5	0.0573009	0.0506683	0.247589	0.351988	1.39599	1.04416	-0.278299	YBR022W
1085	12	2	5	33.5	33.25	132	140	0.253788	0.2375	-1.37158	-1.43859	-0.0670073	-0.0639422	2	5	0.0617997	0.0562807	0.11862	0.206154	2.13183	1.57913	-0.734549	YNL150W
1086	13	2	5	74.25	71.75	123	115	0.603659	0.623913	-0.505175	-0.472096	0.0330784	-0.00352135	2	5	0.0176925	0.0218244	0.0333618	0.0905824	3.40035	2.4015	-0.137372	YKL111C
1087	14	2	5	27	32	141	154	0.191489	0.207792	-1.65292	-1.57146	0.0814621	0.0948231	2	5	0.0255254	0.0317285	0.00778623	0.0414866	4.8554	3.18238	0.834626	YDL114W-A
1088	15	2	5	189.5	158.5	135	118	1.4037	1.34322	0.339069	0.294621	-0.0444475	-0.0911656	2	5	0.0242129	0.0170346	0.034966	0.0932327	3.35338	2.37266	-1.00361	YKL212W
1089	16	2	5	174	158.75	131	114	1.32824	1.39254	0.283548	0.330531	0.0469827	-0.00407057	2	5	0.0186006	0.0153703	0.0149637	0.0569846	4.20213	2.86497	-0.142801	YNL326C
1090	1	3	5	126.5	136	124	135	1.02016	1.00741	0.0197311	0.00709411	-0.012637	0.0058239	3	5	0.0174884	0.0170927	0.24416	0.347986	1.40993	1.05559	-0.0450076	YPL085W
1091	2	3	5	129.75	137.5	131	137	0.990458	1.00365	-0.0102795	0.00227638	0.0125558	-0.109827	3	5	0.0590606	0.0449882	0.699357	0.773532	0.357594	0.256788	-1.18806	YOL155C
1092	3	3	5	138.75	141.25	128	138	1.08398	1.02355	0.079787	0.023062	-0.0567251	-0.056222	3	5	0.0344578	0.0391686	0.0459938	0.109395	3.07925	2.21279	-0.658245	YOR076C
1093	4	3	5	133.75	142	124	143	1.07863	0.993007	0.0752531	-0.0070546	-0.0823077	-0.143354	3	5	0.0290017	0.0356348	0.0108346	0.0494348	4.52501	3.0071	-1.51942	YPL119C
1094	5	3	5	133.75	142.5	124	127	1.07863	1.12205	0.0756014	0.115124	0.0395227	0.00544057	3	5	0.0112633	0.014459	0.00594255	0.0368616	5.12562	3.30059	-0.0487962	YOR360C
1095	6	3	5	123	117	130	124	0.946154	0.943548	-0.0562102	-0.0589586	-0.00274841	-0.00520073	3	5	0.0534471	0.0508803	0.924575	0.947993	0.0784216	0.0534081	-0.153971	YOR056C
1096	7	3	5	120.5	121.5	134	126	0.899254	0.964286	-0.107369	-0.0365133	0.0708554	0.0315538	3	5	0.0370049	0.0365109	0.0313707	0.0874342	3.46188	2.43687	0.209296	YLR312C
1097	8	3	5	112.25	120.25	127	123	0.883858	0.977642	-0.124422	-0.0227574	0.101664	-0.0406788	3	5	0.0668426	0.0627593	0.0557835	0.122665	2.88628	2.0983	-0.504622	YDL175C
1098	9	3	5	108.75	103.75	134.5	127	0.80855	0.816929	-0.212667	-0.202612	0.0100546	0.00849376	3	5	0.0214839	0.0248377	0.418317	0.523232	0.871515	0.647729	-0.0186197	YIL133C
1099	10	3	5	194.25	152.5	149	125	1.30369	1.22	0.264931	0.197981	-0.0669499	-0.0658088	3	5	0.0307957	0.0347135	0.0224656	0.0706953	3.79577	2.64938	-0.752996	YML113W
1100	11	3	5	137	148.75	139	147	0.985612	1.0119	-0.0145596	0.011819	0.0263786	-0.0613488	3	5	0.0110108	0.0163015	0.0172924	0.061077	4.05749	2.79562	-0.708916	YML079W
1101	12	3	5	141.25	136.75	132	140	1.07008	0.976786	0.0671134	-0.0244787	-0.0915921	-0.135341	3	5	0.0343208	0.0358002	0.0128573	0.0533252	4.35385	2.93135	-1.44022	YMR181C
1102	13	3	5	204	190.75	123	115	1.65854	1.6587	0.505088	0.505615	0.000527766	-0.0408561	3	5	0.0469028	0.0575503	0.983459	0.988533	0.0166798	0.0115334	-0.506374	YJL169W
1103	14	3	5	28	32.5	141	154	0.198582	0.211039	-1.61719	-1.55583	0.0613627	0.0283605	3	5	0.0449195	0.0451928	0.0718126	0.14649	2.6337	1.9208	0.177736	YPL261C
1104	15	3	5	140.75	121.5	135	118	1.04259	1.02966	0.0415034	0.0287505	-0.0127529	-0.075022	3	5	0.044542	0.0465846	0.607001	0.692795	0.499224	0.367021	-0.844056	YNL243W
1105	16	3	5	108	106.75	131	114	0.824427	0.936404	-0.193215	-0.0657389	0.127476	0.0652457	3	5	0.0265668	0.0299149	0.002401	0.0252288	6.03187	3.67977	0.542294	YNL083W
1106	17	3	5	171	185.5	187	184	0.914439	1.00815	-0.0894878	0.00799136	0.0974792	-0.0440143	3	5	0.0180453	0.0195793	0.0016963	0.0224542	6.37931	3.79628	-0.537589	YAL007C
1107	1	4	5	115.75	137.5	124	135	0.933468	1.01852	-0.0693844	0.0181573	0.0875417	0.0811093	4	5	0.0530504	0.0571414	0.0457225	0.108833	3.08517	2.21794	0.699083	YNL106C
1108	2	4	5	105	126.5	131	137	0.801527	0.923358	-0.221394	-0.0804031	0.140991	0.0957414	4	5	0.0491902	0.0303371	0.0105389	0.0486663	4.55268	3.02277	0.843701	YLL034C
1109	3	4	5	114.75	130	128	138	0.896484	0.942029	-0.109676	-0.0603339	0.0493416	0.0338897	4	5	0.0601536	0.0601157	0.199432	0.300561	1.61228	1.2021	0.232384	YOR054C
1110	4	4	5	111.5	112.75	124	143	0.899194	0.788462	-0.106629	-0.238169	-0.13154	-0.166499	4	5	0.0609712	0.0527168	0.0229292	0.0714492	3.77534	2.63877	-1.74818	YKL127W
1111	5	4	5	145.25	148.75	124	127	1.17137	1.17126	0.158087	0.157501	-0.000586006	-0.116618	4	5	0.0367684	0.0355747	0.976573	0.98431	0.0237054	0.0158142	-1.25517	YPR119W
1112	6	4	5	111.25	110	130	124	0.855769	0.887097	-0.156281	-0.120109	0.0361717	-0.00630047	4	5	0.0131688	0.0179745	0.0118682	0.0512824	4.4339	2.97041	-0.16484	YIR012W
1113	7	4	5	158.5	154.75	134	126	1.18284	1.22817	0.167477	0.205442	0.0379653	-0.0431124	4	5	0.0471044	0.0450995	0.205362	0.307082	1.58298	1.18064	-0.528675	YPR035W
1114	8	4	5	121.75	122.75	127	123	0.958661	0.997967	-0.0423575	-0.00266974	0.0396878	-0.0972991	4	5	0.0240152	0.0297952	0.0455549	0.108559	3.08884	2.22046	-1.06423	YHL011C
1115	9	4	5	93	82	134.5	127	0.69145	0.645669	-0.369457	-0.438241	-0.0687842	-0.0715639	4	5	0.0652499	0.0533863	0.125566	0.214577	2.07492	1.53909	-0.809878	YOL121C
1116	10	4	5	127	108.5	149	125	0.852349	0.868	-0.160209	-0.142494	0.0177151	0.0560754	4	5	0.0326651	0.0334874	0.357458	0.464733	1.02874	0.766292	0.451659	YNR018W
1117	11	4	5	150	149.75	139	147	1.07914	1.01871	0.0754048	0.0184522	-0.0569526	-0.0489814	4	5	0.0381035	0.0398588	0.0581602	0.126464	2.84455	2.0678	-0.586682	YJR025C
1118	12	4	5	87.75	125.75	132	140	0.664773	0.898214	-0.408839	-0.1077	0.301139	0.256857	4	5	0.0530817	0.0581529	0.00146859	0.021491	6.52345	3.84012	2.43611	YNR046W
1119	13	4	5	120.75	107.75	123	115	0.981707	0.936957	-0.0194076	-0.0653445	-0.0459369	-0.0738304	4	5	0.0380709	0.0506628	0.094742	0.176194	2.3566	1.73617	-0.832279	YLR204W
1120	14	4	5	121.75	137.25	141	154	0.863475	0.891234	-0.147365	-0.115397	0.0319681	0.0462669	4	5	0.0164476	0.0167723	0.0301765	0.0854156	3.50069	2.46023	0.354715	YER053C-A
1121	15	4	5	32.25	39.75	135	118	0.238889	0.336864	-1.43351	-1.08829	0.345224	0.278371	4	5	0.0548359	0.0579658	0.00108019	0.0190153	6.83062	3.96251	2.64874	YPR048W
1122	16	4	5	110.75	107.25	131	114	0.84542	0.940789	-0.168883	-0.0611091	0.107774	0.0459017	4	5	0.0394476	0.0391285	0.0120467	0.0515793	4.41896	2.96464	0.351105	YEL006W
1123	1	5	5	111.75	129	124	135	0.90121	0.955556	-0.104302	-0.0455077	0.0587946	0.0430961	5	5	0.0225619	0.0277145	0.0137322	0.0550533	4.28801	2.89945	0.323376	YCR032W
1124	2	5	5	76	164	131	137	0.580153	1.19708	-0.545451	0.179839	0.72529	0.649089	5	5	0.0521968	0.0422744	0.000102272	0.00994974	9.18788	4.61021	6.31277	YBR112C
1125	3	5	5	113.5	123.5	128	138	0.886719	0.894928	-0.120804	-0.111235	0.0095695	-0.00549035	5	5	0.0162936	0.0236133	0.324893	0.430749	1.12426	0.842229	-0.156833	YDL234C
1126	4	5	5	125.75	136.5	124	143	1.01411	0.954545	0.0133407	-0.0467683	-0.0601091	-0.0677286	5	5	0.0346073	0.0362269	0.0402362	0.100949	3.21299	2.29314	-0.771971	YGL142C
1127	5	5	5	110.75	122.25	124	127	0.893145	0.962598	-0.113319	-0.0384404	0.074879	-0.00567154	5	5	0.0104377	0.0116115	0.000733787	0.016546	7.21729	4.10161	-0.158624	YBL054W
1128	6	5	5	116	110.25	130	124	0.892308	0.889113	-0.114	-0.117766	-0.00376603	-0.026863	5	5	0.0237517	0.0201714	0.771943	0.831857	0.258845	0.184095	-0.368072	YBL082C
1129	7	5	5	113.75	113.5	134	126	0.848881	0.900794	-0.164056	-0.105152	0.0589041	-0.00502328	5	5	0.063723	0.0691426	0.161624	0.257801	1.82248	1.35557	-0.152217	YPL028W
1130	8	5	5	116.5	116.25	127	123	0.917323	0.945122	-0.0865967	-0.056915	0.0296818	-0.0831353	5	5	0.0576747	0.0497658	0.379071	0.48624	0.970032	0.721053	-0.924245	YDR541C
1131	9	5	5	144.25	132.75	134.5	127	1.07249	1.04528	0.0693367	0.0425343	-0.0268024	0.0149584	5	5	0.0491965	0.0494324	0.355584	0.462779	1.03399	0.770505	0.0452742	YNL246W
1132	10	5	5	134.25	115.75	149	125	0.901007	0.926	-0.104481	-0.0771731	0.0273082	-0.00345677	5	5	0.0300081	0.0362307	0.166311	0.262718	1.79389	1.33667	-0.136734	YOR213C
1133	11	5	5	126.75	136	139	147	0.911871	0.92517	-0.0928572	-0.0781414	0.0147158	-0.00446519	5	5	0.0394779	0.0290817	0.510054	0.608766	0.673239	0.496322	-0.146701	YMR073C
1134	12	5	5	39.75	38.5	132	140	0.301136	0.275	-1.2012	-1.29107	-0.0898701	-0.0954751	5	5	0.051927	0.0459868	0.0405988	0.10144	3.20402	2.28829	-1.04621	YOR169C
1135	13	5	5	54.25	98.75	123	115	0.441057	0.858696	-0.818699	-0.152759	0.66594	0.58015	5	5	0.0316468	0.0396229	2.95245e-05	0.007298	10.4303	4.92015	5.6314	YJL173C
1136	14	5	5	100.5	126.75	141	154	0.712766	0.823052	-0.341848	-0.19535	0.146497	0.114806	5	5	0.0529967	0.0536681	0.0116604	0.0510332	4.45156	2.97528	1.03213	YPR126C
1137	15	5	5	131	120.25	135	118	0.97037	1.01907	-0.0306828	0.0181598	0.0488426	0.00371492	5	5	0.0501002	0.0494277	0.146303	0.240203	1.92208	1.42627	-0.0658519	YLR067C
1138	16	5	5	142.75	136	131	114	1.08969	1.19298	0.0851718	0.176362	0.0911906	0.0118122	5	5	0.0304063	0.0299665	0.00928078	0.0455562	4.67981	3.08881	0.0141789	YAL010C
1139	17	5	5	173	173.75	187	184	0.925134	0.944293	-0.0781779	-0.0573544	0.0208235	-0.0285679	5	5	0.0391561	0.0542772	0.365525	0.472952	1.00642	0.748761	-0.384922	YBL102W
1140	1	6	5	131	130	124	135	1.05645	0.962963	0.0546961	-0.0380363	-0.0927324	-0.134818	6	5	0.0420723	0.0393394	0.0216545	0.069506	3.83254	2.66634	-1.43506	YPL217C
1141	2	6	5	137	129.5	131	137	1.0458	0.945255	0.0443257	-0.0568213	-0.101147	-0.194752	6	5	0.0395431	0.0549825	0.0144544	0.0561083	4.23675	2.88047	-2.02742	YOR018W
1142	3	6	5	175.5	187.25	128	138	1.37109	1.35688	0.314632	0.304588	-0.0100444	-0.0131902	6	5	0.0677646	0.0685371	0.786225	0.843311	0.240513	0.170419	-0.232936	YBR212W
1143	4	6	5	35.25	50.75	124	143	0.284274	0.354895	-1.25829	-1.03626	0.222026	0.215864	6	5	0.0233252	0.0269681	0.000316483	0.0133569	8.05824	4.31572	2.03095	YLR267W
1144	5	6	5	108.5	103	124	127	0.875	0.811024	-0.134078	-0.21076	-0.0766818	-0.140462	6	5	0.059123	0.0598965	0.0807956	0.157873	2.51583	1.84596	-1.49084	YFR024C-A
1145	6	6	5	120.75	118	130	124	0.928846	0.951613	-0.0739214	-0.0507918	0.0231296	0.0173057	6	5	0.0723916	0.0775824	0.56826	0.659812	0.565176	0.4158	0.0684743	YMR187C
1146	7	6	5	131.5	124.5	134	126	0.981343	0.988095	-0.0214435	-0.0130751	0.00836837	-0.0882453	6	5	0.0581452	0.0541824	0.792206	0.848559	0.232934	0.164216	-0.97475	YAL036C
1147	8	6	5	121	124.75	127	123	0.952756	1.01423	-0.0487921	0.0140891	0.0628812	-0.0435489	6	5	0.0231621	0.0258897	0.0122605	0.0520357	4.40137	2.95582	-0.532988	YIL077C
1148	9	6	5	34.5	41.5	134.5	127	0.256506	0.326772	-1.36155	-1.11857	0.242985	0.242931	6	5	0.0641488	0.0653246	0.00477107	0.0329637	5.34518	3.41235	2.29847	YOR145C
1149	10	6	5	130.5	110.25	149	125	0.875839	0.882	-0.133434	-0.126668	0.00676576	-0.0365805	6	5	0.0363965	0.041255	0.734763	0.802473	0.308207	0.220057	-0.464116	YOL046C
1150	11	6	5	134	138	139	147	0.964029	0.938776	-0.0368957	-0.0636673	-0.0267716	-0.00175146	6	5	0.0256333	0.0223927	0.127922	0.217493	2.05633	1.52559	-0.119879	YML011C
1151	12	6	5	135.75	148.5	132	140	1.02841	1.06071	0.0270306	0.058193	0.0311624	-0.00816168	6	5	0.0484211	0.0503093	0.288363	0.39343	1.24354	0.932852	-0.183236	YOR263C
1152	13	6	5	132	121.75	123	115	1.07317	1.0587	0.0703139	0.0569145	-0.0133994	-0.0221437	6	5	0.023004	0.011918	0.328245	0.43427	1.11399	0.834089	-0.321428	YMR153C-A
1153	14	6	5	102.5	124.5	141	154	0.72695	0.808442	-0.320237	-0.213062	0.107176	0.057829	6	5	0.0598778	0.0637996	0.0372914	0.0967032	3.28899	2.33611	0.468991	YDR461W
1154	15	6	5	87.5	79	135	118	0.648148	0.669492	-0.595445	-0.540903	0.0545426	-0.0333916	6	5	0.0517834	0.061535	0.125777	0.214762	2.07325	1.53823	-0.432598	YFL041W
1155	16	6	5	118.25	110.5	131	114	0.902672	0.969298	-0.102788	-0.0312961	0.0714922	-0.0492785	6	5	0.0476672	0.0442056	0.0576855	0.125782	2.85275	2.0732	-0.589618	YPL215W
1156	1	7	5	141	134.5	124	135	1.1371	0.996296	0.128191	-0.00395099	-0.132142	-0.12688	7	5	0.0495457	0.0440229	0.0128792	0.0533483	4.35214	2.93091	-1.3566	YER155C
1157	2	7	5	126.5	130	131	137	0.965649	0.948905	-0.0351201	-0.0527425	-0.0176224	-0.0756169	7	5	0.0284405	0.0177311	0.303369	0.407858	1.19281	0.896837	-0.849936	YNL023C
1158	3	7	5	113.75	128.5	128	138	0.888672	0.931159	-0.118344	-0.0713925	0.046952	0.040856	7	5	0.0252985	0.0293434	0.0339984	0.0917912	3.38144	2.38824	0.301236	YJL099W
1159	4	7	5	39.5	52	124	143	0.318548	0.363636	-1.14438	-1.0116	0.132781	0.0760388	7	5	0.0326998	0.0341106	0.00390301	0.0301131	5.54601	3.5028	0.648969	YLL004W
1160	5	7	5	34.25	42	124	127	0.27621	0.330709	-1.28823	-1.1068	0.18143	0.130424	7	5	0.0532212	0.0548534	0.0064544	0.0382174	5.04299	3.26446	1.18649	YBR028C
1161	6	7	5	88.75	90.25	130	124	0.682692	0.727823	-0.381849	-0.318823	0.0630262	0.0562898	7	5	0.0464525	0.0422428	0.0729439	0.14788	2.61807	1.91135	0.453778	YBR118W
1162	7	7	5	109.25	107	134	126	0.815299	0.849206	-0.204334	-0.163475	0.040859	-0.0167022	7	5	0.0172051	0.0189644	0.0177088	0.0618468	4.0337	2.7831	-0.267646	YGL213C
1163	8	7	5	84.75	119.75	127	123	0.667323	0.973577	-0.404876	-0.0269954	0.377881	0.214602	7	5	0.0200856	0.0260623	4.12921e-05	0.00840824	10.0948	4.77854	2.01847	YER016W
1164	9	7	5	133.25	108.75	134.5	127	0.990706	0.856299	-0.00972404	-0.155712	-0.145988	-0.129205	7	5	0.00847566	0.00871894	5.37812e-05	0.00840824	9.83059	4.77854	-1.37958	YDL173W
1165	10	7	5	149.25	143	149	125	1.00168	1.144	0.00153587	0.134445	0.132909	0.127459	7	5	0.0227211	0.0311971	0.00134183	0.0204024	6.61372	3.8921	1.15719	YPL107W
1166	11	7	5	188.75	175.5	139	147	1.35791	1.19388	0.30594	0.17704	-0.1289	-0.114788	7	5	0.0253189	0.0232338	0.00201874	0.0240628	6.20528	3.72709	-1.23708	YMR263W
1167	12	7	5	108.75	123.25	132	140	0.823864	0.880357	-0.194396	-0.127597	0.0667995	0.0403637	7	5	0.0392774	0.0396567	0.0424172	0.104188	3.1602	2.26156	0.296371	YCL001W-A
1168	13	7	5	43.75	36.75	123	115	0.355691	0.319565	-1.03387	-1.1416	-0.107724	-0.16378	7	5	0.0660269	0.0553314	0.0470234	0.110662	3.05711	2.20127	-1.7213	YJR071W
1169	14	7	5	117.5	134	141	154	0.833333	0.87013	-0.183092	-0.139155	0.0439375	-0.0310082	7	5	0.039988	0.0433813	0.115438	0.202715	2.15902	1.59595	-0.409042	YPR203W
1170	15	7	5	186	163.25	135	118	1.37778	1.38347	0.320392	0.324491	0.00409954	-0.16585	7	5	0.0288257	0.0251746	0.79458	0.850079	0.229942	0.162426	-1.74176	YBR038W
1171	16	7	5	115.75	102.5	131	114	0.883588	0.899123	-0.123866	-0.106756	0.01711	-0.0487268	7	5	0.0212379	0.0204356	0.205508	0.307227	1.58227	1.18017	-0.584165	YDR376W
1172	17	7	5	132	142.75	187	184	0.705882	0.775815	-0.348693	-0.254056	0.0946366	-0.00449324	7	5	0.0262603	0.0236227	0.00550551	0.0353828	5.20201	3.34153	-0.146978	YEL024W
1173	1	8	5	90.5	123.25	124	135	0.729839	0.912963	-0.314947	-0.0916896	0.223257	0.210982	8	5	0.046173	0.0525991	0.00234778	0.0252288	6.05429	3.67977	1.9827	YBR218C
1174	2	8	5	131	121.75	131	137	1	0.888686	-0.000854867	-0.118221	-0.117366	-0.139345	8	5	0.0344496	0.0436845	0.00646562	0.0382174	5.04126	3.26446	-1.4798	YDR207C
1175	3	8	5	129	141	128	138	1.00781	1.02174	0.00755555	0.0185677	0.0110121	0.0168276	8	5	0.0769844	0.0786583	0.793429	0.849577	0.231391	0.163017	0.0637485	YDR362C
1176	4	8	5	109	135	124	143	0.879032	0.944056	-0.12934	-0.0585861	0.0707535	0.0382447	8	5	0.0469729	0.0383673	0.0570969	0.124761	2.86301	2.08136	0.275427	YLR120C
1177	5	8	5	111.5	102.25	124	127	0.899194	0.805118	-0.106287	-0.216894	-0.110606	-0.138272	8	5	0.0165095	0.0148543	0.000898675	0.018014	7.01459	4.01661	-1.4692	YDL048C
1178	6	8	5	66.25	66.5	130	124	0.509615	0.53629	-0.67412	-0.623165	0.050955	0.0560078	8	5	0.0144977	0.0145043	0.00591492	0.0368616	5.13028	3.30059	0.45099	YDL001W
1179	7	8	5	121.75	119.75	134	126	0.908582	0.950397	-0.0990878	-0.0518965	0.0471913	0.0336749	8	5	0.127985	0.13116	0.51429	0.612549	0.664968	0.490126	0.230261	YDL134C
1180	8	8	5	129.25	140	127	123	1.01772	1.13821	0.0174206	0.129192	0.111771	-0.000265805	8	5	0.0241161	0.031739	0.00265711	0.0262887	5.93052	3.63862	-0.105196	YKR080W
1181	9	8	5	156	157.25	134.5	127	1.15985	1.23819	0.147751	0.213496	0.0657457	0.0588834	8	5	0.0180679	0.0164923	0.00535483	0.0350221	5.22976	3.35177	0.479412	YDL086W
1182	10	8	5	148	129	149	125	0.993289	1.032	-0.00690605	0.030521	0.037427	-0.0368254	8	5	0.0355126	0.0272215	0.125627	0.214624	2.07443	1.53887	-0.466536	YBR193C
1183	11	8	5	128.25	138.75	139	147	0.922662	0.943878	-0.0805735	-0.0579063	0.0226672	0.0179405	8	5	0.0311634	0.026008	0.241735	0.345875	1.41991	1.06168	0.0747486	YMR042W
1184	12	8	5	92.75	107.25	132	140	0.702652	0.766071	-0.353625	-0.267898	0.0857266	0.0395031	8	5	0.0910235	0.0849826	0.156136	0.251382	1.85703	1.38078	0.287865	YPR130C
1185	13	8	5	133.25	121.5	123	115	1.08333	1.05652	0.0796498	0.0541356	-0.0255142	-0.0690467	8	5	0.0224922	0.0175656	0.108052	0.192898	2.22514	1.6456	-0.784999	YOR029W
1186	14	8	5	115.25	125.75	141	154	0.817376	0.816558	-0.202231	-0.203195	-0.00096373	-0.0316429	8	5	0.0721327	0.0668764	0.98036	0.986691	0.0198351	0.013398	-0.415315	YML007C-A
1187	15	8	5	126	114	135	118	0.933333	0.966102	-0.0706981	-0.0369214	0.0337767	-0.0266689	8	5	0.0710403	0.0587767	0.4118	0.517573	0.887218	0.658606	-0.366154	YPR156C
1188	16	8	5	124	111.75	131	114	0.946565	0.980263	-0.0557996	-0.0201839	0.0356157	-0.0917175	8	5	0.0539746	0.0524545	0.2786	0.384586	1.27798	0.955588	-1.00907	YPL227C
1189	1	9	5	115.5	126.5	124	135	0.931452	0.937037	-0.0724401	-0.0651668	0.00727334	0.0232263	9	5	0.0493899	0.0532101	0.787559	0.844452	0.238816	0.169067	0.126991	YER172C
1190	2	9	5	133.5	138.5	131	137	1.01908	1.01095	0.0187836	0.0107026	-0.00808102	-0.0367498	9	5	0.0186482	0.00801805	0.449877	0.552618	0.79878	0.593088	-0.465789	YBR079C
1191	3	9	5	95.5	104.75	128	138	0.746094	0.759058	-0.294015	-0.277599	0.0164159	0.0385563	9	5	0.0889651	0.0847636	0.736604	0.80406	0.305705	0.218081	0.278506	YOR080W
1192	4	9	5	116.5	142.75	124	143	0.939516	0.998252	-0.0625639	-0.00176662	0.0607973	-0.0167484	9	5	0.0157405	0.00914345	0.00451009	0.0321007	5.40144	3.43888	-0.268104	YPR155C
1193	5	9	5	117	140.5	124	127	0.943548	1.1063	-0.0596088	0.0982088	0.157818	0.168518	9	5	0.116626	0.122724	0.0733877	0.14834	2.612	1.90825	1.56299	YDL197C
1194	6	9	5	119.75	121	130	124	0.921154	0.975806	-0.0822042	-0.0246097	0.0575945	0.0896353	9	5	0.0142241	0.0241235	0.0039352	0.0302221	5.53779	3.49918	0.783351	YDL233W
1195	7	9	5	125	125	134	126	0.932836	0.992063	-0.0705293	-0.00803218	0.0624972	0.0391186	9	5	0.0564685	0.0527228	0.113727	0.200439	2.17395	1.60724	0.284064	YHR201C
1196	8	9	5	112.25	123.75	127	123	0.883858	1.0061	-0.124616	0.00576773	0.130384	0.0256893	9	5	0.0361033	0.0374153	0.00547224	0.0352782	5.20807	3.34449	0.151334	YHR034C
1197	9	9	5	167.25	147	134.5	127	1.24349	1.15748	0.217904	0.146096	-0.0718083	-0.0504602	9	5	0.0242811	0.0210288	0.00965348	0.0463992	4.64044	3.07047	-0.601298	YDR054C
1198	10	9	5	123.25	111	149	125	0.827181	0.888	-0.190296	-0.11984	0.0704561	0.0296811	9	5	0.0613734	0.0579807	0.105376	0.189312	2.25022	1.66436	0.190787	YCL076W
1199	11	9	5	141	148.25	139	147	1.01439	1.0085	0.013995	0.00814712	-0.00584787	-0.0107258	9	5	0.0511623	0.0497991	0.833876	0.880932	0.181671	0.126774	-0.208578	YOL029C
1200	12	9	5	147.25	166.25	132	140	1.11553	1.1875	0.108684	0.170938	0.0622537	-0.0535923	9	5	0.0728583	0.0636399	0.186002	0.285319	1.682	1.25415	-0.632254	YCR087C-A
1201	13	9	5	95.25	93.75	123	115	0.77439	0.815217	-0.256438	-0.204646	0.0517919	-0.0244697	9	5	0.0355459	0.0474735	0.0617915	0.131381	2.78399	2.02966	-0.344417	YKL058W
1202	14	9	5	118.75	139.25	141	154	0.842199	0.904221	-0.171925	-0.100973	0.0709524	0.0098787	9	5	0.0460562	0.0539021	0.0540882	0.120467	2.91714	2.11638	-0.00493154	YDR139C
1203	15	9	5	100.5	92.75	135	118	0.744444	0.786017	-0.295768	-0.241168	0.0546002	-0.0350326	9	5	0.0503241	0.050265	0.118463	0.206053	2.13316	1.57962	-0.448817	YDL035C
1204	16	9	5	123	104.5	131	114	0.938931	0.916667	-0.0640582	-0.0870459	-0.0229877	-0.0705177	9	5	0.0497461	0.0495424	0.423547	0.529031	0.859091	0.636709	-0.799538	YGR121C
1205	17	9	5	42.25	47.75	187	184	0.225936	0.259511	-1.48812	-1.34911	0.139017	0.0888958	9	5	0.0256922	0.0193105	0.00168805	0.0224542	6.38418	3.79628	0.776042	YFL005W
1206	1	10	5	118.25	123.75	124	135	0.953629	0.916667	-0.0479382	-0.0870175	-0.0390793	-0.000181727	10	5	0.0316165	0.0316248	0.0898983	0.170187	2.40908	1.77086	-0.104365	YGL062W
1207	2	10	5	115.25	118	131	137	0.879771	0.861314	-0.129869	-0.149532	-0.019663	-0.0461638	10	5	0.0747234	0.057973	0.635117	0.717009	0.453946	0.332668	-0.558834	YIL038C
1208	3	10	5	118.75	121.75	128	138	0.927734	0.882246	-0.0766579	-0.125392	-0.048734	-0.0353237	10	5	0.0638238	0.0591448	0.224169	0.32613	1.49536	1.12046	-0.451694	YNL103W
1209	4	10	5	120	145	124	143	0.967742	1.01399	-0.0335022	0.0135441	0.0470463	-0.0144872	10	5	0.0389352	0.0348162	0.0944525	0.176146	2.35966	1.73644	-0.245754	YLR253W
1210	5	10	5	110	105.75	124	127	0.887097	0.832677	-0.120109	-0.18359	-0.0634802	-0.00960216	10	5	0.0641207	0.0602351	0.142055	0.235273	1.95154	1.44701	-0.197473	YDR523C
1211	6	10	5	117	107	130	124	0.9	0.862903	-0.105636	-0.147987	-0.0423509	-0.0527606	10	5	0.0601776	0.0457661	0.253991	0.35888	1.37046	1.02477	-0.624034	YDR263C
1212	7	10	5	119.5	111.75	134	126	0.891791	0.886905	-0.115512	-0.120045	-0.004533	0.0130584	10	5	0.0528814	0.057892	0.874789	0.91147	0.133772	0.0926965	0.026495	YGL248W
1213	8	10	5	108.75	124	127	123	0.856299	1.00813	-0.15527	0.00791593	0.163186	0.0774228	10	5	0.0352931	0.0295079	0.00267557	0.0262887	5.92359	3.63862	0.662647	YMR180C
1214	9	10	5	127.5	127.75	134.5	127	0.947955	1.00591	-0.0538248	0.00568251	0.0595073	0.024336	10	5	0.0413592	0.0327891	0.0636546	0.134288	2.75428	2.00776	0.137959	YDR099W
1215	10	10	5	138.25	127	149	125	0.927852	1.016	-0.0751078	0.0158578	0.0909656	0.0955138	10	5	0.0306807	0.0277793	0.00958466	0.046211	4.64759	3.07454	0.841452	YDL169C
1216	11	10	5	103.5	115	139	147	0.744604	0.782313	-0.431	-0.422922	0.00807855	-0.00849173	10	5	0.126701	0.130511	0.906595	0.935352	0.0980592	0.0668328	-0.186498	YMR135W-A
1217	12	10	5	108.5	133.25	132	140	0.82197	0.951786	-0.196355	-0.0496861	0.146669	0.0493101	10	5	0.0206614	0.0289813	0.00075708	0.0165505	7.18604	4.10134	0.384793	YLR445W
1218	13	10	5	129.75	120.75	123	115	1.05488	1.05	0.052949	0.04863	-0.00431899	-0.0556498	10	5	0.0487224	0.0418906	0.870575	0.908008	0.138601	0.0965017	-0.652589	YPR039W
1219	14	10	5	38.75	43.5	141	154	0.274823	0.282468	-1.29169	-1.26479	0.0269056	-0.0420794	10	5	0.0485049	0.0448136	0.348193	0.454298	1.055	0.789001	-0.518465	YOR314W-A
1220	15	10	5	46.5	43.75	135	118	0.344444	0.370763	-1.06645	-0.994303	0.0721489	0.0229547	10	5	0.111009	0.118143	0.284505	0.390403	1.25701	0.940576	0.124307	YDR292C
1221	16	10	5	145.75	132.5	131	114	1.1126	1.16228	0.104661	0.14981	0.0451496	-0.0314331	10	5	0.0667384	0.068424	0.268978	0.374204	1.31313	0.982955	-0.413241	YCR021C
1222	1	11	5	119.25	126.25	124	135	0.961694	0.935185	-0.0395428	-0.0672199	-0.0276771	0.00936662	11	5	0.0523901	0.0468239	0.368263	0.475606	0.998959	0.743166	-0.0099927	YDL171C
1223	2	11	5	139.25	148.25	131	137	1.06298	1.08212	0.0606802	0.0787067	0.0180265	-0.00599888	11	5	0.0498148	0.0425475	0.521554	0.619898	0.650943	0.4782	-0.161859	YIL130W
1224	3	11	5	43.25	44.75	128	138	0.337891	0.324275	-1.08624	-1.12936	-0.0431193	-0.0415836	11	5	0.0800497	0.0736058	0.360252	0.46778	1.02095	0.759757	-0.513564	YOR299W
1225	4	11	5	122.25	138.5	124	143	0.985887	0.968531	-0.014501	-0.0329486	-0.0184476	-0.0890788	11	5	0.0526641	0.0454331	0.534015	0.629582	0.627331	0.462699	-0.982988	YKR019C
1226	5	11	5	100.75	118	124	127	0.8125	0.929134	-0.208953	-0.0740999	0.134854	0.154918	11	5	0.0510391	0.0445289	0.013218	0.0541756	4.32617	2.91552	1.42858	YGL122C
1227	6	11	5	115.5	116	130	124	0.888462	0.935484	-0.119315	-0.0672306	0.052084	0.0677722	11	5	0.0415791	0.0386258	0.0872983	0.166693	2.43842	1.7916	0.567265	YDR254W
1228	7	11	5	116.75	112.5	134	126	0.871269	0.892857	-0.138392	-0.113515	0.0248776	0.0434834	11	5	0.0386966	0.0382844	0.288778	0.393638	1.2421	0.932324	0.327204	YJL164C
1229	8	11	5	95	98.5	127	123	0.748031	0.800813	-0.290449	-0.223445	0.0670038	-0.00446557	11	5	0.0649406	0.0607009	0.131051	0.221761	2.03217	1.50615	-0.146705	YJR079W
1230	9	11	5	110.5	107.75	134.5	127	0.821561	0.848425	-0.196642	-0.164887	0.0317542	-0.00451188	11	5	0.0238657	0.0244835	0.076269	0.151888	2.57349	1.88461	-0.147162	YDR233C
1231	10	11	5	155.5	125.75	149	125	1.04362	1.006	0.0420914	0.00581634	-0.036275	-0.0296428	11	5	0.0534359	0.043257	0.267657	0.372907	1.31805	0.986426	-0.395546	YCR004C
1232	11	11	5	142.25	163.5	139	147	1.02338	1.11224	0.0214616	0.106254	0.0847929	0.0645678	11	5	0.0490739	0.0436308	0.0407668	0.101677	3.19989	2.28595	0.535594	YPL052W
1233	12	11	5	112.75	138.25	132	140	0.854167	0.9875	-0.158175	-0.0130946	0.14508	0.0478555	11	5	0.0570781	0.0574566	0.0147077	0.05643	4.21938	2.87475	0.370416	YEL028W
1234	13	11	5	102	104.5	123	115	0.829268	0.908696	-0.18795	-0.0962148	0.0917357	0.0169278	11	5	0.0442287	0.0242647	0.025453	0.0764859	3.67092	2.57065	0.0647392	YLR012C
1235	14	11	5	119	145	141	154	0.843972	0.941558	-0.170775	-0.0604939	0.110281	0.0544621	11	5	0.0777543	0.0779743	0.0658272	0.137522	2.72072	1.98397	0.435713	YBL108W
1236	15	11	5	60	70.5	135	118	0.444444	0.597458	-0.81156	-0.515148	0.296412	0.184449	11	5	0.0397916	0.0309505	0.000656245	0.0163009	7.32898	4.11654	1.72045	YGL238W
1237	16	11	5	119.25	114.75	131	114	0.910305	1.00658	-0.0948158	0.00608619	0.100902	0.0196537	11	5	0.0709852	0.0696244	0.06549	0.137001	2.72586	1.98776	0.0916805	YIL090W
1238	17	11	5	222.5	207.25	187	184	1.18984	1.12636	0.172698	0.118077	-0.0546216	-0.0936926	11	5	0.0292292	0.038809	0.0334028	0.0906542	3.39912	2.4007	-1.02859	YKL119C
1239	1	12	5	123.5	119.25	124	135	0.995968	0.883333	-0.00414697	-0.124794	-0.120647	-0.0723785	12	5	0.0516677	0.0480022	0.0185387	0.063174	3.98789	2.76186	-0.817929	YGR233C
1240	2	12	5	113.75	128	131	137	0.868321	0.934307	-0.142472	-0.0687707	0.0737016	0.0581409	12	5	0.0291856	0.046664	0.0149735	0.0569872	4.20147	2.86493	0.472073	YDL126C
1241	3	12	5	163.75	170	128	138	1.2793	1.23188	0.24542	0.207834	-0.0375864	-0.0301184	12	5	0.0887022	0.0775013	0.458988	0.561486	0.778732	0.577169	-0.400247	YLR330W
1242	4	12	5	48.5	77.25	124	143	0.391129	0.54021	-0.938984	-0.617069	0.321915	0.260086	12	5	0.0537132	0.0535819	0.00124918	0.0197029	6.68527	3.92699	2.46802	YMR105C
1243	5	12	5	139.75	127	124	127	1.12702	1	0.119224	-0.00180295	-0.121027	-0.120429	12	5	0.0951741	0.0896132	0.0844375	0.162879	2.47174	1.81475	-1.29284	YHR113W
1244	6	12	5	118.75	108	130	124	0.913462	0.870968	-0.0907665	-0.138617	-0.047851	-0.0184826	12	5	0.0546417	0.0491353	0.178165	0.275644	1.72504	1.28865	-0.285243	YER101C
1245	7	12	5	106	98	134	126	0.791045	0.777778	-0.235375	-0.252032	-0.016657	0.0207064	12	5	0.0940433	0.0910357	0.746594	0.812689	0.292233	0.207407	0.102085	YGR052W
1246	8	12	5	97.75	101	127	123	0.769685	0.821138	-0.262771	-0.197186	0.0655847	0.0335662	12	5	0.0651886	0.0596061	0.137696	0.229818	1.9827	1.47047	0.229187	YNL215W
1247	9	12	5	127.75	115.75	134.5	127	0.949814	0.911417	-0.0519525	-0.0930011	-0.0410486	-0.0728108	12	5	0.0321933	0.0297791	0.0839333	0.162286	2.47773	1.81839	-0.822202	YGL050W
1248	10	12	5	148	126.5	149	125	0.993289	1.012	-0.00725903	0.0113969	0.0186559	0.0171619	12	5	0.0671549	0.0638225	0.617224	0.70202	0.482524	0.353793	0.0670524	YDR078C
1249	11	12	5	153.25	157.25	139	147	1.10252	1.06973	0.0972691	0.0673299	-0.0299392	-0.064877	12	5	0.0390848	0.0415071	0.223038	0.325093	1.50041	1.12365	-0.743787	YOL067C
1250	12	12	5	115.75	142	132	140	0.876894	1.01429	-0.131547	0.0141722	0.145719	0.044194	12	5	0.0225899	0.0236822	0.00100522	0.0184999	6.90255	3.98999	0.334227	YMR252C
1251	13	12	5	114	103	123	115	0.926829	0.895652	-0.0769004	-0.11037	-0.0334691	-0.0848589	12	5	0.0683436	0.0539372	0.399593	0.505696	0.91731	0.681819	-0.941281	YPR170C
1252	14	12	5	128.75	146.75	141	154	0.913121	0.952922	-0.0910585	-0.0489293	0.0421292	-0.0277183	12	5	0.0314897	0.0401164	0.0753211	0.150646	2.58599	1.89283	-0.376525	YOR008W-B
1253	15	12	5	130.25	105.5	135	118	0.964815	0.894068	-0.0365246	-0.112165	-0.0756401	-0.16769	12	5	0.0541645	0.0599034	0.0682499	0.140977	2.68458	1.95916	-1.75995	YBR069C
1254	16	12	5	98.75	92	131	114	0.753817	0.807018	-0.283426	-0.214677	0.0687487	0.0395242	12	5	0.0640743	0.0649029	0.121175	0.20964	2.11052	1.56236	0.288073	YML019W
1255	1	13	5	125.25	117.5	124	135	1.01008	0.87037	0.00956966	-0.139156	-0.148725	-0.0764733	13	5	0.0551524	0.0623294	0.0124916	0.0526279	4.3827	2.94451	-0.8584	YMR207C
1256	2	13	5	124	135.75	131	137	0.946565	0.990876	-0.0554974	-0.0094668	0.0460306	-0.013456	13	5	0.0519222	0.0399191	0.174329	0.271964	1.74681	1.30209	-0.235562	YOL090W
1257	3	13	5	45.75	54.5	128	138	0.357422	0.394928	-1.02995	-0.930314	0.0996353	0.079607	13	5	0.0822127	0.0810259	0.0938456	0.175475	2.3661	1.74026	0.684236	YCL039W
1258	4	13	5	116.75	161.5	124	143	0.941532	1.12937	-0.0603824	0.12074	0.181123	0.125563	13	5	0.0564968	0.0595488	0.00768691	0.041206	4.86824	3.18917	1.13844	YMR092C
1259	5	13	5	108	99.25	124	127	0.870968	0.781496	-0.139602	-0.246835	-0.107232	-0.0428577	13	5	0.0733115	0.0612862	0.0612282	0.130629	2.79315	2.0354	-0.526157	YGR227W
1260	6	13	5	184.5	180.5	130	124	1.41923	1.45565	0.350104	0.375212	0.025108	0.0462976	13	5	0.027709	0.0179736	0.16761	0.264393	1.78611	1.33032	0.355018	YJL044C
1261	7	13	5	122.25	110.5	134	126	0.912313	0.876984	-0.0922853	-0.131689	-0.0394033	0.0260618	13	5	0.0362623	0.0390419	0.118096	0.205817	2.13626	1.58077	0.155016	YMR017W
1262	8	13	5	83	100.5	127	123	0.653543	0.817073	-0.425492	-0.202089	0.223403	0.213777	13	5	0.0295366	0.0344131	0.000627195	0.0160903	7.37425	4.12954	2.01032	YKR081C
1263	9	13	5	119.25	117	134.5	127	0.886617	0.92126	-0.120918	-0.0823371	0.0385812	0.0646988	13	5	0.0433261	0.0459122	0.17295	0.270678	1.75476	1.30682	0.536888	YFR041C
1264	10	13	5	128.5	110.5	149	125	0.862416	0.884	-0.148175	-0.123976	0.0241998	0.0727632	13	5	0.0628206	0.0635058	0.497151	0.597386	0.698862	0.515192	0.616594	YDL139C
1265	11	13	5	117.75	149.5	139	147	0.847122	1.01701	-0.166152	0.0166777	0.18283	0.14517	13	5	0.046393	0.0401484	0.00425584	0.0313975	5.45946	3.46103	1.33224	YKL190W
1266	12	13	5	152.25	169.5	132	140	1.15341	1.21071	0.142611	0.19056	0.0479493	-0.0509366	13	5	0.0487878	0.0533643	0.144059	0.237615	1.93753	1.4371	-0.606006	YGR293C
1267	13	13	5	116.75	110.75	123	115	0.949187	0.963043	-0.0535592	-0.037888	0.0156712	-0.0732107	13	5	0.0617635	0.052024	0.646787	0.728074	0.435738	0.317353	-0.826154	YLR408C
1268	14	13	5	115.25	131.5	141	154	0.817376	0.853896	-0.201815	-0.157967	0.0438478	-0.0125558	13	5	0.0224369	0.0189273	0.0297511	0.08493	3.51489	2.46593	-0.226665	YDR377W
1269	15	13	5	114.75	107	135	118	0.85	0.90678	-0.162716	-0.0982272	0.0644889	-0.00634383	13	5	0.0357535	0.0370165	0.0365703	0.0955487	3.30852	2.34812	-0.165269	YKL068W
1270	16	13	5	106.5	98.25	131	114	0.812977	0.861842	-0.207196	-0.149245	0.0579502	0.00457655	13	5	0.046747	0.0468513	0.0893243	0.169512	2.41548	1.77483	-0.0573358	YOL062C
1271	17	13	5	40.75	50	187	184	0.217914	0.271739	-1.52556	-1.30506	0.220497	0.246409	13	5	0.0664467	0.0549036	0.00696928	0.0393181	4.96624	3.23607	2.33284	YLR262C
1272	1	14	5	127	119.5	124	135	1.02419	0.885185	0.0238745	-0.122109	-0.145984	-0.0579445	14	5	0.0175719	0.0285594	0.00047456	0.0145734	7.65312	4.22855	-0.67527	YPR049C
1273	2	14	5	112.75	136.5	131	137	0.860687	0.99635	-0.150332	-0.00367654	0.146656	0.098923	14	5	0.0328541	0.0353436	0.00296468	0.0271392	5.82099	3.60678	0.875148	YMR102C
1274	3	14	5	123.5	125.25	128	138	0.964844	0.907609	-0.0362529	-0.0970919	-0.0608391	-0.0484351	14	5	0.0522181	0.0554237	0.10213	0.185458	2.28151	1.68493	-0.581282	YNL045W
1275	4	14	5	35.75	48.75	124	143	0.288306	0.340909	-1.244	-1.07639	0.167606	0.112573	14	5	0.0474422	0.0566564	0.00582827	0.0368463	5.14504	3.301	1.01006	YGR241C
1276	5	14	5	33	54.5	124	127	0.266129	0.429134	-1.32469	-0.846114	0.47858	0.508804	14	5	0.0531188	0.0567525	0.000372793	0.0142576	7.89449	4.25046	4.92625	YMR070W
1277	6	14	5	135	121	130	124	1.03846	0.975806	0.0371701	-0.02574	-0.0629101	-0.0350351	14	5	0.03023	0.0322525	0.0252298	0.0759431	3.67973	2.57777	-0.448842	YHR132C
1278	7	14	5	125.75	114.5	134	126	0.938433	0.90873	-0.0647112	-0.0963751	-0.031664	0.0595912	14	5	0.0641955	0.061257	0.396628	0.502659	0.924757	0.687844	0.486407	YLR224W
1279	8	14	5	36	47.75	127	123	0.283465	0.388211	-1.26318	-0.946355	0.316828	0.343855	14	5	0.0930931	0.0963045	0.00648495	0.0382174	5.03827	3.26446	3.29596	YGL103W
1280	9	14	5	107.25	119.75	134.5	127	0.797398	0.942913	-0.227115	-0.0589637	0.168151	0.157853	14	5	0.0298041	0.0327992	0.00149267	0.0216947	6.50719	3.83069	1.45759	YLR064W
1281	10	14	5	151.75	121.25	149	125	1.01846	0.97	0.0172835	-0.0306165	-0.0479	-0.0375856	14	5	0.0444061	0.0344522	0.119873	0.207869	2.12132	1.57085	-0.47405	YMR147W
1282	11	14	5	127.5	158	139	147	0.917266	1.07483	-0.087012	0.0718849	0.158897	0.0756401	14	5	0.0588565	0.0629709	0.0124517	0.0525197	4.3859	2.94657	0.645028	YPL038W
1283	12	14	5	157.75	172.5	132	140	1.19508	1.23214	0.178126	0.208441	0.0303153	-0.0848174	14	5	0.0259284	0.0328357	0.10137	0.184688	2.28898	1.68909	-0.94087	YNR005C
1284	13	14	5	112.5	112	123	115	0.914634	0.973913	-0.0893596	-0.0270967	0.0622629	0.0255087	14	5	0.0239988	0.0365173	0.0139008	0.0551606	4.27581	2.89751	0.149549	YAL044W-A
1285	14	14	5	139.5	153.75	141	154	0.989362	0.998377	-0.0108692	-0.00185945	0.00900977	-0.0332468	14	5	0.0204812	0.0235859	0.443741	0.547453	0.812514	0.602478	-0.431166	YFR012W-A
1286	15	14	5	106	100.75	135	118	0.785185	0.853814	-0.242222	-0.160211	0.0820107	-0.00895005	14	5	0.0644607	0.0534239	0.0843456	0.16279	2.47283	1.8153	-0.191027	YOR175C
1287	16	14	5	61	57.5	131	114	0.465649	0.504386	-0.764788	-0.684526	0.0802619	0.0271798	14	5	0.0477766	0.0481041	0.043737	0.106216	3.12956	2.24228	0.166066	YNL180C
1288	1	15	5	108	110.5	124	135	0.870968	0.818519	-0.138974	-0.200594	-0.0616206	0.0446883	15	5	0.0467563	0.0481385	0.0779347	0.154188	2.55188	1.86959	0.339113	YCR093W
1289	2	15	5	158.5	176.75	131	137	1.20992	1.29015	0.190027	0.254485	0.0644573	-0.0137416	15	5	0.0329976	0.0485289	0.0297859	0.08493	3.51372	2.46593	-0.238385	YDL190C
1290	3	15	5	129	135.25	128	138	1.00781	0.980072	0.0069309	-0.021901	-0.0288319	0.0475461	15	5	0.0726391	0.0680564	0.485284	0.586177	0.72302	0.534133	0.367358	YJR030C
1291	4	15	5	40.25	52.5	124	143	0.324597	0.367133	-1.12705	-1.00288	0.124169	0.116027	15	5	0.102387	0.0824056	0.0937072	0.175475	2.36758	1.74026	1.0442	YDL229W
1292	5	15	5	159.25	151.25	124	127	1.28427	1.19094	0.249294	0.174388	-0.0749064	-0.0132437	15	5	0.0253787	0.0270502	0.00970709	0.0465069	4.6349	3.06816	-0.233464	YML096W
1293	6	15	5	152	138	130	124	1.16923	1.1129	0.155144	0.106139	-0.0490046	-0.0148961	15	5	0.0361814	0.0270429	0.0732368	0.148185	2.61406	1.90929	-0.249795	YMR191W
1294	7	15	5	133	127.25	134	126	0.992537	1.00992	-0.00778551	0.00917818	0.0169637	0.10341	15	5	0.0392528	0.041694	0.450983	0.553539	0.796327	0.591423	0.919499	YOL136C
1295	8	15	5	152	120.5	127	123	1.19685	0.979675	0.179321	-0.021103	-0.200424	-0.164854	15	5	0.0244418	0.0388661	0.000493343	0.0147672	7.61431	4.21535	-1.73192	YLR097C
1296	9	15	5	123.5	119.25	134.5	127	0.918216	0.938976	-0.0856817	-0.0646661	0.0210156	0.0679661	15	5	0.0398091	0.0315021	0.36856	0.475892	0.998151	0.742565	0.569182	YFR047C
1297	10	15	5	149.25	140.75	149	125	1.00168	1.126	0.0010142	0.117834	0.11682	0.140991	15	5	0.0447068	0.0367318	0.0136293	0.0548517	4.29553	2.90312	1.29093	YGL061C
1298	11	15	5	147	172.25	139	147	1.05755	1.17177	0.0558082	0.157923	0.102115	0.0200455	15	5	0.0410476	0.0334595	0.0156016	0.0577213	4.16038	2.85213	0.095553	YBL072C
1299	12	15	5	143	166.5	132	140	1.08333	1.18929	0.0782346	0.172861	0.0946265	-0.0575828	15	5	0.0684919	0.070276	0.0699681	0.143622	2.65972	1.94057	-0.671694	YHR217C
1300	13	15	5	103.5	104.25	123	115	0.841463	0.906522	-0.17392	-0.0989868	0.0749334	0.0588402	15	5	0.0942705	0.100006	0.210111	0.311493	1.56012	1.16638	0.478985	YML089C
1301	14	15	5	170.25	169	141	154	1.20745	1.0974	0.187918	0.0927272	-0.095191	-0.127505	15	5	0.0402279	0.0360729	0.0178826	0.062236	4.02393	2.77682	-1.36278	YDR510W
1302	15	15	5	135.5	135.25	135	118	1.0037	1.14619	0.00347411	0.135807	0.132333	0.0813457	15	5	0.0546252	0.0378046	0.0167752	0.0600457	4.08785	2.81265	0.70142	YGL137W
1303	16	15	5	152.25	174.25	131	114	1.16221	1.52851	0.150204	0.424094	0.27389	0.218782	15	5	0.021027	0.0233385	0.000124074	0.0103131	8.99463	4.57435	2.05978	YOR320C
1304	17	15	5	187.25	171.5	187	184	1.00134	0.932065	-0.00373974	-0.0706732	-0.0669334	-0.0930147	15	5	0.098761	0.092464	0.26829	0.373497	1.31569	0.984846	-1.02189	YLR268W
1305	1	16	5	198.5	210.25	124	135	1.60081	1.55741	0.461463	0.427473	-0.0339899	0.0289873	16	5	0.0532532	0.0207956	0.291617	0.396671	1.23231	0.924649	0.18393	YLR272C
1306	2	16	5	166.75	213	131	137	1.2729	1.55474	0.227123	0.423442	0.196319	0.0507504	16	5	0.0623921	0.0493286	0.00810492	0.0423521	4.81528	3.16174	0.399028	YDL056W
1307	3	16	5	183.5	185.5	128	138	1.43359	1.3442	0.341279	0.279044	-0.0622352	-0.0131634	16	5	0.0306445	0.0483852	0.0269055	0.0796434	3.61542	2.5302	-0.23267	YOR138C
1308	4	16	5	52.5	69	124	143	0.423387	0.482517	-0.872338	-0.739842	0.132495	0.121044	16	5	0.100237	0.107554	0.0774139	0.153449	2.55859	1.87439	1.09379	YJL008C
1309	5	16	5	189.5	200	124	127	1.52823	1.5748	0.412196	0.443557	0.0313603	0.0297261	16	5	0.0432616	0.11343	0.242986	0.346855	1.41475	1.05885	0.191232	YNL022C
1310	6	16	5	199.25	199	130	124	1.53269	1.60484	0.422446	0.460269	0.0378229	0.011561	16	5	0.0760623	0.0358797	0.393272	0.499625	0.933254	0.693898	0.0116954	YKL132C
1311	7	16	5	189.75	183	134	126	1.41604	1.45238	0.330761	0.356766	0.026005	0.0552841	16	5	0.0778356	0.0925641	0.551819	0.645132	0.594536	0.4383	0.443837	YML066C
1312	8	16	5	186.25	165.25	127	123	1.46654	1.3435	0.377486	0.275336	-0.10215	-0.0812508	16	5	0.122516	0.0799615	0.193999	0.294255	1.6399	1.22331	-0.905619	YDR175C
1313	9	16	5	185.75	180.25	134.5	127	1.38104	1.41929	0.313084	0.340564	0.0274804	0.0147503	16	5	0.0179657	0.0319406	0.0550277	0.121603	2.89992	2.10699	0.0432177	YLR150W
1314	10	16	5	208.5	183.5	149	125	1.39933	1.468	0.32646	0.377578	0.0511176	0.0311439	16	5	0.0308161	0.060806	0.0451352	0.108034	3.09809	2.22531	0.205246	YMR222C
1315	11	16	5	206.25	242.75	139	147	1.48381	1.65136	0.389304	0.497909	0.108605	-0.0254479	16	5	0.0757912	0.0684126	0.0642651	0.135302	2.74474	2.00025	-0.354086	YPL148C
1316	12	16	5	133.25	171.5	132	140	1.00947	1.225	-0.00538155	0.190785	0.196166	0.138676	16	5	0.027822	0.0215456	0.000772436	0.0166559	7.16596	4.09499	1.26805	YOL012C
1317	13	16	5	152.75	158.25	123	115	1.24187	1.37609	0.199144	0.312363	0.113218	0.0587523	16	5	0.0898745	0.0650606	0.0862164	0.165224	2.45089	1.80045	0.478116	YBL094C
1318	14	16	5	102.5	132.25	141	154	0.72695	0.858766	-0.335765	-0.162554	0.173211	0.15859	16	5	0.0661545	0.0688728	0.0135538	0.0546259	4.30109	2.90725	1.46487	YLR149C-A
1319	15	16	5	46.75	55.5	135	118	0.346296	0.470339	-1.06332	-0.762084	0.301232	0.206715	16	5	0.151139	0.144701	0.0282637	0.0821427	3.56618	2.4993	1.94052	YKL174C
1320	16	16	5	236.25	193.75	131	114	1.80344	1.69956	0.576175	0.521962	-0.0542123	-0.0644302	16	5	0.0511376	0.0341155	0.124153	0.213097	2.08624	1.54601	-0.739371	YBL050W
1321	1	1	6	206.25	207.25	124	135	1.66331	1.53519	0.503165	0.416568	-0.0865971	-0.0329639	1	6	0.0584136	0.0695457	0.0593072	0.127666	2.82503	2.05834	-0.428371	YCR081W
1322	2	1	6	187	209.75	131	137	1.42748	1.53102	0.348358	0.410858	0.0624993	-0.0240645	1	6	0.0857162	0.0779985	0.240839	0.344909	1.42363	1.06447	-0.340412	YDR096W
1323	3	1	6	183.25	206.75	128	138	1.43164	1.49819	0.35355	0.387789	0.0342381	0.0326252	1	6	0.0930401	0.0719361	0.515063	0.613352	0.663467	0.488816	0.219886	YMR163C
1324	4	1	6	58	81.25	124	143	0.467742	0.568182	-0.76021	-0.567156	0.193055	0.172617	1	6	0.0993716	0.0578926	0.0302118	0.0854156	3.49952	2.46023	1.60351	YOR027W
1325	5	1	6	166.5	191	124	127	1.34274	1.50394	0.286003	0.393791	0.107788	-0.0139577	1	6	0.0479841	0.0209062	0.0205803	0.0672419	3.88342	2.69946	-0.240521	YDR111C
1326	6	1	6	170	184.75	130	124	1.30769	1.48992	0.262466	0.385126	0.122661	-0.111851	1	6	0.0699512	0.0320367	0.0392814	0.0998567	3.237	2.30402	-1.20806	YOR244W
1327	7	1	6	186.75	192.25	134	126	1.39366	1.52579	0.32342	0.415106	0.0916852	-0.00431301	1	6	0.0171271	0.0282533	0.00174204	0.0227103	6.3527	3.78494	-0.145197	YNR015W
1328	8	1	6	154.25	175	127	123	1.21457	1.42276	0.190361	0.343421	0.153059	-0.00347743	1	6	0.0573227	0.0276798	0.0128382	0.0533201	4.35533	2.93144	-0.136938	YDL108W
1329	9	1	6	207.75	187	134.5	127	1.54461	1.47244	0.427503	0.379818	-0.0476856	-0.0259121	1	6	0.0255567	0.0317898	0.0335344	0.0908929	3.39518	2.39807	-0.358674	YOR281C
1330	10	1	6	196.75	182	149	125	1.32047	1.456	0.272452	0.369584	0.0971318	-0.00174695	1	6	0.0179758	0.0254905	0.00169487	0.0224542	6.38015	3.79628	-0.119835	YHR185C
1331	11	1	6	188.5	209	139	147	1.35612	1.42177	0.296253	0.345382	0.0491297	0.00383771	1	6	0.0176667	0.00964566	0.011467	0.0506986	4.46829	2.98186	-0.0646383	YCR086W
1332	12	1	6	194	200.5	132	140	1.4697	1.43214	0.377634	0.35356	-0.0240738	-0.0314077	1	6	0.0213232	0.0101494	0.109129	0.194693	2.21523	1.63633	-0.41299	YPL276W
1333	13	1	6	42.5	41.75	123	115	0.345528	0.363043	-1.06912	-1.01731	0.0518111	0.0415986	1	6	0.0479407	0.0470663	0.119411	0.207183	2.12518	1.57415	0.308576	YPR044C
1334	14	1	6	167.5	171.25	141	154	1.18794	1.11201	0.162707	0.103724	-0.0589831	-0.026877	1	6	0.0837415	0.0636018	0.25368	0.358523	1.37168	1.02576	-0.368211	YPR016W-A
1335	15	1	6	186.75	167	135	118	1.38333	1.41525	0.31914	0.340776	0.0216363	-0.0099906	1	6	0.0367677	0.0344662	0.324106	0.430072	1.12668	0.843803	-0.201312	YGL021W
1336	16	1	6	133.5	119.25	131	114	1.01908	1.04605	0.00447549	0.0412017	0.0367262	0.00917389	1	6	0.0983689	0.0557001	0.509435	0.608278	0.674452	0.497123	-0.0118976	YNL064C
1337	17	1	6	217.25	225.5	187	184	1.16176	1.22554	0.14557	0.199181	0.0536119	0.0303683	1	6	0.00841187	0.0225136	0.00104168	0.0186566	6.86692	3.98156	0.19758	YGR183C
1338	1	2	6	83	100.5	124	135	0.669355	0.744444	-0.402349	-0.296468	0.105881	0.0932272	2	6	0.0200742	0.0224693	0.00181957	0.0227777	6.30915	3.78197	0.818852	YJL050W
1339	2	2	6	125.5	144.75	131	137	0.958015	1.05657	-0.0434156	0.0529831	0.0963987	0.105865	2	6	0.0398203	0.0375144	0.0168076	0.0600794	4.08593	2.81209	0.943757	YNL183C
1340	3	2	6	122.5	144.75	128	138	0.957031	1.04891	-0.0443644	0.0457395	0.0901038	0.0689328	2	6	0.0476834	0.0472359	0.03246	0.0893788	3.42775	2.41487	0.578736	YAL005C
1341	4	2	6	97.5	113.5	124	143	0.78629	0.793706	-0.241342	-0.232288	0.00905397	-0.028331	2	6	0.0659678	0.0516769	0.80152	0.855303	0.221245	0.1563	-0.382581	YJL111W
1342	5	2	6	129.25	143	124	127	1.04234	1.12598	0.0403857	0.117447	0.0770612	-0.0302547	2	6	0.038952	0.0307683	0.0288162	0.0832699	3.54682	2.48567	-0.401594	YMR211W
1343	6	2	6	136.25	134.5	130	124	1.04808	1.08468	0.0467913	0.0803525	0.0335612	-0.0901959	2	6	0.0435651	0.0324863	0.221029	0.322919	1.50946	1.13035	-0.994029	YDR317W
1344	7	2	6	135.5	139.25	134	126	1.01119	1.10516	0.00886404	0.0980174	0.0891533	0.0598837	2	6	0.0539193	0.0471919	0.0454971	0.108504	3.09011	2.22097	0.489298	YER127W
1345	8	2	6	131.5	135.25	127	123	1.03543	1.09959	0.0334264	0.0941687	0.0607423	0.0166784	2	6	0.0271332	0.0280019	0.0207701	0.0676848	3.87424	2.69289	0.0622737	YJR083C
1346	9	2	6	153.5	146.75	134.5	127	1.14126	1.15551	0.131963	0.144017	0.0120545	-0.0181421	2	6	0.0409917	0.0456713	0.597779	0.68523	0.514534	0.378001	-0.281878	YGR253C
1347	10	2	6	29.25	35.25	149	125	0.196309	0.282	-1.62818	-1.26732	0.360855	0.3101	2	6	0.075202	0.0731547	0.00240078	0.0252288	6.03196	3.67977	2.96234	YNL038W
1348	11	2	6	152.5	156.5	139	147	1.09712	1.06463	0.0919882	0.0619578	-0.0300304	-0.0598229	2	6	0.0367428	0.0342359	0.200639	0.302048	1.60625	1.19717	-0.693835	YBR300C
1349	12	2	6	143.25	140.5	132	140	1.08523	1.00357	0.0814319	0.00292905	-0.0785028	-0.0472993	2	6	0.0188088	0.0109306	0.00360423	0.0293376	5.62565	3.52889	-0.570057	YBR099C
1350	13	2	6	51	51.25	123	115	0.414634	0.445652	-0.880643	-0.808252	0.0723915	0.0549386	2	6	0.0290709	0.027788	0.0155596	0.0576341	4.16308	2.85364	0.440423	YDL081C
1351	14	2	6	162.25	170.5	141	154	1.15071	1.10714	0.139918	0.101607	-0.0383111	-0.0298608	2	6	0.0147062	0.0109636	0.013744	0.0550533	4.28715	2.89945	-0.397701	YDR420W
1352	15	2	6	141.75	126.5	135	118	1.05	1.07203	0.0475226	0.0685973	0.0210747	-0.00776866	2	6	0.0351539	0.0348691	0.316599	0.422538	1.15012	0.861475	-0.179351	YBR220C
1353	16	2	6	145.75	135.25	131	114	1.1126	1.1864	0.106503	0.169186	0.0626826	0.0550653	2	6	0.0503402	0.0438842	0.0884563	0.168321	2.42525	1.78188	0.441675	YBR002C
1354	1	3	6	137.75	177	124	135	1.11089	1.31111	0.105009	0.270292	0.165282	0.183827	3	6	0.0225253	0.0275204	0.000686277	0.0164222	7.28423	4.10912	1.71431	YDR443C
1355	2	3	6	122	126.75	131	137	0.931298	0.925182	-0.0714744	-0.0785308	-0.00705639	-0.0680797	3	6	0.0550312	0.0476571	0.814184	0.865556	0.205569	0.144383	-0.775442	YLR382C
1356	3	3	6	35.25	39	128	138	0.275391	0.282609	-1.29083	-1.26471	0.0261184	0.0382496	3	6	0.075678	0.070311	0.539643	0.634742	0.616848	0.454537	0.275475	YMR186W
1357	4	3	6	110	142	124	143	0.887097	0.993007	-0.119927	-0.00735125	0.112575	0.133614	3	6	0.0231119	0.0250266	0.00229785	0.0252288	6.07578	3.67977	1.21802	YDR243C
1358	5	3	6	110.5	115.25	124	127	0.891129	0.90748	-0.115715	-0.0972036	0.0185115	-0.0182679	3	6	0.0277209	0.0204371	0.27398	0.379385	1.2947	0.969203	-0.283121	YER090W
1359	6	3	6	63.5	99	130	124	0.488462	0.798387	-0.717328	-0.225339	0.491989	0.416109	3	6	0.02829	0.0308166	5.22545e-05	0.00840824	9.85939	4.77854	4.01009	YOR250C
1360	7	3	6	143	141.25	134	126	1.06716	1.12103	0.064968	0.11408	0.0491122	0.0220404	3	6	0.0220853	0.0199281	0.0211461	0.0683384	3.8563	2.68328	0.11527	YOL065C
1361	8	3	6	175.25	169.75	127	123	1.37992	1.38008	0.321918	0.322035	0.000116701	-0.0736713	3	6	0.0293812	0.0277446	0.99416	0.996208	0.00585666	0.00379939	-0.830707	YER161C
1362	9	3	6	164.5	162.75	134.5	127	1.22305	1.2815	0.201323	0.247826	0.0465025	0.0653836	3	6	0.0155049	0.0105436	0.00927946	0.0455562	4.67995	3.08881	0.543657	YDR098C
1363	10	3	6	141.25	120	149	125	0.947987	0.96	-0.053862	-0.0431899	0.0106721	-0.0268376	3	6	0.0638811	0.0608444	0.760281	0.82249	0.274068	0.19542	-0.367821	YMR134W
1364	11	3	6	155.75	169	139	147	1.1205	1.14966	0.11364	0.13944	0.0258	-0.032916	3	6	0.0242904	0.0213263	0.123678	0.212633	2.09007	1.54819	-0.427898	YDR136C
1365	12	3	6	97	100.25	132	140	0.734848	0.716071	-0.308605	-0.335243	-0.0266383	-0.0422485	3	6	0.0317041	0.0239379	0.191465	0.29176	1.65305	1.23182	-0.520136	YBL021C
1366	13	3	6	155.5	133	123	115	1.26423	1.15652	0.233822	0.144953	-0.0888693	-0.111106	3	6	0.00990675	0.0103199	0.000377645	0.0142681	7.88156	4.24973	-1.2007	YAL058C-A
1367	14	3	6	128	143	141	154	0.907801	0.928571	-0.097625	-0.0742303	0.0233947	-0.0145182	3	6	0.0596531	0.055778	0.490063	0.590919	0.713221	0.526076	-0.24606	YPR182W
1368	15	3	6	134.5	121.25	135	118	0.996296	1.02754	-0.00418042	0.0271635	0.031344	-0.0130504	3	6	0.0336981	0.0328085	0.159786	0.255412	1.83392	1.36488	-0.231554	YBL011W
1369	16	3	6	119.25	112	131	114	0.910305	0.982456	-0.0951547	-0.0178381	0.0773167	0.0585223	3	6	0.0594361	0.0557706	0.0802596	0.15724	2.52249	1.84998	0.475843	YJL059W
1370	17	3	6	167.25	169.25	187	184	0.894385	0.919837	-0.112046	-0.0836409	0.0284048	-0.0605476	3	6	0.0480956	0.0479664	0.322642	0.428768	1.13121	0.846839	-0.700998	YGL226C-A
1371	1	4	6	114.5	128.75	124	135	0.923387	0.953704	-0.0797919	-0.0480027	0.0317892	0.0254409	4	6	0.0332114	0.0362141	0.151476	0.245976	1.88733	1.40252	0.148879	YPR097W
1372	2	4	6	123.25	124.75	131	137	0.94084	0.910584	-0.0616946	-0.0937715	-0.0320769	-0.015967	4	6	0.0341888	0.0339665	0.157245	0.252435	1.84995	1.3766	-0.26038	YJL200C
1373	3	4	6	169	175	128	138	1.32031	1.26812	0.27772	0.236578	-0.0411421	-0.0449659	4	6	0.037159	0.045958	0.113636	0.200439	2.17475	1.60724	-0.546994	YBR280C
1374	4	4	6	152.25	171.5	124	143	1.22782	1.1993	0.204596	0.181513	-0.0230824	0.0240425	4	6	0.0263524	0.0323648	0.178097	0.275644	1.72543	1.28865	0.135058	YMR171C
1375	5	4	6	124	134	124	127	1	1.05512	-0.000113053	0.052777	0.05289	-0.0658387	4	6	0.0341011	0.0317427	0.0532143	0.119373	2.93343	2.1255	-0.753292	YLL063C
1376	6	4	6	77.25	83	130	124	0.594231	0.669355	-0.520503	-0.401514	0.11899	0.00309035	4	6	0.0114692	0.0117996	0.00024481	0.0120528	8.31503	4.41846	-0.0720249	YDR432W
1377	7	4	6	118.75	120	134	126	0.886194	0.952381	-0.121341	-0.0493333	0.072008	0.00316021	4	6	0.0306842	0.0375799	0.0182894	0.0627039	4.00143	2.76933	-0.0713344	YHR025W
1378	8	4	6	162.75	163.25	127	123	1.2815	1.32724	0.247777	0.282354	0.0345773	-0.0338547	4	6	0.0447699	0.0464563	0.220132	0.322212	1.51353	1.13254	-0.437175	YKL107W
1379	9	4	6	119.25	96	134.5	127	0.886617	0.755906	-0.121014	-0.280837	-0.159823	-0.142161	4	6	0.0285632	0.0252338	0.00152946	0.021719	6.48284	3.82957	-1.50763	YKL207W
1380	10	4	6	133.5	109.25	149	125	0.895973	0.874	-0.110566	-0.134767	-0.0242014	-0.0244919	4	6	0.0408135	0.0364203	0.321013	0.42715	1.13627	0.850621	-0.344637	YNR014W
1381	11	4	6	34.5	24.75	139	147	0.248201	0.168367	-1.39384	-1.7879	-0.394065	-0.357083	4	6	0.115264	0.119823	0.00640154	0.0381438	5.05122	3.26639	-3.63183	YDL008W
1382	12	4	6	131	132	132	140	0.992424	0.942857	-0.00924214	-0.0592266	-0.0499844	-0.0661283	4	6	0.0495107	0.0548442	0.13677	0.228883	1.98945	1.47455	-0.756154	YCR043C
1383	13	4	6	112.5	106.5	123	115	0.914634	0.926087	-0.0906484	-0.0773769	0.0132715	0.00452493	4	6	0.0760866	0.0800035	0.750248	0.814847	0.287352	0.204755	-0.057846	YFL032W
1384	14	4	6	141.75	143	141	154	1.00532	0.928571	0.00382397	-0.074241	-0.0780649	-0.0686768	4	6	0.0525479	0.0489316	0.0590118	0.127403	2.83002	2.0604	-0.781343	YDL058W
1385	15	4	6	134.75	122.25	135	118	0.998148	1.03602	-0.00255944	0.0351605	0.0377199	-0.0112585	4	6	0.0385777	0.0388529	0.145486	0.23924	1.92768	1.43029	-0.213843	YGL084C
1386	16	4	6	121.5	94.25	131	114	0.927481	0.826754	-0.0767457	-0.190711	-0.113966	-0.132401	4	6	0.0692854	0.0686323	0.0460869	0.109408	3.07723	2.21267	-1.41117	YDR313C
1387	1	5	6	148.75	158.5	124	135	1.1996	1.17407	0.181507	0.160137	-0.0213701	-0.0369845	5	6	0.0405904	0.0409811	0.369676	0.476938	0.995127	0.74037	-0.468108	YMR259C
1388	2	5	6	126.5	127.75	131	137	0.965649	0.932482	-0.0355912	-0.0699422	-0.034351	-0.0491916	5	6	0.0356821	0.0245631	0.149842	0.244269	1.89817	1.40949	-0.588759	YPL249C
1389	3	5	6	132.5	147.5	128	138	1.03516	1.06884	0.0332132	0.0652064	0.0319932	0.0285615	5	6	0.0542905	0.0556793	0.323529	0.429581	1.12847	0.844945	0.179722	YBR131W
1390	4	5	6	131	136.25	124	143	1.05645	0.952797	0.0548274	-0.0485604	-0.103388	-0.0289231	5	6	0.0346952	0.0302978	0.00944985	0.0458804	4.66176	3.08172	-0.388434	YGL252C
1391	5	5	6	110	117.25	124	127	0.887097	0.923228	-0.120052	-0.0803952	0.039657	-0.0435906	5	6	0.053805	0.0439035	0.236893	0.340196	1.44015	1.07823	-0.533401	YGR093W
1392	6	5	6	120.75	115.5	130	124	0.928846	0.931452	-0.0738869	-0.0711704	0.00271656	-0.0938075	5	6	0.0213782	0.0239825	0.815808	0.86684	0.203576	0.142901	-1.02973	YDR055W
1393	7	5	6	112	107	134	126	0.835821	0.849206	-0.179721	-0.163908	0.0158129	-0.0358847	5	6	0.0551224	0.0489163	0.606335	0.692288	0.500322	0.367753	-0.457238	YDR259C
1394	8	5	6	119.25	115.25	127	123	0.938976	0.936992	-0.0634735	-0.0653704	-0.0018969	-0.046159	5	6	0.0335756	0.0350274	0.917173	0.942419	0.0864589	0.0593049	-0.558786	YGR043C
1395	9	5	6	141.25	128.5	134.5	127	1.05019	1.01181	0.048371	0.0116117	-0.0367593	0.0254433	5	6	0.0446088	0.0469062	0.197895	0.299074	1.62002	1.20706	0.148903	YDR116C
1396	10	5	6	132.5	127	149	125	0.889262	1.016	-0.11757	0.0158113	0.133382	0.0639657	5	6	0.0295744	0.0279852	0.00287706	0.0268453	5.85098	3.61766	0.529643	YMR188C
1397	11	5	6	195	203.75	139	147	1.40288	1.38605	0.338415	0.325914	-0.0125009	-0.00267054	5	6	0.0293919	0.0316908	0.457479	0.559859	0.782025	0.58007	-0.128963	YGL231C
1398	12	5	6	119.25	124.75	132	140	0.903409	0.891071	-0.10185	-0.115593	-0.0137425	0.00879093	5	6	0.0511679	0.0541071	0.628446	0.711281	0.464505	0.340688	-0.0156825	YBR285W
1399	13	5	6	115.5	108.5	123	115	0.939024	0.943478	-0.0631482	-0.058214	0.00493418	-0.0617094	5	6	0.0276962	0.026732	0.745196	0.811592	0.294108	0.208758	-0.71248	YBR051W
1400	14	5	6	35.75	36.25	141	154	0.253546	0.23539	-1.37285	-1.44696	-0.0741073	-0.110709	5	6	0.0568224	0.0526603	0.0797964	0.156628	2.52828	1.85388	-1.19677	YBR085C-A
1401	15	5	6	149.75	131.5	135	118	1.10926	1.11441	0.103329	0.107939	0.00460967	-0.0226433	5	6	0.0457117	0.0466505	0.853065	0.894957	0.15892	0.110979	-0.326366	YGR199W
1402	16	5	6	132	109.75	131	114	1.00763	0.962719	0.00751762	-0.0389675	-0.0464851	-0.0824274	5	6	0.0481852	0.050021	0.149249	0.243501	1.90214	1.41263	-0.917249	YLR380W
1403	17	5	6	160.75	171	187	184	0.859626	0.929348	-0.151473	-0.0741773	0.0772958	0.0804455	5	6	0.0313883	0.0497166	0.0160414	0.0585151	4.13258	2.83847	0.692522	YDR519W
1404	1	6	6	120	130.25	124	135	0.967742	0.964815	-0.034299	-0.037448	-0.00314896	-0.0451504	6	6	0.0698509	0.0665393	0.933841	0.954824	0.0684495	0.0462282	-0.548817	YGL178W
1405	2	6	6	135.25	121.75	131	137	1.03244	0.888686	0.0317042	-0.118119	-0.149823	-0.182068	6	6	0.039	0.0369457	0.00458106	0.0323524	5.38583	3.43107	-1.90206	YOR035C
1406	3	6	6	122.25	132.25	128	138	0.955078	0.958333	-0.0481631	-0.0430285	0.0051346	0.0136169	6	6	0.0443709	0.040846	0.83186	0.87925	0.184091	0.128686	0.0320154	YCR038C
1407	4	6	6	117.75	132.75	124	143	0.949597	0.928322	-0.052377	-0.0745095	-0.0221325	0.0537901	6	6	0.0467571	0.0383795	0.413633	0.518813	0.882777	0.656211	0.429072	YBR158W
1408	5	6	6	116	111.75	124	127	0.935484	0.879921	-0.0678907	-0.128834	-0.0609434	-0.127421	6	6	0.0849298	0.0821652	0.246741	0.350943	1.39942	1.04713	-1.36194	YLR288C
1409	6	6	6	62.25	73.5	130	124	0.478846	0.592742	-0.791809	-0.567013	0.224796	0.145545	6	6	0.145306	0.141733	0.0535419	0.119849	2.92729	2.12152	1.33594	YGR159C
1410	7	6	6	119	112.75	134	126	0.88806	0.894841	-0.119367	-0.112132	0.00723481	-0.077149	6	6	0.0321827	0.031416	0.683492	0.759923	0.380541	0.274538	-0.865079	YJR159W
1411	8	6	6	116.75	120.25	127	123	0.919291	0.977642	-0.0845016	-0.0234344	0.0610672	0.0231922	6	6	0.0413958	0.0403547	0.0600051	0.128724	2.81333	2.05009	0.126654	YLR464W
1412	9	6	6	164	148.75	134.5	127	1.21933	1.17126	0.198218	0.157395	-0.0408233	-0.0204351	6	6	0.0538809	0.0517194	0.226939	0.329366	1.48307	1.11058	-0.304541	YLR201C
1413	10	6	6	156.5	139.75	149	125	1.05034	1.118	0.0490433	0.111332	0.062289	-0.0197081	6	6	0.0364302	0.038551	0.0418541	0.10317	3.17357	2.27137	-0.297356	YOL111C
1414	11	6	6	39	35	139	147	0.280576	0.238095	-1.27091	-1.43571	-0.164797	-0.110766	6	6	0.0410197	0.046011	0.00402539	0.0306028	5.51513	3.48666	-1.19733	YDR201W
1415	12	6	6	112.25	125.5	132	140	0.850379	0.896429	-0.162398	-0.109535	0.0528626	0.0416769	6	6	0.0182154	0.0208987	0.0101785	0.0475356	4.58748	3.04628	0.309349	YCR083W
1416	13	6	6	123	114.5	123	115	1	0.995652	-0.0018041	-0.00478666	-0.00298257	0.00742002	6	6	0.0719656	0.0740186	0.939161	0.958535	0.0627684	0.0423496	-0.0292321	YKL044W
1417	14	6	6	68.75	124.5	141	154	0.487589	0.808442	-0.718572	-0.212988	0.505584	0.451327	6	6	0.044183	0.0458206	0.000182722	0.0111675	8.60755	4.49475	4.35816	YJL039C
1418	15	6	6	124	116.25	135	118	0.918519	0.985169	-0.0852698	-0.0151126	0.0701572	9.76504e-05	6	6	0.0459671	0.0492368	0.0553191	0.122031	2.89464	2.10348	-0.101604	YHR045W
1419	16	6	6	120.25	109.25	131	114	0.917939	0.958333	-0.0864017	-0.0433635	0.0430382	-0.0342965	6	6	0.031747	0.0271821	0.0730828	0.147989	2.61616	1.91062	-0.441541	YMR149W
1420	1	7	6	110.25	120.5	124	135	0.889113	0.892593	-0.117805	-0.113771	0.00403382	0.00937924	7	6	0.0154363	0.0226	0.637366	0.719287	0.450411	0.329495	-0.00986797	YLR086W
1421	2	7	6	132.75	133.5	131	137	1.01336	0.974453	0.0131523	-0.0259706	-0.039123	-0.0357576	7	6	0.0255182	0.0239533	0.0547222	0.121315	2.90549	2.10936	-0.455982	YNR047W
1422	3	7	6	139.5	153.5	128	138	1.08984	1.11232	0.085622	0.10548	0.0198584	0.0253906	7	6	0.0381545	0.0372748	0.374415	0.481954	0.982391	0.729907	0.148382	YDR052C
1423	4	7	6	127	135	124	143	1.02419	0.944056	0.0233947	-0.0583473	-0.081742	-0.0563997	7	6	0.0337033	0.0314521	0.0167227	0.0599825	4.09099	2.8137	-0.660001	YKL185W
1424	5	7	6	105	149.75	124	127	0.846774	1.17913	-0.167417	0.164262	0.331679	0.277976	7	6	0.0867309	0.092014	0.00464138	0.0324877	5.37274	3.42689	2.64484	YGR155W
1425	6	7	6	151.5	139.5	130	124	1.16538	1.125	0.152948	0.11703	-0.0359179	-0.116081	7	6	0.0355891	0.043492	0.136858	0.228883	1.98881	1.47455	-1.24987	YDR165W
1426	7	7	6	107.25	109	134	126	0.800373	0.865079	-0.224166	-0.145335	0.0788312	0.0334998	7	6	0.0464613	0.04637	0.0426677	0.104638	3.15431	2.25725	0.22853	YDR309C
1427	8	7	6	41	43.5	127	123	0.322835	0.353659	-1.13107	-1.03962	0.0914441	-0.00327944	7	6	0.0502293	0.0486595	0.035715	0.0943642	3.33218	2.36059	-0.134981	YMR142C
1428	9	7	6	114	99.25	134.5	127	0.847584	0.781496	-0.165767	-0.247266	-0.0814997	-0.0442742	7	6	0.0296469	0.0320916	0.0118414	0.0512824	4.43615	2.97041	-0.540158	YIL050W
1429	10	7	6	118.75	107.5	149	125	0.79698	0.86	-0.227366	-0.151132	0.0762336	0.032133	7	6	0.0621265	0.0530057	0.091342	0.172084	2.39315	1.75977	0.215021	YMR322C
1430	11	7	6	142	150.75	139	147	1.02158	1.02551	0.0210944	0.0248972	0.00380285	0.0469263	7	6	0.0447624	0.0392752	0.875891	0.911722	0.132514	0.0924199	0.361232	YGR016W
1431	12	7	6	108.25	125.25	132	140	0.820076	0.894643	-0.198648	-0.112458	0.0861893	0.087892	7	6	0.080052	0.0774889	0.120329	0.208498	2.11752	1.56783	0.766121	YCL056C
1432	13	7	6	74.5	76.75	123	115	0.605691	0.667391	-0.501863	-0.40461	0.0972533	0.0603446	7	6	0.013329	0.0170684	0.000697858	0.0164833	7.26749	4.10541	0.493854	YDR008C
1433	14	7	6	127.5	137	141	154	0.904255	0.88961	-0.100804	-0.117727	-0.0169225	-0.096779	7	6	0.0538758	0.053398	0.57444	0.665011	0.554359	0.407952	-1.05909	YDL181W
1434	15	7	6	127.5	118.75	135	118	0.944444	1.00636	-0.0572426	0.00598904	0.0632317	-0.0888428	7	6	0.0412678	0.0399457	0.0548005	0.121359	2.90406	2.109	-0.980656	YNL272C
1435	16	7	6	112.25	109.75	131	114	0.85687	0.962719	-0.1552	-0.0387494	0.11645	0.0940496	7	6	0.0731908	0.0799457	0.0500131	0.115049	2.99547	2.1624	0.826981	YPR124W
1436	17	7	6	105.5	116	187	184	0.564171	0.630435	-0.574054	-0.463662	0.110392	0.0638029	7	6	0.018057	0.0269327	0.001178	0.0195743	6.74394	3.93354	0.528034	YLR110C
1437	1	8	6	116.75	122.75	124	135	0.941532	0.909259	-0.0602536	-0.0957321	-0.0354785	-0.0476695	8	6	0.0441812	0.0438718	0.206615	0.308365	1.5769	1.17647	-0.573716	YBL076C
1438	2	8	6	146.5	145.25	131	137	1.11832	1.06022	0.111394	0.0579121	-0.0534816	-0.0140998	8	6	0.0311583	0.0356895	0.0414503	0.102555	3.18326	2.27736	-0.241926	YDL060W
1439	3	8	6	46.75	43.5	128	138	0.365234	0.315217	-1.00737	-1.15456	-0.147186	-0.129743	8	6	0.0329094	0.0323448	0.00294805	0.0271101	5.82661	3.60785	-1.3849	YDR311W
1440	4	8	6	115	134.75	124	143	0.927419	0.942308	-0.0755973	-0.0598362	0.0157611	0.0653366	8	6	0.0481459	0.0413296	0.559365	0.651913	0.580953	0.427845	0.543192	YDR242W
1441	5	8	6	106	102.75	124	127	0.854839	0.809055	-0.156954	-0.212274	-0.0553207	-0.0856839	8	6	0.0218307	0.00885883	0.014831	0.0567187	4.21104	2.86965	-0.949435	YPR047W
1442	6	8	6	123.75	125.25	130	124	0.951923	1.01008	-0.0497516	0.00986645	0.0596181	-0.00875621	8	6	0.0269024	0.0257728	0.0213429	0.068725	3.84704	2.67764	-0.189112	YMR253C
1443	7	8	6	93.5	93.25	134	126	0.697761	0.740079	-0.36051	-0.301472	0.0590389	0.0577524	8	6	0.0730413	0.0667181	0.204388	0.305919	1.58774	1.18443	0.468233	YKL098W
1444	8	8	6	96	101.75	127	123	0.755906	0.827236	-0.280249	-0.190337	0.0899119	0.0464297	8	6	0.049906	0.0441604	0.036678	0.0956697	3.30558	2.34685	0.356324	YNL177C
1445	9	8	6	149.75	145.5	134.5	127	1.11338	1.14567	0.106822	0.135544	0.0287213	0.0423008	8	6	0.0410253	0.0425433	0.25596	0.360437	1.36273	1.02044	0.315516	YPL163C
1446	10	8	6	132.25	117.25	149	125	0.887584	0.938	-0.119301	-0.0646865	0.0546143	-0.0582889	8	6	0.0391317	0.0493706	0.0683444	0.141064	2.6832	1.95854	-0.678673	YBR071W
1447	11	8	6	110.5	110	139	147	0.794964	0.748299	-0.230124	-0.290176	-0.0600519	-0.0357673	8	6	0.0553201	0.0592476	0.118337	0.20595	2.13422	1.58012	-0.456078	YDR418W
1448	12	8	6	103.25	120.25	132	140	0.782197	0.858929	-0.246512	-0.15241	0.0941012	0.0760161	8	6	0.0760399	0.0756348	0.0896624	0.169895	2.4117	1.77257	0.648745	YDR215C
1449	13	8	6	83.25	80	123	115	0.676829	0.695652	-0.39133	-0.363383	0.0279478	0.00356223	8	6	0.0773118	0.0769586	0.521955	0.620171	0.650174	0.477759	-0.067361	YKR073C
1450	14	8	6	113.25	134	141	154	0.803191	0.87013	-0.220435	-0.139573	0.0808615	0.0452716	8	6	0.0271584	0.0243167	0.00947205	0.0459166	4.65941	3.08093	0.344878	YIL149C
1451	15	8	6	42	43	135	118	0.311111	0.364407	-1.16817	-1.01103	0.157139	0.114568	8	6	0.0712072	0.0632628	0.0215846	0.0693242	3.83578	2.66896	1.02978	YHR092C
1452	16	8	6	113.75	105	131	114	0.868321	0.921053	-0.141337	-0.0827104	0.0586268	-0.0252704	8	6	0.0339988	0.0202763	0.0409738	0.101899	3.19482	2.28378	-0.352331	YNL003C
1453	1	9	6	122.25	131.25	124	135	0.985887	0.972222	-0.0144869	-0.0288749	-0.014388	0.00164915	9	6	0.0205815	0.0242933	0.256507	0.361045	1.3606	1.01875	-0.0862692	YMR176W
1454	2	9	6	132.25	127	131	137	1.00954	0.927007	0.00904295	-0.0763525	-0.0853954	-0.0527042	9	6	0.00779285	0.0154914	0.000207931	0.0120023	8.4783	4.42266	-0.623476	YOR129C
1455	3	9	6	141.25	147.25	128	138	1.10352	1.06703	0.0959129	0.0646915	-0.0312214	0.002547	9	6	0.080603	0.0812125	0.494974	0.595344	0.703249	0.518615	-0.0773951	YEL011W
1456	4	9	6	117.75	135	124	143	0.949597	0.944056	-0.0522773	-0.0580257	-0.00574849	-0.00120995	9	6	0.0442084	0.0331553	0.811642	0.863841	0.208696	0.146366	-0.114527	YPL007C
1457	5	9	6	137.25	135.75	124	127	1.10685	1.0689	0.0997852	0.0662661	-0.0335191	-0.0255161	9	6	0.0563627	0.0593893	0.319838	0.425949	1.13994	0.853435	-0.35476	YGR189C
1458	6	9	6	113	108	130	124	0.869231	0.870968	-0.140538	-0.139386	0.0011522	-0.0402341	9	6	0.0551939	0.0523818	0.96932	0.979375	0.0311601	0.0208408	-0.500226	YIL071C
1459	7	9	6	96.5	91.25	134	126	0.720149	0.724206	-0.328652	-0.3229	0.00575244	-0.00539629	9	6	0.0174279	0.0247092	0.556322	0.649337	0.586409	0.431803	-0.155904	YJL125C
1460	8	9	6	113.5	126.25	127	123	0.893701	1.02642	-0.112662	0.0255417	0.138203	0.102064	9	6	0.0339454	0.0346929	0.00387325	0.0301131	5.55366	3.5028	0.90619	YNL265C
1461	9	9	6	111	104.5	134.5	127	0.825279	0.822835	-0.192296	-0.195286	-0.00299062	0.0387993	9	6	0.0381318	0.0414494	0.885319	0.919387	0.121807	0.0840481	0.280908	YLR136C
1462	10	9	6	155.75	151	149	125	1.0453	1.208	0.044011	0.188766	0.144755	0.0653294	9	6	0.0328055	0.0334485	0.00306619	0.0273848	5.78732	3.59777	0.543122	YNR057C
1463	11	9	6	129.25	143.25	139	147	0.929856	0.97449	-0.0737285	-0.026329	0.0473995	0.0715329	9	6	0.0652391	0.0547197	0.242148	0.346103	1.41821	1.06102	0.604434	YHR189W
1464	12	9	6	130	150.5	132	140	0.984848	1.075	-0.0156524	0.0722489	0.0879013	0.000193591	9	6	0.038543	0.048349	0.0197588	0.0655554	3.92416	2.72486	-0.100655	YHR095W
1465	13	9	6	101.5	103.5	123	115	0.825203	0.9	-0.193012	-0.105466	0.0875459	0.0304313	9	6	0.0503049	0.048477	0.0400374	0.100683	3.21794	2.29578	0.198202	YDR154C
1466	14	9	6	103.25	123.5	141	154	0.73227	0.801948	-0.31171	-0.220818	0.0908917	0.0249073	9	6	0.031696	0.0383757	0.010525	0.048638	4.55401	3.02335	0.143605	YJL062W-A
1467	15	9	6	129.75	123.75	135	118	0.961111	1.04873	-0.0402617	0.0474263	0.0876879	0.0159298	9	6	0.0486325	0.049471	0.036603	0.0955942	3.30762	2.34764	0.0548751	YAL023C
1468	16	9	6	123	109	131	114	0.938931	0.95614	-0.0638079	-0.0451001	0.0187078	0.0146138	9	6	0.045615	0.0533833	0.472179	0.57413	0.750397	0.5549	0.0418684	YBR205W
1469	17	9	6	44.25	49	187	184	0.236631	0.266304	-1.44182	-1.32342	0.118394	0.120814	9	6	0.0412126	0.0382687	0.0104721	0.0485378	4.55904	3.02541	1.09151	YOR103C
1470	1	10	6	119.5	130.75	124	135	0.96371	0.968519	-0.0377083	-0.0321093	0.00559896	0.0445806	10	6	0.0339282	0.031648	0.763068	0.824571	0.270409	0.192892	0.338049	YIL156W
1471	2	10	6	140	147.25	131	137	1.0687	1.07482	0.0651974	0.072044	0.00684655	0.0417056	10	6	0.0558647	0.062546	0.82218	0.872124	0.195796	0.136824	0.309633	YGR200C
1472	3	10	6	46	45.25	128	138	0.359375	0.327899	-1.02351	-1.11534	-0.0918311	-0.0667926	10	6	0.0273149	0.0265793	0.00671533	0.0387862	5.00336	3.24969	-0.76272	YER103W
1473	4	10	6	116	140.5	124	143	0.935484	0.982517	-0.0667657	-0.0181926	0.0485731	0.0691239	10	6	0.0279969	0.0359616	0.0403497	0.101183	3.21017	2.29083	0.580625	YIL099W
1474	5	10	6	115.25	102.25	124	127	0.929435	0.805118	-0.0738829	-0.22049	-0.146607	-0.0954258	10	6	0.0668569	0.0706928	0.0219537	0.0699316	3.81882	2.66024	-1.04572	YDR105C
1475	6	10	6	145.5	141.5	130	124	1.11923	1.14113	0.112379	0.13074	0.0183608	-0.065476	10	6	0.0322336	0.0204357	0.337335	0.443285	1.08668	0.813542	-0.749707	YOR196C
1476	7	10	6	148	142	134	126	1.10448	1.12698	0.0992342	0.118934	0.0196997	0.0495209	10	6	0.0448527	0.0420362	0.444389	0.548036	0.811054	0.601414	0.386876	YML119W
1477	8	10	6	168.5	177.25	127	123	1.32677	1.44106	0.28242	0.36512	0.0827003	0.065492	10	6	0.0441885	0.0430969	0.0332744	0.0905423	3.40297	2.40194	0.544729	YNL312W
1478	9	10	6	106.25	112.25	134.5	127	0.789963	0.883858	-0.236219	-0.124558	0.111661	0.0969315	10	6	0.0368777	0.0342198	0.00903436	0.0449124	4.70672	3.10304	0.855464	YAL009W
1479	10	10	6	142.5	134	149	125	0.956376	1.072	-0.0447205	0.0690985	0.113819	0.0797163	10	6	0.0422721	0.0418701	0.0125443	0.0526279	4.37849	2.94451	0.685315	YBR201W
1480	11	10	6	85.75	92.25	139	147	0.616906	0.627551	-0.483285	-0.467508	0.0157769	0.0282179	10	6	0.0390092	0.0364006	0.477782	0.579248	0.738601	0.546025	0.176326	YEL054C
1481	12	10	6	112.75	140	132	140	0.854167	1	-0.157893	-1.27554e-05	0.15788	0.0886598	10	6	0.0301219	0.0300018	0.00185352	0.0230177	6.29067	3.77149	0.773709	YDR504C
1482	13	10	6	115.25	111.25	123	115	0.936992	0.967391	-0.0655128	-0.0346597	0.0308531	-0.00133088	10	6	0.0375429	0.0336518	0.198801	0.299934	1.61545	1.20419	-0.115723	YLR041W
1483	14	10	6	115	141	141	154	0.815603	0.915584	-0.206044	-0.0884034	0.11764	0.0437447	10	6	0.088241	0.0826509	0.0759267	0.151488	2.57799	1.88725	0.329786	YLL048C
1484	15	10	6	121.5	99.25	135	118	0.9	0.841102	-0.106585	-0.173425	-0.0668402	-0.0981597	10	6	0.0477545	0.0469693	0.0678907	0.140375	2.68986	1.96344	-1.07274	YMR307W
1485	16	10	6	150.5	132.25	131	114	1.14885	1.16009	0.137993	0.148433	0.0104397	-0.022707	10	6	0.0418903	0.0563575	0.652432	0.73291	0.427049	0.310733	-0.326996	YPL156C
1486	1	11	6	122.5	130.75	124	135	0.987903	0.968519	-0.0124434	-0.0323778	-0.0199344	0.0171934	11	6	0.0276803	0.0272949	0.245404	0.34936	1.40485	1.05165	0.0673641	YJR031C
1487	2	11	6	129.5	133.25	131	137	0.98855	0.972628	-0.0118567	-0.0278587	-0.016002	0.0213325	11	6	0.0163145	0.0126672	0.144614	0.238046	1.93369	1.43529	0.108273	YJR036C
1488	3	11	6	155.5	157.25	128	138	1.21484	1.13949	0.194517	0.130142	-0.0643749	-0.051211	11	6	0.0258022	0.0277015	0.0154783	0.0576341	4.16832	2.85364	-0.608718	YGL249W
1489	4	11	6	142.5	162.25	124	143	1.14919	1.13462	0.139005	0.126167	-0.0128377	-0.00138461	11	6	0.02114	0.0218677	0.31142	0.416748	1.16661	0.875274	-0.116254	YDL174C
1490	5	11	6	74	91.75	124	127	0.596774	0.722441	-0.521222	-0.338568	0.182654	0.200021	11	6	0.136562	0.125808	0.075367	0.150646	2.58539	1.89283	1.87436	YIL104C
1491	6	11	6	118.5	113.5	130	124	0.911538	0.915323	-0.0927728	-0.0885272	0.0042456	-0.0534933	11	6	0.0296659	0.0264645	0.793331	0.849577	0.231514	0.163017	-0.631275	YJL060W
1492	7	11	6	122	108	134	126	0.910448	0.857143	-0.0943876	-0.155797	-0.0614097	-0.0305741	11	6	0.0584771	0.0636169	0.126529	0.21575	2.06728	1.53364	-0.404751	YAL060W
1493	8	11	6	129.5	127.75	127	123	1.01969	1.03862	0.0184712	0.0377303	0.0192592	0.0163448	11	6	0.0587968	0.0511424	0.559148	0.651904	0.581341	0.427858	0.0589767	YPL111W
1494	9	11	6	117.75	121.5	134.5	127	0.875465	0.956693	-0.133079	-0.0443829	0.0886962	0.0728719	11	6	0.0105058	0.0102098	0.000452379	0.0144286	7.70099	4.23854	0.617668	YLR312W-A
1495	10	11	6	118.5	110.75	149	125	0.795302	0.886	-0.229278	-0.121252	0.108026	0.076007	11	6	0.00781854	0.0145666	0.000104024	0.00994974	9.17089	4.61021	0.648654	YOL110W
1496	11	11	6	130.75	149.5	139	147	0.940647	1.01701	-0.0623022	0.0143712	0.0766734	0.0854596	11	6	0.0961127	0.0869976	0.208873	0.310175	1.56603	1.17062	0.742081	YJR017C
1497	12	11	6	133	155	132	140	1.00758	1.10714	0.00596173	0.101526	0.0955647	0.0264784	11	6	0.0668273	0.0605699	0.0645743	0.135632	2.73994	1.99781	0.159133	YIL060W
1498	13	11	6	103	103	123	115	0.837398	0.895652	-0.178257	-0.110507	0.0677504	0.0120894	11	6	0.0703753	0.0531674	0.14984	0.244269	1.89818	1.40949	0.0169187	YEL010W
1499	14	11	6	105.5	133.5	141	154	0.748227	0.866883	-0.290684	-0.144208	0.146476	0.0857459	11	6	0.0935859	0.0909535	0.0520537	0.117968	2.95548	2.13734	0.744909	YLR363W-A
1500	15	11	6	120.5	98.25	135	118	0.892593	0.832627	-0.114061	-0.183334	-0.0692728	-0.163362	11	6	0.0339555	0.0372133	0.0265868	0.0789025	3.62734	2.53954	-1.71717	YBR080C
1501	16	11	6	126.5	105	131	114	0.965649	0.921053	-0.0362771	-0.0836356	-0.0473585	-0.0851707	11	6	0.10847	0.0964376	0.446817	0.550051	0.805606	0.597745	-0.944363	YER145C
1502	17	11	6	203	181	187	184	1.08556	0.983696	0.0820061	-0.0169858	-0.0989919	-0.0855218	11	6	0.0512127	0.0431304	0.0306112	0.086037	3.48639	2.45298	-0.947832	YPL192C
1503	1	12	6	125.75	127.5	124	135	1.01411	0.944444	0.0135657	-0.0573786	-0.0709443	-0.0225921	12	6	0.0252654	0.02151	0.0111617	0.0500753	4.49527	2.99423	-0.32586	YKR086W
1504	2	12	6	144.5	157	131	137	1.10305	1.14599	0.0974407	0.136152	0.0387114	0.0845106	12	6	0.0570022	0.0561294	0.267506	0.372821	1.31861	0.986656	0.732701	YLR319C
1505	3	12	6	45.5	50	128	138	0.355469	0.362319	-1.03694	-1.01553	0.0214166	0.0405127	12	6	0.080178	0.0887381	0.630239	0.712921	0.461657	0.338384	0.297842	YGR054W
1506	4	12	6	121.25	136.75	124	143	0.977823	0.956294	-0.0225017	-0.0447221	-0.0222203	-0.00196476	12	6	0.00845185	0.0113134	0.0134011	0.0543894	4.31242	2.91159	-0.121988	YKL089W
1507	5	12	6	116	120	124	127	0.935484	0.944882	-0.0667657	-0.057768	0.00899775	0.00689861	12	6	0.0601294	0.0547126	0.784263	0.841931	0.243011	0.172057	-0.0343855	YGR288W
1508	6	12	6	120.75	112.5	130	124	0.928846	0.907258	-0.0744127	-0.0978565	-0.0234439	-0.0675025	12	6	0.015559	0.0168558	0.0570509	0.124747	2.86381	2.08146	-0.769737	YPL188W
1509	7	12	6	113.25	100	134	126	0.845149	0.793651	-0.17013	-0.23158	-0.0614496	-0.0118564	12	6	0.0478678	0.0462121	0.0826746	0.160709	2.49284	1.82816	-0.219753	YNL187W
1510	8	12	6	155	136	127	123	1.22047	1.10569	0.199104	0.100126	-0.0989771	-0.0624407	12	6	0.0306048	0.0312847	0.00749865	0.0407852	4.89303	3.19944	-0.719708	YOR107W
1511	9	12	6	145	118.75	134.5	127	1.07807	0.935039	0.0747313	-0.0675628	-0.142294	-0.153614	12	6	0.0102581	0.0100221	0.000102801	0.00994974	9.18271	4.61021	-1.62083	YCL010C
1512	10	12	6	139.5	119	149	125	0.936242	0.952	-0.0663922	-0.0492435	0.0171487	-0.0229962	12	6	0.0486446	0.0414084	0.531583	0.627765	0.631896	0.46559	-0.329854	YER183C
1513	11	12	6	152	162	139	147	1.09353	1.10204	0.0892435	0.0971161	0.00787259	0.00194615	12	6	0.0226212	0.0186331	0.536483	0.63186	0.62272	0.459087	-0.0833337	YGL196W
1514	12	12	6	132.5	148.75	132	140	1.00379	1.0625	0.00273828	0.0600184	0.0572801	-0.0161065	12	6	0.0263616	0.0284052	0.022497	0.0707021	3.79437	2.64928	-0.261759	YGL127C
1515	13	12	6	114	108.5	123	115	0.926829	0.943478	-0.0766198	-0.05849	0.0181298	-0.0141131	12	6	0.0483184	0.0499446	0.507491	0.606421	0.678277	0.500181	-0.242057	YMR158W-A
1516	14	12	6	129.5	145	141	154	0.91844	0.941558	-0.0851759	-0.0605445	0.0246314	-0.0501268	12	6	0.0320841	0.0315934	0.22225	0.324247	1.50395	1.12625	-0.598003	YMR162C
1517	15	12	6	119	114.5	135	118	0.881481	0.970339	-0.126525	-0.0303088	0.0962165	0.0220412	12	6	0.0515631	0.0434794	0.0335289	0.0908929	3.39535	2.39807	0.115278	YFL055W
1518	16	12	6	120	106.25	131	114	0.916031	0.932018	-0.0881078	-0.0704342	0.0176736	0.031885	12	6	0.0281741	0.0381324	0.298471	0.403441	1.20908	0.907725	0.212571	YCR010C
1519	1	13	6	124	120	124	135	1	0.888889	-0.000213033	-0.118764	-0.118551	-0.0462149	13	6	0.057113	0.0543137	0.0254009	0.0763866	3.67297	2.57195	-0.559339	YCR042C
1520	2	13	6	135.5	147	131	137	1.03435	1.07299	0.0334939	0.0704054	0.0369115	0.0387849	13	6	0.033769	0.0241762	0.116678	0.203859	2.14834	1.59033	0.280766	YNL233W
1521	3	13	6	45.75	52.5	128	138	0.357422	0.380435	-1.03012	-0.966667	0.063448	0.0550479	13	6	0.0748323	0.0756294	0.188505	0.288042	1.66863	1.24465	0.441503	YMR037C
1522	4	13	6	122.5	125.25	124	143	0.987903	0.875874	-0.0123919	-0.133627	-0.121235	-0.0947107	13	6	0.0693767	0.0647373	0.0396242	0.100169	3.22831	2.30089	-1.03865	YER068W
1523	5	13	6	132.5	117	124	127	1.06855	0.92126	0.0659386	-0.0821045	-0.148043	-0.0863654	13	6	0.0279868	0.0271942	0.00180418	0.0227473	6.31765	3.78331	-0.95617	YML043C
1524	6	13	6	42.5	53.5	130	124	0.326923	0.431452	-1.11921	-0.840644	0.278565	0.226327	13	6	0.0596157	0.0635339	0.00259457	0.0262887	5.95434	3.63862	2.13436	YLR080W
1525	7	13	6	117.75	100.5	134	126	0.878731	0.797619	-0.130116	-0.226529	-0.0964126	-0.0187176	13	6	0.0448672	0.0491447	0.0231734	0.072023	3.76475	2.63077	-0.287566	YDR088C
1526	8	13	6	77	89	127	123	0.606299	0.723577	-0.501343	-0.323642	0.177701	0.23663	13	6	0.039577	0.0381132	0.00291461	0.0269981	5.83802	3.61199	2.23619	YBR189W
1527	9	13	6	133.75	128.5	134.5	127	0.994424	1.01181	-0.00603217	0.011704	0.0177361	0.0642955	13	6	0.0312499	0.0328147	0.338814	0.444948	1.0823	0.809799	0.532902	YLR338W
1528	10	13	6	147.25	124.5	149	125	0.988255	0.996	-0.0122679	-0.00480217	0.00746574	0.0173783	13	6	0.0768683	0.0672885	0.858391	0.898759	0.152695	0.10674	0.0691915	YOR391C
1529	11	13	6	126.25	146.25	139	147	0.908273	0.994898	-0.0966702	-0.0052011	0.091469	0.0828205	13	6	0.02925	0.0213854	0.00824793	0.0427413	4.79779	3.15259	0.715996	YNL174W
1530	12	13	6	43	45.5	132	140	0.325758	0.325	-1.12187	-1.12423	-0.00235985	-0.0731073	13	6	0.0392686	0.0323808	0.91193	0.939461	0.0921918	0.0624487	-0.825133	YIR015W
1531	13	13	6	113.25	105.5	123	115	0.920732	0.917391	-0.0826904	-0.0876026	-0.00491221	-0.0746472	13	6	0.0617851	0.0557506	0.883763	0.918383	0.123566	0.0851411	-0.840352	YGR035C
1532	14	13	6	121.5	143	141	154	0.861702	0.928571	-0.149843	-0.0741445	0.0756989	0.0143846	13	6	0.0481711	0.0516763	0.051547	0.117407	2.96526	2.14211	0.0396029	YCL001W-B
1533	15	13	6	86.75	95.5	135	118	0.642593	0.809322	-0.44229	-0.2116	0.23069	0.177732	13	6	0.0105273	0.00747543	2.61476e-05	0.007298	10.5518	4.92015	1.65407	YLL001W
1534	16	13	6	111.75	101.25	131	114	0.853053	0.888158	-0.159356	-0.119402	0.0399542	0.0300166	13	6	0.0185945	0.0126699	0.0231773	0.072023	3.76458	2.63077	0.194103	YOR037W
1535	17	13	6	225	196.5	187	184	1.20321	1.06793	0.184458	0.0656716	-0.118786	-0.0403336	13	6	0.0289874	0.0184677	0.0038011	0.0301019	5.57246	3.50317	-0.50121	YER072W
1536	1	14	6	129.5	124.5	124	135	1.04435	0.922222	0.0428781	-0.0821692	-0.125047	-0.0369241	14	6	0.0329733	0.0406257	0.00475461	0.0329424	5.34864	3.413	-0.467512	YHR154W
1537	2	14	6	120.25	142.5	131	137	0.917939	1.04015	-0.0862089	0.0386111	0.12482	0.138447	14	6	0.0699358	0.0648948	0.0375638	0.0972075	3.28171	2.33091	1.26579	YDR239C
1538	3	14	6	128.5	131.5	128	138	1.00391	0.952899	0.00305505	-0.0486185	-0.0516736	-0.0276415	14	6	0.0616402	0.0684629	0.19221	0.292538	1.64917	1.22916	-0.375766	YMR313C
1539	4	14	6	151.25	145.75	124	143	1.21976	1.01923	0.196736	0.017967	-0.17877	-0.151719	14	6	0.0691113	0.0610368	0.0140156	0.0552644	4.26759	2.89563	-1.60209	YKR097W
1540	5	14	6	35.75	54.5	124	127	0.288306	0.429134	-1.24577	-0.846884	0.398888	0.426414	14	6	0.0751545	0.0651703	0.00178645	0.0227473	6.32752	3.78331	4.11194	YIL039W
1541	6	14	6	150.5	136.5	130	124	1.15769	1.10081	0.146177	0.0950284	-0.0511489	-0.096701	14	6	0.0387697	0.0422404	0.0777494	0.153919	2.55427	1.87133	-1.05832	YBR074W
1542	7	14	6	121.25	109.5	134	126	0.904851	0.869048	-0.100195	-0.140815	-0.0406197	0.0628653	14	6	0.0572944	0.0659001	0.251234	0.356006	1.38137	1.03281	0.518767	YNL191W
1543	8	14	6	136.5	117.5	127	123	1.0748	0.955285	0.0714232	-0.0478848	-0.119308	-0.0237255	14	6	0.0599734	0.0800674	0.0284024	0.0824205	3.56128	2.49592	-0.337062	YOR292C
1544	9	14	6	124	128	134.5	127	0.921933	1.00787	-0.0816545	0.0076433	0.0892978	0.0994414	14	6	0.0229694	0.025314	0.0044262	0.0319732	5.42021	3.44286	0.880271	YEL012W
1545	10	14	6	158	124	149	125	1.0604	0.992	0.0584884	-0.00886344	-0.0673519	-0.0956884	14	6	0.0377842	0.0393378	0.0376836	0.0972745	3.27853	2.33022	-1.04831	YFL010C
1546	11	14	6	148.25	165.25	139	147	1.06655	1.12415	0.0644104	0.116769	0.0523585	-0.00188708	14	6	0.030419	0.0363697	0.0411614	0.102033	3.19026	2.28246	-0.12122	YMR022W
1547	12	14	6	131.5	150	132	140	0.996212	1.07143	-0.00422416	0.0686705	0.0728947	-0.0140997	14	6	0.0376439	0.0285452	0.0304689	0.0857918	3.49105	2.45583	-0.241924	YIL168W
1548	13	14	6	116.75	113	123	115	0.949187	0.982609	-0.0524487	-0.0184989	0.0339499	0.0163426	14	6	0.0737515	0.0693629	0.425128	0.530597	0.855364	0.633753	0.0589548	YNL043C
1549	14	14	6	130.5	148.75	141	154	0.925532	0.965909	-0.0785413	-0.035643	0.0428983	-0.00426893	14	6	0.0650321	0.0624891	0.278725	0.384674	1.27753	0.955359	-0.144761	YML103C
1550	15	14	6	44.25	46	135	118	0.327778	0.389831	-1.11707	-0.942161	0.174907	0.101821	14	6	0.0526516	0.0576529	0.00694802	0.0392692	4.9693	3.23731	0.903791	YMR296C
1551	16	14	6	122.25	109	131	114	0.933206	0.95614	-0.0706391	-0.0451219	0.0255172	0.0158711	14	6	0.0671747	0.0610049	0.502665	0.602618	0.687831	0.506471	0.054295	YDL142C
1552	1	15	6	137.5	127.25	124	135	1.10887	0.942593	0.103122	-0.0591889	-0.162311	-0.0559179	15	6	0.0348268	0.0353039	0.00261439	0.0262887	5.94673	3.63862	-0.65524	YML133C
1553	2	15	6	122.25	148.75	131	137	0.933206	1.08577	-0.0707758	0.081901	0.152677	0.135838	15	6	0.0601801	0.0547347	0.0147841	0.0566773	4.2142	2.87038	1.24	YLR357W
1554	3	15	6	134	130.5	128	138	1.04688	0.945652	0.0453744	-0.0562725	-0.101647	-0.0136409	15	6	0.0657334	0.0628289	0.0536003	0.119894	2.9262	2.12115	-0.23739	YOR365C
1555	4	15	6	148.75	170	124	143	1.1996	1.18881	0.181824	0.170831	-0.0109935	0.0629488	15	6	0.0583234	0.0727565	0.731272	0.799591	0.31297	0.223655	0.519593	YIL015W
1556	5	15	6	88.25	85.25	124	127	0.711694	0.67126	-0.340311	-0.398646	-0.058335	0.000630606	15	6	0.0206681	0.0316442	0.0110023	0.0498499	4.50965	2.99874	-0.096336	YDL160C
1557	6	15	6	44.75	56	130	124	0.344231	0.451613	-1.06807	-0.797169	0.270898	0.231579	15	6	0.0807829	0.0733518	0.00676412	0.0390079	4.99612	3.24399	2.18627	YLR303W
1558	7	15	6	132.75	118.25	134	126	0.990672	0.938492	-0.0101019	-0.0640852	-0.0539833	0.0446933	15	6	0.0478202	0.0424173	0.109152	0.194693	2.21502	1.63633	0.339162	YGL209W
1559	8	15	6	160.5	133.5	127	123	1.26378	1.08537	0.233871	0.0815618	-0.152309	-0.0481846	15	6	0.0160413	0.0195799	0.000318863	0.0133569	8.05075	4.31572	-0.578806	YGR080W
1560	9	15	6	142.25	142.25	134.5	127	1.05762	1.12008	0.0545911	0.111925	0.0573337	0.124726	15	6	0.0595811	0.0582067	0.149965	0.244269	1.89736	1.40949	1.13017	YLR404W
1561	10	15	6	160	136.75	149	125	1.07383	1.094	0.0706314	0.0896742	0.0190428	0.00456304	15	6	0.0239054	0.0295988	0.209371	0.310618	1.56365	1.16919	-0.0574694	YPL280W
1562	11	15	6	136.25	169.25	139	147	0.980216	1.15136	-0.020121	0.140741	0.160862	0.107804	15	6	0.0297832	0.0218501	0.00169705	0.0224542	6.37886	3.79628	0.962923	YDR339C
1563	12	15	6	132.25	153	132	140	1.00189	1.09286	0.000741722	0.0881314	0.0873897	-0.0366812	15	6	0.0311663	0.0375048	0.011206	0.0501135	4.49131	2.99346	-0.465111	YLR317W
1564	13	15	6	159.5	141.75	123	115	1.29675	1.23261	0.259083	0.208927	-0.0501564	-0.0471027	15	6	0.0376404	0.0306413	0.0760115	0.151488	2.57687	1.88725	-0.568113	YJL067W
1565	14	15	6	151.75	164.5	141	154	1.07624	1.06818	0.0719214	0.0655389	-0.00638253	-0.0436071	15	6	0.0345505	0.0309053	0.736322	0.804034	0.306088	0.218113	-0.533564	YCR018C-A
1566	15	15	6	134	132.5	135	118	0.992593	1.12288	-0.00803001	0.114886	0.122916	0.0898037	15	6	0.0706765	0.0544401	0.0401055	0.100773	3.21624	2.29489	0.785016	YPR003C
1567	16	15	6	149	134	131	114	1.1374	1.17544	0.12856	0.160973	0.0324127	0.02074	15	6	0.0482216	0.0387799	0.271459	0.376647	1.30395	0.976448	0.102418	YPR201W
1568	17	15	6	205.5	193.75	187	184	1.09893	1.05299	0.0941108	0.0507031	-0.0434077	-0.016948	15	6	0.0618686	0.0533634	0.255142	0.359935	1.36594	1.02183	-0.270076	YDR529C
1569	1	16	6	183	190.25	124	135	1.47581	1.40926	0.380118	0.318791	-0.0613265	0.0017348	16	6	0.1189	0.0765102	0.378154	0.485363	0.972454	0.722857	-0.0854226	YGL013C
1570	2	16	6	151.25	186.5	131	137	1.15458	1.36131	0.130595	0.29091	0.160314	0.0761058	16	6	0.0429436	0.0387568	0.00497506	0.0336749	5.30332	3.391	0.649631	YFR013W
1571	3	16	6	179.25	184.5	128	138	1.40039	1.33696	0.314849	0.276983	-0.0378656	0.0228343	16	6	0.0799266	0.0984569	0.413281	0.518496	0.883627	0.656823	0.123116	YGL060W
1572	4	16	6	211.25	241	124	143	1.70363	1.68531	0.525628	0.513293	-0.0123346	0.0582988	16	6	0.021269	0.0142438	0.330027	0.435427	1.10858	0.831429	0.473634	YPL179W
1573	5	16	6	158.25	165.5	124	127	1.27621	1.30315	0.231889	0.248319	0.0164294	0.0120981	16	6	0.0760197	0.0842263	0.694751	0.769286	0.364202	0.262293	0.0170041	YLR034C
1574	6	16	6	188	205.25	130	124	1.44615	1.65524	0.355536	0.488363	0.132827	0.0331377	16	6	0.0288586	0.0346963	0.00271143	0.0263287	5.91028	3.63709	0.224951	YBR168W
1575	7	16	6	183.75	173.75	134	126	1.37127	1.37897	0.301233	0.301554	0.000321485	0.0418304	16	6	0.0827776	0.0747653	0.99429	0.996208	0.00572617	0.00379939	0.310867	YOL064C
1576	8	16	6	185.5	164	127	123	1.46063	1.33333	0.373363	0.266756	-0.106607	-0.0171521	16	6	0.11786	0.0645333	0.168154	0.264915	1.78288	1.32835	-0.272094	YGL232W
1577	9	16	6	188.25	182.75	134.5	127	1.39963	1.43898	0.323342	0.356714	0.0333724	0.0410842	16	6	0.0877965	0.0954089	0.502409	0.602543	0.688341	0.506597	0.303491	YGR115C
1578	10	16	6	189.25	169	149	125	1.27013	1.352	0.229715	0.293694	0.0639783	0.00535372	16	6	0.0230823	0.0517174	0.011573	0.0508724	4.45908	2.97844	-0.0496546	YGR146C
1579	11	16	6	177	224	139	147	1.27338	1.52381	0.229406	0.415191	0.185785	0.0807431	16	6	0.0560817	0.0438056	0.00700319	0.0394266	4.96139	3.23331	0.695464	YPL034W
1580	12	16	6	188.75	198.5	132	140	1.42992	1.41786	0.340812	0.33828	-0.00253179	-0.0318834	16	6	0.0446616	0.0215183	0.916893	0.942287	0.0867642	0.0594454	-0.417691	YJR037W
1581	13	16	6	142	150.5	123	115	1.15447	1.3087	0.124303	0.263443	0.13914	0.103821	16	6	0.107328	0.0820086	0.0808781	0.157906	2.51481	1.84576	0.923557	YOL039W
1582	14	16	6	214	228	141	154	1.51773	1.48052	0.407049	0.384365	-0.0226836	-0.0422156	16	6	0.0351816	0.0353012	0.28764	0.392948	1.24605	0.934079	-0.519811	YDR093W
1583	15	16	6	166.75	165.75	135	118	1.23519	1.40466	0.189439	0.332926	0.143487	0.0668448	16	6	0.112005	0.0936257	0.0830581	0.161134	2.48822	1.82552	0.558098	YPL120W
1584	16	16	6	56.5	59.75	131	114	0.431298	0.524123	-0.841623	-0.650764	0.190859	0.224077	16	6	0.0965466	0.0905227	0.0288736	0.0833711	3.54483	2.48445	2.11212	YDR472W
1585	1	1	7	172.25	193	124	135	1.38911	1.42963	0.315007	0.345832	0.0308252	0.0703168	1	7	0.0542859	0.0632012	0.338618	0.444784	1.08288	0.810166	0.592415	YKL182W
1586	2	1	7	157.5	199	131	137	1.20229	1.45255	0.178632	0.363458	0.184826	0.09181	1	7	0.0723211	0.0453197	0.0144897	0.0561395	4.23432	2.87992	0.804845	YMR086W
1587	3	1	7	197.75	206.25	128	138	1.54492	1.49457	0.426377	0.389291	-0.037086	-0.0146293	1	7	0.0380686	0.0269959	0.146506	0.240348	1.92069	1.42567	-0.247159	YGR003W
1588	4	1	7	152.25	191	124	143	1.22782	1.33566	0.20371	0.27599	0.0722796	0.0202562	1	7	0.132465	0.087715	0.354945	0.46214	1.03579	0.771888	0.0976355	YLR206W
1589	5	1	7	182	213.5	124	127	1.46774	1.6811	0.377024	0.50834	0.131316	0.0639079	1	7	0.0413726	0.0188539	0.00790796	0.0418491	4.83989	3.17369	0.529072	YMR217W
1590	6	1	7	188.75	204.25	130	124	1.45192	1.64718	0.36555	0.489435	0.123885	-0.0488242	1	7	0.0406331	0.042809	0.00886013	0.0442581	4.72619	3.11772	-0.585128	YOR166C
1591	7	1	7	160	160.75	134	126	1.19403	1.27579	0.17015	0.232867	0.0627166	-0.0316599	1	7	0.0456657	0.0300752	0.070934	0.145175	2.646	1.92982	-0.415482	YOR173W
1592	8	1	7	159.25	173.75	127	123	1.25394	1.4126	0.221004	0.338054	0.11705	-0.0676559	1	7	0.0456278	0.0454665	0.0143396	0.055959	4.24473	2.88314	-0.771253	YPL118W
1593	9	1	7	190	176	134.5	127	1.41264	1.38583	0.336368	0.314992	-0.0213758	-0.0389993	1	7	0.0435337	0.0370327	0.398498	0.504721	0.920053	0.68375	-0.488022	YHR046C
1594	10	1	7	114.25	129.75	149	125	0.766779	1.038	-0.281124	0.03089	0.312014	0.241352	1	7	0.0745399	0.0969096	0.00357399	0.0293162	5.63407	3.52962	2.28286	YGR034W
1595	11	1	7	213	229.25	139	147	1.53237	1.55952	0.417639	0.436962	0.0193224	-0.0435575	1	7	0.0240221	0.0173836	0.206049	0.307877	1.57964	1.17805	-0.533074	YDR042C
1596	12	1	7	203.75	201.25	132	140	1.54356	1.4375	0.427162	0.358179	-0.0689827	-0.115631	1	7	0.0355716	0.0230052	0.0303533	0.0856903	3.49485	2.45702	-1.24542	YKL067W
1597	13	1	7	181.5	182.25	123	115	1.47561	1.58478	0.382726	0.455641	0.0729147	0.0807319	1	7	0.0302067	0.026774	0.0169404	0.060381	4.07806	2.80708	0.695354	YMR123W
1598	14	1	7	39.5	40.5	141	154	0.280142	0.262987	-1.27951	-1.34486	-0.0653553	-0.020803	1	7	0.0299943	0.0433631	0.0223304	0.0706399	3.8018	2.65016	-0.308177	YEL014C
1599	15	1	7	188.25	159	135	118	1.39444	1.34746	0.328958	0.29343	-0.0355281	-0.0582569	1	7	0.0361564	0.0363782	0.144113	0.237615	1.93715	1.4371	-0.678357	YBR229C
1600	16	1	7	173.25	168.75	131	114	1.32252	1.48026	0.268533	0.390777	0.122244	0.0691621	1	7	0.11812	0.0811872	0.130265	0.220671	2.03819	1.51108	0.581003	YBR283C
1601	17	1	7	83.75	88.25	187	184	0.447861	0.47962	-0.811687	-0.746395	0.065292	0.032673	1	7	0.0828456	0.0983444	0.213061	0.314671	1.54617	1.15623	0.220359	YHR026W
1602	1	2	7	148	179.75	124	135	1.19355	1.33148	0.176723	0.286236	0.109513	0.0827178	2	7	0.0168047	0.0135301	0.000975322	0.0184807	6.93274	3.99103	0.714981	YOL078W
1603	2	2	7	165	158.5	131	137	1.25954	1.15693	0.229423	0.145135	-0.084288	-0.0812742	2	7	0.0324423	0.0239017	0.0138466	0.0550533	4.27971	2.89945	-0.905851	YGL073W
1604	3	2	7	174.75	174.25	128	138	1.36523	1.26268	0.310499	0.233095	-0.0774036	-0.074505	2	7	0.0487165	0.0472676	0.050182	0.115352	2.9921	2.15977	-0.838947	YER088C
1605	4	2	7	110.75	146	124	143	0.893145	1.02098	-0.114179	0.0202147	0.134393	0.0654225	2	7	0.0410043	0.0309868	0.00721933	0.0399692	4.93099	3.21965	0.544041	YKR002W
1606	5	2	7	117	129.25	124	127	0.943548	1.01772	-0.0592178	0.0167622	0.07598	0.0230018	2	7	0.0450134	0.04242	0.0432224	0.10543	3.1414	2.2497	0.124772	YDL238C
1607	6	2	7	128.75	130.5	130	124	0.990385	1.05242	-0.010512	0.0507851	0.0612971	-0.000657526	2	7	0.0359862	0.0472716	0.0422529	0.103907	3.16408	2.26426	-0.109067	YMR173W
1608	7	2	7	140.25	139.5	134	126	1.04664	1.10714	0.0444362	0.101444	0.0570081	0.0293602	2	7	0.045578	0.0559392	0.0875861	0.166976	2.43513	1.78991	0.187616	YOR136W
1609	8	2	7	130.25	127.25	127	123	1.02559	1.03455	0.0238738	0.0333996	0.00952589	-0.062707	2	7	0.0318551	0.0295996	0.59193	0.680326	0.524367	0.385183	-0.72234	YDR353W
1610	9	2	7	149.25	160.25	134.5	127	1.10967	1.26181	0.103907	0.231998	0.128091	0.0584978	2	7	0.025881	0.0386189	0.00219296	0.0248562	6.1225	3.69465	0.475601	YLR205C
1611	10	2	7	164.5	144.75	149	125	1.10403	1.158	0.0983568	0.145529	0.0471721	0.0246342	2	7	0.0270607	0.0254816	0.0398707	0.100569	3.22211	2.29691	0.140906	YPL130W
1612	11	2	7	142	149	139	147	1.02158	1.01361	0.0206732	0.0131667	-0.00750656	-0.0548869	2	7	0.0365996	0.0391114	0.709195	0.780703	0.343624	0.24756	-0.645049	YDR397C
1613	12	2	7	155.75	156.75	132	140	1.17992	1.11964	0.165314	0.111653	-0.0536604	-0.0617716	2	7	0.0539784	0.0524237	0.140928	0.233885	1.95951	1.45293	-0.713095	YPL062W
1614	13	2	7	146.75	134	123	115	1.19309	1.16522	0.176007	0.152265	-0.0237414	-0.0231645	2	7	0.0496458	0.0507216	0.409413	0.515509	0.89303	0.662601	-0.331517	YBR027C
1615	14	2	7	127.5	139.25	141	154	0.904255	0.904221	-0.101995	-0.101761	0.000234213	0.0211308	2	7	0.0580882	0.0572738	0.994072	0.996208	0.00594547	0.00379939	0.10628	YMR013W-A
1616	15	2	7	145.75	129	135	118	1.07963	1.09322	0.075567	0.0885687	0.0130017	-0.00694363	2	7	0.0242367	0.0204713	0.361947	0.469492	1.01626	0.756104	-0.171197	YNL121C
1617	16	2	7	127	115.25	131	114	0.969466	1.01096	-0.0323708	0.00993966	0.0423105	0.00916388	2	7	0.0390091	0.0360895	0.118539	0.206128	2.13252	1.57926	-0.0119965	YBR104W
1618	1	3	7	116	128.25	124	135	0.935484	0.95	-0.0668987	-0.0517911	0.0151077	0.0195112	3	7	0.0155766	0.0158615	0.147742	0.241801	1.91229	1.41964	0.0902721	YJL207C
1619	2	3	7	130.75	138.25	131	137	0.998092	1.00912	-0.00195965	0.00868016	0.0106398	-0.0568358	3	7	0.0259559	0.0357764	0.47238	0.574263	0.749971	0.554668	-0.664311	YDR359C
1620	3	3	7	140	151.5	128	138	1.09375	1.09783	0.0890701	0.0931536	0.00408351	0.0402843	3	7	0.0234138	0.0232662	0.750276	0.814847	0.287314	0.204755	0.295586	YHR178W
1621	4	3	7	130	135.5	124	143	1.04839	0.947552	0.0469104	-0.0542814	-0.101192	-0.111739	3	7	0.0481389	0.040316	0.0245675	0.0745638	3.70633	2.5961	-1.20696	YNL209W
1622	5	3	7	146	148.25	124	127	1.17742	1.16732	0.163243	0.154456	-0.00878733	0.00877107	3	7	0.0169914	0.0204762	0.377051	0.484247	0.975375	0.72516	-0.0158789	YOR377W
1623	6	3	7	132.25	114.25	130	124	1.01731	0.921371	0.0165965	-0.0820148	-0.0986113	-0.112688	3	7	0.0535262	0.0553467	0.0346463	0.092777	3.36257	2.37756	-1.21633	YPR080W
1624	7	3	7	131	129.25	134	126	0.977612	1.02579	-0.022686	0.0248191	0.047505	0.0220549	3	7	0.041413	0.0382671	0.105548	0.189545	2.24859	1.66313	0.115414	YDR018C
1625	8	3	7	129.75	115.75	127	123	1.02165	0.941057	0.0211801	-0.0609455	-0.0821255	-0.184083	3	7	0.0418173	0.038862	0.0293723	0.0843034	3.5277	2.47333	-1.92197	YPR004C
1626	9	3	7	112.25	105.75	134.5	127	0.834572	0.832677	-0.181823	-0.186124	-0.00430119	-0.0248171	3	7	0.0466935	0.0466735	0.865582	0.903654	0.144353	0.101308	-0.347851	YHR058C
1627	10	3	7	121.25	107.25	149	125	0.813758	0.858	-0.206098	-0.153506	0.0525917	0.0432989	3	7	0.033618	0.0296937	0.0521148	0.117968	2.95431	2.13734	0.32538	YJR113C
1628	11	3	7	105	120.5	139	147	0.755396	0.819728	-0.281094	-0.199564	0.0815303	0.00522639	3	7	0.0535262	0.0562246	0.0555869	0.122362	2.88981	2.10077	-0.0509131	YER102W
1629	12	3	7	89.75	136.75	132	140	0.679924	0.976786	-0.386031	-0.0249651	0.361066	0.306141	3	7	0.0595713	0.0586313	0.00120835	0.0197029	6.7185	3.92699	2.92321	YLR315W
1630	13	3	7	36.25	32.75	123	115	0.294715	0.284783	-1.22219	-1.25679	-0.0346019	-0.0388091	3	7	0.0186379	0.0188963	0.0339695	0.091753	3.38229	2.38865	-0.486142	YNL171C
1631	14	3	7	137.25	142.75	141	154	0.973404	0.926948	-0.0271071	-0.0761299	-0.0490228	-0.0744894	3	7	0.0419885	0.0401225	0.101678	0.184907	2.28594	1.6879	-0.838793	YGL052W
1632	15	3	7	137.75	119.25	135	118	1.02037	1.01059	0.0189153	0.0101432	-0.00877202	-0.0442684	3	7	0.0428287	0.042609	0.709568	0.780852	0.343098	0.24737	-0.5401	YCR017C
1633	16	3	7	117.75	107.25	131	114	0.898855	0.940789	-0.106712	-0.0611981	0.0455141	0.00119038	3	7	0.0192088	0.0266092	0.0178181	0.0620895	4.02754	2.77918	-0.0908034	YIL088C
1634	17	3	7	131	176.25	187	184	0.700535	0.95788	-0.356084	-0.0430916	0.312993	0.214665	3	7	0.0328196	0.0294787	0.000314701	0.0133569	8.06389	4.31572	2.0191	YAL059W
1635	1	4	7	117.5	130.25	124	135	0.947581	0.964815	-0.0540322	-0.0367732	0.017259	-0.0032308	4	7	0.0691831	0.0625445	0.652113	0.732878	0.427537	0.310776	-0.134501	YJL092W
1636	2	4	7	127.25	126.25	131	137	0.971374	0.921533	-0.0293135	-0.0818337	-0.0525202	-0.0428625	4	7	0.0267764	0.0387036	0.0294691	0.0844066	3.52441	2.47211	-0.526205	YCR106W
1637	3	4	7	124	143.5	128	138	0.96875	1.03986	-0.032093	0.0380011	0.0700941	0.09034	4	7	0.077639	0.0657413	0.168724	0.265747	1.77949	1.32521	0.790316	YLR427W
1638	4	4	7	121.25	130.75	124	143	0.977823	0.914336	-0.0225017	-0.0896644	-0.0671626	-0.0516236	4	7	0.013481	0.00902173	0.00215098	0.0247749	6.14183	3.69792	-0.612796	YKR015C
1639	5	4	7	114	120	124	127	0.919355	0.944882	-0.0841793	-0.0575831	0.0265963	-0.0377947	4	7	0.0491599	0.0489072	0.358454	0.465833	1.02595	0.763927	-0.476117	YDR402C
1640	6	4	7	124.75	119.25	130	124	0.959615	0.961694	-0.0414849	-0.03933	0.00215488	-0.0519419	4	7	0.0359041	0.037936	0.912043	0.939461	0.0920683	0.0624487	-0.615942	YOR264W
1641	7	4	7	105.25	128.75	134	126	0.785448	1.02183	-0.241667	0.020423	0.26209	0.194864	4	7	0.0589379	0.0477897	0.00299772	0.0272417	5.8099	3.60301	1.82339	YPL018W
1642	8	4	7	82.25	113.75	127	123	0.647638	0.924797	-0.435254	-0.0783618	0.356892	0.260291	4	7	0.0287098	0.027856	0.000142672	0.0111002	8.85496	4.50079	2.47004	YIR011C
1643	9	4	7	28.5	39.5	134.5	127	0.211896	0.311024	-1.55339	-1.16876	0.384634	0.362899	4	7	0.0630757	0.0579619	0.00118689	0.0195743	6.73641	3.93354	3.48418	YML105C
1644	10	4	7	137	121.25	149	125	0.919463	0.97	-0.0839787	-0.0313702	0.0526085	0.0805347	4	7	0.0549715	0.0532084	0.151525	0.245991	1.88701	1.40246	0.693405	YCR051W
1645	11	4	7	143.75	141	139	147	1.03417	0.959184	0.0333655	-0.0424896	-0.0758551	-0.0564605	4	7	0.038228	0.0351631	0.0285924	0.0827892	3.55461	2.49146	-0.660602	YLR109W
1646	12	4	7	124	129.25	132	140	0.939394	0.923214	-0.063553	-0.0809351	-0.017382	-0.0728406	4	7	0.0784312	0.0736976	0.687606	0.763816	0.374539	0.269428	-0.822497	YBL012C
1647	13	4	7	140.25	121.25	123	115	1.14024	1.05435	0.130998	0.0524787	-0.078519	-0.0692359	4	7	0.0160824	0.0148691	0.00228219	0.0252288	6.08262	3.67977	-0.786868	YCL035C
1648	14	4	7	103	135.75	141	154	0.730496	0.881494	-0.314681	-0.126425	0.188256	0.21009	4	7	0.0288186	0.0304398	0.000968431	0.0184807	6.93983	3.99103	1.97388	YDL133C-A
1649	15	4	7	130.5	116	135	118	0.966667	0.983051	-0.033997	-0.0173149	0.0166821	-0.0233983	4	7	0.0118999	0.00962585	0.0676438	0.140127	2.6935	1.9652	-0.333828	YGR289C
1650	16	4	7	137.25	118.75	131	114	1.04771	1.04167	0.04586	0.0407447	-0.00511529	-0.0490805	4	7	0.0517815	0.0593708	0.856009	0.897319	0.155475	0.108343	-0.587661	YBL069W
1651	1	5	7	112	127.5	124	135	0.903226	0.944444	-0.101923	-0.0579567	0.0439666	0.0142107	5	7	0.0535191	0.0461091	0.198921	0.300042	1.61485	1.20383	0.0378847	YGR271W
1652	2	5	7	129.25	128.75	131	137	0.986641	0.939781	-0.0134694	-0.0626216	-0.0491522	-0.070445	5	7	0.034463	0.0452087	0.0649775	0.136158	2.73371	1.99394	-0.79882	YHR120W
1653	3	5	7	42.75	41.5	128	138	0.333984	0.300725	-1.09889	-1.20177	-0.102889	-0.0822512	5	7	0.0583103	0.0475314	0.0386663	0.0989109	3.25279	2.31354	-0.915507	YKR024C
1654	4	5	7	118.75	129	124	143	0.957661	0.902098	-0.0434267	-0.103931	-0.0605041	-0.0176251	5	7	0.0582166	0.0545291	0.129177	0.219099	2.04657	1.51823	-0.276769	YMR098C
1655	5	5	7	125	118	124	127	1.00806	0.929134	0.00696141	-0.0745243	-0.0814857	-0.110396	5	7	0.0479983	0.048256	0.0426066	0.10453	3.15575	2.25829	-1.19368	YBR138C
1656	6	5	7	145	136	130	124	1.11538	1.09677	0.108976	0.0922127	-0.0167631	-0.0514846	5	7	0.00454961	0.00746832	0.00516623	0.0343675	5.26561	3.37064	-0.611422	YAL062W
1657	7	5	7	101.5	98	134	126	0.757463	0.777778	-0.278431	-0.251708	0.0267228	-0.023353	5	7	0.0380163	0.0341294	0.254436	0.359236	1.3687	1.02378	-0.33338	YGL181W
1658	8	5	7	97.5	108.25	127	123	0.767717	0.880081	-0.264452	-0.127791	0.136661	0.0642295	5	7	0.02029	0.0223871	0.000884604	0.017869	7.03037	4.02469	0.53225	YDL078C
1659	9	5	7	87.75	81.25	134.5	127	0.652416	0.639764	-0.427509	-0.447043	-0.0195344	0.00327131	5	7	0.0451467	0.0430942	0.450492	0.553155	0.797415	0.592118	-0.0702363	YHR088W
1660	10	5	7	137	101.75	149	125	0.919463	0.814	-0.084032	-0.205949	-0.121917	-0.163116	5	7	0.0187019	0.0161068	0.000974371	0.0184807	6.93372	3.99103	-1.71474	YKL152C
1661	11	5	7	127.75	138.75	139	147	0.919065	0.943878	-0.0845593	-0.0587791	0.0257801	0.0180226	5	7	0.0400121	0.0416908	0.287913	0.39309	1.2451	0.933716	0.0755592	YFL031W
1662	12	5	7	64.75	62.5	132	140	0.49053	0.446429	-0.71305	-0.807791	-0.0947411	-0.111522	5	7	0.0813104	0.0839885	0.102115	0.185458	2.28166	1.68493	-1.20481	YMR260C
1663	13	5	7	124.25	118.5	123	115	1.01016	1.03043	0.00961396	0.0297582	0.0201442	-0.0284696	5	7	0.0421084	0.0431821	0.409263	0.515509	0.893398	0.662601	-0.383951	YOR364W
1664	14	5	7	135.75	145	141	154	0.962766	0.941558	-0.038127	-0.0604825	-0.0223555	-0.0465111	5	7	0.0244276	0.0265726	0.164612	0.260838	1.80416	1.34385	-0.562266	YGL149W
1665	15	5	7	130	117	135	118	0.962963	0.991525	-0.0378143	-0.00911839	0.0286959	0.010341	5	7	0.052868	0.0478797	0.357111	0.464605	1.02971	0.766568	-0.000362437	YMR266W
1666	16	5	7	129.25	119.75	131	114	0.986641	1.05044	-0.0140207	0.0481266	0.0621473	0.00067569	5	7	0.0488381	0.0581114	0.0843078	0.16279	2.47328	1.8153	-0.0958904	YNR045W
1667	17	5	7	162.25	165.5	187	184	0.867647	0.899457	-0.143209	-0.105987	0.0372215	0.0309958	5	7	0.0643421	0.0619343	0.331037	0.436389	1.10553	0.829222	0.203782	YDR298C
1668	1	6	7	107.75	122.25	124	135	0.868952	0.905556	-0.140519	-0.0993641	0.0411551	-0.0149879	6	7	0.00930761	0.00386623	0.0030478	0.0273381	5.79334	3.59947	-0.250703	YJR041C
1669	2	6	7	109.75	131.25	131	137	0.837786	0.958029	-0.177373	-0.0430706	0.134302	0.0956051	6	7	0.0321499	0.0246798	0.00359514	0.0293376	5.62817	3.52889	0.842354	YFL024C
1670	3	6	7	46	41.5	128	138	0.359375	0.300725	-1.0242	-1.20192	-0.177722	-0.14517	6	7	0.0452061	0.0482689	0.0042857	0.0314981	5.45247	3.45783	-1.53737	YML042W
1671	4	6	7	115.25	125.75	124	143	0.929435	0.879371	-0.0736954	-0.128761	-0.0550656	-0.0107288	6	7	0.0481395	0.0368228	0.106175	0.1902	2.24266	1.65968	-0.208608	YOR118W
1672	5	6	7	28.5	45.75	124	127	0.229839	0.360236	-1.47354	-1.0402	0.433344	0.421204	6	7	0.141746	0.145907	0.00879232	0.0441671	4.73388	3.11978	4.06045	YER045C
1673	6	6	7	143.75	136	130	124	1.10577	1.09677	0.100089	0.0915042	-0.00858519	-0.0260336	6	7	0.0369521	0.0321363	0.673818	0.752297	0.394796	0.284624	-0.359875	YPL168W
1674	7	6	7	143.75	141.25	134	126	1.07276	1.12103	0.0692286	0.113596	0.0443676	-0.0383945	6	7	0.0566273	0.0526123	0.215102	0.316934	1.53664	1.14906	-0.482045	YBL081W
1675	8	6	7	113.25	121	127	123	0.891732	0.98374	-0.115825	-0.0170334	0.0987917	0.0327477	6	7	0.063131	0.0621344	0.0520761	0.117968	2.95505	2.13734	0.221096	YLR439W
1676	9	6	7	120.75	104.5	134.5	127	0.89777	0.822835	-0.107865	-0.195192	-0.0873266	-0.106335	6	7	0.0284173	0.0266018	0.00866506	0.0439528	4.74846	3.12464	-1.15355	YMR312W
1677	10	6	7	141.75	116.5	149	125	0.951342	0.932	-0.0503761	-0.0705989	-0.0202228	-0.0740032	6	7	0.0338545	0.0324006	0.318049	0.424111	1.14555	0.857759	-0.833987	YDR226W
1678	11	6	7	129.25	133.75	139	147	0.929856	0.909864	-0.0731161	-0.0948418	-0.0217257	0.0147178	6	7	0.00754754	0.00560109	0.0104137	0.0484109	4.56463	3.02803	0.0428966	YOR253W
1679	12	6	7	107.5	120	132	140	0.814394	0.857143	-0.205757	-0.154655	0.0511027	0.00060228	6	7	0.0559941	0.0552282	0.165445	0.261906	1.79912	1.33977	-0.096616	YBR134W
1680	13	6	7	42.5	40.5	123	115	0.345528	0.352174	-1.06303	-1.04401	0.0190151	0.0474474	6	7	0.0521983	0.0477807	0.518987	0.616965	0.655877	0.482944	0.366383	YCR041W
1681	14	6	7	99.5	128.25	141	154	0.705674	0.832792	-0.349525	-0.183192	0.166333	0.124522	6	7	0.0532256	0.0453471	0.00826347	0.0427861	4.79591	3.15154	1.12816	YDL184C
1682	15	6	7	56.5	57.5	135	118	0.418519	0.487288	-0.973232	-0.783376	0.189857	0.128695	6	7	0.108284	0.10228	0.0392923	0.0998567	3.23673	2.30402	1.16941	YKL217W
1683	16	6	7	118.75	107	131	114	0.906489	0.938596	-0.100577	-0.0640035	0.036574	-0.06629	6	7	0.0610777	0.0467032	0.317061	0.422974	1.14866	0.860444	-0.757753	YPR128C
1684	1	7	7	114.75	130.75	124	135	0.925403	0.968519	-0.078044	-0.0320371	0.0460069	0.0372108	7	7	0.0365084	0.0292315	0.0861506	0.165149	2.45166	1.80091	0.265208	YNL271C
1685	2	7	7	97.25	123.25	131	137	0.742366	0.899635	-0.298029	-0.106005	0.192023	0.188937	7	7	0.0390305	0.0405106	0.00223159	0.0250946	6.10504	3.6851	1.76481	YMR205C
1686	3	7	7	101.5	113.25	128	138	0.792969	0.820652	-0.232129	-0.198791	0.0333378	0.0629396	7	7	0.0681294	0.0607283	0.39992	0.506008	0.91649	0.681202	0.519502	YMR216C
1687	4	7	7	115.5	128.75	124	143	0.931452	0.90035	-0.0713416	-0.105113	-0.0337714	-0.0400149	7	7	0.0410597	0.0308153	0.198521	0.299729	1.61686	1.20488	-0.49806	YNL018C
1688	5	7	7	115.25	111.25	124	127	0.929435	0.875984	-0.0747389	-0.134776	-0.0600375	-0.0594029	7	7	0.0925343	0.0908587	0.285182	0.391075	1.25463	0.938857	-0.689683	YHR016C
1689	6	7	7	45.5	50.25	130	124	0.35	0.405242	-1.04988	-0.904117	0.145765	0.127404	7	7	0.0537882	0.061908	0.0123214	0.0521111	4.39642	2.95438	1.15665	YDL189W
1690	7	7	7	146.25	139.25	134	126	1.09142	1.10516	0.0871566	0.0996977	0.012541	-0.0311686	7	7	0.0408793	0.0346657	0.582892	0.672791	0.539754	0.39632	-0.410627	YJL048C
1691	8	7	7	108.75	119.75	127	123	0.856299	0.973577	-0.155925	-0.0270122	0.128913	0.00602016	7	7	0.0307732	0.0337306	0.00356595	0.0292942	5.63633	3.53037	-0.0430678	YIR029W
1692	9	7	7	117.25	99	134.5	127	0.871747	0.779528	-0.137591	-0.249195	-0.111604	-0.113775	7	7	0.0359039	0.04204	0.00838932	0.043151	4.7808	3.14305	-1.22708	YKL128C
1693	10	7	7	133.5	120.25	149	125	0.895973	0.962	-0.110559	-0.0389007	0.071658	0.0557742	7	7	0.0643362	0.0591647	0.112246	0.198615	2.18707	1.61639	0.448681	YLL038C
1694	11	7	7	41	34	139	147	0.294964	0.231293	-1.22192	-1.46471	-0.242786	-0.21725	7	7	0.075718	0.0701797	0.00768317	0.041206	4.86872	3.18917	-2.24978	YFR042W
1695	12	7	7	142.75	165.75	132	140	1.08144	1.18393	0.0782022	0.168623	0.0904204	0.0528084	7	7	0.0350165	0.0314695	0.0140825	0.055388	4.26283	2.89339	0.419368	YNL255C
1696	13	7	7	110	111.25	123	115	0.894309	0.967391	-0.112368	-0.0361476	0.0762205	0.0573415	7	7	0.066816	0.0666114	0.106787	0.191132	2.23692	1.65479	0.464172	YOR376W
1697	14	7	7	136	148.25	141	154	0.964539	0.962662	-0.0365377	-0.0383075	-0.00176981	-0.06918	7	7	0.0411521	0.0539612	0.936875	0.956741	0.0652055	0.0442222	-0.786317	YGL204C
1698	15	7	7	127.5	122.5	135	118	0.944444	1.03814	-0.0574295	0.0372693	0.0946988	-0.0484777	7	7	0.0290716	0.0375453	0.00734667	0.0402552	4.91351	3.21252	-0.581703	YGL167C
1699	16	7	7	148	137	131	114	1.12977	1.20175	0.121844	0.183729	0.0618847	0.0139547	7	7	0.0281453	0.019686	0.0217961	0.0696804	3.82603	2.66384	0.0353538	YPR138C
1700	17	7	7	231.75	228	187	184	1.2393	1.23913	0.214124	0.214381	0.000256843	-0.0557073	7	7	0.026777	0.0194482	0.985899	0.990347	0.0142013	0.00969972	-0.653157	YHR110W
1701	1	8	7	92.5	121.5	124	135	0.745968	0.9	-0.293146	-0.105537	0.187609	0.161276	8	7	0.0257904	0.0216246	0.000704142	0.0164833	7.25853	4.10541	1.49142	YFR031C
1702	2	8	7	124	126.25	131	137	0.946565	0.921533	-0.0549483	-0.0820716	-0.0271234	0.00580616	8	7	0.0342387	0.0406886	0.211281	0.312485	1.55457	1.1632	-0.0451828	YHR056C
1703	3	8	7	147.75	161.25	128	138	1.1543	1.16848	0.143284	0.155651	0.0123667	0.0538799	8	7	0.0124589	0.00921457	0.141341	0.234403	1.95658	1.45072	0.429959	YKL029C
1704	4	8	7	113.5	128.75	124	143	0.915323	0.90035	-0.0888211	-0.104993	-0.0161717	0.00181799	8	7	0.0322613	0.0283001	0.389952	0.496926	0.941731	0.699314	-0.0846003	YPL030W
1705	5	8	7	115.25	110.25	124	127	0.929435	0.86811	-0.0733926	-0.142131	-0.0687383	-0.0447638	8	7	0.0659591	0.0575751	0.128477	0.218177	2.052	1.52245	-0.544997	YHR183W
1706	6	8	7	120.75	116.25	130	124	0.928846	0.9375	-0.0739214	-0.0646009	0.00932049	0.00274874	8	7	0.0242132	0.0254409	0.497444	0.597623	0.698272	0.514795	-0.0754012	YHR003C
1707	7	8	7	113.25	115.5	134	126	0.845149	0.916667	-0.168407	-0.087422	0.0809847	0.0813199	8	7	0.0440636	0.0493921	0.0348587	0.0930412	3.35645	2.37471	0.701165	YCR102C
1708	8	8	7	114.75	127.75	127	123	0.903543	1.03862	-0.101686	0.0376395	0.139326	0.0676745	8	7	0.017975	0.0227269	0.000583215	0.0154851	7.44695	4.16787	0.566299	YLR457C
1709	9	8	7	36.75	45	134.5	127	0.273234	0.354331	-1.29823	-1.03802	0.260209	0.234391	8	7	0.0711802	0.0689004	0.00528436	0.0347864	5.243	3.35853	2.21406	YPL196W
1710	10	8	7	129.25	116.75	149	125	0.86745	0.934	-0.142308	-0.0686887	0.0736192	-0.0110672	8	7	0.0328402	0.0303079	0.0206939	0.067507	3.87792	2.69552	-0.211953	YFL060C
1711	11	8	7	130.25	139	139	147	0.93705	0.945578	-0.0653767	-0.056841	0.00853576	0.0152325	8	7	0.0266749	0.0275641	0.567706	0.659538	0.566151	0.416216	0.0479833	YPR051W
1712	12	8	7	111.25	133.75	132	140	0.842803	0.955357	-0.172822	-0.0469549	0.125867	0.0684674	8	7	0.0449007	0.0436008	0.0112143	0.0501146	4.49057	2.99344	0.574136	YBR277C
1713	13	8	7	101.75	103.5	123	115	0.827236	0.9	-0.190792	-0.105466	0.0853256	0.0789698	8	7	0.0658444	0.0631411	0.0809526	0.158002	2.51389	1.84515	0.677937	YDR010C
1714	14	8	7	161	172	141	154	1.14184	1.11688	0.132035	0.110047	-0.0219878	-0.0451314	8	7	0.0477669	0.0464674	0.425141	0.530597	0.855334	0.633753	-0.54863	YOR302W
1715	15	8	7	127.25	117.75	135	118	0.942593	0.997881	-0.0601291	-0.00275272	0.0573764	0.0237036	8	7	0.0518016	0.0505869	0.113546	0.200439	2.17555	1.60724	0.131708	YCL073C
1716	16	8	7	120.25	111.5	131	114	0.917939	0.97807	-0.0875582	-0.0230288	0.0645293	-0.0448972	8	7	0.104179	0.0976408	0.303505	0.407858	1.19236	0.896837	-0.546315	YMR060C
1717	1	9	7	116.25	127.5	124	135	0.9375	0.944444	-0.065173	-0.0572877	0.00788526	0.00978085	9	7	0.0494112	0.0502599	0.770531	0.83091	0.260675	0.185233	-0.00589864	YGR184C
1718	2	9	7	131	127.25	131	137	1	0.928832	-0.000530234	-0.0740211	-0.0734908	-0.0472519	9	7	0.0422083	0.0318912	0.0399888	0.100642	3.21915	2.29618	-0.569588	YBR073W
1719	3	9	7	47.5	44.75	128	138	0.371094	0.324275	-0.991464	-1.12696	-0.135492	-0.0776538	9	7	0.0341237	0.0296794	0.00416445	0.0312034	5.48117	3.46723	-0.870068	YMR078C
1720	4	9	7	111.75	132	124	143	0.90121	0.923077	-0.104524	-0.0801425	0.0243811	-0.00266618	9	7	0.0252341	0.0237843	0.148817	0.243051	1.90504	1.41448	-0.12892	YNL034W
1721	5	9	7	103.5	104.25	124	127	0.834677	0.820866	-0.181092	-0.198098	-0.0170066	0.0453341	9	7	0.050569	0.0552063	0.549368	0.643268	0.598987	0.441194	0.345495	YMR215W
1722	6	9	7	46.25	51	130	124	0.355769	0.41129	-1.03352	-0.888741	0.144776	0.165192	9	7	0.0294293	0.0272087	0.00223211	0.0250946	6.10481	3.6851	1.53012	YFL037W
1723	7	9	7	117.5	114.75	134	126	0.876866	0.910714	-0.132223	-0.0938378	0.0383856	0.0288586	9	7	0.0631989	0.0685641	0.31135	0.416748	1.16684	0.875274	0.182658	YNL042W
1724	8	9	7	113.5	128.75	127	123	0.893701	1.04675	-0.112627	0.0456372	0.158264	0.0939556	9	7	0.0186437	0.0197495	0.000445073	0.0144286	7.71727	4.23854	0.826051	YLR375W
1725	9	9	7	119	109.25	134.5	127	0.884758	0.860236	-0.123797	-0.151203	-0.0274064	-0.0250135	9	7	0.0474892	0.0421244	0.332012	0.437396	1.10259	0.826915	-0.349792	YKR037C
1726	10	9	7	131.75	122.75	149	125	0.884228	0.982	-0.12353	-0.0185148	0.105016	0.0538066	9	7	0.0161701	0.0185886	0.000985286	0.0184999	6.92258	3.98999	0.429235	YOR087W
1727	11	9	7	117.5	131.75	139	147	0.845324	0.896259	-0.179488	-0.119518	0.05997	0.0665155	9	7	0.0374046	0.0392885	0.0490851	0.113796	3.0142	2.17335	0.554844	YLR073C
1728	12	9	7	147.25	161.75	132	140	1.11553	1.15536	0.109221	0.144293	0.0350711	-0.0919513	9	7	0.0270426	0.0232175	0.0808106	0.157873	2.51565	1.84596	-1.01138	YNL281W
1729	13	9	7	105.5	105	123	115	0.857724	0.913043	-0.153799	-0.0911759	0.0626233	0.0235384	9	7	0.0321064	0.0324356	0.0299014	0.0850778	3.50985	2.46419	0.130075	YPL136W
1730	14	9	7	153	168.25	141	154	1.08511	1.09253	0.0802587	0.0882855	0.00802684	-0.0455113	9	7	0.0425985	0.0363605	0.731355	0.799591	0.312856	0.223655	-0.552385	YGR206W
1731	15	9	7	120	108.75	135	118	0.888889	0.92161	-0.118145	-0.0819848	0.0361602	-0.0266999	9	7	0.0188212	0.0179909	0.0310974	0.0868762	3.47063	2.44327	-0.36646	YPL036W
1732	16	9	7	144.25	128.25	131	114	1.10115	1.125	0.0956107	0.116866	0.0212556	-0.00836768	9	7	0.0208142	0.0191006	0.133735	0.225143	2.01189	1.49102	-0.185271	YBR241C
1733	17	9	7	156.5	156.5	187	184	0.836898	0.850543	-0.17965	-0.16277	0.0168805	0.00992465	9	7	0.113456	0.103722	0.785449	0.842914	0.2415	0.17089	-0.00447733	YML012W
1734	1	10	7	104.5	108.5	124	135	0.842742	0.803704	-0.171289	-0.219045	-0.047756	-0.0229159	10	7	0.0596209	0.0479691	0.207479	0.30912	1.57272	1.17403	-0.32906	YKL038W
1735	2	10	7	131.5	126	131	137	1.00382	0.919708	0.00351171	-0.0838746	-0.0873863	-0.0589795	10	7	0.0433435	0.0361765	0.0274251	0.0806454	3.5963	2.51769	-0.685498	YPR029C
1736	3	10	7	135.75	142.25	128	138	1.06055	1.0308	0.0583424	0.0300895	-0.0282529	0.0208552	10	7	0.0415865	0.0342777	0.26736	0.372786	1.31916	0.986751	0.103556	YMR032W
1737	4	10	7	114.25	144	124	143	0.921371	1.00699	-0.0820729	0.00689565	0.0889685	0.0779336	10	7	0.0253013	0.0330235	0.0059069	0.0368616	5.13163	3.30059	0.667696	YCL036W
1738	5	10	7	138.5	136.5	124	127	1.11694	1.0748	0.109113	0.0709174	-0.0381951	0.0673235	10	7	0.0252722	0.0237989	0.0566379	0.124106	2.87108	2.08662	0.56283	YJL081C
1739	6	10	7	120.25	119	130	124	0.925	0.959677	-0.0793723	-0.0427511	0.0366212	0.0145869	10	7	0.0250474	0.0171205	0.0612899	0.130671	2.79214	2.03507	0.0416027	YNL004W
1740	7	10	7	128	113.75	134	126	0.955224	0.902778	-0.0462066	-0.10312	-0.0569138	-0.0254709	10	7	0.0743293	0.0645618	0.223181	0.325149	1.49977	1.12347	-0.354313	YFL029C
1741	8	10	7	113	123.75	127	123	0.889764	1.0061	-0.117904	0.00542354	0.123328	0.0779505	10	7	0.0360146	0.0359829	0.00637188	0.0380847	5.05586	3.26794	0.667863	YML025C
1742	9	10	7	106	103.5	134.5	127	0.788104	0.814961	-0.238396	-0.204814	0.0335817	-0.0205447	10	7	0.0317235	0.0313966	0.124519	0.213367	2.0833	1.54474	-0.305624	YIL148W
1743	10	10	7	132.25	123.25	149	125	0.887584	0.986	-0.119387	-0.0141866	0.1052	0.0993142	10	7	0.0188438	0.0187245	0.00153969	0.0217652	6.47617	3.82744	0.879013	YGR038W
1744	11	10	7	121.5	138.25	139	147	0.874101	0.940476	-0.134652	-0.0617719	0.0728805	0.0677336	10	7	0.04508	0.0452734	0.0480919	0.112202	3.03464	2.18745	0.566884	YBR047W
1745	12	10	7	133.75	171.75	132	140	1.01326	1.22679	0.011651	0.204343	0.192692	0.084157	10	7	0.067909	0.064374	0.0108401	0.0494348	4.5245	3.0071	0.729206	YDR157W
1746	13	10	7	42	39	123	115	0.341463	0.33913	-1.07628	-1.08203	-0.00575322	-0.0199074	10	7	0.0383925	0.0400197	0.783968	0.841931	0.243387	0.172057	-0.299326	YDR045C
1747	14	10	7	42	48.75	141	154	0.297872	0.316558	-1.21166	-1.15093	0.0607321	-0.000717313	10	7	0.0458449	0.0513727	0.0770293	0.152906	2.56357	1.87793	-0.109658	YBR191W-A
1748	15	10	7	126.5	113.5	135	118	0.937037	0.961864	-0.0658739	-0.0400771	0.0257968	0.00337537	10	7	0.0141211	0.0119226	0.035402	0.0939532	3.34099	2.36496	-0.0692078	YKR106W
1749	16	10	7	93	85.5	131	114	0.709924	0.75	-0.414518	-0.333422	0.0810952	0.0224192	10	7	0.100832	0.0934829	0.206091	0.307877	1.57944	1.17805	0.119014	YOL002C
1750	1	11	7	113.5	120	124	135	0.915323	0.888889	-0.0887644	-0.118235	-0.0294704	-0.00648408	11	7	0.0424503	0.0536356	0.259129	0.363667	1.35043	1.01152	-0.166655	YLR422W
1751	2	11	7	143.25	136.75	131	137	1.09351	0.998175	0.0893526	-0.00199296	-0.0913456	-0.0604633	11	7	0.0129688	0.00428808	0.000774815	0.0166559	7.16289	4.09499	-0.700164	YGL227W
1752	3	11	7	130.5	134	128	138	1.01953	0.971014	0.0192626	-0.0300089	-0.0492715	-0.0120379	11	7	0.0375237	0.0392589	0.0785844	0.15503	2.54358	1.86414	-0.221547	YNL144C
1753	4	11	7	110.25	137.25	124	143	0.889113	0.95979	-0.117863	-0.0411919	0.076671	0.0565382	11	7	0.0235639	0.0196745	0.00737034	0.0403041	4.91029	3.2113	0.456233	YPL070W
1754	5	11	7	108	103.25	124	127	0.870968	0.812992	-0.138627	-0.207913	-0.0692856	0.00241901	11	7	0.0442738	0.0483793	0.0520707	0.117968	2.95515	2.13734	-0.0786601	YNL295W
1755	6	11	7	119.5	119	130	124	0.919231	0.959677	-0.0843319	-0.0416457	0.0426862	0.0467498	11	7	0.0304821	0.027672	0.0678114	0.140257	2.69103	1.96428	0.359488	YJR062C
1756	7	11	7	116	109.25	134	126	0.865672	0.867063	-0.145288	-0.143586	0.00170168	0.034159	11	7	0.0251983	0.0180266	0.901115	0.931755	0.104123	0.0706856	0.235045	YNR043W
1757	8	11	7	87.5	82.5	127	123	0.688976	0.670732	-0.551622	-0.486818	0.0648037	0.0337203	11	7	0.223305	0.23112	0.602364	0.68889	0.506893	0.372674	0.23071	YMR101C
1758	9	11	7	124.75	132.25	134.5	127	0.927509	1.04134	-0.0754348	0.040272	0.115707	0.0604856	11	7	0.0348797	0.0427984	0.00697583	0.0393195	4.9653	3.23604	0.495247	YMR025W
1759	10	11	7	132.5	118.25	149	125	0.889262	0.946	-0.117739	-0.0555374	0.0622014	0.0583996	11	7	0.0247938	0.025414	0.0152458	0.0573579	4.18345	2.85844	0.47463	YPR015C
1760	11	11	7	135.5	153	139	147	0.97482	1.04082	-0.0263545	0.0390967	0.0654512	0.0566496	11	7	0.0229015	0.0271311	0.0106249	0.0489183	4.54456	3.0176	0.457333	YLR329W
1761	12	11	7	88.75	107.25	132	140	0.672348	0.766071	-0.397086	-0.267008	0.130077	0.0216764	11	7	0.0419808	0.032715	0.00846533	0.0433987	4.77178	3.13733	0.111672	YNR036C
1762	13	11	7	101.5	105	123	115	0.825203	0.913043	-0.192837	-0.0916179	0.101219	0.0635881	11	7	0.0286902	0.0371599	0.00585122	0.0368463	5.1411	3.301	0.525911	YBR253W
1763	14	11	7	121	145.75	141	154	0.858156	0.946429	-0.15314	-0.0557231	0.0974171	0.0491334	11	7	0.0465417	0.0529161	0.0248471	0.0751562	3.69501	2.58819	0.383047	YHR125W
1764	15	11	7	106	106.25	135	118	0.785185	0.900424	-0.241902	-0.105499	0.136403	0.0512121	11	7	0.0416612	0.0442838	0.00724093	0.0400177	4.92801	3.21843	0.403591	YBR086C
1765	16	11	7	120.75	104.5	131	114	0.921756	0.916667	-0.0830969	-0.0873859	-0.00428904	-0.0676306	11	7	0.0541615	0.0581936	0.884218	0.918703	0.123051	0.0847924	-0.771003	YGL129C
1766	17	11	7	188	177.75	187	184	1.00535	0.966033	0.00514938	-0.0346963	-0.0398456	-0.0357509	11	7	0.00617535	0.0112229	0.00100441	0.0184999	6.90335	3.98999	-0.455917	YDL212W
1767	1	12	7	122.25	124.25	124	135	0.985887	0.92037	-0.0145886	-0.0834888	-0.0689002	-0.0346895	12	7	0.0110023	0.0220235	0.00109721	0.0191062	6.81498	3.95774	-0.445426	YKR102W
1768	2	12	7	142.25	145.75	131	137	1.08588	1.06387	0.0823595	0.0617783	-0.0205812	0.0187658	12	7	0.0213895	0.0314159	0.149985	0.244269	1.89722	1.40949	0.0829046	YBL052C
1769	3	12	7	147.25	154.75	128	138	1.15039	1.12138	0.138957	0.114428	-0.0245292	0.0186366	12	7	0.0539115	0.0569449	0.429924	0.534639	0.844147	0.626163	0.0816279	YNL008C
1770	4	12	7	108	134.5	124	143	0.870968	0.940559	-0.138236	-0.0616155	0.0766206	0.0652903	12	7	0.0172877	0.0250461	0.00302699	0.0273381	5.80019	3.59947	0.542735	YDL003W
1771	5	12	7	104.75	96.75	124	127	0.844758	0.761811	-0.169214	-0.273224	-0.104009	-0.0517709	12	7	0.0623245	0.0576267	0.0444643	0.107272	3.11307	2.23239	-0.614251	YLL011W
1772	6	12	7	154.25	149	130	124	1.18654	1.20161	0.170803	0.182455	0.0116521	0.0293959	12	7	0.0359848	0.0350728	0.56338	0.655489	0.573802	0.422374	0.187969	YNR029C
1773	7	12	7	131.75	110.75	134	126	0.983209	0.878968	-0.0189433	-0.130383	-0.11144	-0.0602252	12	7	0.0241341	0.0145902	0.00268605	0.0262887	5.91968	3.63862	-0.69781	YGR040W
1774	8	12	7	139	132.75	127	123	1.09449	1.07927	0.0895274	0.074235	-0.0152923	-0.00692491	12	7	0.0589409	0.0494868	0.639677	0.721242	0.446792	0.326781	-0.171012	YOR143C
1775	9	12	7	150.25	143	134.5	127	1.1171	1.12598	0.110158	0.11815	0.00799146	-0.0427259	12	7	0.035363	0.031624	0.681971	0.758502	0.382769	0.276409	-0.524854	YDR262W
1776	10	12	7	149.75	129	149	125	1.00503	1.032	0.00346357	0.0311708	0.0277072	0.0157791	12	7	0.0424312	0.0448048	0.282674	0.388661	1.26346	0.945047	0.0533856	YNL334C
1777	11	12	7	125.75	143.75	139	147	0.904676	0.977891	-0.100676	-0.0225544	0.078122	0.0546077	12	7	0.0314791	0.0322746	0.0157052	0.0578612	4.15377	2.84971	0.437152	YBR116C
1778	12	12	7	119.75	145.75	132	140	0.907197	1.04107	-0.0976819	0.0392769	0.136959	0.0242574	12	7	0.0367515	0.0326064	0.00500017	0.0337714	5.29828	3.38814	0.137182	YDR511W
1779	13	12	7	145.75	129.25	123	115	1.18496	1.12391	0.169541	0.116796	-0.0527448	-0.066958	12	7	0.0167521	0.0224912	0.00809022	0.0423108	4.8171	3.16271	-0.764355	YDR102C
1780	14	12	7	120	144	141	154	0.851064	0.935065	-0.161603	-0.067321	0.0942815	0.0319696	12	7	0.0439507	0.0498249	0.0232794	0.0721762	3.76019	2.62865	0.213406	YDL247W-A
1781	15	12	7	110.5	103.75	135	118	0.818519	0.879237	-0.20182	-0.128709	0.0731104	0.00783314	12	7	0.065164	0.0635093	0.110562	0.196534	2.20218	1.62692	-0.025149	YBR298C
1782	16	12	7	110.75	106	131	114	0.84542	0.929825	-0.169265	-0.0727816	0.096483	0.0851651	12	7	0.0643971	0.0717748	0.0578299	0.125911	2.85025	2.07218	0.73917	YOR100C
1783	1	13	7	126.25	128.5	124	135	1.01815	0.951852	0.0178824	-0.0499236	-0.067806	-0.00961121	13	7	0.0377012	0.026079	0.0368396	0.0958908	3.30118	2.34455	-0.197562	YHR023W
1784	2	13	7	136.75	129.25	131	137	1.04389	0.943431	0.0426431	-0.0583275	-0.100971	-0.105549	13	7	0.0391551	0.0284621	0.014135	0.0555121	4.2591	2.89115	-1.14578	YOR335C
1785	3	13	7	103.75	112.5	128	138	0.810547	0.815217	-0.210078	-0.204943	0.0051348	0.0208043	13	7	0.0361951	0.0428334	0.795073	0.85046	0.229322	0.161977	0.103053	YKL054C
1786	4	13	7	123.5	139	124	143	0.995968	0.972028	-0.00413018	-0.0285639	-0.0244337	-0.0294952	13	7	0.0287932	0.0361299	0.188228	0.287806	1.6701	1.24547	-0.394088	YPL184C
1787	5	13	7	147	130.75	124	127	1.18548	1.02953	0.169789	0.028642	-0.141147	-0.0251315	13	7	0.0151992	0.019024	0.000340657	0.013701	7.98463	4.29029	-0.350959	YBR184W
1788	6	13	7	139.25	125.25	130	124	1.07115	1.01008	0.0682125	0.00957753	-0.058635	-0.04907	13	7	0.0409785	0.0316956	0.0644848	0.135535	2.74133	1.99852	-0.587557	YMR209C
1789	7	13	7	126.25	105	134	126	0.942164	0.833333	-0.0596911	-0.183034	-0.123343	-0.0440266	13	7	0.0464661	0.04512	0.013049	0.0537532	4.33905	2.92335	-0.537711	YOL052C
1790	8	13	7	143.75	136.75	127	123	1.13189	1.11179	0.123526	0.105485	-0.0180406	0.0127197	13	7	0.0514039	0.0509716	0.533288	0.629048	0.628693	0.463547	0.0231475	YOR352W
1791	9	13	7	107	99.25	134.5	127	0.795539	0.781496	-0.2288	-0.246808	-0.0180078	-0.0108454	13	7	0.0344249	0.0315539	0.372333	0.47977	0.987966	0.734449	-0.20976	YNL202W
1792	10	13	7	160	128.25	149	125	1.07383	1.026	0.0712177	0.025616	-0.0456017	-0.00747232	13	7	0.0161974	0.0158826	0.0110799	0.0500374	4.50263	2.99499	-0.176422	YDR305C
1793	11	13	7	74.75	78.5	139	147	0.53777	0.534014	-0.620797	-0.628537	-0.00773996	-0.0339764	13	7	0.0517147	0.0498078	0.784225	0.841931	0.243059	0.172057	-0.438378	YOR182C
1794	12	13	7	123.25	144	132	140	0.933712	1.02857	-0.0689034	0.0271135	0.0960169	-0.0140454	13	7	0.0381775	0.0320095	0.0151418	0.0571737	4.1903	2.86166	-0.241388	YOR382W
1795	13	13	7	67.5	63.5	123	115	0.54878	0.552174	-0.600194	-0.594167	0.00602648	-0.0456788	13	7	0.0432192	0.0412766	0.798457	0.853494	0.225075	0.158417	-0.55404	YDL152W
1796	14	13	7	126.75	147.25	141	154	0.898936	0.956169	-0.106658	-0.0455012	0.0611571	0.012289	13	7	0.0260639	0.0289516	0.0182962	0.0627039	4.00106	2.76933	0.018891	YIL102C
1797	15	13	7	118.75	111.25	135	118	0.87963	0.942797	-0.128635	-0.0592516	0.0693834	0.0253234	13	7	0.0555137	0.0561139	0.0877312	0.167151	2.43348	1.78886	0.147718	YNL287W
1798	16	13	7	115.5	111.25	131	114	0.881679	0.975877	-0.126723	-0.0246088	0.102114	0.0666472	13	7	0.0524543	0.0484116	0.0300519	0.0853315	3.50483	2.46121	0.556146	YDL054C
1799	17	13	7	193.75	171.75	187	184	1.0361	0.933424	0.0348935	-0.0692221	-0.104116	-0.0350384	13	7	0.0269279	0.0306534	0.0044967	0.0321007	5.40441	3.43888	-0.448875	YNR049C
1800	1	14	7	128.75	120.25	124	135	1.03831	0.890741	0.0371186	-0.115984	-0.153103	-0.0791215	14	7	0.0627511	0.0433113	0.0164528	0.0594936	4.10726	2.82189	-0.884574	YLR032W
1801	2	14	7	132.75	152	131	137	1.01336	1.10949	0.0129191	0.103413	0.0904936	0.0976685	14	7	0.0566342	0.0397159	0.0494937	0.114487	3.00591	2.16729	0.862749	YDR251W
1802	3	14	7	154.5	162	128	138	1.20703	1.17391	0.188116	0.160343	-0.0277738	0.020328	14	7	0.0112599	0.0165205	0.0159696	0.0583215	4.13707	2.84178	0.0983448	YBL051C
1803	4	14	7	127.75	151.25	124	143	1.03024	1.05769	0.0294191	0.0552206	0.0258015	0.0212666	14	7	0.0242714	0.0370187	0.123469	0.212455	2.09177	1.54902	0.107622	YDR110W
1804	5	14	7	116.5	114.5	124	127	0.939516	0.901575	-0.0627662	-0.105313	-0.0425464	0.0393181	14	7	0.0402485	0.0580993	0.12487	0.21368	2.08049	1.54327	0.286035	YLR183C
1805	6	14	7	44	54.25	130	124	0.338462	0.4375	-1.0836	-0.826796	0.256807	0.273058	14	7	0.0358624	0.0314805	0.000737747	0.016546	7.21191	4.10161	2.59622	YOR209C
1806	7	14	7	119.25	101.25	134	126	0.889925	0.803571	-0.116964	-0.219282	-0.102318	0.00278892	14	7	0.0247713	0.0240922	0.00371471	0.0297582	5.59545	3.51465	-0.0750041	YGR173W
1807	8	14	7	135.5	115	127	123	1.06693	0.934959	0.0645894	-0.0682398	-0.132829	-0.0654157	14	7	0.0620423	0.0756429	0.0234015	0.0723637	3.75495	2.62605	-0.749112	YOR342C
1808	9	14	7	113	106.5	134.5	127	0.840149	0.838583	-0.174624	-0.176357	-0.00173304	-0.0309864	14	7	0.0495043	0.052409	0.948587	0.965153	0.0527818	0.0354688	-0.408826	YGL154C
1809	10	14	7	164.25	128	149	125	1.10235	1.024	0.0970437	0.0231974	-0.0738463	-0.0739659	14	7	0.00875293	0.00776372	0.000453306	0.0144286	7.69894	4.23854	-0.833619	YOL135C
1810	11	14	7	43.25	43.75	139	147	0.311151	0.297619	-1.16766	-1.21301	-0.0453518	-0.117185	14	7	0.0566443	0.054447	0.207631	0.30914	1.57199	1.17396	-1.26078	YCL066W
1811	12	14	7	112.25	145	132	140	0.850379	1.03571	-0.164203	0.0350206	0.199224	0.0729145	14	7	0.0700871	0.0644245	0.0107869	0.0493502	4.52943	3.00881	0.618089	YHR191C
1812	13	14	7	41.5	36	123	115	0.337398	0.313043	-1.08671	-1.16198	-0.0752695	-0.0748471	14	7	0.0460073	0.0469011	0.0467041	0.110282	3.06392	2.20472	-0.842328	YDR382W
1813	15	14	7	117.5	107.75	135	118	0.87037	0.913136	-0.139453	-0.0917218	0.0477316	-0.0164564	14	7	0.0742116	0.0720288	0.288599	0.39351	1.24272	0.932648	-0.265217	YGR138C
1814	16	14	7	90.75	91.75	131	114	0.692748	0.804825	-0.36832	-0.217598	0.150722	0.115546	14	7	0.0562696	0.0451426	0.0127266	0.0530332	4.36406	2.93684	1.03944	YOR271C
1815	1	15	7	149.25	138	124	135	1.20363	1.02222	0.184279	0.0212533	-0.163026	-0.0707745	15	7	0.0155215	0.00664791	0.000235983	0.0120448	8.35175	4.41913	-0.802076	YBR275C
1816	2	15	7	128.25	152	131	137	0.979008	1.10949	-0.021446	0.103738	0.125184	0.101893	15	7	0.0410271	0.0365113	0.00884058	0.044234	4.7284	3.11826	0.904499	YOL063C
1817	3	15	7	122.75	128.25	128	138	0.958984	0.929348	-0.0424614	-0.0751057	-0.0326442	0.0794314	15	7	0.0669511	0.0681637	0.401399	0.50757	0.9128	0.678121	0.6825	YPR185W
1818	4	15	7	41.75	54	124	143	0.336694	0.377622	-1.0892	-0.97581	0.113394	0.15575	15	7	0.0405543	0.0590227	0.0112943	0.0502015	4.48346	2.99171	1.4368	YPL194W
1819	5	15	7	127.5	112.25	124	127	1.02823	0.883858	0.0265163	-0.124004	-0.150521	-0.0372172	15	7	0.066623	0.0667871	0.0202647	0.0664894	3.89888	2.71071	-0.470409	YBR250W
1820	6	15	7	180.5	164.75	130	124	1.38846	1.32863	0.327479	0.283429	-0.0440501	-0.0215661	15	7	0.0495887	0.0434555	0.173707	0.27133	1.75039	1.30442	-0.31572	YDR363W
1821	7	15	7	133.75	114.5	134	126	0.998134	0.90873	-0.00266301	-0.0963981	-0.0937351	0.00656319	15	7	0.0349538	0.0255768	0.0126856	0.0529934	4.36729	2.93759	-0.0377007	YPL113C
1822	8	15	7	142.75	121	127	123	1.12402	0.98374	0.115231	-0.0169748	-0.132206	-0.0562505	15	7	0.0700823	0.0590379	0.0326014	0.0893788	3.4234	2.41487	-0.658526	YIL106W
1823	9	15	7	131.75	119.75	134.5	127	0.979554	0.942913	-0.0216697	-0.0591218	-0.0374521	-0.00945673	15	7	0.0596963	0.0587468	0.298422	0.403441	1.20925	0.907725	-0.196035	YOR028C
1824	10	15	7	166.5	141.5	149	125	1.11745	1.132	0.110665	0.123315	0.01265	0.026387	15	7	0.0329274	0.0334982	0.498221	0.598211	0.696711	0.513812	0.15823	YAL049C
1825	11	15	7	137.75	169.5	139	147	0.991007	1.15306	-0.00927161	0.142364	0.151635	0.0809895	15	7	0.0169944	0.025404	0.000383714	0.0143238	7.86561	4.24583	0.6979	YOR367W
1826	12	15	7	154.75	162.5	132	140	1.17235	1.16071	0.158144	0.148064	-0.0100799	-0.173465	15	7	0.0862507	0.0811759	0.830233	0.877939	0.186049	0.130178	-1.81703	YCL002C
1827	13	15	7	134.5	122.5	123	115	1.0935	1.06522	0.088398	0.0626604	-0.0257376	-0.00465409	15	7	0.0693171	0.0629288	0.511583	0.610024	0.670246	0.494257	-0.148568	YDR199W
1828	14	15	7	156.5	176.5	141	154	1.10993	1.1461	0.102229	0.135739	0.0335101	0.00873175	15	7	0.038965	0.0307135	0.183918	0.282885	1.69327	1.26272	-0.0162675	YKL102C
1829	15	15	7	126.75	126.5	135	118	0.938889	1.07203	-0.0650494	0.0691791	0.134228	0.110014	15	7	0.0417027	0.0451746	0.00760046	0.0409766	4.87955	3.19475	0.984769	YPL195W
1830	16	15	7	107	101	131	114	0.816794	0.885965	-0.203052	-0.121691	0.0813614	0.0441594	15	7	0.030328	0.0150575	0.0126721	0.0529934	4.36835	2.93759	0.333886	YGL104C
1831	17	15	7	204.5	184.5	187	184	1.09358	1.00272	0.0879964	0.0012293	-0.0867671	-0.0696827	15	7	0.0120693	0.0194498	0.000729201	0.0165303	7.22356	4.10256	-0.791285	YOR089C
1832	1	16	7	59.25	54.75	124	135	0.477823	0.405556	-0.753929	-0.903442	-0.149514	-0.100594	16	7	0.20279	0.247442	0.236779	0.340111	1.44063	1.07848	-1.0968	YHR158C
1833	2	16	7	169.25	219.5	131	137	1.29198	1.60219	0.241124	0.455619	0.214495	0.123834	16	7	0.0162735	0.0222171	0.000119766	0.0103131	9.02997	4.57435	1.12136	YJL157C
1834	3	16	7	176.75	173.75	128	138	1.38086	1.25906	0.308871	0.217172	-0.0916985	-0.00692891	16	7	0.00987358	0.0347084	0.000340568	0.013701	7.98489	4.29029	-0.171051	YDR320C
1835	4	16	7	151.25	180.5	124	143	1.21976	1.26224	0.193835	0.229535	0.0356994	0.074747	16	7	0.0271782	0.049383	0.0785232	0.154958	2.54436	1.8646	0.636201	YGL003C
1836	5	16	7	169	171	124	127	1.3629	1.34646	0.30318	0.280088	-0.0230927	0.0269136	16	7	0.108786	0.0642726	0.69977	0.773532	0.357003	0.256788	0.163435	YMR140W
1837	6	16	7	190	192	130	124	1.46154	1.54839	0.371713	0.424421	0.0527079	0.0148214	16	7	0.0453594	0.018904	0.102707	0.186181	2.27587	1.68104	0.0439197	YPR108W
1838	7	16	7	206.5	193.5	134	126	1.54104	1.53571	0.414579	0.417133	0.00255418	0.0456849	16	7	0.0625587	0.0980605	0.940062	0.959141	0.0618091	0.0417177	0.348962	YIR025W
1839	8	16	7	187	169.75	127	123	1.47244	1.38008	0.380515	0.307844	-0.0726708	-0.0113854	16	7	0.0714896	0.0327118	0.134947	0.226572	2.00287	1.48469	-0.215097	YER099C
1840	9	16	7	174.25	163	134.5	127	1.29554	1.28346	0.239174	0.241553	0.00237894	-0.0293063	16	7	0.0982305	0.114044	0.964413	0.975854	0.0362355	0.0244427	-0.39222	YLR243W
1841	10	16	7	202.25	180.75	149	125	1.35738	1.446	0.296772	0.362311	0.0655392	0.0351315	16	7	0.0272023	0.0546764	0.0170274	0.0605874	4.07293	2.80367	0.244657	YPL121C
1842	11	16	7	172	217	139	147	1.23741	1.47619	0.205036	0.379663	0.174628	0.0519978	16	7	0.0451991	0.0489798	0.00450657	0.0321007	5.40222	3.43888	0.411357	YCR040W
1843	12	16	7	220.25	245.25	132	140	1.66856	1.75179	0.500433	0.550049	0.049616	-0.0190503	16	7	0.0220011	0.0300386	0.0203647	0.0667474	3.89395	2.70684	-0.290855	YJL151C
1844	13	16	7	167.75	166	123	115	1.36382	1.44348	0.296509	0.35897	0.0624605	0.0451711	16	7	0.0518448	0.0331073	0.0950581	0.17663	2.35327	1.7337	0.343884	YEL068C
1845	15	16	7	147	140.5	135	118	1.08889	1.19068	0.0638608	0.16937	0.10551	0.0377654	16	7	0.124179	0.103739	0.187821	0.287331	1.67227	1.24712	0.270689	YLR088W
1846	16	16	7	196	163.25	131	114	1.49618	1.43202	0.37685	0.349084	-0.0277658	-0.020077	16	7	0.102762	0.0435852	0.626467	0.709556	0.467659	0.343116	-0.301001	YPR011C
1847	1	1	8	204.75	206	124	135	1.65121	1.52593	0.493457	0.410692	-0.0827645	-0.0532431	1	8	0.0395344	0.0504525	0.0248357	0.0751562	3.69547	2.58819	-0.628803	YPR164W
1848	2	1	8	72.75	106.75	131	137	0.555344	0.779197	-0.5956	-0.265325	0.330275	0.211123	1	8	0.072811	0.0536759	0.00282922	0.0266173	5.86776	3.62619	1.98409	YER070W
1849	3	1	8	47.25	50.25	128	138	0.369141	0.36413	-0.999102	-1.01433	-0.0152243	-0.0218552	1	8	0.0572422	0.0459237	0.631651	0.714129	0.459419	0.336691	-0.318577	YAR014C
1850	4	1	8	176	213.5	124	143	1.41935	1.49301	0.347081	0.386461	0.0393803	0.0123118	1	8	0.125618	0.0880228	0.575141	0.665571	0.55314	0.407111	0.0191163	YIL036W
1851	5	1	8	179.5	203.25	124	127	1.44758	1.60039	0.362224	0.456676	0.0944518	-0.0261883	1	8	0.050286	0.0197818	0.0329671	0.0899812	3.41224	2.40816	-0.361404	YDR030C
1852	6	1	8	167.75	178.5	130	124	1.29038	1.43952	0.248261	0.352543	0.104283	-0.0396871	1	8	0.119794	0.111499	0.180048	0.277895	1.71453	1.28051	-0.49482	YMR268C
1853	7	1	8	185.75	191	134	126	1.38619	1.51587	0.315199	0.407229	0.0920302	0.00409597	1	8	0.0388916	0.0415212	0.0178819	0.062236	4.02397	2.77682	-0.0620857	YJL147C
1854	8	1	8	140.75	159.5	127	123	1.10827	1.29675	0.0995791	0.252379	0.1528	-0.0736406	1	8	0.0576717	0.0328333	0.0131173	0.0538191	4.33382	2.92213	-0.830403	YGR192C
1855	9	1	8	182.5	178.25	134.5	127	1.35688	1.40354	0.297177	0.329702	0.0325254	0.0101628	1	8	0.0286008	0.0277114	0.107484	0.192048	2.23041	1.65001	-0.0021231	YMR069W
1856	10	1	8	104	101.5	149	125	0.697987	0.812	-0.365611	-0.215344	0.150266	0.0465024	1	8	0.0281632	0.0258926	0.00175906	0.0227103	6.34298	3.78494	0.357043	YDR162C
1857	11	1	8	190	205.25	139	147	1.36691	1.39626	0.303735	0.325257	0.0215213	-0.0358937	1	8	0.0274771	0.0271859	0.215216	0.316952	1.53611	1.14901	-0.457327	YHR175W
1858	12	1	8	184.25	189.5	132	140	1.39583	1.35357	0.324989	0.295561	-0.029428	-0.051912	1	8	0.0354748	0.035489	0.195679	0.296249	1.63128	1.21656	-0.615646	YOR055W
1859	13	1	8	178.25	165.5	123	115	1.44919	1.43913	0.36077	0.358708	-0.00206191	-0.029949	1	8	0.046577	0.0381242	0.935029	0.955412	0.0671781	0.0456127	-0.398573	YJR087W
1860	14	1	8	187.75	183.25	141	154	1.33156	1.18994	0.280936	0.168757	-0.112179	-0.0315293	1	8	0.00751499	0.021134	8.25421e-05	0.0091887	9.4022	4.68978	-0.414192	YGR008C
1861	15	1	8	183	164	135	118	1.35556	1.38983	0.301349	0.326642	0.0252931	0.00993221	1	8	0.00652175	0.014509	0.00445732	0.0321007	5.41321	3.43888	-0.00440262	YOR321W
1862	16	1	8	179	173.75	131	114	1.36641	1.52412	0.299324	0.417698	0.118374	0.0700498	1	8	0.0906299	0.050126	0.0795303	0.156155	2.53162	1.85691	0.589776	YML048W
1863	17	1	8	219.25	218	187	184	1.17246	1.18478	0.155227	0.16632	0.0110922	-0.0391216	1	8	0.0350071	0.0314209	0.571286	0.662585	0.559866	0.411607	-0.489231	YGR020C
1864	1	2	8	126.25	149.25	124	135	1.01815	1.10556	0.0173153	0.100185	0.08287	0.0461047	2	8	0.0347386	0.033254	0.0174935	0.0613856	4.04593	2.79058	0.353112	YGR274C
1865	2	2	8	134.75	145	131	137	1.02863	1.05839	0.026524	0.0552271	0.0287031	0.00558095	2	8	0.022919	0.0194234	0.0873412	0.166713	2.43793	1.79148	-0.0474088	YNR033W
1866	3	2	8	147	158.75	128	138	1.14844	1.15036	0.137005	0.139544	0.00253959	-0.0236495	2	8	0.0334377	0.0390448	0.888906	0.92219	0.117764	0.0810037	-0.336311	YDL113C
1867	4	2	8	144.75	162	124	143	1.16734	1.13287	0.154353	0.123941	-0.0304115	-0.0744274	2	8	0.019374	0.031242	0.0516873	0.117555	2.96254	2.14085	-0.83818	YPL228W
1868	5	2	8	81.75	137	124	127	0.659274	1.07874	-0.417225	0.0751286	0.492354	0.386144	2	8	0.0165914	0.0184512	1.05379e-05	0.007298	11.4605	4.92015	3.71393	YLR212C
1869	6	2	8	126.5	119.75	130	124	0.973077	0.965726	-0.0279398	-0.0355102	-0.00757037	-0.0407861	2	8	0.00716577	0.0138726	0.125019	0.213878	2.07929	1.54235	-0.505682	YBR233W
1870	7	2	8	140.5	151.25	134	126	1.04851	1.2004	0.0458965	0.181562	0.135666	0.11446	2	8	0.0194895	0.0154997	0.000802352	0.0170712	7.12796	4.07036	1.02871	YPL015C
1871	8	2	8	125.75	132.25	127	123	0.990157	1.0752	-0.0118694	0.0699337	0.0818031	-0.0321644	2	8	0.0223198	0.0254488	0.00524547	0.0346367	5.25039	3.36284	-0.420468	YDL114W
1872	9	2	8	141	135.25	134.5	127	1.04833	1.06496	0.0463393	0.0617985	0.0154592	-0.0588735	2	8	0.0491297	0.0529497	0.573799	0.664635	0.555476	0.408518	-0.684451	YLR323C
1873	10	2	8	156	133.5	149	125	1.04698	1.068	0.0453576	0.0641946	0.018837	-0.0368031	2	8	0.0368229	0.0320629	0.381555	0.488623	0.9635	0.716165	-0.466316	YKL159C
1874	11	2	8	152.25	155.75	139	147	1.09532	1.05952	0.0905566	0.0570352	-0.0335214	-0.0754369	2	8	0.0471427	0.0447409	0.250131	0.354793	1.38577	1.03622	-0.848158	YPL135W
1875	12	2	8	148.25	146.75	132	140	1.12311	1.04821	0.115539	0.0450332	-0.0705056	-0.0544521	2	8	0.0412644	0.0386868	0.041927	0.103309	3.17183	2.27003	-0.640751	YKL076C
1876	13	2	8	166.25	148.75	123	115	1.35163	1.29348	0.300853	0.255364	-0.0454899	-0.0806174	2	8	0.0622687	0.0602825	0.240135	0.34406	1.42655	1.06694	-0.899359	YOL048C
1877	14	2	8	149.75	155.5	141	154	1.06206	1.00974	0.0590063	0.00895756	-0.0500487	0.00694563	2	8	0.0176374	0.0145012	0.0108387	0.0494348	4.52463	3.0071	-0.0339208	YHL035C
1878	15	2	8	147.5	132	135	118	1.09259	1.11864	0.0876486	0.111356	0.0237073	0.0111299	2	8	0.0441517	0.0474762	0.361559	0.469191	1.01733	0.756745	0.00743514	YOL105C
1879	16	2	8	108.5	97.75	131	114	0.828244	0.857456	-0.189038	-0.154556	0.0344815	0.00609219	2	8	0.0323926	0.0250085	0.123131	0.212102	2.09451	1.55069	-0.0423559	YNL055C
1880	1	3	8	132.25	149.25	124	135	1.06653	1.10556	0.0640836	0.100164	0.0360799	0.0305132	3	8	0.0141718	0.0171537	0.0146425	0.056277	4.22383	2.87747	0.199011	YGL131C
1881	2	3	8	139.75	143.75	131	137	1.06679	1.04927	0.0634305	0.0478389	-0.0155916	-0.109203	3	8	0.037712	0.0339887	0.468937	0.571526	0.757286	0.559446	-1.18189	YGL014W
1882	3	3	8	143.5	146.5	128	138	1.12109	1.06159	0.113642	0.0578324	-0.0558095	-0.0486964	3	8	0.0711271	0.0684329	0.214595	0.316485	1.539	1.15048	-0.583864	YDR176W
1883	4	3	8	127	145.75	124	143	1.02419	1.01923	0.0237025	0.0183313	-0.00537117	0.00903606	3	8	0.0260663	0.0188816	0.707932	0.78014	0.345407	0.248282	-0.0132599	YNL094W
1884	5	3	8	150.5	160.75	124	127	1.21371	1.26575	0.19309	0.235553	0.0424636	0.00679031	3	8	0.0275434	0.0309595	0.0539923	0.120397	2.91891	2.11696	-0.0354559	YDR168W
1885	6	3	8	123.5	117.75	130	124	0.95	0.949597	-0.0518513	-0.0520706	-0.00021922	0.0144428	3	8	0.0512686	0.0535615	0.993714	0.996208	0.00630624	0.00379939	0.0401784	YNL011C
1886	7	3	8	140.5	136.25	134	126	1.04851	1.08135	0.046586	0.0776943	0.0311083	0.0121005	3	8	0.0574373	0.0554744	0.358005	0.465347	1.02721	0.764972	0.0170278	YKL113C
1887	8	3	8	97.75	111.5	127	123	0.769685	0.906504	-0.26239	-0.0985844	0.163806	0.0201139	3	8	0.0423509	0.0405285	0.00449216	0.0321007	5.40542	3.43888	0.0962296	YHL025W
1888	9	3	8	171.75	162.25	134.5	127	1.27695	1.27756	0.24409	0.244566	0.000475473	-0.0247796	3	8	0.0311655	0.0287924	0.977575	0.985001	0.0226807	0.0151129	-0.34748	YNL286W
1889	10	3	8	147	123.75	149	125	0.986577	0.99	-0.0139708	-0.0102496	0.00372129	-0.0386738	3	8	0.0243592	0.027531	0.779932	0.838871	0.248548	0.175698	-0.484805	YIR042C
1890	11	3	8	164.75	166.25	139	147	1.18525	1.13095	0.169487	0.12253	-0.0469566	-0.117796	3	8	0.0142042	0.0150675	0.00704505	0.0394954	4.95543	3.23157	-1.26681	YIL024C
1891	12	3	8	138	140.5	132	140	1.04545	1.00357	0.0441018	0.00330426	-0.0407976	-0.0715577	3	8	0.0373732	0.0354439	0.116992	0.204293	2.14565	1.5882	-0.809817	YOR186W
1892	13	3	8	83.5	85.5	123	115	0.678862	0.743478	-0.388068	-0.297049	0.0910195	0.0511079	3	8	0.0095899	0.0132452	0.000319226	0.0133569	8.04961	4.31572	0.402562	YJR120W
1893	14	3	8	133.5	137.25	141	154	0.946809	0.891234	-0.0553588	-0.115985	-0.0606261	-0.0499949	3	8	0.0119442	0.0111658	0.00203659	0.0242293	6.19648	3.72019	-0.596699	YMR122W-A
1894	15	3	8	118.5	115	135	118	0.877778	0.974576	-0.131055	-0.0257903	0.105265	0.0771365	3	8	0.0342767	0.0334674	0.00868081	0.0439574	4.74664	3.12453	0.659818	YPR024W
1895	16	3	8	127.5	116.5	131	114	0.973282	1.02193	-0.0273484	0.0213519	0.0487003	0.0091339	3	8	0.0398394	0.0390448	0.0921022	0.173202	2.38486	1.7533	-0.0122929	YER154W
1896	17	3	8	210	197.25	187	184	1.12299	1.07201	0.11578	0.069329	-0.0464506	-0.162373	3	8	0.0220194	0.0219521	0.0243384	0.0742661	3.7157	2.6001	-1.7074	YBL078C
1897	1	4	8	115.25	129.5	124	135	0.929435	0.959259	-0.0733711	-0.0418532	0.0315179	0.00105782	4	8	0.03148	0.0305904	0.139002	0.231446	1.97327	1.46341	-0.0921136	YNL267W
1898	2	4	8	123.75	127	131	137	0.944656	0.927007	-0.0574894	-0.0760575	-0.0185681	-0.0350463	4	8	0.0298867	0.0358061	0.302302	0.407185	1.19633	0.898488	-0.448953	YOR172W
1899	3	4	8	150.25	157	128	138	1.17383	1.13768	0.160188	0.128658	-0.0315301	-0.0403719	4	8	0.0277076	0.0185354	0.107338	0.191897	2.23177	1.6508	-0.501589	YGL099W
1900	4	4	8	138.25	145.75	124	143	1.11492	1.01923	0.108751	0.0188447	-0.0899065	-0.0494126	4	8	0.0267085	0.0243666	0.00669103	0.0387297	5.00699	3.25115	-0.590943	YDR232W
1901	5	4	8	105.5	111.25	124	127	0.850806	0.875984	-0.161717	-0.132617	0.0291001	-0.0885226	4	8	0.0285615	0.0239493	0.134342	0.225799	2.00737	1.48811	-0.977491	YBR098W
1902	6	4	8	120.75	113.5	130	124	0.928846	0.915323	-0.0747556	-0.0886049	-0.0138493	-0.0392071	4	8	0.0550803	0.0593428	0.649649	0.730635	0.431324	0.313841	-0.490076	YGL143C
1903	7	4	8	126.5	124.75	134	126	0.94403	0.990079	-0.0577318	-0.0101203	0.0476116	-0.0131723	4	8	0.0264792	0.0262686	0.0368625	0.0958953	3.30056	2.3445	-0.232758	YGR154C
1904	8	4	8	131.25	130.25	127	123	1.03346	1.05894	0.0328825	0.0571927	0.0243103	-0.114025	4	8	0.00628091	0.0150367	0.00448317	0.0321007	5.40743	3.43888	-1.22955	YDR075W
1905	9	4	8	30.25	39.75	134.5	127	0.224907	0.312992	-1.49349	-1.16226	0.331227	0.304753	4	8	0.0341155	0.0378125	0.00029835	0.0133569	8.11724	4.31572	2.90949	YNL168C
1906	10	4	8	97.5	96.25	149	125	0.654362	0.77	-0.425216	-0.261483	0.163733	0.158557	4	8	0.0428845	0.0465024	0.00466325	0.0325244	5.36804	3.42576	1.46455	YMR182C
1907	11	4	8	129	139	139	147	0.928058	0.945578	-0.0747367	-0.0561269	0.0186098	0.0434692	4	8	0.028923	0.0261507	0.288453	0.39343	1.24322	0.932852	0.327063	YPL187W
1908	12	4	8	128.25	132.75	132	140	0.971591	0.948214	-0.0304413	-0.0537179	-0.0232766	-0.0545704	4	8	0.0605158	0.0585984	0.49775	0.597875	0.697658	0.514374	-0.641921	YKL086W
1909	13	4	8	60.25	60.5	123	115	0.489837	0.526087	-0.713918	-0.642668	0.0712502	0.0448289	4	8	0.0156854	0.0236538	0.00281762	0.0266173	5.87186	3.62619	0.340503	YOL050C
1910	14	4	8	199	194.5	141	154	1.41135	1.26299	0.344108	0.233339	-0.110769	-0.0528366	4	8	0.021165	0.0185317	0.00186163	0.0230724	6.2863	3.76912	-0.624785	YLR310C
1911	15	4	8	125	114.5	135	118	0.925926	0.970339	-0.0771676	-0.0304989	0.0466687	0.0139563	4	8	0.0280594	0.0306782	0.0448387	0.107758	3.10468	2.22787	0.0353697	YDR387C
1912	16	4	8	123.5	109.25	131	114	0.942748	0.958333	-0.0591294	-0.0428641	0.0162653	-0.0229427	4	8	0.0258631	0.0305911	0.297461	0.402445	1.21247	0.910196	-0.329325	YOR106W
1913	1	5	8	112	129	124	135	0.903226	0.955556	-0.101962	-0.0455971	0.056365	0.0166389	5	8	0.0122267	0.0125334	0.00269887	0.0262887	5.91492	3.63862	0.0618833	YJL042W
1914	2	5	8	127.5	134.25	131	137	0.973282	0.979927	-0.0271502	-0.0207136	0.00643654	-0.0409923	5	8	0.0217438	0.0171419	0.595483	0.683289	0.518383	0.380837	-0.50772	YJL070C
1915	3	5	8	42.75	38	128	138	0.333984	0.275362	-1.10163	-1.29053	-0.188906	-0.197356	5	8	0.0726639	0.0591354	0.0138227	0.0550533	4.28145	2.89945	-2.05315	YDR221W
1916	4	5	8	116.5	126	124	143	0.939516	0.881119	-0.0635242	-0.126641	-0.0631172	0.00471653	5	8	0.0670859	0.0751356	0.156435	0.251572	1.85512	1.38002	-0.0559524	YNL218W
1917	5	5	8	123	122.75	124	127	0.991935	0.966535	-0.00841541	-0.0350184	-0.0266029	-0.108745	5	8	0.0342157	0.0303423	0.217786	0.319906	1.52424	1.13973	-1.17736	YMR169C
1918	6	5	8	115.5	108	130	124	0.888462	0.870968	-0.118498	-0.138552	-0.0200537	-0.0260363	5	8	0.0179789	0.0136479	0.111913	0.198203	2.19003	1.61846	-0.359901	YOR047C
1919	7	5	8	123	116.25	134	126	0.91791	0.922619	-0.0863727	-0.0807855	0.00558717	-0.0380464	5	8	0.0656917	0.0728619	0.875754	0.911722	0.13267	0.0924199	-0.478604	YLR180W
1920	8	5	8	99.25	108.25	127	123	0.781496	0.880081	-0.246963	-0.128107	0.118856	0.00469019	5	8	0.0504018	0.0573782	0.0180503	0.0623755	4.01459	2.77458	-0.0562126	YJL052W
1921	9	5	8	133.5	109	134.5	127	0.992565	0.858268	-0.00832504	-0.153654	-0.145329	-0.127262	5	8	0.0401022	0.0406051	0.00541798	0.0351464	5.21803	3.34823	-1.36038	YOR040W
1922	10	5	8	158.75	139.75	149	125	1.06544	1.118	0.0628757	0.111332	0.0484567	-0.0258445	5	8	0.0492177	0.0505235	0.143576	0.237288	1.94089	1.43848	-0.358006	YJR056C
1923	11	5	8	133.75	143.75	139	147	0.96223	0.977891	-0.0397728	-0.0255846	0.0141882	0.0118955	5	8	0.054649	0.0460195	0.639463	0.721131	0.447126	0.326934	0.0150015	YLR254C
1924	12	5	8	145.25	156.5	132	140	1.10038	1.11786	0.0953937	0.111234	0.0158402	0.0232237	5	8	0.0308583	0.0334307	0.380131	0.487433	0.967239	0.718602	0.126965	YPR123C
1925	13	5	8	125.25	120.5	123	115	1.01829	1.04783	0.0177868	0.0462611	0.0284743	-0.055844	5	8	0.0441424	0.0444769	0.287459	0.392948	1.24668	0.934079	-0.654508	YJR162C
1926	14	5	8	163	165	141	154	1.15603	1.07143	0.144819	0.0688367	-0.0759823	-0.0640401	5	8	0.0288959	0.027208	0.0133944	0.0543894	4.31292	2.91159	-0.735515	YNL337W
1927	15	5	8	118.25	104.75	135	118	0.875926	0.887712	-0.132605	-0.119321	0.0132844	0.00229747	5	8	0.0125509	0.0161654	0.12455	0.213367	2.08305	1.54474	-0.0798614	YER015W
1928	16	5	8	107.25	101.5	131	114	0.818702	0.890351	-0.200195	-0.116686	0.0835084	0.026794	5	8	0.0180554	0.0212675	0.00267324	0.0262887	5.92446	3.63862	0.162253	YJL193W
1929	17	5	8	217.25	231.75	187	184	1.16176	1.25951	0.149826	0.230334	0.0805084	0.0566879	5	8	0.0210158	0.0311958	0.00461831	0.0324708	5.37773	3.42742	0.457712	YDL039C
1930	1	6	8	65	77.25	124	135	0.524194	0.572222	-0.648931	-0.558873	0.090058	0.0239447	6	8	0.0486273	0.0535702	0.0341829	0.0921697	3.37603	2.38412	0.134092	YML010W
1931	2	6	8	88.25	127	131	137	0.673664	0.927007	-0.395036	-0.0758878	0.319148	0.254315	6	8	0.0149708	0.01945	2.83974e-05	0.007298	10.4692	4.92015	2.41098	YAL043C
1932	3	6	8	112.25	152	128	138	0.876953	1.10145	-0.132459	0.0948612	0.22732	0.230785	6	8	0.0169269	0.0290923	0.00011325	0.0102941	9.08592	4.57619	2.17842	YIL046W
1933	4	6	8	115.75	127.75	124	143	0.933468	0.893357	-0.0695686	-0.112821	-0.0432525	0.0260391	6	8	0.040713	0.0314714	0.123624	0.212599	2.09051	1.54835	0.154792	YER054C
1934	5	6	8	121.75	121	124	127	0.981855	0.952756	-0.0204202	-0.0484475	-0.0280273	-0.0933984	6	8	0.0717951	0.0715824	0.491889	0.592662	0.709503	0.523131	-1.02568	YDR316W
1935	6	6	8	145.75	145.5	130	124	1.12115	1.17339	0.112845	0.159206	0.0463613	0.0576518	6	8	0.0316776	0.0348972	0.0611455	0.130497	2.7945	2.03641	0.467239	YGL170C
1936	7	6	8	112.25	114.5	134	126	0.837687	0.90873	-0.177619	-0.0959455	0.081674	0.0053541	6	8	0.0174979	0.0262762	0.00260273	0.0262887	5.95119	3.63862	-0.0496509	YJL131C
1937	8	6	8	104	115.75	127	123	0.818898	0.941057	-0.199981	-0.0611524	0.138829	0.0310502	6	8	0.0484024	0.0484437	0.0105187	0.048638	4.5546	3.02335	0.204319	YBR251W
1938	9	6	8	113	94.5	134.5	127	0.840149	0.744094	-0.174255	-0.295993	-0.121739	-0.145487	6	8	0.0408294	0.0408548	0.00943421	0.0458401	4.66341	3.0826	-1.5405	YBR088C
1939	10	6	8	156.5	141.75	149	125	1.05034	1.134	0.0488476	0.125548	0.0767004	-0.0101821	6	8	0.00721065	0.00707914	0.000227231	0.0120448	8.38954	4.41913	-0.203205	YOR236W
1940	11	6	8	196.5	190.75	139	147	1.41367	1.29762	0.345658	0.260384	-0.0852737	-0.0433654	6	8	0.0188165	0.0183256	0.00283687	0.0266341	5.86505	3.62556	-0.531175	YCL041C
1941	12	6	8	111.75	119.25	132	140	0.846591	0.851786	-0.166968	-0.160655	0.00631297	-0.0200227	6	8	0.0486416	0.0453662	0.811988	0.863924	0.208269	0.14627	-0.300465	YKL169C
1942	13	6	8	41.25	39.25	123	115	0.335366	0.341304	-1.09303	-1.07536	0.0176654	0.0103934	6	8	0.0604574	0.050979	0.599998	0.687318	0.510829	0.374958	0.000155466	YOR020C
1943	14	6	8	120	138.75	141	154	0.851064	0.900974	-0.161479	-0.104297	0.0571822	0.0514689	6	8	0.029245	0.0243089	0.0297111	0.08493	3.51623	2.46593	0.40613	YBL017C
1944	15	6	8	147.5	131.75	135	118	1.09259	1.11653	0.0872495	0.109525	0.0222757	-0.0315178	6	8	0.0448421	0.0387983	0.393691	0.499954	0.932188	0.69324	-0.414078	YJL163C
1945	16	6	8	108.75	100.75	131	114	0.830153	0.883772	-0.186711	-0.124122	0.0625895	-0.0355172	6	8	0.0572473	0.0517655	0.116621	0.203818	2.14882	1.59053	-0.453607	YPL094C
1946	1	7	8	108.25	126.5	124	135	0.872984	0.937037	-0.136101	-0.0655738	0.0705273	0.051761	7	8	0.0303501	0.029154	0.0187827	0.0636019	3.97482	2.75511	0.409016	YBR115C
1947	2	7	8	144.25	127.25	131	137	1.10115	0.928832	0.0960938	-0.0740361	-0.17013	-0.199353	7	8	0.0416562	0.0491021	0.0038382	0.0301019	5.56275	3.50317	-2.07289	YLR045C
1948	3	7	8	125.25	149	128	138	0.978516	1.07971	-0.0234972	0.07457	0.0980672	0.0985813	7	8	0.0500021	0.0368018	0.029476	0.0844066	3.52418	2.47211	0.87177	YOR033C
1949	4	7	8	114.25	130.75	124	143	0.921371	0.914336	-0.0819946	-0.0903602	-0.00836568	0.0103456	7	8	0.0407532	0.0370075	0.708962	0.78065	0.343953	0.247628	-0.000316686	YOR154W
1950	5	7	8	78.75	102.5	124	127	0.635081	0.807087	-0.454223	-0.214745	0.239478	0.186881	7	8	0.0344921	0.0350866	0.000808523	0.0170859	7.1203	4.0695	1.74449	YMR170C
1951	6	7	8	126.25	124	130	124	0.971154	1	-0.0302432	-0.000966516	0.0292767	0.0396546	7	8	0.0744916	0.0860157	0.489212	0.590236	0.714959	0.527233	0.289362	YER130C
1952	7	7	8	102.25	109.5	134	126	0.76306	0.869048	-0.274521	-0.141184	0.133337	0.0960691	7	8	0.0663221	0.0635771	0.0276292	0.0810462	3.58888	2.51274	0.846941	YOL116W
1953	8	7	8	109.25	120.25	127	123	0.860236	0.977642	-0.150891	-0.0231394	0.127751	-0.0368759	7	8	0.0121229	0.0108027	0.000233667	0.0120448	8.36161	4.41913	-0.467035	YJR009C
1954	9	7	8	126	116.75	134.5	127	0.936803	0.919291	-0.065706	-0.084511	-0.0188051	-0.0257157	7	8	0.0134175	0.0176287	0.0676811	0.140127	2.69295	1.9652	-0.356733	YPL237W
1955	10	7	8	133.25	119.5	149	125	0.894295	0.956	-0.111767	-0.0461962	0.0655705	0.0165845	7	8	0.0642673	0.066991	0.133975	0.225425	2.0101	1.48977	0.0613459	YJR099W
1956	11	7	8	131	133.25	139	147	0.942446	0.906463	-0.0603504	-0.0999153	-0.0395649	-0.00856453	7	8	0.063597	0.060727	0.301766	0.406748	1.1981	0.899561	-0.187217	YML036W
1957	12	7	8	98.75	117	132	140	0.748106	0.835714	-0.29022	-0.180042	0.110178	0.0967311	7	8	0.0348082	0.0313566	0.00796959	0.0421037	4.83212	3.16762	0.853484	YPR153W
1958	13	7	8	109	110.75	123	115	0.886179	0.963043	-0.121112	-0.0383131	0.0827994	0.028216	7	8	0.0536073	0.0597707	0.0537511	0.120145	2.92339	2.11906	0.176307	YKL084W
1959	14	7	8	114.75	128.25	141	154	0.81383	0.832792	-0.207952	-0.183312	0.0246397	-0.00667277	7	8	0.059672	0.0490314	0.469444	0.571808	0.756206	0.558951	-0.16852	YNR077C
1960	15	7	8	128.25	122	135	118	0.95	1.0339	-0.0519926	0.0326902	0.0846828	-0.0511257	7	8	0.0841864	0.0805199	0.137744	0.229818	1.98236	1.47047	-0.607875	YJR042W
1961	16	7	8	97.75	100.25	131	114	0.746183	0.879386	-0.293819	-0.129061	0.164757	0.121585	7	8	0.0302838	0.0249239	0.00166122	0.0224157	6.4002	3.79799	1.09912	YKL004W
1962	17	7	8	167	185	187	184	0.893048	1.00543	-0.114353	0.00513779	0.11949	0.0459314	7	8	0.04308	0.0433312	0.0115505	0.0508724	4.46103	2.97844	0.351399	YOR327C
1963	1	8	8	104.5	116.25	124	135	0.842742	0.861111	-0.171198	-0.149613	0.0215845	-0.0147183	8	8	0.0300667	0.0299503	0.246578	0.350791	1.40008	1.04756	-0.248038	YKL157W
1964	2	8	8	154.25	159.75	131	137	1.17748	1.16606	0.162848	0.153127	-0.00972126	-0.00292769	8	8	0.0721631	0.0657436	0.805071	0.858357	0.216824	0.152735	-0.131505	YGR237C
1965	3	8	8	103.5	118.25	128	138	0.808594	0.856884	-0.212706	-0.15567	0.0570357	0.0694612	8	8	0.0605573	0.0681314	0.156124	0.251382	1.8571	1.38078	0.583959	YIL056W
1966	4	8	8	115	134	124	143	0.927419	0.937063	-0.0757277	-0.0650605	0.0106672	0.0536117	8	8	0.0312396	0.0337928	0.543664	0.638388	0.609423	0.448808	0.427308	YKL140W
1967	5	8	8	37.25	42	124	127	0.300403	0.330709	-1.20305	-1.10723	0.0958257	0.0665685	8	8	0.0543674	0.0578809	0.0387748	0.0990726	3.24999	2.3119	0.555368	YGR019W
1968	6	8	8	142.75	147	130	124	1.09808	1.18548	0.0927226	0.16874	0.0760169	0.0981841	8	8	0.0723862	0.0756512	0.126527	0.21575	2.0673	1.53364	0.867844	YPL060W
1969	7	8	8	116.75	111.25	134	126	0.871269	0.882937	-0.138345	-0.124813	0.013532	0.0203094	8	8	0.0660718	0.0627262	0.70958	0.780852	0.343082	0.24737	0.0981616	YLR070C
1970	8	8	8	114.75	127.5	127	123	0.903543	1.03659	-0.101765	0.0358471	0.137612	0.0242266	8	8	0.0406483	0.0332528	0.0065833	0.038458	5.02322	3.25819	0.136878	YER083C
1971	9	8	8	151.25	144.75	134.5	127	1.12454	1.13976	0.117191	0.130479	0.0132882	-0.0172683	8	8	0.0374316	0.0375173	0.528916	0.62543	0.636925	0.469316	-0.273242	YCL047C
1972	10	8	8	131	118.5	149	125	0.879195	0.948	-0.129289	-0.0537771	0.0755115	-0.0422772	8	8	0.0464084	0.0430108	0.0473382	0.111151	3.05044	2.19686	-0.52042	YPR071W
1973	11	8	8	122	121	139	147	0.877698	0.823129	-0.13064	-0.194897	-0.0642567	-0.0520951	8	8	0.0387826	0.0378405	0.0452671	0.108219	3.09517	2.22359	-0.617456	YFL015C
1974	12	8	8	108.25	124.75	132	140	0.820076	0.891071	-0.198622	-0.115499	0.0831224	0.0498874	8	8	0.0183141	0.0157228	0.00282439	0.0266173	5.86946	3.62619	0.390498	YLL047W
1975	13	8	8	175.25	153	123	115	1.4248	1.33043	0.353911	0.284821	-0.0690906	-0.111151	8	8	0.0266515	0.0334987	0.013931	0.0552007	4.27364	2.89678	-1.20114	YOR265W
1976	14	8	8	114	131.25	141	154	0.808511	0.852273	-0.21281	-0.159985	0.0528243	0.0657785	8	8	0.0223958	0.0208107	0.0180398	0.0623755	4.01518	2.77458	0.54756	YER166W
1977	15	8	8	125.25	119.25	135	118	0.927778	1.01059	-0.0753027	0.00932652	0.0846292	0.0583243	8	8	0.0496724	0.040956	0.0422282	0.103887	3.16467	2.26445	0.473886	YNL219C
1978	16	8	8	111.5	108.5	131	114	0.851145	0.951754	-0.16227	-0.0496288	0.112641	0.00797211	8	8	0.0599613	0.0554929	0.0329546	0.0899812	3.41262	2.40816	-0.0237755	YNR002C
1979	1	9	8	107.5	122.25	124	135	0.866935	0.905556	-0.143494	-0.0994942	0.0440001	0.0359254	9	8	0.0428419	0.0392227	0.132246	0.22336	2.02309	1.49897	0.252504	YLR466W
1980	2	9	8	130.5	133.5	131	137	0.996183	0.974453	-0.00457168	-0.0259145	-0.0213428	-0.0212399	9	8	0.0519954	0.0458314	0.471833	0.57413	0.751129	0.5549	-0.312495	YPR112C
1981	3	9	8	134.25	159.75	128	138	1.04883	1.15761	0.0466645	0.143997	0.0973325	0.126083	9	8	0.0714473	0.0739663	0.072269	0.147038	2.62736	1.91706	1.14358	YGR266W
1982	4	9	8	111.25	137	124	143	0.897177	0.958042	-0.109371	-0.043397	0.0659739	0.0638815	9	8	0.0422412	0.0515595	0.0523219	0.118222	2.95034	2.13519	0.528811	YOR308C
1983	5	9	8	113.5	108.5	124	127	0.915323	0.854331	-0.0899205	-0.15762	-0.0676994	-0.0585904	9	8	0.0681072	0.0642663	0.140954	0.233885	1.95932	1.45293	-0.681653	YNL223W
1984	6	9	8	122.75	116.75	130	124	0.944231	0.941532	-0.0582812	-0.0607367	-0.00245554	0.0466996	9	8	0.0665892	0.0631228	0.94585	0.963626	0.0556713	0.0370518	0.358992	YER152C
1985	7	9	8	49	53	134	126	0.365672	0.420635	-1.00676	-0.866079	0.140683	0.137598	9	8	0.0445549	0.0420717	0.0080253	0.0422692	4.82516	3.1637	1.2574	YBL032W
1986	8	9	8	108.75	123.5	127	123	0.856299	1.00407	-0.155902	0.00371903	0.159621	0.053578	9	8	0.0217453	0.021297	0.000685485	0.0164222	7.28538	4.10912	0.426975	YPL055C
1987	9	9	8	139.25	141.75	134.5	127	1.03532	1.11614	0.0341176	0.109748	0.07563	0.0732838	9	8	0.0443578	0.0447061	0.0421509	0.103779	3.1665	2.26549	0.621739	YDR106W
1988	10	9	8	70.25	86.75	149	125	0.471477	0.694	-0.752465	-0.365329	0.387136	0.302825	9	8	0.0456743	0.043497	0.000447086	0.0144286	7.71276	4.23854	2.89043	YKL009W
1989	11	9	8	130.5	142.75	139	147	0.938849	0.971088	-0.0632558	-0.0297829	0.0334729	0.0454833	9	8	0.0412694	0.0377628	0.203221	0.304758	1.59346	1.18824	0.34697	YNL140C
1990	12	9	8	49.5	44.75	132	140	0.375	0.319643	-0.98088	-1.14136	-0.160477	-0.263334	9	8	0.0392602	0.0298233	0.00382905	0.0301019	5.56514	3.50317	-2.70526	YBL077W
1991	13	9	8	100.25	105.75	123	115	0.815041	0.919565	-0.204627	-0.084063	0.120564	0.0457742	9	8	0.0161096	0.0108593	0.000647226	0.0162133	7.34282	4.12192	0.349846	YLL065W
1992	14	9	8	112.5	133.75	141	154	0.797872	0.868506	-0.226741	-0.140985	0.0857554	0.068315	9	8	0.0526273	0.0558495	0.0471682	0.110835	3.05404	2.19971	0.57263	YPR012W
1993	15	9	8	136.25	129.5	135	118	1.00926	1.09746	0.00856349	0.0928681	0.0843046	0.0288125	9	8	0.0507183	0.0505895	0.0449054	0.107794	3.1032	2.22753	0.182203	YDL093W
1994	16	9	8	108.5	103	131	114	0.828244	0.903509	-0.189223	-0.101564	0.0876594	0.0627933	9	8	0.0517339	0.0513217	0.0428108	0.104852	3.15096	2.25521	0.518056	YMR026C
1995	17	9	8	209.75	215.25	187	184	1.12166	1.16984	0.114508	0.156734	0.042226	0.0176753	9	8	0.0322981	0.0334701	0.0793583	0.155915	2.53378	1.85844	0.0721271	YPR020W
1996	1	10	8	108.5	120	124	135	0.875	0.888889	-0.133626	-0.11935	0.0142766	0.0291465	10	8	0.0662942	0.0656466	0.695752	0.770257	0.362762	0.261031	0.185504	YAL051W
1997	2	10	8	135	129.5	131	137	1.03053	0.945255	0.0296273	-0.0565628	-0.08619	-0.0839192	10	8	0.0332619	0.0253528	0.0139477	0.0552061	4.27244	2.89668	-0.931993	YHR182W
1998	3	10	8	49.5	44.5	128	138	0.386719	0.322464	-0.950109	-1.13183	-0.181719	-0.161699	10	8	0.00131067	0.0132361	1.03429e-07	0.000358652	16.0844	7.93316	-1.70073	YJL127C
[truncated: 4,236 more rows]

## Sheet: Dad2_control2
Additional file 5, sheet 2: ScreenGarden analysis of Dad2-GBP compared to the Dad2 GOI control (here control2).
	Plate	Row	Column	control	query	querymedian	controlmedian	norm_query	norm_control	log_norm_query	log_norm_control	mean_usLGR	Mean_LGR	meanRow	meanColumn	sd_usLGR	sd_LGR	p.value	q.value	negLOG.p.value	negLOG.q.value	mean_Z_score	ORF
1	1	1	1	240.75	283.75	124	127	2.28831	1.89567	0.82003	0.637881	-0.182149	-0.00294345	1	1	0.10626	0.0631222	0.0415877	0.109715	3.17995	2.20986	-0.0166711	YLR106C
2	2	1	1	228	217	131	113	1.65649	2.0177	0.494133	0.693666	0.199533	0.0156167	1	1	0.032892	0.0263765	0.00120528	0.0209292	6.72104	3.86661	0.111423	YMR185W
3	3	1	1	198.25	215.75	128	132	1.68555	1.50189	0.514399	0.405509	-0.10889	-0.0622813	1	1	0.104148	0.0840913	0.127645	0.226966	2.0585	1.48296	-0.426194	YDR138W
4	4	1	1	217.75	198.75	124	134	1.60282	1.625	0.469707	0.481922	0.0122143	0.107971	1	1	0.0500763	0.0354895	0.6591	0.748148	0.41688	0.290154	0.748811	YOR137C
5	5	1	1	194.75	196.25	125	127	1.57	1.53346	0.444443	0.41263	-0.0318135	0.0559835	1	1	0.241509	0.226137	0.809258	0.863708	0.211637	0.146521	0.390016	YKL045W
6	6	1	1	214.5	253	130	129	1.94615	1.66279	0.656273	0.501619	-0.154655	-0.0269825	1	1	0.0269627	0.0473757	0.00142176	0.0224697	6.55586	3.79559	-0.182578	YDR247W
7	7	1	1	166.75	234	134	121	1.74627	1.3781	0.551671	0.313157	-0.238514	-0.106426	1	1	0.0801831	0.092823	0.00949702	0.0480556	4.65678	3.0354	-0.730858	YER095W
8	8	1	1	173.75	197.5	127	131	1.55512	1.32634	0.434151	0.278088	-0.156062	0.00353093	1	1	0.0811301	0.0578142	0.0309985	0.0916285	3.47382	2.39001	0.0280122	YGR101W
9	9	1	1	204.25	229.25	134.5	135	1.70446	1.51296	0.525726	0.406184	-0.119541	-0.0652372	1	1	0.0535191	0.0810087	0.0208964	0.0738481	3.86818	2.60575	-0.446594	YIL044C
10	10	1	1	182.5	248.5	149	110	1.66779	1.65909	0.505111	0.500867	-0.00424395	0.056635	1	1	0.104914	0.110961	0.940614	0.961434	0.0612223	0.039329	0.394512	YER062C
11	11	1	1	15	41.25	139	125	0.296763	0.12	-1.22771	-2.59434	-1.36663	-0.554682	1	1	1.55404	1.46846	0.176849	0.285027	1.73246	1.25517	-3.82452	YOR294W
12	12	1	1	130	240.5	132	109	1.82197	1.19266	0.588413	0.172491	-0.415922	0.00149693	1	1	0.105983	0.0764285	0.00430768	0.0332295	5.44736	3.40432	0.0139744	YOR339C
13	13	1	1	198.25	213.25	123	118	1.73374	1.68008	0.54396	0.509598	-0.0343624	0.0266607	1	1	0.0907042	0.0896567	0.503723	0.612605	0.685728	0.490035	0.187644	YJR108W
14	14	1	1	194.25	218.5	141	136	1.54965	1.42831	0.4301	0.351452	-0.0786485	0.0316877	1	1	0.0572351	0.059124	0.0708456	0.153564	2.64725	1.87363	0.222337	YFL065C
15	15	1	1	204.5	229	135	129	1.6963	1.58527	0.524464	0.453681	-0.0707828	-0.045531	1	1	0.0460926	0.0241913	0.0545054	0.129466	2.90946	2.04434	-0.310591	YGR125W
16	16	1	1	183.5	212.25	131	129	1.62023	1.42248	0.471412	0.3447	-0.126712	-0.0523201	1	1	0.0408531	0.031217	0.00844102	0.0452427	4.77465	3.09571	-0.357446	YMR177W
17	17	1	1	264.75	252.75	187	183	1.3516	1.44672	0.295138	0.365746	0.0706081	0.116901	1	1	0.047763	0.0671785	0.0597069	0.137419	2.81831	1.98472	0.81044	YHL031C
18	1	2	1	165.5	180.5	124	127	1.45565	1.30315	0.370664	0.262475	-0.108189	-0.0399234	2	1	0.0559215	0.0364028	0.0305413	0.0909237	3.48868	2.39773	-0.27189	YOR396W
19	2	2	1	163.25	149.25	131	113	1.13931	1.44469	0.123046	0.36038	0.237333	0.142647	2	1	0.0382481	0.0389929	0.00112739	0.0206255	6.78785	3.88123	0.988126	YPL084W
20	3	2	1	172	180.25	128	132	1.4082	1.30303	0.337838	0.260915	-0.0769229	-0.0519691	2	1	0.0123258	0.0246037	0.00110844	0.0206255	6.8048	3.88123	-0.355024	YHL029C
21	4	2	1	185.5	176.75	124	134	1.4254	1.38433	0.350313	0.323434	-0.026879	0.092193	2	1	0.0442132	0.0431144	0.310979	0.42805	1.16803	0.848514	0.639917	YLL012W
22	5	2	1	178.25	194.5	125	127	1.556	1.40354	0.437195	0.333309	-0.103886	-0.0616278	2	1	0.0205635	0.0326934	0.00206484	0.0255571	6.1827	3.66684	-0.421684	YLR227C
23	6	2	1	153.75	179.75	130	129	1.38269	1.19186	0.311502	0.174506	-0.136995	-0.0166883	2	1	0.139492	0.0902487	0.144261	0.247338	1.93613	1.397	-0.111532	YKL161C
24	7	2	1	154.75	215	134	121	1.60448	1.27893	0.467601	0.24349	-0.224111	-0.107422	2	1	0.0386123	0.0169453	0.00137305	0.0223165	6.59072	3.80243	-0.737735	YDR517W
25	8	2	1	174.5	186.25	127	131	1.46654	1.33206	0.381376	0.283369	-0.098007	-0.00777814	2	1	0.0358954	0.067287	0.0120679	0.0545806	4.41721	2.90808	-0.0500379	YGL115W
26	9	2	1	177.25	199	134.5	135	1.47955	1.31296	0.385605	0.26932	-0.116285	-0.151477	2	1	0.0570157	0.0360504	0.0266068	0.0843677	3.62659	2.47257	-1.04179	YDR384C
27	10	2	1	152	209.5	149	110	1.40604	1.38182	0.33638	0.321391	-0.0149893	0.0551478	2	1	0.0513187	0.05578	0.600133	0.698903	0.510604	0.358243	0.384249	YMR233W
28	11	2	1	158.5	240.25	139	125	1.72842	1.268	0.542819	0.236751	-0.306068	0.396926	2	1	0.11204	0.0635472	0.0120505	0.0545553	4.41865	2.90854	2.74305	YPL249C-A
29	12	2	1	129.75	208.5	132	109	1.57955	1.19037	0.450729	0.170417	-0.280313	0.209545	2	1	0.0402673	0.026918	0.000802238	0.0181201	7.12811	4.01073	1.44983	YPR050C
30	13	2	1	161.5	175	123	118	1.42276	1.36864	0.348367	0.310731	-0.0376355	0.015273	2	1	0.0223317	0.020476	0.0433921	0.112832	3.13748	2.18185	0.10905	YAR060C
31	14	2	1	172.25	181.25	141	136	1.28546	1.26654	0.24707	0.2331	-0.0139697	0.0772657	2	1	0.0745334	0.0758754	0.732697	0.807358	0.311023	0.213988	0.536896	YHR079C-A
32	15	2	1	186	220.5	135	129	1.63333	1.44186	0.484997	0.36093	-0.124067	-0.0568792	2	1	0.0129056	0.0203896	0.00030728	0.012686	8.08775	4.36726	-0.388912	YBL042C
33	16	2	1	162.75	183.25	131	129	1.39885	1.26163	0.323168	0.22765	-0.095518	-0.00658693	2	1	0.0712121	0.0595665	0.074881	0.158724	2.59185	1.84059	-0.0418167	YBR159W
34	1	3	1	160.75	176	124	127	1.41935	1.26575	0.344478	0.230905	-0.113573	0.00167777	3	1	0.072325	0.0718956	0.0516382	0.125698	2.96349	2.07388	0.0152225	YKR054C
35	2	3	1	163.25	171	131	113	1.30534	1.44469	0.258013	0.359779	0.101766	-0.0428029	3	1	0.0340453	0.0416036	0.00936784	0.0477237	4.67047	3.04233	-0.291763	YBL085W
36	3	3	1	160	168.25	128	132	1.31445	1.21212	0.265747	0.184791	-0.0809563	-0.0025313	3	1	0.0211001	0.0351144	0.00459778	0.0342853	5.38218	3.37304	-0.0138266	YFR009W
37	4	3	1	167	154.5	124	134	1.24597	1.24627	0.217348	0.216361	-0.000987435	0.105438	3	1	0.0291319	0.0302615	0.950218	0.967041	0.0510643	0.0335144	0.731331	YAR007C
38	5	3	1	162.75	177.25	125	127	1.418	1.2815	0.343642	0.233836	-0.109807	-0.0359775	3	1	0.104152	0.0908293	0.125536	0.22404	2.07517	1.49593	-0.244657	YKL139W
39	6	3	1	173.5	196	130	129	1.50769	1.34496	0.405345	0.295596	-0.109749	0.00597703	3	1	0.0731409	0.0273473	0.0576215	0.134185	2.85386	2.00854	0.044894	YLR005W
40	7	3	1	150	192.25	134	121	1.4347	1.23967	0.356362	0.212605	-0.143758	-0.0443132	3	1	0.0344194	0.0228188	0.00359695	0.0313176	5.62767	3.46358	-0.302187	YGL243W
41	8	3	1	91.5	54.25	127	131	0.427165	0.698473	-0.851894	-0.36229	0.489604	0.558428	3	1	0.0411626	0.0725697	0.000162778	0.0103547	8.72312	4.57032	3.85766	YIL019W
42	9	3	1	164.5	187.25	134.5	135	1.39219	1.21852	0.325929	0.195007	-0.130922	-0.170861	3	1	0.0418808	0.0336624	0.00825601	0.0450288	4.79681	3.10045	-1.17556	YJR150C
43	10	3	1	101	131	149	110	0.879195	0.918182	-0.134558	-0.091346	0.0432123	0.136075	3	1	0.0199664	0.0181747	0.0227365	0.0770741	3.78378	2.56299	0.942768	YGR158C
44	11	3	1	7.75	42.25	139	125	0.303957	0.062	-1.19335	-3.14496	-1.95161	-1.28359	3	1	1.12116	1.11705	0.0400147	0.107153	3.21851	2.2335	-8.85514	YLL050C
45	12	3	1	106.25	183.75	132	109	1.39205	0.974771	0.319574	-0.0502166	-0.36979	0.023625	3	1	0.100768	0.144732	0.00522627	0.0359609	5.25406	3.32532	0.166692	YPL071C
46	13	3	1	162.25	173.25	123	118	1.40854	1.375	0.338556	0.316859	-0.0216973	0.00745137	3	1	0.0522409	0.0566338	0.467094	0.577636	0.761225	0.548811	0.0550693	YKL224C
47	14	3	1	136	156.5	141	136	1.10993	1	0.100056	-0.00489913	-0.104955	-0.0701457	3	1	0.0343793	0.0476932	0.00882749	0.0463008	4.72988	3.0726	-0.48047	YGR063C
48	15	3	1	157	176.25	135	129	1.30556	1.21705	0.262846	0.191525	-0.0713209	-0.0384116	3	1	0.0389178	0.0401391	0.0351171	0.0987461	3.34907	2.3152	-0.261457	YFR030W
49	16	3	1	148.75	163	131	129	1.24427	1.1531	0.208001	0.138733	-0.0692673	0.0160954	3	1	0.0921747	0.0826169	0.229875	0.344399	1.47022	1.06596	0.114727	YBL089W
50	17	3	1	34.25	35.75	187	183	0.191176	0.187158	-1.65522	-1.68421	-0.028986	-0.0137559	3	1	0.112164	0.116756	0.64095	0.733728	0.444804	0.309617	-0.091294	YGL210W
51	1	4	1	165.75	182.75	124	127	1.47379	1.30512	0.382412	0.263134	-0.119278	-0.0232356	4	1	0.0318149	0.0120963	0.00491424	0.0350519	5.31562	3.35093	-0.156718	YPL110C
52	2	4	1	173.5	187.75	131	113	1.43321	1.5354	0.354557	0.424126	0.0695693	-0.0017368	4	1	0.0455023	0.0475835	0.0550867	0.130327	2.89885	2.03771	-0.00834335	YIL143C
53	3	4	1	178.25	198.25	128	132	1.54883	1.35038	0.434716	0.295513	-0.139202	-0.062592	4	1	0.0331435	0.0606435	0.00353925	0.0311195	5.64384	3.46992	-0.428339	YIR003W
54	4	4	1	175	162.75	124	134	1.3125	1.30597	0.270916	0.260674	-0.0102415	0.125042	4	1	0.0999571	0.0989224	0.850752	0.893612	0.161635	0.112484	0.866628	YOL027C
55	5	4	1	160.75	161	125	127	1.288	1.26575	0.250881	0.228219	-0.0226627	0.0488393	4	1	0.0742053	0.0572628	0.58449	0.686017	0.537016	0.376853	0.34071	YNL119W
56	6	4	1	149.75	166.75	130	129	1.28269	1.16085	0.240741	0.148383	-0.0923581	0.0595433	4	1	0.107926	0.0562488	0.185509	0.29449	1.68465	1.22251	0.414584	YLR446W
57	7	4	1	143.75	166.25	134	121	1.24067	1.18802	0.210807	0.169822	-0.0409843	0.0405382	4	1	0.0499499	0.0336205	0.199331	0.310645	1.61279	1.1691	0.28342	YIL035C
58	8	4	1	159	160.25	127	131	1.26181	1.21374	0.230726	0.190101	-0.0406249	0.0236491	4	1	0.0867489	0.0988629	0.418054	0.531192	0.872146	0.632632	0.166858	YIL043C
59	9	4	1	162.25	168.5	134.5	135	1.25279	1.20185	0.213793	0.181512	-0.0322803	-0.0635191	4	1	0.111304	0.0673745	0.602582	0.700839	0.506532	0.355478	-0.434736	YKR006C
60	10	4	1	119.5	160	149	110	1.07383	1.08636	0.0634394	0.0768562	0.0134168	0.113625	4	1	0.0732537	0.0746293	0.738442	0.811752	0.303213	0.20856	0.787834	YNL107W
61	11	4	1	150.5	214.75	139	125	1.54496	1.204	0.429023	0.181767	-0.247256	0.415599	4	1	0.111864	0.0838683	0.021492	0.0751857	3.84008	2.58779	2.87192	YBR137W
62	12	4	1	114	189.25	132	109	1.43371	1.04587	0.346556	0.0312704	-0.315285	0.0525064	4	1	0.0535397	0.0664041	0.00131565	0.0219298	6.63343	3.81991	0.366019	YBR010W
63	13	4	1	159.5	158.25	123	118	1.28659	1.35169	0.250511	0.300587	0.0500759	0.106318	4	1	0.0427619	0.0457581	0.101031	0.192961	2.29233	1.64527	0.737405	YBL109W
64	14	4	1	158.5	163.75	141	136	1.16135	1.16544	0.144851	0.150146	0.0052944	0.0709022	4	1	0.043883	0.0437981	0.824878	0.875283	0.19252	0.133208	0.492978	YKL162C-A
65	15	4	1	153	167	135	129	1.23704	1.18605	0.210085	0.166921	-0.043164	-0.010685	4	1	0.0401187	0.0375061	0.120502	0.21779	2.11609	1.52422	-0.0700996	YHR117W
66	16	4	1	150.75	146.25	131	129	1.11641	1.1686	0.0948167	0.150211	0.0553947	0.127158	4	1	0.0831575	0.0718843	0.274929	0.391572	1.29124	0.937586	0.88123	YCR034W
67	1	5	1	36.5	44.5	124	127	0.358871	0.287402	-1.02891	-1.25188	-0.222966	-0.112978	5	1	0.0202249	0.0390676	0.000204228	0.011111	8.49627	4.49982	-0.776082	YHR099W
68	2	5	1	145.5	152.25	131	113	1.16221	1.28761	0.143223	0.241168	0.0979442	-0.00570607	5	1	0.0680983	0.0867915	0.0637081	0.143119	2.75344	1.94408	-0.0357374	YKL015W
69	3	5	1	161.75	165.25	128	132	1.29102	1.22538	0.250001	0.192934	-0.057067	-0.0043368	5	1	0.0839444	0.103577	0.267112	0.383947	1.32009	0.957251	-0.0262873	YLL008W
70	4	5	1	46	32.25	124	134	0.260081	0.343284	-1.35589	-1.07227	0.283621	0.403235	5	1	0.10416	0.10376	0.0121593	0.0546748	4.40966	2.90635	2.78659	YPL020C
71	5	5	1	153	142.5	125	127	1.14	1.20472	0.128134	0.177996	0.0498622	0.0920552	5	1	0.0608096	0.0404015	0.199549	0.310687	1.61169	1.16897	0.638967	YNL077W
72	6	5	1	138.25	156	130	129	1.2	1.07171	0.174157	0.0641767	-0.109981	0.0216599	5	1	0.0522698	0.0424542	0.0245054	0.0803611	3.70886	2.52123	0.15313	YMR265C
73	7	5	1	139.75	158.5	134	121	1.18284	1.15496	0.161012	0.14	-0.0210115	0.0838272	5	1	0.0483898	0.0367391	0.449056	0.561455	0.800607	0.577223	0.582181	YGR005C
74	8	5	1	164.25	167.75	127	131	1.32087	1.25382	0.274188	0.225124	-0.0490639	0.040525	5	1	0.1181	0.0968559	0.466984	0.577615	0.76146	0.548848	0.283328	YIL154C
75	9	5	1	181.75	192	134.5	135	1.42751	1.3463	0.348996	0.294091	-0.0549048	-0.0851195	5	1	0.0491952	0.0211096	0.111776	0.207195	2.19126	1.5741	-0.583813	YNL196C
76	10	5	1	172.75	221.5	149	110	1.48658	1.57045	0.390793	0.448601	0.0578079	0.106832	5	1	0.052888	0.0590287	0.116685	0.213194	2.14827	1.54555	0.740948	YIR001C
77	11	5	1	130.5	192	139	125	1.38129	1.044	0.316769	0.0306916	-0.286078	0.340026	5	1	0.0724422	0.146196	0.00423049	0.0330487	5.46544	3.40977	2.35035	YDL135C
78	12	5	1	17.5	79.25	132	109	0.600379	0.16055	-0.516372	-1.83353	-1.31716	-0.883631	5	1	0.149996	0.12831	0.000402407	0.0141729	7.81805	4.25642	-6.09478	YPL200W
79	13	5	1	145	158.25	123	118	1.28659	1.22881	0.247832	0.197631	-0.050201	-0.107133	5	1	0.0510496	0.046925	0.143902	0.246926	1.93863	1.39867	-0.735742	YMR057C
80	14	5	1	154.75	155.25	141	136	1.10106	1.13787	0.0889185	0.126884	0.0379655	0.0855769	5	1	0.0784672	0.0631022	0.404585	0.519288	0.904894	0.655297	0.594256	YGR242W
81	15	5	1	153.25	169	135	129	1.25185	1.18798	0.219121	0.168343	-0.0507781	-0.0125426	5	1	0.0650016	0.0678515	0.216136	0.328552	1.53185	1.11306	-0.0829202	YPR032W
82	16	5	1	148.25	163.25	131	129	1.24618	1.14922	0.211998	0.133317	-0.0786809	-0.011268	5	1	0.0394398	0.0364088	0.0281939	0.0869243	3.56865	2.44272	-0.0741235	YER064C
83	17	5	1	241.25	255.75	187	183	1.36765	1.31831	0.308444	0.273019	-0.0354249	0.0227904	5	1	0.0504848	0.046341	0.255098	0.370522	1.36611	0.992844	0.160933	YMR202W
84	1	6	1	158.5	160.5	124	127	1.29435	1.24803	0.252998	0.216907	-0.0360901	0.0275833	6	1	0.0420874	0.0472395	0.184853	0.293674	1.68819	1.22529	0.194011	YLR084C
85	2	6	1	152.75	162.75	131	113	1.24237	1.35177	0.204746	0.296448	0.091702	-0.0265128	6	1	0.0786289	0.0568689	0.101913	0.19423	2.28364	1.63871	-0.179336	YMR031C
86	3	6	1	193.75	208.25	128	132	1.62695	1.4678	0.48278	0.381576	-0.101204	-0.0642416	6	1	0.0302112	0.0216881	0.00678434	0.040706	4.99314	3.20138	-0.439723	YKL025C
87	4	6	1	182	160	124	134	1.29032	1.35821	0.249776	0.302884	0.0531082	0.201351	6	1	0.0516962	0.0470175	0.132176	0.233024	2.02362	1.45661	1.39328	YPR137W
88	5	6	1	167.5	171	125	127	1.368	1.3189	0.311346	0.270022	-0.0413238	0.0125704	6	1	0.10418	0.107792	0.485549	0.595731	0.722475	0.517965	0.0903985	YCR024C
89	6	6	1	141.75	165.25	130	129	1.27115	1.09884	0.233144	0.0913513	-0.141792	-0.00870049	6	1	0.0490622	0.0471505	0.0102977	0.0499576	4.57584	2.99658	-0.0564036	YNL188W
90	7	6	1	149	179.5	134	121	1.33955	1.2314	0.282898	0.204501	-0.078397	0.0171879	6	1	0.0715413	0.0344143	0.116074	0.212388	2.15353	1.54934	0.122266	YPR078C
91	8	6	1	160.5	154.5	127	131	1.21654	1.22519	0.190429	0.201095	0.0106665	0.0875808	6	1	0.0513031	0.0220639	0.705495	0.786491	0.348856	0.240175	0.608086	YKR022C
92	9	6	1	187.75	186	134.5	135	1.3829	1.39074	0.317223	0.323977	0.00675332	-0.0165855	6	1	0.0517048	0.0588661	0.810825	0.864936	0.209703	0.1451	-0.110822	YOR278W
93	10	6	1	144.25	193.25	149	110	1.29698	1.31136	0.253946	0.268478	0.0145317	0.0207961	6	1	0.0826777	0.0879096	0.748434	0.819701	0.289773	0.198816	0.147168	YDL213C
94	11	6	1	137.25	198.75	139	125	1.42986	1.098	0.350968	0.093151	-0.257817	0.416174	6	1	0.124751	0.0434998	0.0256966	0.0824331	3.6614	2.49577	2.87589	YDR185C
95	12	6	1	95.25	153.25	132	109	1.16098	0.873853	0.134883	-0.14768	-0.282563	0.0662231	6	1	0.0656249	0.069101	0.00329267	0.0303647	5.71606	3.49448	0.460685	YBR226C
96	13	6	1	147.5	166	123	118	1.34959	1.25	0.292781	0.218241	-0.0745403	-0.0318803	6	1	0.0471279	0.0505401	0.050741	0.124389	2.98102	2.08434	-0.21638	YCR060W
97	14	6	1	159.75	160.25	141	136	1.13652	1.17463	0.122596	0.156926	0.0343298	0.0288373	6	1	0.0361956	0.0307783	0.154101	0.259499	1.87015	1.349	0.202665	YNL067W-A
98	15	6	1	176.75	192.5	135	129	1.42593	1.37016	0.351111	0.309844	-0.0412666	-0.0276798	6	1	0.0364831	0.0424846	0.108702	0.203222	2.21915	1.59346	-0.18739	YHL047C
99	16	6	1	180	196.5	131	129	1.5	1.39535	0.395817	0.330002	-0.0658146	-0.0337852	6	1	0.0698194	0.0594512	0.155879	0.261786	1.85867	1.34023	-0.229527	YIL023C
100	1	7	1	100	108.5	124	127	0.875	0.787402	-0.136226	-0.241676	-0.10545	0.00251381	7	1	0.0197382	0.0402564	0.00175242	0.0245497	6.34676	3.70706	0.0209925	YDR457W
101	2	7	1	153.75	163.75	131	113	1.25	1.36062	0.210855	0.299126	0.0882711	-0.00211344	7	1	0.0410944	0.0277534	0.0231974	0.0780847	3.76371	2.54996	-0.0109427	YLR442C
102	3	7	1	165	165	128	132	1.28906	1.25	0.247634	0.218797	-0.0288373	-0.000417927	7	1	0.0388829	0.0397496	0.234634	0.349236	1.44973	1.05201	0.000758947	YDR001C
103	4	7	1	144.75	145.25	124	134	1.17137	1.08022	0.154143	0.069788	-0.0843555	0.0602351	7	1	0.0857681	0.0841325	0.143858	0.246926	1.93893	1.39867	0.419358	YBR060C
104	5	7	1	166.25	175	125	127	1.4	1.30906	0.335072	0.264577	-0.0704958	-0.0506771	7	1	0.0683383	0.0560814	0.131101	0.231665	2.03179	1.46246	-0.346107	YBR214W
105	6	7	1	143	162.75	130	129	1.25192	1.10853	0.217681	0.097948	-0.119733	0.0134374	7	1	0.0294498	0.0429031	0.00388895	0.0324977	5.54962	3.42659	0.0963818	YPL201C
106	7	7	1	158.25	182	134	121	1.35821	1.30785	0.293615	0.265331	-0.0282838	0.026995	7	1	0.0966227	0.055055	0.599373	0.698279	0.511872	0.359137	0.189951	YGR111W
107	8	7	1	149.75	153.5	127	131	1.20866	1.14313	0.185959	0.132913	-0.0530451	0.0110472	7	1	0.0626815	0.0336429	0.189122	0.299159	1.66536	1.20678	0.0798862	YJR154W
108	9	7	1	186.25	180	134.5	135	1.33829	1.37963	0.284742	0.318169	0.0334275	0.0121026	7	1	0.0623459	0.0620242	0.362164	0.47884	1.01566	0.736389	0.08717	YNL333W
109	10	7	1	122.25	189	149	110	1.26846	1.11136	0.232084	0.0992141	-0.13287	-0.0673477	7	1	0.0410098	0.0291407	0.00745986	0.0428616	4.89822	3.14978	-0.46116	YJL035C
110	11	7	1	78.25	149	139	125	1.07194	0.626	0.0536161	-0.470717	-0.524333	0.144405	7	1	0.127776	0.0473322	0.00378589	0.0321982	5.57647	3.43585	1.00026	YER050C
111	12	7	1	109.25	180.75	132	109	1.36932	1.00229	0.3001	0.00116596	-0.298934	0.112548	7	1	0.147387	0.102371	0.0269981	0.0851901	3.61199	2.46287	0.7804	YPR193C
112	13	7	1	101.5	114.75	123	118	0.932927	0.860169	-0.0747969	-0.155681	-0.0808841	-0.102143	7	1	0.0335773	0.0366566	0.0170358	0.0651339	4.07244	2.73131	-0.7013	YNL114C
113	14	7	1	145.75	149	141	136	1.05674	1.07169	0.0382688	0.0656919	0.0274231	0.0513886	7	1	0.126282	0.116074	0.693401	0.777597	0.366147	0.251547	0.358304	YIL086C
114	15	7	1	146.75	80.5	135	129	0.596296	1.1376	-0.52592	0.123447	0.649368	0.563201	7	1	0.048923	0.0568214	0.000117283	0.0102958	9.05092	4.57602	3.8906	YPL125W
115	16	7	1	159.5	192.25	131	129	1.46756	1.23643	0.370536	0.207938	-0.162598	-0.126542	7	1	0.0835784	0.0711654	0.0301031	0.0902226	3.50313	2.40548	-0.869694	YMR065W
116	17	7	1	259.5	281	187	183	1.50267	1.41803	0.40221	0.346827	-0.0553827	-0.0831707	7	1	0.0432695	0.0331971	0.0832218	0.16971	2.48625	1.77366	-0.570364	YNR017W
117	1	8	1	180.5	181	124	127	1.45968	1.42126	0.370758	0.347279	-0.0234789	0.0593122	8	1	0.0351017	0.0114558	0.273343	0.390472	1.29703	0.940398	0.412989	YGL140C
118	2	8	1	134.5	158.25	131	113	1.20802	1.19027	0.177025	0.158605	-0.0184204	-0.0656822	8	1	0.0372482	0.0566394	0.39555	0.510303	0.927479	0.672751	-0.449665	YDR385W
119	3	8	1	146.25	140.5	128	132	1.09766	1.10795	0.0831968	0.0999852	0.0167885	0.0654377	8	1	0.112372	0.0932793	0.784595	0.846574	0.242588	0.166558	0.455264	YKL179C
120	4	8	1	158.5	145	124	134	1.16935	1.18284	0.154247	0.159646	0.00539912	0.143445	8	1	0.084374	0.0807352	0.906261	0.936514	0.0984274	0.0655904	0.993638	YGR092W
121	5	8	1	167.5	165.75	125	127	1.326	1.3189	0.276495	0.274898	-0.00159681	-0.00606561	8	1	0.0602012	0.0797589	0.961028	0.974254	0.0397521	0.0260836	-0.0382188	YDR240C
122	6	8	1	32	38	130	129	0.292308	0.248062	-1.23459	-1.39561	-0.16102	-0.046546	8	1	0.145986	0.0956683	0.114531	0.21012	2.16691	1.56008	-0.317596	YNL220W
123	7	8	1	161	186.75	134	121	1.39366	1.33058	0.323658	0.281699	-0.0419592	0.023837	8	1	0.0474327	0.00587503	0.175006	0.283079	1.74294	1.26203	0.168156	YLR048W
124	8	8	1	25.5	43.75	127	131	0.344488	0.194656	-1.06653	-1.66629	-0.599761	-0.46247	8	1	0.327266	0.296027	0.0351154	0.0987461	3.34911	2.3152	-3.18812	YNL002C
125	9	8	1	186.75	179.5	134.5	135	1.33457	1.38333	0.280906	0.321105	0.0401989	-0.01435	8	1	0.0668226	0.037179	0.315206	0.432057	1.15453	0.839199	-0.0953941	YBR213W
126	10	8	1	123.5	192.25	149	110	1.29027	1.12273	0.247857	0.106546	-0.141312	-0.143154	8	1	0.026004	0.0181218	0.00166681	0.0237235	6.39684	3.74129	-0.984341	YDR304C
127	11	8	1	135.25	188.75	139	125	1.35791	1.082	0.300153	0.0749207	-0.225232	0.419246	8	1	0.166968	0.10908	0.0739165	0.157429	2.60482	1.84878	2.89709	YDR540C
128	12	8	1	77.75	158.75	132	109	1.20265	0.713303	0.173133	-0.341466	-0.514599	-0.148619	8	1	0.128147	0.105196	0.00403069	0.0327178	5.51382	3.41983	-1.02205	YCR025C
129	13	8	1	146.75	174.75	123	118	1.42073	1.24364	0.345257	0.209455	-0.135802	-0.145012	8	1	0.0308244	0.0356202	0.00308008	0.0296379	5.7828	3.5187	-0.997166	YDR079W
130	14	8	1	158.25	169	141	136	1.19858	1.1636	0.168999	0.144533	-0.0244662	0.00919304	8	1	0.0459858	0.0280994	0.365347	0.482333	1.00691	0.729122	0.0670895	YBR103C-A
131	15	8	1	153.75	155.75	135	129	1.1537	1.19186	0.131667	0.16784	0.0361726	0.0727954	8	1	0.0538223	0.0645348	0.27151	0.388565	1.30376	0.945294	0.506044	YMR058W
132	16	8	1	173.5	155.75	131	129	1.18893	1.34496	0.164069	0.289848	0.125779	0.112827	8	1	0.0518493	0.0495803	0.016713	0.0645934	4.09157	2.73964	0.782327	YOR075W
133	1	9	1	37.5	51.25	124	127	0.413306	0.295276	-0.891228	-1.22232	-0.331095	-0.231191	9	1	0.130164	0.112353	0.0146775	0.0600858	4.22144	2.81198	-1.59193	YLR087C
134	2	9	1	196.25	207.5	131	113	1.58397	1.73673	0.456257	0.544768	0.0885112	0.0401456	9	1	0.0583211	0.0808847	0.0560752	0.131914	2.88106	2.0256	0.28071	YBL005W
135	3	9	1	167.25	161.25	128	132	1.25977	1.26705	0.218549	0.230686	0.0121368	0.0579009	9	1	0.115167	0.108776	0.846573	0.890723	0.166559	0.115722	0.403249	YGR264C
136	4	9	1	163.25	166.25	124	134	1.34073	1.21828	0.289966	0.189892	-0.100074	0.0193794	9	1	0.0581938	0.0601678	0.0412563	0.109257	3.18795	2.21405	0.137391	YDL025C
137	5	9	1	173	160.25	125	127	1.282	1.3622	0.24381	0.303292	0.0594822	0.116548	9	1	0.0341243	0.0483982	0.0398758	0.106959	3.22199	2.23531	0.808008	YBR274W
138	6	9	1	162.5	175.25	130	129	1.34808	1.25969	0.290866	0.226975	-0.0638915	0.0820393	9	1	0.0675369	0.047817	0.154841	0.260459	1.86535	1.34531	0.569841	YBL098W
139	7	9	1	158	181.5	134	121	1.35448	1.30579	0.299264	0.263625	-0.0356393	0.0588554	9	1	0.0470659	0.0495826	0.227146	0.341789	1.48216	1.07356	0.409837	YHR075C
140	8	9	1	136.25	154	127	131	1.2126	1.04008	0.188635	0.0371068	-0.151529	-0.0514083	9	1	0.0525085	0.0342356	0.0103403	0.0500421	4.57171	2.99489	-0.351154	YML015C
141	9	9	1	201.75	169.75	134.5	135	1.26208	1.49444	0.22657	0.398063	0.171493	0.118986	9	1	0.0344998	0.0337565	0.00216517	0.0259571	6.13526	3.65131	0.824833	YCL031C
142	10	9	1	123.75	192	149	110	1.28859	1.125	0.246048	0.108487	-0.137561	-0.0873469	9	1	0.032031	0.0315506	0.0033175	0.0304417	5.70854	3.49194	-0.599185	YKR041W
143	11	9	1	131.5	208.25	139	125	1.4982	1.052	0.396519	0.0461355	-0.350383	0.375761	9	1	0.0803231	0.0648591	0.00317032	0.0297347	5.75392	3.51544	2.59697	YFR012W
144	12	9	1	106	188.75	132	109	1.42992	0.972477	0.342048	-0.0287511	-0.370799	-0.0722182	9	1	0.202833	0.163645	0.0353385	0.0990558	3.34278	2.31207	-0.494774	YCR099C
145	13	9	1	134.25	162.5	123	118	1.32114	1.13771	0.264491	0.120775	-0.143716	-0.182601	9	1	0.0582181	0.0618911	0.0159349	0.0628312	4.13924	2.7673	-1.25658	YNL285W
146	14	9	1	33.75	46.25	141	136	0.328014	0.248162	-1.12292	-1.39439	-0.271472	-0.259731	9	1	0.12483	0.107217	0.0224454	0.0769663	3.79667	2.56439	-1.7889	YJL022W
147	15	9	1	193.75	210	135	129	1.55556	1.50194	0.437033	0.398078	-0.0389546	-0.0734794	9	1	0.0421306	0.0317327	0.161548	0.268558	1.82295	1.31469	-0.503478	YNL329C
148	16	9	1	161.75	194.25	131	129	1.48282	1.25388	0.385044	0.216578	-0.168466	-0.129361	9	1	0.0188448	0.0245351	0.000381546	0.0140745	7.87128	4.26339	-0.889149	YMR221C
149	17	9	1	218	234.75	187	183	1.25535	1.19126	0.225108	0.173207	-0.0519013	-0.00676665	9	1	0.0334658	0.0356789	0.0532226	0.127759	2.93327	2.05761	-0.043057	YNL093W
150	1	10	1	184.75	197	124	127	1.58871	1.45472	0.455582	0.371885	-0.0836966	0.00254714	10	1	0.0747044	0.0553005	0.110885	0.206068	2.19926	1.57955	0.0212225	YMR109W
151	2	10	1	178.25	189	131	113	1.44275	1.57743	0.3606	0.452355	0.0917549	0.0373251	10	1	0.0315754	0.0109718	0.0101411	0.04946	4.59116	3.00659	0.261244	YJL047C
152	3	10	1	187.25	197.5	128	132	1.54297	1.41856	0.424254	0.347276	-0.0769781	-0.0551557	10	1	0.0937169	0.0672024	0.198971	0.310512	1.6146	1.16953	-0.377016	YJL101C
153	4	10	1	179.25	171.5	124	134	1.38306	1.33769	0.315599	0.286819	-0.0287805	0.0897836	10	1	0.118871	0.121774	0.661372	0.750454	0.413439	0.287077	0.623289	YGR124W
154	5	10	1	149.25	131.5	125	127	1.052	1.1752	0.044419	0.153478	0.109059	0.157288	10	1	0.078835	0.0724916	0.0697569	0.152104	2.66274	1.88319	1.08917	YER051W
155	6	10	1	166	176	130	129	1.35385	1.28682	0.293102	0.247574	-0.0455279	0.0832635	10	1	0.0619978	0.0288221	0.238235	0.35302	1.4345	1.04123	0.57829	YNL330C
156	7	10	1	159.75	188.75	134	121	1.40858	1.32025	0.337612	0.273346	-0.0642657	0.0414144	10	1	0.0252674	0.0447769	0.0146818	0.0600858	4.22115	2.81198	0.289466	YIL094C
157	8	10	1	176	199.5	127	131	1.57087	1.34351	0.448224	0.291497	-0.156727	-0.0437473	10	1	0.0434245	0.0546011	0.00548189	0.0367464	5.2063	3.30372	-0.298281	YNL284C
158	9	10	1	190	179.5	134.5	135	1.33457	1.40741	0.281376	0.340702	0.0593266	-0.0103102	10	1	0.0983545	0.0533521	0.314127	0.430767	1.15796	0.842187	-0.0675128	YDR272W
159	10	10	1	128.75	202.5	149	110	1.35906	1.17045	0.302573	0.150302	-0.152271	-0.0480014	10	1	0.0386875	0.0357685	0.00427135	0.0331371	5.45583	3.4071	-0.32764	YFL061W
160	11	10	1	112.25	190.5	139	125	1.3705	0.898	0.30882	-0.112834	-0.421654	0.261107	10	1	0.145665	0.0961433	0.0102516	0.0498505	4.58032	2.99873	1.80569	YEL066W
161	12	10	1	103.5	191.5	132	109	1.45076	0.949541	0.359648	-0.0576119	-0.41726	-0.123268	10	1	0.127176	0.0928596	0.0071979	0.0419514	4.93397	3.17124	-0.847095	YCR064C
162	13	10	1	144	169.5	123	118	1.37805	1.22034	0.31081	0.183906	-0.126903	-0.0613978	10	1	0.0468176	0.0487037	0.0123138	0.0548706	4.39704	2.90278	-0.420096	YDR094W
163	14	10	1	172.75	186	141	136	1.31915	1.27022	0.260399	0.236004	-0.0243945	0.0272868	10	1	0.125796	0.10758	0.724015	0.800552	0.322943	0.222454	0.191964	YDL240C-A
164	15	10	1	172.5	176.25	135	129	1.30556	1.33721	0.261822	0.28242	0.0205981	0.0224905	10	1	0.0452415	0.0333563	0.429652	0.542746	0.844779	0.611114	0.158862	YIR028W
165	16	10	1	165.5	179.75	131	129	1.37214	1.28295	0.30887	0.240779	-0.0680907	-0.0168434	10	1	0.0505906	0.0526375	0.0742984	0.157973	2.59967	1.84533	-0.112602	YLR372W
166	1	11	1	174	181.5	124	127	1.46371	1.37008	0.371086	0.310821	-0.0602654	0.0168031	11	1	0.0595099	0.0331752	0.135947	0.237899	1.99549	1.43591	0.119611	YBL088C
167	2	11	1	150	152	131	113	1.16031	1.32743	0.136958	0.277392	0.140433	0.092781	11	1	0.0533239	0.0300642	0.0133373	0.0571375	4.31719	2.86229	0.643976	YMR275C
168	3	11	1	166.5	126	128	132	0.984375	1.26136	-0.0256963	0.226904	0.252601	0.296339	11	1	0.0526289	0.0306474	0.00239904	0.0271385	6.03269	3.6068	2.04884	YKR029C
169	4	11	1	37.75	41.75	124	134	0.336694	0.281716	-1.10909	-1.27359	-0.164493	-0.0660758	11	1	0.237171	0.229724	0.259494	0.374898	1.34902	0.981102	-0.452382	YDL063C
170	5	11	1	164	152	125	127	1.216	1.29134	0.189098	0.251738	0.0626405	0.0639728	11	1	0.0664964	0.0723834	0.156073	0.26188	1.85743	1.33987	0.445155	YER025W
171	6	11	1	145.5	175.75	130	129	1.35192	1.12791	0.29639	0.117008	-0.179383	-0.0687373	11	1	0.0389667	0.0408642	0.00271005	0.0286347	5.91079	3.55314	-0.47075	YCR005C
172	7	11	1	135	163.5	134	121	1.22015	1.1157	0.189568	0.108338	-0.0812299	-0.0273632	11	1	0.147532	0.107759	0.351243	0.469076	1.04628	0.756991	-0.185205	YHR179W
173	8	11	1	24	43.75	127	131	0.344488	0.183206	-1.06706	-1.73025	-0.663194	-0.483635	11	1	0.330011	0.313706	0.027659	0.0860819	3.5878	2.45246	-3.33419	YOR007C
174	9	11	1	184	175.5	134.5	135	1.30483	1.36296	0.262011	0.308106	0.0460955	0.0574986	11	1	0.0671148	0.0290177	0.263204	0.379117	1.33482	0.969912	0.400473	YER055C
175	10	11	1	122.75	201.5	149	110	1.35235	1.11591	0.296445	0.100338	-0.196107	-0.0789777	11	1	0.0620226	0.0574608	0.00799425	0.0443382	4.82903	3.11591	-0.541425	YLL027W
176	11	11	1	120.5	197.25	139	125	1.41906	0.964	0.341599	-0.0377623	-0.379361	0.423448	11	1	0.15371	0.0904105	0.0159447	0.0628312	4.13863	2.7673	2.92609	YGL047W
177	12	11	1	106.5	199.25	132	109	1.50947	0.977064	0.401943	-0.0257208	-0.427664	-0.106782	11	1	0.0910914	0.0495925	0.00255888	0.0279371	5.96819	3.5778	-0.733318	YDR475C
178	13	11	1	139.5	169.75	123	118	1.38008	1.1822	0.305214	0.156969	-0.148245	-0.143221	11	1	0.0525177	0.0593594	0.0109991	0.0514392	4.50994	2.96735	-0.984805	YPR077C
179	14	11	1	37.25	46.25	141	136	0.328014	0.273897	-1.11973	-1.30674	-0.18701	-0.15947	11	1	0.080039	0.0941458	0.018508	0.0684739	3.98955	2.6813	-1.09695	YJL188C
180	15	11	1	31.5	49.75	135	129	0.368519	0.244186	-1.00015	-1.41704	-0.416895	-0.489581	11	1	0.0825614	0.0811417	0.00206781	0.0255571	6.18126	3.66684	-3.37523	YFL025C
181	16	11	1	39.5	54.5	131	129	0.416031	0.306202	-0.882288	-1.20095	-0.318657	-0.289396	11	1	0.100547	0.11298	0.00794168	0.0441141	4.83563	3.12097	-1.99364	YKL175W
182	17	11	1	227.25	260	187	183	1.39037	1.2418	0.329245	0.214996	-0.114249	-0.0750223	11	1	0.0367291	0.0441607	0.00837268	0.0451309	4.78278	3.09819	-0.514127	YOR185C
183	1	12	1	170.5	175.25	124	127	1.41331	1.34252	0.338142	0.291158	-0.0469842	0.0421404	12	1	0.0780543	0.0605274	0.314961	0.431816	1.15531	0.839756	0.294477	YPR026W
184	2	12	1	148.5	163.75	131	113	1.25	1.31416	0.209055	0.264039	0.0549837	0.0213899	12	1	0.048985	0.0388188	0.110457	0.205548	2.20313	1.58207	0.151267	YNL298W
185	3	12	1	161.5	155	128	132	1.21094	1.22348	0.181091	0.194894	0.0138028	0.055948	12	1	0.0519985	0.0393193	0.632284	0.726841	0.458417	0.319048	0.389771	YKR101W
186	4	12	1	39	43.25	124	134	0.34879	0.291045	-1.05833	-1.25471	-0.196378	-0.0586049	12	1	0.161072	0.156283	0.092633	0.182111	2.37911	1.70314	-0.400821	YHR064C
187	5	12	1	152.5	158.25	125	127	1.266	1.20079	0.230043	0.178189	-0.0518543	-0.0386724	12	1	0.0567257	0.0652638	0.164958	0.27157	1.80207	1.30354	-0.263256	YGR256W
188	6	12	1	160	180.25	130	129	1.38654	1.24031	0.317666	0.208805	-0.10886	-0.0329469	12	1	0.0440674	0.0388405	0.0159042	0.0627852	4.14117	2.76804	-0.223741	YNR052C
189	7	12	1	135.25	163.75	134	121	1.22201	1.11777	0.189856	0.108828	-0.0810286	0.029435	12	1	0.0931978	0.0515284	0.180445	0.289291	1.71233	1.24032	0.206791	YLR216C
190	8	12	1	165.25	185.5	127	131	1.46063	1.26145	0.377475	0.229264	-0.148211	-0.00140177	12	1	0.0399751	0.064427	0.00507432	0.035583	5.28356	3.33589	-0.00603112	YCL050C
191	9	12	1	173	157.75	134.5	135	1.17286	1.28148	0.153075	0.24711	0.0940358	0.0691295	12	1	0.0897537	0.0379421	0.127119	0.226223	2.06263	1.48624	0.480744	YDR319C
192	10	12	1	114.75	182.75	149	110	1.22651	1.04318	0.200854	0.0354485	-0.165406	-0.0633857	12	1	0.0622827	0.0578225	0.013032	0.0563004	4.34035	2.87705	-0.433816	YGL152C
193	11	12	1	1	54.25	139	125	0.390288	0.008	-0.9487	-4.82831	-3.87961	-3.0562	12	1	0.144708	0.0598359	1.42873e-05	0.00590192	11.1561	5.13248	-21.0888	YLL049W
194	12	12	1	101.5	185.25	132	109	1.40341	0.931193	0.329427	-0.0783461	-0.407773	-0.0904536	12	1	0.13447	0.117875	0.00899597	0.0466951	4.71098	3.06412	-0.620627	YDR095C
195	13	12	1	174.5	201.5	123	118	1.63821	1.47881	0.48758	0.385521	-0.10206	-0.0949547	12	1	0.0225157	0.00923242	0.00283512	0.0288148	5.86567	3.54687	-0.651691	YDR133C
196	14	12	1	162.75	194	141	136	1.37589	1.19669	0.31121	0.172994	-0.138217	-0.104065	12	1	0.0334665	0.0323597	0.00371598	0.0317776	5.59511	3.44899	-0.714568	YMR158C-B
197	15	12	1	180.25	185.5	135	129	1.37407	1.39729	0.31543	0.328446	0.0130161	0.046632	12	1	0.0553899	0.0456752	0.670424	0.759204	0.399846	0.275484	0.325476	YJL045W
198	16	12	1	108.5	122	131	129	0.931298	0.841085	-0.0903375	-0.188647	-0.0983091	-0.0367698	12	1	0.0574579	0.0514157	0.0417833	0.109952	3.17526	2.20771	-0.250125	YLR447C
199	1	13	1	173.5	182.25	124	127	1.46976	1.36614	0.378905	0.308749	-0.0701558	0.0425718	13	1	0.0397449	0.0140214	0.0386308	0.104773	3.25371	2.25596	0.297454	YDR150W
200	2	13	1	165.75	177.5	131	113	1.35496	1.46681	0.292301	0.377763	0.0854618	0.0067647	13	1	0.0833389	0.0676199	0.132643	0.233653	2.02009	1.45392	0.0503302	YBR084W
201	3	13	1	151.25	160.25	128	132	1.25195	1.14583	0.211992	0.134931	-0.0770605	-0.0327794	13	1	0.128964	0.0984738	0.317922	0.435206	1.14595	0.831937	-0.222585	YJL132W
202	4	13	1	34.5	44	124	134	0.354839	0.257463	-1.04948	-1.35741	-0.307929	-0.145495	13	1	0.156732	0.157365	0.0293424	0.0890116	3.52872	2.41899	-1.0005	YDR085C
203	5	13	1	152.25	160.25	125	127	1.282	1.19882	0.241834	0.177738	-0.0640968	0.00830266	13	1	0.0503214	0.0616987	0.0841267	0.170718	2.47543	1.76774	0.0609445	YER052C
204	6	13	1	159.75	189.75	130	129	1.45962	1.23837	0.372402	0.212448	-0.159954	0.00175867	13	1	0.0874757	0.0501207	0.0353162	0.0990378	3.34341	2.31225	0.0157808	YDR004W
205	7	13	1	142.75	173	134	121	1.29104	1.17975	0.249838	0.163832	-0.0860064	0.0218923	13	1	0.075509	0.0447825	0.107128	0.201281	2.23373	1.60305	0.154734	YNL092W
206	8	13	1	154.5	176	127	131	1.38583	1.17939	0.324111	0.161146	-0.162964	0.0155106	13	1	0.0438933	0.0681864	0.00505409	0.035583	5.28756	3.33589	0.11069	YOR315W
207	9	13	1	175.75	152	134.5	135	1.13011	1.30185	0.116482	0.262523	0.146042	0.0509919	13	1	0.104282	0.0674732	0.0678022	0.149409	2.69116	1.90107	0.355566	YGR017W
208	10	13	1	115.5	169	149	110	1.13423	1.05	0.123552	0.0435766	-0.0799749	0.0915096	13	1	0.0449817	0.0407862	0.037931	0.103394	3.27199	2.26921	0.635201	YLR022C
209	11	13	1	120	183	139	125	1.31655	0.96	0.27137	-0.0447879	-0.316158	0.372474	13	1	0.0992445	0.108852	0.00782622	0.0439319	4.85028	3.12511	2.57429	YJR102C
210	12	13	1	114.75	189.5	132	109	1.43561	1.05275	0.35648	0.0424413	-0.314039	0.0437346	13	1	0.0440676	0.0846004	0.000748423	0.0175144	7.19754	4.04473	0.30548	YFR003C
211	13	13	1	150.5	168.25	123	118	1.36789	1.27542	0.305824	0.235931	-0.0698927	-0.0959301	13	1	0.0321503	0.0278992	0.0224674	0.0769663	3.79569	2.56439	-0.658423	YPR177C
212	14	13	1	157.75	187.75	141	136	1.33156	1.15993	0.281011	0.142471	-0.13854	-0.0543544	13	1	0.024077	0.0273593	0.00140856	0.0224577	6.56519	3.79612	-0.371486	YLR465C
213	15	13	1	180	186.5	135	129	1.38148	1.39535	0.316378	0.323317	0.00693907	-0.0132097	13	1	0.0454771	0.0393899	0.780186	0.84342	0.248222	0.17029	-0.0875239	YMR231W
214	16	13	1	150.5	136.5	131	129	1.04198	1.16667	0.0324169	0.147747	0.11533	0.153926	13	1	0.0784885	0.0807701	0.0605697	0.138769	2.80396	1.97494	1.06597	YNL283C
215	17	13	1	205.25	209.25	187	183	1.11898	1.12158	0.110243	0.11275	0.00250699	0.0588402	13	1	0.0396125	0.0419223	0.907283	0.93689	0.0973006	0.0651896	0.409731	YPR113W
216	1	14	1	176.25	177.25	124	127	1.42944	1.3878	0.350507	0.321543	-0.0289636	0.0569717	14	1	0.017097	0.0260992	0.0428333	0.111772	3.15044	2.1913	0.396836	YPR122W
217	2	14	1	157	184.75	131	113	1.41031	1.38938	0.332697	0.325743	-0.00695427	-0.0772088	14	1	0.0916315	0.0608523	0.888987	0.922582	0.117672	0.0805795	-0.529217	YOR133W
218	3	14	1	150.25	147.25	128	132	1.15039	1.13826	0.129384	0.123536	-0.00584828	-0.00949503	14	1	0.0796958	0.0467031	0.892625	0.925125	0.113588	0.0778264	-0.0618871	YNL027W
219	4	14	1	32.75	43	124	134	0.346774	0.244403	-1.06247	-1.41194	-0.349469	-0.159088	14	1	0.0709117	0.0606353	0.00222047	0.0262429	6.11004	3.64036	-1.09431	YLR259C
220	5	14	1	151.5	172.25	125	127	1.378	1.19291	0.315516	0.168796	-0.146721	-0.0659215	14	1	0.0497628	0.032772	0.00973626	0.0484875	4.6319	3.02645	-0.451317	YNL124W
221	6	14	1	149.75	185.25	130	129	1.425	1.16085	0.349097	0.144512	-0.204585	-0.0132777	14	1	0.0289154	0.0637137	0.000764527	0.0177177	7.17625	4.03319	-0.0879934	YOL124C
222	7	14	1	147	177.75	134	121	1.32649	1.21488	0.278337	0.183112	-0.095225	-0.00529209	14	1	0.0873553	0.126841	0.11733	0.213932	2.14277	1.5421	-0.0328803	YNL005C
223	8	14	1	146.25	149.75	127	131	1.17913	1.11641	0.163454	0.105099	-0.0583552	0.104787	14	1	0.075502	0.108123	0.219875	0.332937	1.51469	1.0998	0.726837	YDR347W
224	9	14	1	171.25	159	134.5	135	1.18216	1.26852	0.156096	0.236331	0.0802354	0.121137	14	1	0.113929	0.0777528	0.253729	0.369354	1.37149	0.995999	0.839677	YDR429C
225	10	14	1	133.75	194	149	110	1.30201	1.21591	0.263277	0.182069	-0.0812076	0.0461763	14	1	0.155129	0.147665	0.372032	0.488262	0.988776	0.716902	0.322331	YGL166W
226	11	14	1	101.5	160.75	139	125	1.15647	0.812	0.141764	-0.21439	-0.356154	0.350058	14	1	0.0680597	0.111221	0.00186228	0.0251728	6.28595	3.68199	2.41958	YLR021W
227	12	14	1	111.5	187	132	109	1.41667	1.02294	0.343083	0.0181502	-0.324933	0.189455	14	1	0.0609676	0.058402	0.00176484	0.0245905	6.3397	3.70539	1.31118	YDR134C
228	13	14	1	45.25	41	123	118	0.333333	0.383475	-1.1016	-0.971862	0.129736	0.185853	14	1	0.118253	0.114809	0.115796	0.212158	2.15593	1.55042	1.28631	YDR521W
229	14	14	1	127	143	141	136	1.01418	0.933824	0.00752291	-0.0800845	-0.0876074	-0.00546224	14	1	0.0540718	0.071131	0.0478361	0.119737	3.03997	2.12246	-0.0340546	YDL159W-A
230	15	14	1	49.25	54	135	129	0.4	0.381783	-0.917932	-0.963258	-0.0453258	-0.0770759	14	1	0.0621484	0.0726726	0.240752	0.355904	1.42399	1.03309	-0.5283	YBR021W
231	16	14	1	170.75	163.75	131	129	1.25	1.32364	0.221359	0.274927	0.0535685	0.145361	14	1	0.10746	0.10349	0.392245	0.50742	0.935868	0.678417	1.00686	YBR054W
232	1	15	1	175.75	150.5	124	127	1.21371	1.38386	0.18583	0.314616	0.128785	0.210263	15	1	0.0399694	0.0515425	0.00757776	0.0431413	4.88254	3.14327	1.45478	YGL195W
233	2	15	1	169.75	175.5	131	113	1.33969	1.50221	0.280723	0.404017	0.123294	0.0392094	15	1	0.0965172	0.070077	0.0835882	0.170291	2.48185	1.77025	0.274249	YAR019C
234	3	15	1	160	170.75	128	132	1.33398	1.21212	0.272224	0.189157	-0.0830662	-0.0563909	15	1	0.122519	0.0957286	0.268147	0.384722	1.31622	0.955233	-0.385541	YKL187C
235	4	15	1	25.5	41.5	124	134	0.334677	0.190299	-1.09865	-1.67194	-0.573286	-0.370434	15	1	0.186694	0.172096	0.00868336	0.0460307	4.74635	3.07845	-2.55292	YGR013W
236	5	15	1	152.5	182	125	127	1.456	1.20079	0.371356	0.179409	-0.191946	-0.0505917	15	1	0.0156938	0.0291068	0.000149768	0.0102958	8.80643	4.57602	-0.345517	YGL056C
237	6	15	1	164.75	216	130	129	1.66154	1.27713	0.503892	0.240785	-0.263107	-0.0648353	15	1	0.0130344	0.0573524	3.34425e-05	0.00700078	10.3057	4.96173	-0.443821	YER003C
238	7	15	1	134.75	174.5	134	121	1.30224	1.11364	0.255598	0.101916	-0.153683	-0.0228414	15	1	0.0591018	0.0445871	0.0138142	0.0584122	4.28206	2.84023	-0.153997	YPL171C
239	8	15	1	177.5	196.75	127	131	1.54921	1.35496	0.434445	0.299427	-0.135018	0.176104	15	1	0.0433365	0.0620168	0.00833481	0.0450703	4.78731	3.09953	1.21903	YBL033C
240	9	15	1	182.25	170	134.5	135	1.26394	1.35	0.223656	0.297311	0.0736548	-0.00081875	15	1	0.0954941	0.053055	0.220603	0.333714	1.51139	1.09747	-0.00200735	YIL124W
241	10	15	1	138.75	182.25	149	110	1.22315	1.26136	0.199835	0.226598	0.0267628	0.206242	15	1	0.101709	0.0971451	0.635131	0.729106	0.453923	0.315936	1.42703	YLR052W
242	11	15	1	126.25	185	139	125	1.33094	1.01	0.282266	0.00451812	-0.277748	0.408064	15	1	0.0488522	0.114648	0.00145921	0.0225865	6.52986	3.7904	2.81992	YKL001C
243	12	15	1	67.5	102.75	132	109	0.778409	0.619266	-0.25978	-0.50006	-0.240281	0.118638	15	1	0.0861293	0.128727	0.0113659	0.0526344	4.47714	2.94439	0.822426	YGL031C
244	13	15	1	204	211.5	123	118	1.71951	1.72881	0.537028	0.544941	0.00791297	0.172492	15	1	0.0549928	0.0607971	0.792249	0.852266	0.232879	0.159857	1.1941	YBL044W
245	14	15	1	171	185.75	141	136	1.31738	1.25735	0.273204	0.220058	-0.0531463	0.130487	15	1	0.0820038	0.0994669	0.285615	0.402854	1.25311	0.90918	0.904205	YML084W
246	15	15	1	179	183	135	129	1.35556	1.3876	0.30117	0.316527	0.0153577	0.0512491	15	1	0.108823	0.0921985	0.796103	0.855673	0.228027	0.155867	0.357341	YBL106C
247	16	15	1	158.75	160.75	131	129	1.2271	1.23062	0.198452	0.201234	0.00278258	0.0252099	15	1	0.119334	0.121311	0.965735	0.97654	0.0348659	0.0237397	0.177631	YAL058W
248	17	15	1	219.25	241	187	183	1.28877	1.19809	0.245038	0.178591	-0.0664466	0.00132434	15	1	0.083485	0.0755417	0.209663	0.321773	1.56225	1.13391	0.0127833	YJL024C
249	1	16	1	124.25	149.75	124	127	1.20766	0.978346	0.173804	-0.0295322	-0.203336	-0.0299325	16	1	0.104709	0.086217	0.0302457	0.0903905	3.4984	2.40362	-0.202937	YPR010C
250	2	16	1	182.25	187.5	131	113	1.4313	1.61283	0.330541	0.47049	0.139948	-0.00789274	16	1	0.141932	0.128226	0.143162	0.246334	1.94378	1.40107	-0.0508288	YCL054W
251	3	16	1	181	227.5	128	132	1.77734	1.37121	0.555819	0.304523	-0.251296	-0.169667	16	1	0.10907	0.0826048	0.0192225	0.0701188	3.95167	2.65756	-1.16732	YMR061W
252	4	16	1	29	54.25	124	134	0.4375	0.216418	-0.834489	-1.53403	-0.699536	-0.48788	16	1	0.0951779	0.0972736	0.00068292	0.017184	7.28913	4.06378	-3.36348	YOR090C
253	5	16	1	195.5	210.75	125	127	1.686	1.53937	0.510454	0.412844	-0.0976097	-0.023989	16	1	0.0757112	0.058832	0.0818881	0.16809	2.5024	1.78325	-0.161918	YOL112W
254	6	16	1	74.75	104	130	129	0.8	0.579457	-0.227874	-0.552975	-0.3251	-0.0928117	16	1	0.067737	0.0585912	0.00239934	0.0271385	6.03256	3.6068	-0.636901	YDL029W
255	7	16	1	177.75	240.75	134	121	1.79664	1.46901	0.563843	0.380274	-0.183569	-0.0630928	16	1	0.148872	0.112638	0.0903735	0.178967	2.4038	1.72055	-0.431795	YOR242C
256	8	16	1	203.25	246	127	131	1.93701	1.55153	0.657724	0.434106	-0.223618	-0.0304503	16	1	0.0252349	0.0336528	0.000391659	0.0141133	7.84512	4.26064	-0.206511	YDR460W
257	9	16	1	206.5	199.75	134.5	135	1.48513	1.52963	0.382295	0.416539	0.0342434	-0.0563448	16	1	0.0411268	0.0286936	0.194451	0.305726	1.63758	1.18507	-0.385223	YER116C
258	10	16	1	163.5	259	149	110	1.73826	1.48636	0.5423	0.391703	-0.150596	-0.0142574	16	1	0.0640654	0.0744464	0.0182068	0.0677216	4.00596	2.69235	-0.0947548	YJR123W
259	11	16	1	147.75	224.75	139	125	1.61691	1.182	0.476764	0.156811	-0.319953	0.425321	16	1	0.101574	0.171751	0.00807995	0.0444968	4.81837	3.11234	2.93902	YMR009W
260	12	16	1	150.75	232.5	132	109	1.76136	1.38303	0.552364	0.314901	-0.237463	0.394835	16	1	0.0602426	0.0548378	0.00425304	0.0331319	5.46012	3.40726	2.72862	YGR265W
261	13	16	1	53	43.25	123	118	0.351626	0.449153	-1.0496	-0.816253	0.233342	0.367518	16	1	0.159998	0.15804	0.0616549	0.140112	2.7862	1.96531	2.54008	YGL132W
262	14	16	1	219.5	222.5	141	136	1.57801	1.61397	0.444676	0.468116	0.0234393	0.172087	16	1	0.0490002	0.0715401	0.409296	0.523718	0.893316	0.646803	1.19131	YBL108C-A
263	15	16	1	168.25	166.75	135	129	1.23519	1.30426	0.199454	0.259892	0.060438	0.0890524	16	1	0.0913362	0.0587316	0.277515	0.394173	1.28188	0.930965	0.618243	YDR456W
264	16	16	1	212	219.75	131	129	1.67748	1.64341	0.504931	0.473816	-0.031115	0.0783642	16	1	0.0916072	0.111484	0.545656	0.650483	0.605766	0.430041	0.544478	YBR128C
265	1	1	2	51.5	55.5	124	127	0.447581	0.405512	-0.804915	-0.909251	-0.104336	-0.0562051	1	2	0.0829599	0.138027	0.0865308	0.174067	2.44725	1.74832	-0.384259	YLL021W
266	2	1	2	204	211.25	131	113	1.6126	1.80531	0.471093	0.582665	0.111573	-0.0545899	1	2	0.0128517	0.0204754	0.000416323	0.0144992	7.78405	4.23366	-0.373112	YDR006C
267	3	1	2	188	188.75	128	132	1.47461	1.42424	0.379786	0.349901	-0.0298852	-0.0298214	1	2	0.057157	0.0531979	0.372524	0.488497	0.987453	0.716421	-0.20217	YLR440C
268	4	1	2	209.25	186.75	124	134	1.50605	1.56157	0.408707	0.443018	0.0343116	-0.00205523	1	2	0.0476369	0.0321544	0.245349	0.360648	1.40507	1.01985	-0.0105409	YMR120C
269	5	1	2	169	184.5	125	127	1.476	1.33071	0.38512	0.274594	-0.110526	-0.0444412	1	2	0.0695858	0.0561222	0.0502215	0.123699	2.99131	2.08991	-0.30307	YER078C
270	6	1	2	172.5	189.5	130	129	1.45769	1.33721	0.363642	0.285247	-0.0783952	0.0112304	1	2	0.0889328	0.0824412	0.176099	0.28411	1.73671	1.25839	0.0811504	YDR515W
271	7	1	2	149.25	201	134	121	1.5	1.23347	0.399402	0.208636	-0.190766	-0.123538	1	2	0.0787059	0.0564393	0.0167521	0.0646241	4.08923	2.73917	-0.848961	YML107C
272	8	1	2	157.25	168.25	127	131	1.3248	1.20038	0.276281	0.181048	-0.0952324	0.0919693	1	2	0.0771561	0.042135	0.090179	0.178695	2.40596	1.72207	0.638374	YDL230W
273	9	1	2	173.5	204.75	134.5	135	1.5223	1.28519	0.414054	0.244797	-0.169257	-0.119413	1	2	0.0681671	0.0708431	0.0156834	0.0623935	4.15515	2.77429	-0.820489	YJR155W
274	10	1	2	159.75	213.75	149	110	1.43456	1.45227	0.356457	0.368723	0.0122662	0.0299004	1	2	0.0122644	0.0174546	0.139288	0.241939	1.97121	1.41907	0.210002	YKL096W
275	11	1	2	170	241.75	139	125	1.73921	1.36	0.549318	0.296546	-0.252772	0.224044	1	2	0.0728398	0.141341	0.00613421	0.0387105	5.09387	3.25165	1.5499	YKL202W
276	12	1	2	128.5	204	132	109	1.54545	1.1789	0.426088	0.152871	-0.273217	0.142198	1	2	0.0566566	0.0476514	0.00236621	0.0270164	6.04647	3.61131	0.985029	YGR243W
277	13	1	2	173.5	189.25	123	118	1.53862	1.47034	0.423877	0.379233	-0.0446435	0.0747308	1	2	0.0167847	0.0176158	0.0129772	0.0561806	4.34456	2.87918	0.519402	YCR085W
278	14	1	2	164	174.5	141	136	1.23759	1.20588	0.204765	0.184726	-0.020039	0.0686896	1	2	0.0691688	0.063654	0.602948	0.700882	0.505924	0.355415	0.477708	YOL086W-A
279	15	1	2	190.25	213.25	135	129	1.57963	1.47481	0.454621	0.38622	-0.0684006	0.039445	1	2	0.0100411	0.037841	0.000855438	0.0185167	7.0639	3.98908	0.275875	YPL221W
280	16	1	2	157.25	187.75	131	129	1.43321	1.21899	0.340276	0.193093	-0.147183	-0.119678	1	2	0.150793	0.132313	0.145971	0.249597	1.92434	1.38791	-0.822318	YHR033W
281	17	1	2	42.25	44	187	183	0.235294	0.230874	-1.45721	-1.49065	-0.033448	0.0595745	1	2	0.102476	0.0845421	0.56045	0.662968	0.579016	0.411028	0.4148	YLR170C
282	1	2	2	159.75	167	124	127	1.34677	1.25787	0.295707	0.227523	-0.0681833	-0.130993	2	2	0.0266347	0.0210922	0.0144226	0.0596455	4.23896	2.81934	-0.90041	YJR035W
283	2	2	2	143	150.25	131	113	1.14695	1.26549	0.136563	0.232942	0.0963792	0.0194459	2	2	0.0498811	0.0258034	0.030643	0.0910527	3.48535	2.39632	0.13785	YCR077C
284	3	2	2	143.75	151.25	128	132	1.18164	1.08902	0.166315	0.0845764	-0.0817387	-0.10333	2	2	0.0178316	0.0157764	0.00274391	0.0287708	5.89837	3.54839	-0.709495	YIL101C
285	4	2	2	219.25	216	124	134	1.74194	1.63619	0.554697	0.492271	-0.0624256	-0.0754773	2	2	0.0404511	0.0596168	0.0538621	0.12865	2.92133	2.05066	-0.517267	YLR433C
286	5	2	2	141.75	150.5	125	127	1.204	1.11614	0.183383	0.107783	-0.0756001	-0.0550534	2	2	0.0320557	0.0283468	0.0180454	0.0673946	4.01486	2.69719	-0.376311	YMR094W
287	6	2	2	134.25	137.25	130	129	1.05577	1.0407	0.0531052	0.0391448	-0.0139604	0.0682998	2	2	0.0970156	0.0939395	0.792238	0.852266	0.232893	0.159857	0.475017	YIL160C
288	7	2	2	149	177	134	121	1.3209	1.2314	0.277259	0.207391	-0.0698683	-0.0180404	2	2	0.016517	0.0193665	0.00346668	0.0309174	5.66456	3.47644	-0.120863	YJR094C
289	8	2	2	134.25	143.25	127	131	1.12795	1.02481	0.118892	0.0235798	-0.095312	0.0225255	2	2	0.0171591	0.0180927	0.00156277	0.0230406	6.46129	3.7705	0.159104	YGL161C
290	9	2	2	144.75	157.5	134.5	135	1.171	1.07222	0.156672	0.0694075	-0.0872641	-0.126917	2	2	0.0660558	0.0532432	0.0775142	0.161776	2.55729	1.82155	-0.87228	YGL046W
291	10	2	2	29.25	28	149	110	0.187919	0.265909	-1.67268	-1.3259	0.346776	0.373669	2	2	0.0763581	0.0812611	0.00281945	0.0288148	5.87121	3.54687	2.58254	YNL213C
292	11	2	2	78	142.75	139	125	1.02698	0.624	0.0264583	-0.474761	-0.501219	-0.133353	2	2	0.0866425	0.104103	0.00138654	0.0223165	6.58095	3.80243	-0.916699	YDL235C
293	12	2	2	85.25	159.5	132	109	1.20833	0.78211	0.188827	-0.246939	-0.435767	0.0520875	2	2	0.0650426	0.0474498	0.000898614	0.0189897	7.01466	3.96386	0.363127	YML058C-A
294	13	2	2	139	148.25	123	118	1.20528	1.17797	0.185889	0.161887	-0.0240024	0.0872572	2	2	0.0523565	0.0555038	0.426817	0.539821	0.8514	0.616518	0.605853	YER181C
295	14	2	2	138.5	138.75	141	136	0.984043	1.01838	-0.0161688	0.0179481	0.034117	0.103745	2	2	0.0190603	0.0213638	0.037289	0.102174	3.28906	2.28108	0.719644	YLL040C
296	15	2	2	137	155.25	135	129	1.15	1.06202	0.138524	0.0588441	-0.0796804	0.0701012	2	2	0.0234439	0.0295541	0.00650987	0.0399434	5.03444	3.22029	0.48745	YDR536W
297	16	2	2	135	133.75	131	129	1.02099	1.04651	0.0201243	0.0444846	0.0243603	0.0664052	2	2	0.0323949	0.0252471	0.229635	0.344122	1.47126	1.06676	0.461942	YAR031W
298	1	3	2	141.75	138.25	124	127	1.11492	1.11614	0.107364	0.109798	0.00243425	-0.0133901	3	2	0.0505279	0.0509683	0.929316	0.953482	0.0733061	0.0476345	-0.088769	YOR116C
299	2	3	2	131.25	138.25	131	113	1.05534	1.1615	0.0529971	0.148003	0.0950057	-0.03181	3	2	0.0438298	0.0518945	0.0226429	0.0769663	3.78791	2.56439	-0.215895	YPL150W
300	3	3	2	132.25	149.5	128	132	1.16797	1.00189	0.155216	0.00187245	-0.153344	-0.121464	3	2	0.01009	0.015902	7.82285e-05	0.0100379	9.45588	4.60139	-0.834645	YPL240C
301	4	3	2	37.25	24.25	124	134	0.195565	0.277985	-1.63329	-1.28044	0.352854	0.327156	3	2	0.0563133	0.0546057	0.00109537	0.0206255	6.81666	3.88123	2.26153	YDR037W
302	5	3	2	153.5	175.25	125	127	1.402	1.20866	0.337523	0.18923	-0.148292	-0.0961754	3	2	0.0312429	0.0370211	0.00247853	0.0275422	6.00009	3.59204	-0.660116	YJR010W
303	6	3	2	86.25	86.75	130	129	0.667308	0.668605	-0.404746	-0.40271	0.00203542	0.0797148	3	2	0.0147126	0.0182237	0.799986	0.85806	0.223161	0.153081	0.553799	YKL027W
304	7	3	2	120	144.75	134	121	1.08022	0.991736	0.0756658	-0.00908698	-0.0847527	-0.0501693	3	2	0.0611373	0.0629988	0.0694212	0.151637	2.66756	1.88627	-0.342603	YNL001W
305	8	3	2	137.25	134.25	127	131	1.05709	1.04771	0.0544761	0.0457895	-0.00868657	0.0877463	3	2	0.0354677	0.0356087	0.657838	0.746988	0.418797	0.291707	0.609229	YDR204W
306	9	3	2	119.5	121	134.5	135	0.899628	0.885185	-0.106665	-0.122446	-0.0157814	-0.0601807	3	2	0.0196288	0.0156307	0.206204	0.318505	1.57889	1.14412	-0.411697	YOR362C
307	10	3	2	114.25	154.5	149	110	1.03691	1.03864	0.0349824	0.0369261	0.0019437	0.0515612	3	2	0.0542674	0.0480438	0.947401	0.96599	0.0540326	0.0346014	0.359495	YMR063W
308	11	3	2	106.75	58.75	139	125	0.422662	0.854	-0.861356	-0.158274	0.703083	1.03597	3	2	0.0244784	0.0423234	1.16209e-05	0.00590192	11.3627	5.13248	7.15345	YKR068C
309	12	3	2	124.75	179.5	132	109	1.35985	1.1445	0.306883	0.133847	-0.173036	0.218375	3	2	0.0238523	0.0477362	0.000709884	0.0174229	7.25041	4.04997	1.51077	YGR259C
310	13	3	2	122.75	130.5	123	118	1.06098	1.04025	0.0570514	0.0390121	-0.0180393	0.0694606	3	2	0.063058	0.0614479	0.607284	0.705045	0.498759	0.349493	0.483029	YDL041W
311	14	3	2	129.25	133.5	141	136	0.946809	0.950368	-0.0551354	-0.0519353	0.00320009	0.0164019	3	2	0.0543233	0.0521952	0.913659	0.94119	0.0902984	0.0606101	0.116842	YOL159C-A
312	15	3	2	137	151.5	135	129	1.12222	1.06202	0.114941	0.059673	-0.0552682	0.0602349	3	2	0.0100222	0.0136536	0.00159639	0.023252	6.44001	3.76136	0.419357	YAL053W
313	16	3	2	139.25	137.5	131	129	1.04962	1.07946	0.0468297	0.0751686	0.0283389	0.0668154	3	2	0.0430986	0.0442166	0.279972	0.396488	1.27307	0.925108	0.464773	YOR212W
314	17	3	2	27.5	33.25	187	183	0.177807	0.150273	-1.72806	-1.89613	-0.16807	-0.10611	3	2	0.0470738	0.0587285	0.00565465	0.0373625	5.17528	3.28709	-0.72868	YGL187C
315	1	4	2	142	150.5	124	127	1.21371	1.11811	0.192782	0.110103	-0.0826792	-0.117712	4	2	0.0282337	0.0214543	0.00992415	0.0488082	4.61278	3.01986	-0.808749	YLR223C
316	2	4	2	116.75	129.25	131	113	0.986641	1.03319	-0.014407	0.0293633	0.0437703	-0.00978224	4	2	0.0614668	0.0377791	0.249589	0.365158	1.38794	1.00743	-0.0638693	YER169W
317	3	4	2	150.5	161.5	128	132	1.26172	1.14015	0.232221	0.130781	-0.101439	-0.0713744	4	2	0.010198	0.00908046	0.000277567	0.0125391	8.18945	4.3789	-0.48895	YNL167C
318	4	4	2	138.5	145.5	124	134	1.17339	1.03358	0.158465	0.0315572	-0.126908	-0.123748	4	2	0.0290702	0.0261162	0.00316313	0.0297347	5.75619	3.51544	-0.85041	YMR258C
319	5	4	2	129.25	131.5	125	127	1.052	1.01772	0.0503632	0.0164547	-0.0339085	0.0158817	4	2	0.0674493	0.0736504	0.388754	0.504261	0.944809	0.684662	0.113251	YNL062C
320	6	4	2	141.25	150.75	130	129	1.15962	1.09496	0.147484	0.0901767	-0.0573068	0.0565479	4	2	0.0473149	0.0430266	0.0939702	0.183676	2.36478	1.69458	0.393912	YKR048C
321	7	4	2	120.5	141.25	134	121	1.0541	0.995868	0.0519741	-0.00545451	-0.0574287	-0.040767	4	2	0.0362995	0.0390664	0.0507085	0.124389	2.98166	2.08434	-0.277712	YLR215C
322	8	4	2	127	130.5	127	131	1.02756	0.969466	0.0262677	-0.0323576	-0.0586253	0.0332573	4	2	0.0814924	0.0730729	0.245801	0.361056	1.40323	1.01872	0.23317	YHR199C
323	9	4	2	140.25	139.5	134.5	135	1.03717	1.03889	0.0328726	0.0371045	0.00423194	-0.031467	4	2	0.117088	0.121972	0.946923	0.965666	0.0545373	0.0349367	-0.213527	YMR084W
324	10	4	2	109	132.5	149	110	0.889262	0.990909	-0.11797	-0.00962033	0.108349	0.165313	4	2	0.0360569	0.0360354	0.00922979	0.0473694	4.68532	3.04978	1.14456	YOR078W
325	11	4	2	98.75	132.25	139	125	0.951439	0.79	-0.0503804	-0.238441	-0.188061	0.139667	4	2	0.121453	0.111742	0.0534273	0.128004	2.92943	2.0557	0.967559	YJL065C
326	12	4	2	81.75	129.75	132	109	0.982955	0.75	-0.0175456	-0.288785	-0.271239	0.0945484	4	2	0.0782705	0.0644815	0.00615873	0.038804	5.08988	3.24923	0.656174	YMR306C-A
327	13	4	2	28.5	37	123	118	0.300813	0.241525	-1.202	-1.42155	-0.219553	-0.104959	4	2	0.072468	0.0704055	0.00901939	0.0467389	4.70838	3.06318	-0.720739	YGL109W
328	14	4	2	164.25	198.25	141	136	1.40603	1.20772	0.34052	0.187696	-0.152824	-0.108823	4	2	0.0377971	0.0432472	0.00395163	0.0325423	5.53363	3.42522	-0.747406	YBR140C
329	15	4	2	131.5	142.25	135	129	1.0537	1.01938	0.0512707	0.0180658	-0.0332049	0.0818679	4	2	0.0414997	0.0413518	0.207852	0.320096	1.57093	1.13914	0.568658	YJL214W
330	16	4	2	123	122.5	131	129	0.935115	0.953488	-0.0675249	-0.0486879	0.018837	0.0437141	4	2	0.0685336	0.0667613	0.620792	0.717068	0.476759	0.332584	0.305339	YBR040W
331	1	5	2	142.75	147.5	124	127	1.18952	1.12402	0.172941	0.114108	-0.0588329	-0.0799202	5	2	0.066273	0.0629515	0.173907	0.281887	1.74923	1.26625	-0.54793	YEL022W
332	2	5	2	121.75	132.75	131	113	1.01336	1.07743	0.0126629	0.0736313	0.0609683	-0.0249285	5	2	0.0240661	0.0238834	0.0148424	0.0604361	4.21027	2.80617	-0.168402	YBR225W
333	3	5	2	35.5	38	128	132	0.296875	0.268939	-1.21676	-1.31593	-0.0991681	-0.0929831	5	2	0.0495126	0.0538003	0.0279029	0.0865315	3.57902	2.44725	-0.638084	YDL176W
334	4	5	2	141.5	134.75	124	134	1.08669	1.05597	0.0818783	0.0538057	-0.0280727	-0.0405823	5	2	0.0285268	0.0365592	0.143705	0.24686	1.94	1.39893	-0.276437	YFL053W
335	5	5	2	48.25	41.5	125	127	0.332	0.379921	-1.10357	-0.968152	0.135413	0.155894	5	2	0.0366476	0.0384117	0.00512417	0.0357316	5.27379	3.33172	1.07955	YMR131C
336	6	5	2	145.5	156	130	129	1.2	1.12791	0.181299	0.120299	-0.0609997	0.0325942	5	2	0.045928	0.0422742	0.076579	0.160522	2.56943	1.82932	0.228593	YKR005C
337	7	5	2	128.75	137.25	134	121	1.02425	1.06405	0.0236047	0.0612319	0.0376272	0.0776051	5	2	0.0288098	0.0282136	0.07954	0.164452	2.53149	1.80514	0.539238	YBR155W
338	8	5	2	121	126	127	131	0.992126	0.923664	-0.00858109	-0.0815004	-0.0729193	0.0442782	5	2	0.071189	0.0703468	0.132941	0.233979	2.01785	1.45252	0.309231	YFR025C
339	9	5	2	148	145.25	134.5	135	1.07993	1.0963	0.0763096	0.0914974	0.0151878	-0.0194871	5	2	0.0174429	0.0138102	0.179976	0.289019	1.71493	1.24126	-0.130848	YPL117C
340	10	5	2	104.5	142.25	149	110	0.954698	0.95	-0.0473427	-0.0537176	-0.00637487	-0.000595672	5	2	0.0543113	0.0542613	0.829511	0.878405	0.186919	0.129647	-0.000467768	YBR242W
341	11	5	2	128.25	158	139	125	1.13669	1.026	0.127912	0.0225885	-0.105324	0.185652	5	2	0.0941804	0.0911293	0.111309	0.206456	2.19545	1.57767	1.28493	YPL257W
342	12	5	2	94	131	132	109	0.992424	0.862385	-0.00960765	-0.148941	-0.139333	0.292187	5	2	0.099142	0.075598	0.0672493	0.148401	2.69935	1.90784	2.02019	YNL319W
343	13	5	2	117.25	123.75	123	118	1.0061	0.993644	0.00595828	-0.00773624	-0.0136945	-0.0122756	5	2	0.0510648	0.0510108	0.628932	0.723521	0.463732	0.323625	-0.0810774	YDL242W
344	14	5	2	120.25	73.75	141	136	0.52305	0.884191	-0.65084	-0.12347	0.52737	0.553374	5	2	0.0687267	0.0649135	0.000600913	0.0162873	7.41706	4.11737	3.82278	YDR363W-A
345	15	5	2	130.25	141.75	135	129	1.05	1.00969	0.047572	0.00643376	-0.0411382	0.0796911	5	2	0.0976974	0.093703	0.461539	0.57232	0.773188	0.558057	0.553635	YLR241W
346	16	5	2	123.25	128	131	129	0.977099	0.955426	-0.0237931	-0.0478664	-0.0240733	-0.00354667	5	2	0.0798756	0.0756718	0.589179	0.690143	0.529026	0.370857	-0.0208342	YOR266W
347	17	5	2	169.5	174.75	187	183	0.934492	0.92623	-0.069072	-0.0773693	-0.00829728	0.0966479	5	2	0.0193135	0.018081	0.453397	0.565634	0.790988	0.569807	0.670663	YIL065C
348	1	6	2	149.5	96.5	124	127	0.778226	1.17717	-0.250858	0.16288	0.413738	0.346336	6	2	0.0288922	0.0277811	9.3464e-05	0.0100379	9.27793	4.60139	2.3939	YGR218W
349	2	6	2	108	123.25	131	113	0.94084	0.955752	-0.0622736	-0.0458788	0.0163949	-0.0840664	6	2	0.0280174	0.047864	0.326378	0.443965	1.1197	0.812009	-0.576545	YFL023W
350	3	6	2	83.5	77.75	128	132	0.607422	0.632576	-0.499032	-0.458188	0.040844	0.0312615	6	2	0.0444509	0.0453847	0.16341	0.269996	1.8115	1.30935	0.219396	YPL093W
351	4	6	2	140.25	133.5	124	134	1.07661	1.04664	0.0732844	0.0443155	-0.028969	-0.0128499	6	2	0.0399957	0.0422144	0.24329	0.358975	1.4135	1.0245	-0.0850411	YBR030W
352	5	6	2	137.5	122.5	125	127	0.98	1.08268	-0.0204411	0.0783754	0.0988166	0.130999	6	2	0.0444203	0.0375438	0.0211251	0.0744294	3.85729	2.5979	0.907738	YOR003W
353	6	6	2	130.25	135.5	130	129	1.04231	1.00969	0.0411852	0.00951894	-0.0316663	0.063379	6	2	0.0244892	0.0433783	0.0813453	0.167196	2.50905	1.78859	0.441056	YLR423C
354	7	6	2	142.25	174	134	121	1.29851	1.17562	0.260867	0.161338	-0.0995293	-0.0688053	6	2	0.0479576	0.0487329	0.025413	0.0821593	3.67249	2.49909	-0.47122	YMR318C
355	8	6	2	123.5	120	127	131	0.944882	0.942748	-0.05854	-0.0606983	-0.00215832	0.102365	6	2	0.0251998	0.0234143	0.874893	0.911292	0.133653	0.0928916	0.710118	YJL159W
356	9	6	2	162	157.75	134.5	135	1.17286	1.2	0.159271	0.182148	0.022877	-0.00492204	6	2	0.00309257	0.011227	0.000669956	0.0170407	7.3083	4.07215	-0.0303264	YAL027W
357	10	6	2	96.5	132.25	149	110	0.887584	0.877273	-0.119487	-0.132344	-0.0128563	-0.0498367	6	2	0.0488368	0.0545788	0.634986	0.729106	0.454153	0.315936	-0.340307	YBR005W
358	11	6	2	93.75	136.25	139	125	0.980216	0.75	-0.0201778	-0.287948	-0.26777	0.0710934	6	2	0.0410854	0.019142	0.000975063	0.0195452	6.93301	3.93503	0.494297	YKL026C
359	12	6	2	131.5	181.75	132	109	1.37689	1.20642	0.318228	0.185846	-0.132382	0.2144	6	2	0.0713498	0.0615646	0.0340226	0.0968923	3.38073	2.33416	1.48333	YNL149C
360	13	6	2	122.25	145	123	118	1.17886	1.03602	0.164165	0.0348602	-0.129305	-0.0282936	6	2	0.0177295	0.0206406	0.000698762	0.0173549	7.2662	4.05388	-0.191626	YGL182C
361	14	6	2	158.75	196.75	141	136	1.39539	1.16728	0.333015	0.153963	-0.179052	-0.206152	6	2	0.0479819	0.0479072	0.00498072	0.035324	5.30218	3.34319	-1.41913	YOL081W
362	15	6	2	30.75	41	135	129	0.303704	0.238372	-1.19216	-1.43507	-0.242909	-0.146728	6	2	0.0321539	0.0398331	0.000629429	0.0166077	7.3707	4.09789	-1.00901	YDL245C
363	16	6	2	141.5	141.75	131	129	1.08206	1.0969	0.078536	0.0912962	0.0127602	-0.00209647	6	2	0.0705987	0.0704032	0.741695	0.814746	0.298817	0.204879	-0.0108256	YLL056C
364	1	7	2	132.5	134.75	124	127	1.08669	1.04331	0.0829954	0.0405623	-0.0424331	-0.0655445	7	2	0.0608722	0.0484261	0.25758	0.373084	1.35642	0.985951	-0.448715	YLR320W
365	2	7	2	105.75	124.5	131	113	0.950382	0.935841	-0.0512445	-0.0688042	-0.0175597	-0.0901908	7	2	0.0863319	0.069394	0.71144	0.790151	0.340464	0.235531	-0.618813	YKR009C
366	3	7	2	121.75	122.5	128	132	0.957031	0.922348	-0.0442545	-0.081009	-0.0367545	-0.0548804	7	2	0.0371301	0.0469884	0.14209	0.244828	1.9513	1.4072	-0.375116	YFR015C
367	4	7	2	131.75	142.5	124	134	1.14919	0.983209	0.138537	-0.0190676	-0.157605	-0.145138	7	2	0.0688282	0.0691761	0.0195449	0.070839	3.93504	2.64735	-0.998031	YLR028C
368	5	7	2	87	69	125	127	0.552	0.685039	-0.595719	-0.378312	0.217407	0.215513	7	2	0.0551724	0.0579639	0.00425708	0.0331319	5.45917	3.40726	1.49102	YOR310C
369	6	7	2	159	168.5	130	129	1.29615	1.23256	0.258785	0.208649	-0.0501356	0.044988	7	2	0.0341073	0.0200839	0.060516	0.138697	2.80485	1.97546	0.31413	YOL016C
370	7	7	2	121.75	138.5	134	121	1.03358	1.0062	0.0327371	0.00550205	-0.0272351	-0.0368172	7	2	0.0167842	0.0199707	0.0476578	0.119365	3.04371	2.12557	-0.250452	YDR532C
371	8	7	2	164	166.75	127	131	1.31299	1.25191	0.269715	0.223991	-0.0457238	0.0459771	7	2	0.0465091	0.0500599	0.143975	0.246983	1.93812	1.39843	0.320956	YGR058W
372	9	7	2	155.75	141.5	134.5	135	1.05204	1.1537	0.0499886	0.142618	0.0926294	0.0668443	7	2	0.0694779	0.0646306	0.0759202	0.159732	2.57807	1.83426	0.464973	YPR202W
373	10	7	2	117.75	158.25	149	110	1.06208	1.07045	0.0600555	0.0676292	0.00757376	0.0298509	7	2	0.0382554	0.0231354	0.718616	0.796276	0.330429	0.227809	0.209661	YBR256C
374	11	7	2	100.75	143.75	139	125	1.03417	0.806	0.0320895	-0.229819	-0.261908	0.0717022	7	2	0.247582	0.232457	0.124686	0.22304	2.08195	1.5004	0.498499	YFR054C
375	12	7	2	99.25	125	132	109	0.94697	0.91055	-0.0557377	-0.0957699	-0.0400323	0.369446	7	2	0.0499514	0.030808	0.207296	0.319554	1.57361	1.14083	2.55339	YNR004W
376	13	7	2	115.5	131.75	123	118	1.07114	0.978814	0.06782	-0.0224258	-0.0902458	-0.0531534	7	2	0.0722104	0.0658109	0.0877434	0.175599	2.43334	1.73955	-0.363197	YDR031W
377	14	7	2	148.5	140.25	141	136	0.994681	1.09191	-0.00541446	0.0874315	0.0928459	0.0952039	7	2	0.0468184	0.0677107	0.0286365	0.0875143	3.55307	2.43595	0.660698	YLR438C-A
378	15	7	2	132	146.75	135	129	1.08704	1.02326	0.0831464	0.0224489	-0.0606974	-0.0642708	7	2	0.0153525	0.00914429	0.00421645	0.0330487	5.46876	3.40977	-0.439924	YMR212C
379	16	7	2	139	132.25	131	129	1.00954	1.07752	0.0084303	0.0739464	0.0655161	0.0546855	7	2	0.0772155	0.069951	0.18827	0.298182	1.66988	1.21005	0.381058	YJL183W
380	17	7	2	172.75	178.5	187	183	0.954545	0.943989	-0.0465867	-0.0577105	-0.0111238	0.007818	7	2	0.0264214	0.0184162	0.461602	0.57232	0.773053	0.558057	0.0575996	YAL030W
381	1	8	2	131.75	118	124	127	0.951613	1.0374	-0.05162	0.0341089	0.0857289	0.0374448	8	2	0.0862648	0.0797591	0.141016	0.243782	1.95889	1.41148	0.262071	YIL112W
382	2	8	2	121.25	140.25	131	113	1.07061	1.07301	0.0674616	0.0686546	0.00119298	-0.0283153	8	2	0.0281899	0.0199073	0.93788	0.960057	0.0641329	0.0407628	-0.191776	YHR204W
383	3	8	2	59	58.25	128	132	0.455078	0.44697	-0.78891	-0.805552	-0.0166423	-0.0145383	8	2	0.0635527	0.0613791	0.636692	0.730158	0.451469	0.314494	-0.0966935	YPL253C
384	4	8	2	144.75	138	124	134	1.1129	1.08022	0.106631	0.075986	-0.0306446	-0.0247219	8	2	0.0318064	0.0394365	0.149614	0.253933	1.89969	1.37068	-0.166976	YBR248C
385	5	8	2	31.75	29.75	125	127	0.238	0.25	-1.43559	-1.38663	0.0489591	0.0227784	8	2	0.0454541	0.0396045	0.120229	0.217559	2.11836	1.52529	0.16085	YFL039C
386	6	8	2	127	136.25	130	129	1.04808	0.984496	0.0460124	-0.0174426	-0.063455	0.0129727	8	2	0.0292999	0.0327233	0.0226958	0.076978	3.78558	2.56424	0.0931751	YMR021C
387	7	8	2	127	139.75	134	121	1.04291	1.04959	0.0415509	0.0476405	0.00608964	0.00702495	8	2	0.0444619	0.0431752	0.801919	0.859419	0.220747	0.151499	0.0521263	YNL037C
388	8	8	2	182.75	173.5	127	131	1.36614	1.39504	0.311457	0.331895	0.0204378	0.185337	8	2	0.052512	0.0520431	0.493085	0.603078	0.707074	0.505708	1.28276	YKL091C
389	9	8	2	161.5	158.25	134.5	135	1.17658	1.1963	0.162387	0.179187	0.0168009	-0.0422082	8	2	0.0239513	0.0214671	0.255223	0.370617	1.36562	0.992587	-0.287659	YBL064C
390	10	8	2	111.5	154.25	149	110	1.03523	1.01364	0.0344667	0.0131403	-0.0213264	-0.0664136	8	2	0.0252079	0.0323806	0.189215	0.299231	1.66487	1.20654	-0.454713	YDL228C
391	11	8	2	62.75	89.75	139	125	0.645683	0.502	-0.437551	-0.691528	-0.253977	0.0553737	8	2	0.0806675	0.102861	0.00809101	0.0444991	4.817	3.11229	0.385808	YKL056C
392	12	8	2	129.25	184.75	132	109	1.39962	1.18578	0.335491	0.169559	-0.165932	0.198044	8	2	0.0280622	0.0354545	0.00129983	0.0217858	6.64552	3.8265	1.37045	YNL153C
393	13	8	2	105.75	121.5	123	118	0.987805	0.896186	-0.0131029	-0.10982	-0.0967168	-0.0475756	8	2	0.0325421	0.0254829	0.0095201	0.0481319	4.65435	3.03381	-0.324702	YGR051C
394	14	8	2	29.75	34	141	136	0.241135	0.21875	-1.42283	-1.52021	-0.0973787	-0.0853271	8	2	0.0644165	0.0551841	0.0566058	0.132712	2.87164	2.01957	-0.585245	YBL004W
395	15	8	2	120.25	141.75	135	129	1.05	0.932171	0.0487731	-0.0706417	-0.119415	-0.000198244	8	2	0.0295848	0.0192879	0.00397123	0.0325745	5.52868	3.42422	0.0022751	YDR345C
396	16	8	2	36.5	36.25	131	129	0.276718	0.282946	-1.28502	-1.26259	0.0224276	-0.03741	8	2	0.0264361	0.0210891	0.188313	0.298182	1.66965	1.21005	-0.254544	YLR348C
397	1	9	2	107.25	135.25	124	127	1.09073	0.844488	0.0864423	-0.170247	-0.256689	-0.28786	9	2	0.0350097	0.0317809	0.000687855	0.0172212	7.28193	4.06161	-1.98304	YGR116W
398	2	9	2	118.25	133.75	131	113	1.02099	1.04646	0.0196324	0.0447522	0.0251198	-0.00549227	9	2	0.0476175	0.0643539	0.368854	0.485737	0.997355	0.722088	-0.0342619	YBR055C
399	3	9	2	124.75	124.75	128	132	0.974609	0.945076	-0.0316901	-0.0566403	-0.0249502	-0.0257313	9	2	0.110932	0.107081	0.68335	0.77007	0.380748	0.261274	-0.173942	YLR424W
400	4	9	2	36.5	35.75	124	134	0.288306	0.272388	-1.24639	-1.30062	-0.0542307	-0.0669012	9	2	0.0840456	0.0801733	0.287338	0.404166	1.2471	0.905929	-0.458079	YML054C
401	5	9	2	43.75	35.75	125	127	0.286	0.344488	-1.31944	-1.17911	0.140325	0.175679	9	2	0.494875	0.47347	0.610299	0.707702	0.493806	0.345733	1.2161	YFL021W
402	6	9	2	132.75	138.75	130	129	1.06731	1.02907	0.0643109	0.0280123	-0.0362986	0.0715855	9	2	0.0513407	0.0500554	0.252264	0.367949	1.37728	0.99981	0.497694	YOR025W
403	7	9	2	127	137.75	134	121	1.02799	1.04959	0.0267984	0.0476506	0.0208522	0.050486	9	2	0.0231063	0.0254348	0.168851	0.276055	1.77874	1.28716	0.352075	YFL030W
404	8	9	2	134.5	135	127	131	1.06299	1.02672	0.0606579	0.0259524	-0.0347055	0.0930235	9	2	0.0305022	0.0311538	0.107369	0.201608	2.23148	1.60143	0.645649	YGR113W
405	9	9	2	169	173.75	134.5	135	1.29182	1.25185	0.255453	0.223655	-0.0317979	-0.0887651	9	2	0.0302303	0.0330206	0.126119	0.224866	2.07053	1.49225	-0.608973	YBR011C
406	10	9	2	105.5	159.75	149	110	1.07215	0.959091	0.0694158	-0.0421851	-0.111601	-0.104632	9	2	0.0220323	0.0111668	0.00204894	0.0255571	6.19043	3.66684	-0.718476	YDL059C
407	11	9	2	124.75	150.5	139	125	1.08273	0.998	0.0784732	-0.00715083	-0.085624	0.305393	9	2	0.128665	0.127312	0.275314	0.391941	1.28984	0.936644	2.11132	YGL165C
408	12	9	2	62	74.25	132	109	0.5625	0.568807	-0.576695	-0.566631	0.0100639	0.306641	9	2	0.110134	0.0953316	0.866641	0.906085	0.143131	0.0986221	2.11994	YOR224C
409	13	9	2	101	113.75	123	118	0.924797	0.855932	-0.0798681	-0.15588	-0.0760119	-0.0565457	9	2	0.0696884	0.0646869	0.117186	0.213877	2.14399	1.54235	-0.386609	YFL019C
[truncated: 5,825 more rows]

## Sheet: Dad2_merge_file
Additional file 5, sheet 3: 'merge file' output combining Dad2 analyses with GBP and GOI control.
[truncated: 6,235 more rows]
[truncated: 1 more columns]
