# Supplementary material for: ScreenGarden: a shinyR application for fast and easy analysis of plate-based high-throughput screens
Source: BMC Bioinformatics. 2022 Feb 5;23:60. doi: 10.1186/s12859-022-04586-1 (PMC8818250; doi:10.1186/s12859-022-04586-1)
Supplement: Supplementary file 6 — Additional file 6. Genome-wide Synthetic Physical Interactions screens with the outer kinetochore protein Nop10 were analysed using the ‘CalculateLGRs’ and ‘Combine2Controls’ tools of ScreenGarden. Column headers are described in detail in Additional file 1. [file 12859_2022_4586_MOESM6_ESM.xlsx]

## Sheet: Nop10_mergefile
Additional file 6, sheet 2: SPI screen analysis of Nop10 using ScreenGarden ('merge file').
	X.1	Plate	Row	Column	control.1	query.1	querymedian.1	controlmedian.1	norm_query.1	norm_control.1	log_norm_query.1	log_norm_control.1	mean_usLGR.1	Mean_LGR.1	meanRow.1	meanColumn.1	sd_usLGR.1	sd_LGR.1	p.value.1	q.value.1	negLOG.p.value.1	negLOG.q.value.1	mean_Z_score.1	ORF	X.2	query.2	control.2	querymedian.2	controlmedian.2	norm_query.2	norm_control.2	log_norm_query.2	log_norm_control.2	mean_usLGR.2	Mean_LGR.2	meanRow.2	meanColumn.2	sd_usLGR.2	sd_LGR.2	p.value.2	q.value.2	negLOG.p.value.2	negLOG.q.value.2	mean_Z_score.2	Mean_LGR	Mean_Z	Mean_p	Mean_q	Mean_negLOG.p
1	1	1	1	1	70	100.25	139	110	0.721223	0.636364	-0.502356	-0.456137	0.0462196	-0.193781	1	1	0.560791	0.527519	0.879553	0.923397	0.128341	0.0796955	-1.26829	YLR106C	1	100.25	63.5	139	126	0.721223	0.503968	-0.502356	-0.985104	-0.482747	-0.584282	1	1	0.23967	0.294714	0.0274936	0.0909741	3.5938	2.39718	-3.738	-0.389032	-2.50314	0.453523	0.507186	1.86107
2	2	2	1	1	241.5	242.5	136.5	126	1.77656	1.91667	0.547062	0.630393	0.0833303	-0.00382851	1	1	0.140197	0.112408	0.320056	0.457516	1.13926	0.781943	-0.0818351	YMR185W	2	242.5	197.25	136.5	132	1.77656	1.49432	0.547062	0.394326	-0.152736	-0.403735	1	1	0.238801	0.289586	0.290797	0.416162	1.23513	0.876681	-2.60908	-0.203782	-1.34546	0.305427	0.436839	1.18719
3	3	3	1	1	282.5	195.75	117	145	1.67308	1.94828	0.500104	0.655365	0.155261	0.0985658	1	1	0.0621957	0.0652348	0.0154546	0.0720121	4.16985	2.63092	0.557727	YDR138W	3	195.75	217	117	130	1.67308	1.66923	0.500104	0.506118	0.0060136	-0.100048	1	1	0.0767617	0.138231	0.885446	0.920281	0.121664	0.0830767	-0.710209	-0.000741236	-0.0762406	0.45045	0.496146	2.14576
4	4	4	1	1	231.25	253.5	142	141	1.78521	1.64007	0.575995	0.483738	-0.0922574	0.0797288	1	1	0.0962782	0.102951	0.15116	0.275147	1.88942	1.29045	0.44007	YOR137C	4	253.5	196.25	142	132.5	1.78521	1.48113	0.575995	0.388591	-0.187404	-0.192696	1	1	0.150911	0.136728	0.0889835	0.185216	2.4193	1.68623	-1.28951	-0.0564835	-0.42472	0.120072	0.230182	2.15436
5	5	5	1	1	192	214.25	135	147	1.58704	1.30612	0.457184	0.199151	-0.258032	0.173341	1	1	0.320954	0.233189	0.20622	0.338042	1.57881	1.08458	1.02478	YKL045W	5	214.25	210.25	135	114	1.58704	1.8443	0.457184	0.607534	0.15035	0.0269517	1	1	0.0416756	0.0619353	0.00548871	0.0379466	5.20506	3.27157	0.0838885	0.100147	0.554335	0.105854	0.187995	3.39194
6	6	6	1	1	239	196.5	128	180	1.53516	1.32778	0.420718	0.274026	-0.146692	0.0950521	1	1	0.124026	0.137825	0.0989051	0.21049	2.31359	1.55832	0.53578	YDR247W	6	196.5	191.25	128	138	1.53516	1.38587	0.420718	-0.775964	-1.19668	-1.28207	1	1	2.82995	2.77633	0.459824	0.574342	0.776911	0.554529	-8.10109	-0.59351	-3.78266	0.279365	0.392416	1.54525
7	7	7	1	1	37	37.5	121	128	0.309917	0.289062	-1.19113	-1.2591	-0.0679667	-0.408305	1	1	0.357404	0.357609	0.729028	0.81535	0.316043	0.204138	-2.60822	YER095W	7	37.5	28	121	146	0.309917	0.191781	-1.19113	-1.65982	-0.468694	-0.632644	1	1	0.325102	0.448142	0.063355	0.149071	2.759	1.90333	-4.04039	-0.520475	-3.32431	0.396191	0.482211	1.53752
8	8	8	1	1	184.5	150.5	113	123	1.33186	1.5	0.274712	0.376654	0.101942	0.127489	1	1	0.247891	0.191693	0.471086	0.602799	0.752714	0.506171	0.738386	YGR101W	8	150.5	264.5	113	148	1.33186	1.78716	0.274712	0.572516	0.297804	0.283376	1	1	0.218719	0.129376	0.0723564	0.162314	2.62615	1.81823	1.68724	0.205433	1.21282	0.271721	0.382556	1.68943
9	9	9	1	1	189.5	133.75	112	109	1.1942	1.73853	0.126896	0.537585	0.410689	0.0232278	1	1	0.31774	0.429332	0.0814213	0.187368	2.50812	1.67468	0.0871609	YIL044C	9	133.75	220	112	138	1.1942	1.5942	0.126896	0.462539	0.335642	-0.0372518	1	1	0.364865	0.585205	0.163068	0.276993	1.81359	1.28376	-0.317559	-0.00701198	-0.115199	0.122244	0.23218	2.16085
10	10	10	1	1	177.5	185	128	123	1.44531	1.44309	0.341092	0.357332	0.0162394	-0.00991008	1	1	0.134891	0.105643	0.825244	0.888138	0.192076	0.118628	-0.119821	YER062C	10	185	226.5	128	125	1.44531	1.812	0.341092	0.587297	0.246204	-0.0129609	1	1	0.140257	0.255248	0.0391766	0.111367	3.23967	2.19493	-0.165674	-0.0114355	-0.142748	0.432211	0.499752	1.71588
11	11	11	1	1	65.5	39.75	105	128	0.378571	0.511719	-0.982606	-0.68859	0.294015	0.151973	1	1	0.290675	0.349285	0.136263	0.258274	1.99317	1.35373	0.891315	YOR294W	11	39.75	42.5	105	128	0.378571	0.332031	-0.982606	-1.10687	-0.124263	-0.295343	1	1	0.140305	0.217818	0.174635	0.290313	1.74506	1.23679	-1.93134	-0.071685	-0.520011	0.155449	0.274294	1.86911
12	12	12	1	1	234.75	197.5	121	128	1.63223	1.83398	0.479964	0.593739	0.113775	-0.155036	1	1	0.0510551	0.227213	0.0210262	0.0849496	3.86199	2.4657	-1.02629	YOR339C	12	197.5	215.25	121	128	1.63223	1.68164	0.479964	0.512293	0.032329	-0.32937	1	1	0.238334	0.328576	0.803764	0.859974	0.21845	0.150853	-2.1441	-0.242203	-1.58519	0.412395	0.472462	2.04022
13	13	13	1	1	237	180.5	114	133	1.58333	1.78195	0.45421	0.564186	0.109976	0.0557074	1	1	0.175137	0.244024	0.298066	0.435366	1.21044	0.831568	0.290031	YJR108W	13	180.5	176.25	114	150	1.58333	1.175	0.45421	0.137793	-0.316417	-0.229946	1	1	0.20499	0.273821	0.053834	0.135268	2.92185	2.00049	-1.52243	-0.0871194	-0.616197	0.17595	0.285317	2.06615
14	14	14	1	1	276.5	182.75	129	173	1.41667	1.59827	0.328387	0.439904	0.111517	0.190521	1	1	0.213992	0.215811	0.373895	0.512615	0.983781	0.66823	1.13209	YFL065C	14	182.75	211.5	129	151	1.41667	1.40066	0.328387	0.321611	-0.00677595	-0.0810298	1	1	0.142184	0.159591	0.930076	0.952225	0.0724885	0.0489542	-0.591291	0.0547457	0.270398	0.651986	0.73242	0.528135
15	15	15	1	1	269	169	122	158	1.38525	1.70253	0.309919	0.487267	0.177348	0.318063	1	1	0.39279	0.448929	0.433078	0.567424	0.836838	0.566648	1.92872	YGR125W	15	169	206.25	122	137	1.38525	1.50547	0.309919	0.388358	0.0784392	-0.116333	1	1	0.0910757	0.116274	0.183454	0.299464	1.69579	1.20576	-0.812032	0.100865	0.558344	0.308266	0.433444	1.26631
16	16	16	1	1	230.75	210.75	123	139.5	1.71341	1.65412	0.536622	0.494683	-0.0419395	0.0284572	1	1	0.133585	0.252176	0.57461	0.689665	0.554063	0.371549	0.119824	YMR177W	16	210.75	196.25	123	140.5	1.71341	1.3968	0.536622	0.329664	-0.206958	-0.163805	1	1	0.10739	0.160162	0.0308499	0.0969834	3.47862	2.33322	-1.10886	-0.0676738	-0.494519	0.30273	0.393324	2.01634
17	17	17	1	1	245.5	224.5	125.5	145.5	1.78884	1.68729	0.579245	0.462559	-0.116685	-0.0269145	1	1	0.34019	0.303301	0.541973	0.6619	0.612538	0.412641	-0.226032	YHL031C	17	223.75	208.25	126	182	1.77579	1.14423	0.571284	0.10688	-0.464404	-0.452175	1	1	0.298214	0.23381	0.0526938	0.133317	2.94326	2.01502	-2.91196	-0.239545	-1.569	0.297334	0.397608	1.7779
18	18	1	2	1	196.75	248.5	139	110	1.78777	1.78864	0.578061	0.570657	-0.00740441	-0.0835852	2	1	0.129229	0.116372	0.916006	0.945792	0.0877322	0.0557327	-0.580001	YOR396W	18	248.5	203.5	139	126	1.78777	1.61508	0.578061	0.473611	-0.10445	-0.082217	2	1	0.0902229	0.0779955	0.103522	0.205265	2.26798	1.58345	-0.598714	-0.0829011	-0.589358	0.509764	0.575529	1.17785
19	19	2	2	1	156.5	156.25	136.5	126	1.14469	1.24206	0.124921	0.208665	0.0837436	0.14881	2	1	0.0611641	0.0633315	0.0714389	0.172952	2.63891	1.75474	0.871559	YPL084W	19	156.25	184	136.5	132	1.14469	1.39394	0.124921	0.323073	0.198152	0.167737	2	1	0.0341834	0.023892	0.00137822	0.0201686	6.58696	3.90363	0.964179	0.158274	0.917869	0.0364086	0.09656	4.61294
20	20	3	2	1	229	158.75	117	145	1.35684	1.57931	0.299964	0.448173	0.148209	0.184464	2	1	0.0571332	0.0666427	0.0139054	0.0686535	4.27548	2.67868	1.09426	YHL029C	20	158.75	200.5	117	130	1.35684	1.54231	0.299964	0.42803	0.128066	0.105945	2	1	0.0502459	0.0641611	0.0145969	0.0637679	4.22695	2.75251	0.577811	0.145205	0.836034	0.0142511	0.0662107	4.25122
21	21	4	2	1	176.25	227.75	142	141	1.60387	1.25	0.466947	0.221638	-0.24531	-0.0620203	2	1	0.106286	0.0747589	0.0191319	0.0806688	3.9564	2.5174	-0.445305	YLL012W	21	227.75	218	142	132.5	1.60387	1.64528	0.466947	0.486757	0.0198095	0.0199623	2	1	0.16097	0.159314	0.821462	0.871659	0.196669	0.137357	0.0401855	-0.021029	-0.20256	0.420297	0.476164	2.07653
22	22	5	2	1	137	187.25	135	147	1.38704	0.931973	0.326698	-0.0743147	-0.401013	-0.0608108	2	1	0.105461	0.106047	0.00471837	0.0380085	5.35629	3.26994	-0.43775	YLR227C	22	187.25	186.5	135	114	1.38704	1.63596	0.326698	0.485759	0.159061	0.0164255	2	1	0.110067	0.0435871	0.0629995	0.14881	2.76463	1.90508	0.0180707	-0.0221926	-0.20984	0.033859	0.0934093	4.06046
23	23	6	2	1	183.75	147.25	128	180	1.15039	1.02083	0.133332	0.016775	-0.116557	0.125852	2	1	0.0966096	0.118836	0.0947662	0.204632	2.35634	1.58654	0.72816	YKL161C	23	147.25	212.75	128	138	1.15039	1.54167	0.133332	0.421001	0.287669	0.311922	2	1	0.04981	0.150508	0.00139333	0.0202854	6.57606	3.89785	1.86573	0.218887	1.29695	0.0480798	0.112459	4.4662
24	24	7	2	1	229.75	162.75	121	128	1.34504	1.79492	0.28885	0.574751	0.285901	0.141181	2	1	0.0338446	0.0515035	0.000451597	0.0145432	7.70272	4.23063	0.823902	YDR517W	24	162.75	213.75	121	146	1.34504	1.46404	0.28885	0.350707	0.0618577	0.0694547	2	1	0.192196	0.125098	0.565598	0.664143	0.569872	0.409257	0.349649	0.105318	0.586775	0.283025	0.339343	4.1363
25	25	8	2	1	176	151.25	113	123	1.3385	1.43089	0.290457	0.348256	0.0577989	0.101933	2	1	0.205521	0.185264	0.613092	0.722651	0.48924	0.324829	0.57876	YGL115W	25	151.25	232.25	113	148	1.3385	1.56926	0.290457	0.428411	0.137954	0.232334	2	1	0.273577	0.22823	0.387494	0.50722	0.948055	0.67881	1.36809	0.167134	0.973426	0.500293	0.614936	0.718648
26	26	9	2	1	174.25	117.5	112	109	1.04911	1.59862	0.0282013	0.462406	0.434205	0.166498	2	1	0.362341	0.184001	0.0961627	0.206503	2.34171	1.57744	0.982037	YDR384C	26	117.5	206.25	112	138	1.04911	1.49457	0.0282013	0.392475	0.364274	0.108675	2	1	0.385266	0.131587	0.154997	0.266553	1.86435	1.32218	0.59488	0.137586	0.788458	0.12558	0.236528	2.10303
27	27	10	2	1	155	144.5	128	123	1.12891	1.26016	0.117004	0.22868	0.111676	0.136945	2	1	0.118867	0.096875	0.156848	0.281947	1.85248	1.26604	0.797446	YMR233W	27	144.5	202.5	128	125	1.12891	1.62	0.117004	0.474718	0.357714	0.176658	2	1	0.0908832	0.0860554	0.00427121	0.032989	5.45586	3.41158	1.01996	0.156801	0.908703	0.0805596	0.157468	3.65417
28	28	11	2	1	228.5	187	105	128	1.78095	1.78516	0.554868	0.569815	0.0149469	-0.233306	2	1	0.0907576	0.0288718	0.763525	0.843938	0.26981	0.169676	-1.51517	YPL249C-A	28	187	229.5	105	128	1.78095	1.79297	0.554868	0.574126	0.0192585	-0.311109	2	1	0.090942	0.035073	0.700436	0.775098	0.356052	0.254765	-2.02991	-0.272208	-1.77254	0.731981	0.809518	0.312931
29	29	12	2	1	192.5	153.75	121	128	1.27066	1.50391	0.228891	0.405922	0.177031	0.176649	2	1	0.104892	0.114218	0.0432356	0.127378	3.14109	2.0606	1.04544	YPR050C	29	153.75	208	121	128	1.27066	1.625	0.228891	0.472474	0.243583	0.0789074	2	1	0.046242	0.109313	0.00182658	0.0228194	6.30531	3.78014	0.408754	0.127778	0.727097	0.0225311	0.0750985	4.7232
30	30	13	2	1	178.25	152.5	114	133	1.33772	1.34023	0.273175	0.287342	0.0141679	0.0573628	2	1	0.149263	0.078593	0.861555	0.911564	0.149016	0.0925934	0.300371	YAR060C	30	152.5	174.5	114	150	1.33772	1.16333	0.273175	0.146292	-0.126882	-0.0461809	2	1	0.109262	0.0712781	0.102846	0.204771	2.27453	1.58586	-0.373391	0.00559095	-0.03651	0.4822	0.558168	1.21177
31	31	14	2	1	199.75	158.75	129	173	1.23062	1.15462	0.185275	0.140562	-0.0447129	0.0429643	2	1	0.174599	0.184148	0.643849	0.745496	0.440292	0.293705	0.210436	YHR079C-A	31	158.75	206.25	129	151	1.23062	1.36589	0.185275	0.309682	0.124407	0.0249915	2	1	0.199289	0.213774	0.300403	0.424441	1.20263	0.856982	0.0716321	0.0339779	0.141034	0.472126	0.584969	0.821461
32	32	15	2	1	213.5	164.75	122	158	1.35041	1.35127	0.285333	0.289504	0.00417056	0.121815	2	1	0.136921	0.142223	0.955255	0.972255	0.0457771	0.0281377	0.702941	YBL042C	32	164.75	230.75	122	137	1.35041	1.68431	0.285333	0.506195	0.220862	0.0478709	2	1	0.112614	0.109872	0.0294775	0.0947719	3.52413	2.35628	0.214691	0.0848428	0.458816	0.492366	0.533513	1.78495
33	33	16	2	1	225.25	232	123	139.5	1.88618	1.6147	0.618345	0.468677	-0.149668	-0.082296	2	1	0.0435612	0.0729032	0.00631155	0.0447116	5.06537	3.10752	-0.571949	YBR159W	33	232	231.75	123	140.5	1.88618	1.64947	0.618345	0.496801	-0.121544	-0.143003	2	1	0.11216	0.0374953	0.118753	0.224335	2.13071	1.49461	-0.978796	-0.11265	-0.775372	0.0625322	0.134523	3.59804
34	34	1	3	1	189.75	231.5	139	110	1.66547	1.725	0.50589	0.529941	0.0240507	-0.00730172	3	1	0.113428	0.107433	0.700085	0.793089	0.356553	0.231819	-0.103529	YKR054C	34	231.5	182.25	139	126	1.66547	1.44643	0.50589	0.364528	-0.141363	-0.0931708	3	1	0.0737638	0.0696886	0.0313002	0.0976496	3.46413	2.32637	-0.667206	-0.0502363	-0.385367	0.365693	0.44537	1.91034
35	35	2	3	1	156.75	169.25	136.5	126	1.23993	1.24405	0.201336	0.213496	0.0121602	-0.064365	3	1	0.121716	0.105842	0.854404	0.907386	0.157351	0.0971875	-0.45995	YBL085W	35	169.25	183.5	136.5	132	1.23993	1.39015	0.201336	0.322343	0.121007	-0.0569236	3	1	0.0607233	0.0561642	0.0282757	0.0927207	3.56575	2.37816	-0.440562	-0.0606443	-0.450256	0.44134	0.500053	1.86155
36	36	3	3	1	202.25	153.5	117	145	1.31197	1.39483	0.26128	0.324668	0.0633879	0.120541	3	1	0.113101	0.1062	0.343963	0.482725	1.06722	0.728309	0.694984	YFR009W	36	153.5	194	117	130	1.31197	1.49231	0.26128	0.394027	0.132747	0.0721255	3	1	0.0848639	0.10048	0.0521277	0.132422	2.95406	2.02176	0.366348	0.0963331	0.530666	0.198045	0.307573	2.01064
37	37	4	3	1	47	35.75	142	141	0.251761	0.333333	-1.38661	-1.11546	0.271149	0.360171	3	1	0.0732292	0.0935823	0.00509344	0.0397403	5.2798	3.22539	2.19173	YAR007C	37	35.75	41.25	142	132.5	0.251761	0.311321	-1.38661	-1.17691	0.209708	0.216327	3	1	0.0243579	0.0299477	0.000426787	0.0118776	7.75922	4.4331	1.268	0.288249	1.72987	0.00276011	0.025809	6.51951
38	38	5	3	1	129.25	204.75	135	147	1.51667	0.879252	0.413875	-0.130875	-0.54475	-0.240073	3	1	0.079278	0.0857556	0.000833738	0.0175595	7.08959	4.04216	-1.55744	YKL139W	38	204.75	193.25	135	114	1.51667	1.69518	0.413875	0.519457	0.105582	-0.0410631	3	1	0.085356	0.0435918	0.089752	0.186132	2.4107	1.6813	-0.34139	-0.140568	-0.949413	0.0452929	0.101846	4.75015
39	39	6	3	1	224.25	155	128	180	1.21094	1.24583	0.18194	0.219664	0.0377238	0.221331	3	1	0.152737	0.0668809	0.655232	0.754613	0.422765	0.281551	1.32453	YLR005W	39	155	199.75	128	138	1.21094	1.44746	0.18194	0.337744	0.155804	0.210942	3	1	0.200719	0.278828	0.218364	0.339533	1.52159	1.08018	1.23433	0.216137	1.27943	0.436798	0.547073	0.972179
40	40	7	3	1	190	143.5	121	128	1.18595	1.48438	0.169126	0.386056	0.21693	0.0842942	3	1	0.104708	0.0635713	0.0255296	0.0945082	3.66792	2.35907	0.468586	YGL243W	40	143.5	187.75	121	146	1.18595	1.28596	0.169126	0.222241	0.0531148	0.0854216	3	1	0.227644	0.153927	0.672551	0.751781	0.396678	0.285311	0.449485	0.0848579	0.459036	0.34904	0.423144	2.0323
41	41	8	3	1	107.5	26	113	123	0.230088	0.873984	-1.48693	-0.158836	1.32809	1.27724	3	1	0.222256	0.201618	0.00126012	0.0203367	6.67655	3.89533	7.91978	YIL019W	41	26	50.5	113	148	0.230088	0.341216	-1.48693	-1.08669	0.400242	0.345518	3	1	0.20604	0.194578	0.0302202	0.095923	3.49924	2.34421	2.0758	0.811377	4.99779	0.0157402	0.0581299	5.0879
42	42	9	3	1	168	126.25	112	109	1.12723	1.54128	0.106597	0.418617	0.31202	0.123548	3	1	0.350444	0.175229	0.172994	0.299983	1.7545	1.20403	0.71377	YJR150C	42	126.25	201.25	112	138	1.12723	1.45833	0.106597	0.364995	0.258398	0.0950044	3	1	0.354665	0.111324	0.241128	0.364764	1.42243	1.0085	0.509404	0.109276	0.611587	0.207061	0.332374	1.58846
43	43	10	3	1	157.25	139.25	128	123	1.08789	1.27846	0.0742222	0.244387	0.170165	0.164522	3	1	0.116473	0.0357008	0.0613985	0.157774	2.79037	1.84659	0.969693	YGR158C	43	139.25	154	128	125	1.08789	1.232	0.0742222	0.207784	0.133561	-0.00926815	3	1	0.127187	0.239721	0.126537	0.233659	2.06722	1.45389	-0.142585	0.0776268	0.413554	0.0939678	0.195716	2.42879
44	44	11	3	1	40.25	33	105	128	0.314286	0.314453	-1.16803	-1.16938	-0.00135574	-0.155648	3	1	0.0853389	0.130741	0.976649	0.985545	0.0236283	0.0145608	-1.03011	YLL050C	44	33	43	105	128	0.314286	0.335938	-1.16803	-1.09936	0.0686668	-0.132187	3	1	0.0396468	0.0981797	0.0405245	0.113695	3.20585	2.17424	-0.911162	-0.143917	-0.970637	0.508587	0.54962	1.61474
45	45	12	3	1	152.5	128	121	128	1.05785	1.19141	0.0403607	0.17416	0.133799	0.0973126	3	1	0.176206	0.0586751	0.226152	0.360386	1.48655	1.02058	0.5499	YPL071C	45	128	164.5	121	128	1.05785	1.28516	0.0403607	0.229542	0.189181	0.0742145	3	1	0.0412715	0.121433	0.00274413	0.0272036	5.89829	3.6044	0.37941	0.0857636	0.464655	0.114448	0.193795	3.69242
46	46	13	3	1	165.5	146.25	114	133	1.28289	1.24436	0.227657	0.215651	-0.0120061	0.0762019	3	1	0.158395	0.0259809	0.889126	0.929499	0.117516	0.0731101	0.418041	YKL224C	46	146.25	182	114	150	1.28289	1.21333	0.227657	0.185019	-0.0426385	0.0384569	3	1	0.105112	0.0581625	0.476587	0.590005	0.741106	0.527624	0.155828	0.0573294	0.286934	0.682856	0.759752	0.429311
47	47	14	3	1	139	177	129	173	1.37209	0.803468	0.279586	-0.223482	-0.503069	-0.392233	3	1	0.243188	0.209021	0.0256316	0.0946319	3.66393	2.35776	-2.50784	YGR063C	47	177	187	129	151	1.37209	1.23841	0.279586	0.207661	-0.0719253	-0.177756	3	1	0.26263	0.262458	0.621997	0.71128	0.47482	0.340689	-1.19609	-0.284994	-1.85197	0.323814	0.402956	2.06938
48	48	15	3	1	188.25	153.25	122	158	1.25615	1.19146	0.203233	0.167158	-0.0360749	0.054172	3	1	0.139859	0.114095	0.641552	0.74384	0.443865	0.295929	0.28044	YFR030W	48	153.25	180.75	122	137	1.25615	1.31934	0.203233	0.252146	0.0489132	-0.128237	3	1	0.0885854	0.11218	0.350075	0.471863	1.04961	0.751066	-0.886463	-0.0370323	-0.303011	0.495814	0.607852	0.746736
49	49	16	3	1	181	178	123	139.5	1.44715	1.29749	0.339133	0.253899	-0.0852339	0.0025469	3	1	0.168018	0.116227	0.385017	0.521329	0.954467	0.651374	-0.0420137	YBL089W	49	178	201.75	123	140.5	1.44715	1.43594	0.339133	0.356351	0.0172178	-0.0160899	3	1	0.169883	0.121161	0.852337	0.896636	0.159774	0.109105	-0.185239	-0.00677149	-0.113626	0.618677	0.708983	0.55712
50	50	17	3	1	60.25	55.5	125.5	145.5	0.442231	0.414089	-0.825138	-0.909317	-0.0841787	0.0382484	3	1	0.136154	0.0962844	0.304246	0.442011	1.18992	0.81642	0.180981	YGL210W	50	55.5	44	126	182	0.440476	0.241758	-0.834827	-1.42938	-0.594549	-0.538088	3	1	0.0478819	0.0889891	0.000143154	0.00788916	8.85159	4.84227	-3.44915	-0.24992	-1.63409	0.152195	0.22495	5.02075
51	51	1	4	1	190	231.75	139	110	1.66727	1.72727	0.501815	0.526282	0.0244664	-0.00313789	4	1	0.120458	0.113247	0.711818	0.801964	0.339933	0.220692	-0.0775214	YPL110C	51	231.75	185.5	139	126	1.66727	1.47222	0.501815	0.382251	-0.119564	-0.0781179	4	1	0.103773	0.0999501	0.104571	0.206303	2.25789	1.57841	-0.573084	-0.0406279	-0.325303	0.408195	0.504134	1.29891
52	52	2	4	1	177.5	196	136.5	126	1.4359	1.40873	0.360087	0.334116	-0.0259708	0.0436548	4	1	0.085741	0.122545	0.587412	0.700177	0.532029	0.356422	0.214749	YIL143C	52	196	182.75	136.5	132	1.4359	1.38447	0.360087	0.314778	-0.0453092	-0.0954086	4	1	0.110262	0.115	0.471396	0.585463	0.752057	0.535353	-0.681198	-0.0258769	-0.233224	0.529404	0.64282	0.642043
53	53	3	4	1	53.5	49	117	145	0.418803	0.368966	-0.896278	-1.01488	-0.118604	-0.108922	4	1	0.0503344	0.039674	0.0180887	0.0781893	4.01247	2.54862	-0.738258	YIR003W	53	49	37.25	117	130	0.418803	0.286538	-0.896278	-1.25267	-0.35639	-0.389948	4	1	0.179078	0.217463	0.0283728	0.0927997	3.56232	2.37731	-2.52287	-0.249435	-1.63057	0.0232308	0.0854945	3.78739
54	54	4	4	1	175.25	222.5	142	141	1.5669	1.24291	0.440156	0.214547	-0.22561	-0.0919066	4	1	0.0791181	0.0607717	0.0106915	0.0592454	4.5383	2.82607	-0.631977	YOL027C	54	222.5	214.75	142	132.5	1.5669	1.62075	0.440156	0.45977	0.0196137	0.0635232	4	1	0.100093	0.102468	0.721306	0.792636	0.326692	0.232392	0.31256	-0.0141917	-0.159708	0.365999	0.425941	2.4325
55	55	5	4	1	166.5	188	135	147	1.39259	1.13265	0.329744	0.120726	-0.209018	0.16466	4	1	0.0755409	0.086511	0.011629	0.0619086	4.45426	2.7821	0.970557	YNL119W	55	188	178	135	114	1.39259	1.5614	0.329744	0.436303	0.106559	-0.0108388	4	1	0.0959786	0.0313199	0.112993	0.217062	2.18043	1.52757	-0.152405	0.0769106	0.409076	0.0623112	0.139485	3.31734
56	56	6	4	1	215.5	161.25	128	180	1.25977	1.19722	0.226709	0.178825	-0.0478835	0.171263	4	1	0.0773365	0.0538097	0.303667	0.441479	1.19182	0.817625	1.0118	YLR446W	56	161.25	194.5	128	138	1.25977	1.40942	0.226709	0.325761	0.0990526	0.151789	4	1	0.141152	0.223207	0.255071	0.380318	1.36621	0.966747	0.86446	0.161526	0.938131	0.279369	0.410898	1.27902
57	57	7	4	1	182	129.5	121	128	1.07025	1.42188	0.0653831	0.334705	0.269322	0.0872901	4	1	0.175077	0.10651	0.0542798	0.145665	2.9136	1.92644	0.487299	YIL035C	57	129.5	171	121	146	1.07025	1.17123	0.0653831	0.138852	0.0734686	0.0869385	4	1	0.16568	0.0978965	0.440471	0.556864	0.819911	0.585434	0.45897	0.0871143	0.473134	0.247375	0.351264	1.86676
58	58	8	4	1	169	162	113	123	1.43363	1.37398	0.358234	0.305872	-0.0523623	-0.0404911	4	1	0.116734	0.0988964	0.435766	0.570228	0.83065	0.56172	-0.310832	YIL043C	58	162	219.25	113	148	1.43363	1.48142	0.358234	0.371869	0.0136349	0.0265598	4	1	0.176033	0.132868	0.886726	0.920888	0.120219	0.0824165	0.0814378	-0.00696565	-0.114697	0.661246	0.745558	0.475435
59	59	9	4	1	146.5	104.25	112	109	0.930804	1.34404	-0.096601	0.291887	0.388488	0.151395	4	1	0.359702	0.196911	0.119569	0.238145	2.12386	1.43488	0.8877	YKR006C	59	104.25	189	112	138	0.930804	1.36957	-0.096601	0.297463	0.394064	0.108601	4	1	0.463025	0.224437	0.187286	0.303494	1.67512	1.19239	0.594422	0.129998	0.741061	0.153427	0.270819	1.89949
60	60	10	4	1	164	162.5	128	123	1.26953	1.33333	0.232064	0.283964	0.0518992	0.0869113	4	1	0.0438549	0.083548	0.0987843	0.210322	2.31482	1.55912	0.484932	YNL107W	60	162.5	185.5	128	125	1.26953	1.484	0.232064	0.390887	0.158822	0.0747635	4	1	0.0325855	0.142088	0.00229354	0.025046	6.07766	3.68704	0.382843	0.0808374	0.433888	0.0505389	0.117684	4.19624
61	61	11	4	1	198.5	127.5	105	128	1.21429	1.55078	0.163513	0.429956	0.266444	0.142756	4	1	0.135501	0.0648673	0.0292772	0.102745	3.53095	2.2755	0.833741	YBR137W	61	127.5	191	105	128	1.21429	1.49219	0.163513	0.393351	0.229839	0.115889	4	1	0.162916	0.0861932	0.0666528	0.154194	2.70826	1.86955	0.639987	0.129322	0.736864	0.047965	0.128469	3.1196
62	62	12	4	1	147.25	136.5	121	128	1.1281	1.15039	0.112087	0.139287	0.0272001	-0.0654178	4	1	0.108398	0.079848	0.650287	0.750999	0.430341	0.286351	-0.466526	YBR010W	62	136.5	157.25	121	128	1.1281	1.22852	0.112087	0.189778	0.0776913	-0.045805	4	1	0.0791127	0.155961	0.144279	0.254066	1.93601	1.37016	-0.37104	-0.0556114	-0.418783	0.397283	0.502532	1.18317
63	63	13	4	1	167.5	153	114	133	1.34211	1.2594	0.280295	0.230064	-0.0502309	0.0628547	4	1	0.190955	0.0651412	0.635232	0.739364	0.453766	0.301965	0.334673	YBL109W	63	153	169.5	114	150	1.34211	1.13	0.280295	0.109176	-0.17112	-0.0423307	4	1	0.012978	0.056636	0.000119636	0.00788916	9.03106	4.84227	-0.349316	0.010262	-0.00732152	0.317676	0.373627	4.74241
64	64	14	4	1	160.25	157.25	129	173	1.21899	0.926301	0.187598	-0.0784459	-0.266044	-0.0544236	4	1	0.130419	0.0842397	0.0265934	0.0967229	3.62709	2.33591	-0.397856	YKL162C-A	64	157.25	190.75	129	151	1.21899	1.26325	0.187598	0.225812	0.0382139	0.114798	4	1	0.0476024	0.0524268	0.206722	0.327248	1.57638	1.11704	0.633171	0.0301875	0.117658	0.116657	0.211985	2.60174
65	65	15	4	1	176.5	141.5	122	158	1.15984	1.11709	0.147	0.105182	-0.0418181	0.0856451	4	1	0.120507	0.178682	0.537574	0.658525	0.620689	0.417752	0.477023	YHR117W	65	141.5	176.25	122	137	1.15984	1.2865	0.147	0.225901	0.0789006	-0.0250236	4	1	0.250474	0.160119	0.573404	0.670447	0.556164	0.39981	-0.241099	0.0303107	0.117962	0.555489	0.664486	0.588427
66	66	16	4	1	169	195.25	123	139.5	1.5874	1.21147	0.444772	0.184194	-0.260578	-0.120397	4	1	0.125274	0.109713	0.0252612	0.0939608	3.67849	2.36488	-0.809933	YCR034W	66	195.25	200.25	123	140.5	1.5874	1.42527	0.444772	0.349218	-0.0955539	-0.042023	4	1	0.100793	0.0463056	0.154233	0.265564	1.86929	1.3259	-0.347392	-0.0812102	-0.578663	0.089747	0.179762	2.77389
67	67	1	5	1	40.25	44.75	139	110	0.321942	0.365909	-1.1458	-1.00676	0.139034	0.10803	5	1	0.164725	0.162234	0.189982	0.320093	1.66083	1.13914	0.616844	YHR099W	67	44.75	35	139	126	0.321942	0.277778	-1.1458	-1.28708	-0.141283	-0.102639	5	1	0.0880723	0.100009	0.0490185	0.127698	3.01556	2.05809	-0.726407	0.00269573	-0.0547817	0.1195	0.223896	2.33819
68	68	2	5	1	146.5	163.75	136.5	126	1.19963	1.1627	0.170771	0.149103	-0.0216679	0.0623983	5	1	0.115608	0.0820353	0.732702	0.817855	0.311017	0.20107	0.331822	YKL015W	68	163.75	173.75	136.5	132	1.19963	1.31629	0.170771	0.265308	0.094537	0.0955613	5	1	0.0583049	0.0587226	0.0477475	0.125541	3.04183	2.07512	0.512886	0.0789798	0.422354	0.390225	0.471698	1.67642
69	69	3	5	1	49.5	50	117	145	0.42735	0.341379	-0.868732	-1.08106	-0.212331	-0.208988	5	1	0.131737	0.12447	0.0484524	0.136102	3.02717	1.99435	-1.36327	YLL008W	69	50	36.5	117	130	0.42735	0.280769	-0.868732	-1.27667	-0.407934	-0.40871	5	1	0.0983586	0.136205	0.00367096	0.030835	5.6073	3.4791	-2.64019	-0.308849	-2.00173	0.0260617	0.0834686	4.31724
70	70	4	5	1	52.75	42.75	142	141	0.301056	0.374113	-1.23602	-1.00744	0.22858	0.290636	5	1	0.140388	0.139333	0.0472597	0.133917	3.0521	2.01054	1.75741	YPL020C	70	42.75	38	142	132.5	0.301056	0.286792	-1.23602	-1.25535	-0.0193296	0.0294835	5	1	0.181173	0.176785	0.844707	0.890714	0.168765	0.115731	0.099719	0.16006	0.928566	0.445983	0.512316	1.61043
71	71	5	5	1	161	177.25	135	147	1.31296	1.09524	0.27056	0.0875178	-0.183043	0.0610511	5	1	0.107742	0.127113	0.0425302	0.12621	3.15754	2.06981	0.323408	YNL077W	71	177.25	187.25	135	114	1.31296	1.64254	0.27056	0.48534	0.21478	0.168782	5	1	0.131861	0.0720803	0.0472145	0.124542	3.05305	2.08311	0.970716	0.114917	0.647062	0.0448723	0.125376	3.1053
72	72	6	5	1	177	140.5	128	180	1.09766	0.983333	0.0916475	-0.0207923	-0.11244	0.0367308	5	1	0.0894802	0.133939	0.0866949	0.193851	2.44536	1.64067	0.171501	YMR265C	72	140.5	174.25	128	138	1.09766	1.26268	0.0916475	0.216247	0.124599	0.138228	5	1	0.15665	0.250896	0.209885	0.330743	1.5612	1.10641	0.77967	0.0874794	0.475585	0.14829	0.262297	2.00328
73	73	7	5	1	150	121	121	128	1	1.17188	-0.00154933	0.144745	0.146294	0.0200261	5	1	0.147046	0.0859625	0.140714	0.264061	1.96103	1.33158	0.0671626	YGR005C	73	121	159.75	121	146	1	1.09418	-0.00154933	0.0748564	0.0764057	0.129949	5	1	0.16196	0.0955797	0.415026	0.534118	0.879415	0.627138	0.727902	0.0749875	0.397532	0.27787	0.39909	1.42022
74	74	8	5	1	136.75	113	113	123	1	1.11179	-0.00346928	0.0993285	0.102798	0.135214	5	1	0.167831	0.148759	0.307981	0.445148	1.17772	0.809348	0.786637	YIL154C	74	113	210.25	113	148	1	1.42061	-0.00346928	0.320352	0.323822	0.333469	5	1	0.366246	0.322854	0.175161	0.290877	1.74205	1.23485	2.00046	0.234342	1.39355	0.241571	0.368013	1.45988
75	75	9	5	1	144	115.25	112	109	1.02902	1.3211	0.0222567	0.268695	0.246438	0.075614	5	1	0.289969	0.114649	0.187737	0.317772	1.67271	1.14642	0.414369	YNL196C	75	115.25	205	112	138	1.02902	1.48551	0.0222567	0.379159	0.356902	0.147584	5	1	0.340102	0.0888275	0.126711	0.233841	2.06585	1.45311	0.838173	0.111599	0.626271	0.157224	0.275806	1.86928
76	76	10	5	1	173.5	153	128	123	1.19531	1.41057	0.176644	0.343244	0.1666	0.141375	5	1	0.0674437	0.106607	0.0159061	0.073018	4.14105	2.61705	0.825115	YIR001C	76	153	197.75	128	125	1.19531	1.582	0.176644	0.450288	0.273644	0.153698	5	1	0.0888103	0.0277849	0.00860009	0.0473037	4.75598	3.05117	0.876398	0.147536	0.850756	0.0122531	0.0601608	4.44852
77	77	11	5	1	192.5	133.75	105	128	1.27381	1.50391	0.210692	0.405215	0.194523	0.0713164	5	1	0.203149	0.122678	0.151368	0.275306	1.88804	1.28987	0.387525	YDL135C	77	133.75	183.75	105	128	1.27381	1.43555	0.210692	0.358911	0.14822	0.0605535	5	1	0.208791	0.108492	0.250745	0.375665	1.38332	0.979057	0.293992	0.0659349	0.340758	0.201056	0.325486	1.63568
78	78	12	5	1	78.25	53	121	128	0.438017	0.611328	-0.842789	-0.493888	0.348902	0.263723	5	1	0.181838	0.0823956	0.0312022	0.106118	3.46727	2.2432	1.58931	YPL200W	78	53	107	121	128	0.438017	0.835938	-0.842789	-0.183333	0.659456	0.532598	5	1	0.142238	0.0915892	0.00265449	0.0266905	5.9315	3.62345	3.24556	0.398161	2.41744	0.0169284	0.0664043	4.69938
79	79	13	5	1	164.75	144.25	114	133	1.26535	1.23872	0.212365	0.188971	-0.0233946	-0.0178221	5	1	0.306646	0.281369	0.888411	0.92941	0.11832	0.0732049	-0.16924	YMR057C	79	144.25	165.25	114	150	1.26535	1.10167	0.212365	0.0863787	-0.125986	-0.096981	5	1	0.0948178	0.0658847	0.0765055	0.167522	2.57039	1.78664	-0.69103	-0.0574015	-0.430135	0.482458	0.548466	1.34436
80	80	14	5	1	178.25	173.25	129	173	1.34302	1.03035	0.283722	0.0199111	-0.263811	0.0527049	5	1	0.160001	0.161521	0.0458153	0.131619	3.08314	2.02785	0.271277	YGR242W	80	173.25	198.5	129	151	1.34302	1.31457	0.283722	0.263811	-0.0199107	0.117953	5	1	0.0394888	0.0411257	0.387535	0.50722	0.94795	0.67881	0.652893	0.0853287	0.462085	0.216675	0.31942	2.01554
81	81	15	5	1	193.75	186.25	122	158	1.52664	1.22627	0.420258	0.194158	-0.2261	-0.0870081	5	1	0.0944095	0.147387	0.0173084	0.0763213	4.05657	2.5728	-0.601381	YPR032W	81	186.25	197.25	122	137	1.52664	1.43978	0.420258	0.33965	-0.0806071	-0.158274	5	1	0.21885	0.135558	0.514716	0.620646	0.664139	0.476994	-1.07428	-0.122641	-0.83783	0.266012	0.348484	2.36035
82	82	16	5	1	178.5	200.5	123	139.5	1.63008	1.27957	0.476794	0.240865	-0.235929	-0.0282093	5	1	0.088254	0.0678434	0.0127962	0.0655478	4.3586	2.72497	-0.234119	YER064C	82	200.5	207.5	123	140.5	1.63008	1.47687	0.476794	0.381367	-0.095427	0.00470373	5	1	0.0483387	0.0718839	0.0289776	0.0938912	3.54123	2.36562	-0.0552222	-0.0117528	-0.144671	0.0208869	0.0797195	3.94992
83	83	17	5	1	236.25	242	125.5	145.5	1.92829	1.62371	0.655093	0.479268	-0.175825	0.0922916	5	1	0.0669778	0.0391189	0.0134566	0.0678158	4.30829	2.69096	0.518538	YMR202W	83	243.75	294.5	126	182	1.93452	1.61813	0.658048	0.477345	-0.180703	-0.0762613	5	1	0.0754018	0.0575919	0.017276	0.0702078	4.05844	2.6563	-0.561475	0.00801512	-0.0214686	0.0153663	0.0690118	4.18336
84	84	1	6	1	153.75	236.75	139	110	1.70324	1.39773	0.524119	0.314524	-0.209596	-0.278396	6	1	0.181606	0.193348	0.104198	0.217394	2.26146	1.52604	-1.79681	YLR084C	84	236.75	182	139	126	1.70324	1.44444	0.524119	0.358861	-0.165259	-0.185927	6	1	0.0393996	0.0481656	0.0035529	0.0304974	5.63999	3.49011	-1.24719	-0.232162	-1.522	0.0538757	0.123946	3.95073
85	85	2	6	1	137.25	176.75	136.5	126	1.29487	1.08929	0.23993	0.0758433	-0.164087	-0.149786	6	1	0.0676031	0.0413981	0.0166878	0.074817	4.09308	2.59271	-0.993495	YMR031C	85	176.75	173	136.5	132	1.29487	1.31061	0.23993	0.257334	0.0174044	-0.0145824	6	1	0.08879	0.0861925	0.721223	0.792636	0.326807	0.232392	-0.175814	-0.0821841	-0.584654	0.368955	0.433726	2.20994
86	86	3	6	1	216	150.5	117	145	1.28632	1.48966	0.242823	0.388984	0.146161	0.120619	6	1	0.0269825	0.0239381	0.00168257	0.023053	6.38743	3.76996	0.695476	YKL025C	86	150.5	207	117	130	1.28632	1.59231	0.242823	0.454785	0.211962	0.226573	6	1	0.03091	0.0394028	0.000838795	0.0159422	7.08354	4.13878	1.33207	0.173596	1.01377	0.00126068	0.0194976	6.73549
87	87	4	6	1	174	234.25	142	141	1.64965	1.23404	0.49525	0.20769	-0.28756	-0.216102	6	1	0.0783369	0.06694	0.00522182	0.0404174	5.25491	3.2085	-1.40771	YPR137W	87	234.25	215.25	142	132.5	1.64965	1.62453	0.49525	0.467014	-0.0282362	0.0585199	6	1	0.103594	0.109333	0.623579	0.712021	0.472281	0.339648	0.281276	-0.0787908	-0.563216	0.3144	0.376219	2.86359
88	88	5	6	1	25.75	45.75	135	147	0.338889	0.17517	-1.09258	-1.75032	-0.657744	-0.403503	6	1	0.0571573	0.0629621	0.000179673	0.0104074	8.62437	4.56524	-2.57823	YCR024C	88	45.75	37.75	135	114	0.338889	0.33114	-1.09258	-1.11315	-0.0205714	-0.0630384	6	1	0.128897	0.170569	0.770515	0.834212	0.260696	0.181268	-0.478796	-0.233271	-1.52851	0.385347	0.422309	4.44253
89	89	6	6	1	43.25	39.25	128	180	0.306641	0.240278	-1.21763	-1.44533	-0.227707	-0.0467648	6	1	0.098023	0.062945	0.0188	0.0796734	3.9739	2.52982	-0.350018	YNL188W	89	39.25	43.75	128	138	0.306641	0.317029	-1.21763	-1.15606	0.0615691	0.126265	6	1	0.171277	0.0774846	0.524116	0.628213	0.646043	0.464875	0.704866	0.0397499	0.177424	0.271458	0.353943	2.30997
90	90	7	6	1	172	133.5	121	128	1.10331	1.34375	0.0964626	0.279069	0.182607	0.0442289	6	1	0.166911	0.107278	0.116465	0.234933	2.15016	1.44846	0.218335	YPR078C	90	133.5	161.5	121	146	1.10331	1.10616	0.0964626	0.084859	-0.0116036	0.00881082	6	1	0.142236	0.0800221	0.880764	0.916795	0.126965	0.0868715	-0.0295417	0.0265198	0.0943966	0.498615	0.575864	1.13856
91	91	8	6	1	152.75	139.5	113	123	1.23451	1.24187	0.207876	0.210528	0.00265191	0.0431749	6	1	0.0975847	0.0860426	0.960073	0.974752	0.0407465	0.0255726	0.211752	YKR022C	91	139.5	198	113	148	1.23451	1.33784	0.207876	0.272012	0.0641357	0.0936277	6	1	0.204195	0.181343	0.574454	0.671381	0.554335	0.398419	0.500796	0.0684013	0.356274	0.767263	0.823066	0.297541
92	92	9	6	1	147.75	109.5	112	109	0.977679	1.3555	-0.0288858	0.296843	0.325729	0.0893836	6	1	0.267253	0.090025	0.0926974	0.201913	2.37841	1.59992	0.500375	YOR278W	92	109.5	200	112	138	0.977679	1.44928	-0.0288858	0.350953	0.379839	0.0716734	6	1	0.356611	0.105045	0.12298	0.229814	2.09573	1.47049	0.363521	0.0805285	0.431948	0.107839	0.215863	2.23707
93	93	10	6	1	153.5	159.75	128	123	1.24805	1.24797	0.217925	0.220618	0.00269316	0.000658663	6	1	0.100334	0.0549119	0.960562	0.974752	0.0402367	0.0255726	-0.0538078	YDL213C	93	159.75	195.25	128	125	1.24805	1.562	0.217925	0.430234	0.212309	0.107069	6	1	0.115533	0.0302606	0.0348712	0.104017	3.3561	2.2632	0.584841	0.0538638	0.265516	0.497717	0.539384	1.69817
94	94	11	6	1	183.75	119.25	105	128	1.13571	1.43555	0.0999707	0.352357	0.252386	0.130743	6	1	0.131304	0.0843482	0.0310594	0.105863	3.47186	2.24561	0.758705	YDR185C	94	119.25	173	105	128	1.13571	1.35156	0.0999707	0.292655	0.192685	0.15015	6	1	0.13974	0.0754721	0.0702841	0.15956	2.65521	1.83534	0.854217	0.140446	0.806461	0.0506717	0.132712	3.06353
95	95	12	6	1	160.5	148.5	121	128	1.22727	1.25391	0.184448	0.217835	0.0333873	-0.06846	6	1	0.0883723	0.0841004	0.504799	0.631024	0.683595	0.460411	-0.485528	YBR226C	95	148.5	151.75	121	128	1.22727	1.18555	0.184448	0.157558	-0.0268899	-0.135441	6	1	0.0588555	0.0405492	0.428221	0.546699	0.848116	0.603858	-0.931513	-0.101951	-0.70852	0.46651	0.588861	0.765855
96	96	13	6	1	145	150.75	114	133	1.32237	1.09023	0.258393	0.0830542	-0.175339	-0.128047	6	1	0.185012	0.0665364	0.154325	0.278616	1.86869	1.27792	-0.857713	YCR060W	96	150.75	173	114	150	1.32237	1.15333	0.258393	0.136154	-0.122239	-0.00135184	6	1	0.127304	0.0778067	0.150575	0.26089	1.8933	1.34366	-0.0930861	-0.0646994	-0.475399	0.15245	0.269753	1.88099
97	97	14	6	1	170.25	166.75	129	173	1.29264	0.984104	0.252036	-0.0298901	-0.281926	-0.080739	6	1	0.12583	0.189164	0.020724	0.0841651	3.87646	2.47498	-0.562224	YNL067W-A	97	166.75	187.75	129	151	1.29264	1.24338	0.252036	0.207103	-0.0449335	0.0493361	6	1	0.0834009	0.0991584	0.360169	0.481616	1.02118	0.730608	0.223852	-0.0157015	-0.169186	0.190447	0.282891	2.44882
98	98	15	6	1	209	170	122	158	1.39344	1.32278	0.327849	0.264017	-0.0638322	0.0572068	6	1	0.138232	0.194214	0.423835	0.557842	0.858412	0.583679	0.299396	YHL047C	98	170	206.25	122	137	1.39344	1.50547	0.327849	0.395855	0.0680061	0.00421694	6	1	0.109809	0.0447686	0.303568	0.427189	1.19215	0.850529	-0.058266	0.0307119	0.120565	0.363702	0.492516	1.02528
99	99	16	6	1	186.25	203.5	123	139.5	1.65447	1.33513	0.478982	0.270109	-0.208874	-0.0151902	6	1	0.122095	0.104817	0.0417976	0.124888	3.17492	2.08033	-0.152801	YIL023C	99	203.5	208.75	123	140.5	1.65447	1.48577	0.478982	0.387634	-0.0913485	0.00042439	6	1	0.108082	0.0208366	0.189541	0.305955	1.66315	1.18432	-0.0819798	-0.00738292	-0.11739	0.115669	0.215422	2.41903
100	100	1	7	1	135.25	154.5	139	110	1.11151	1.22955	0.0967516	0.18321	0.0864583	0.063463	7	1	0.103419	0.103951	0.193118	0.323628	1.64445	1.12816	0.338473	YDR457W	100	154.5	146	139	126	1.11151	1.15873	0.0967516	0.139997	0.043245	0.120752	7	1	0.0217167	0.0380932	0.0283289	0.0927207	3.56387	2.37816	0.670396	0.0921074	0.504434	0.110723	0.208175	2.60416
101	101	2	7	1	154	187	136.5	126	1.36996	1.22222	0.300479	0.19935	-0.10113	-0.00862968	7	1	0.153831	0.125769	0.280049	0.416864	1.27279	0.874996	-0.111824	YLR442C	101	187	177.75	136.5	132	1.36996	1.34659	0.300479	0.286752	-0.0137277	0.0637784	7	1	0.0815274	0.0612063	0.758478	0.82433	0.276441	0.193185	0.314156	0.0275744	0.101166	0.519264	0.620597	0.774616
102	102	3	7	1	201	136.75	117	145	1.1688	1.38621	0.151127	0.318697	0.16757	0.166725	7	1	0.0657231	0.0570075	0.0145837	0.0697197	4.22785	2.66327	0.983455	YDR001C	102	136.75	181.25	117	130	1.1688	1.39423	0.151127	0.31864	0.167513	0.244618	7	1	0.0846206	0.0511452	0.02877	0.0936006	3.54842	2.36872	1.4449	0.205672	1.21418	0.0216768	0.0816602	3.88814
103	103	4	7	1	178.75	206.25	142	141	1.45246	1.26773	0.365974	0.235351	-0.130622	-0.125782	7	1	0.0768673	0.0619952	0.0425035	0.12621	3.15817	2.06981	-0.843566	YBR060C	103	206.25	183	142	132.5	1.45246	1.38113	0.365974	0.304782	-0.0611914	0.0373676	7	1	0.0812996	0.0875242	0.229308	0.350713	1.47269	1.04779	0.149016	-0.0442072	-0.347275	0.135906	0.238462	2.31543
104	104	5	7	1	174.75	200.5	135	147	1.48519	1.18878	0.388894	0.169716	-0.219178	-0.122377	7	1	0.0989783	0.107636	0.0213863	0.0857168	3.84501	2.45671	-0.822297	YBR214W	104	200.5	178.75	135	114	1.48519	1.56798	0.388894	0.430862	0.0419678	-0.0632251	7	1	0.11289	0.0638584	0.511103	0.618466	0.671185	0.480513	-0.479963	-0.092801	-0.65113	0.266244	0.352092	2.2581
105	105	6	7	1	156.25	138	128	180	1.07812	0.868056	0.0730039	-0.146748	-0.219752	-0.0546734	7	1	0.147693	0.111174	0.0587941	0.153678	2.83371	1.87289	-0.399416	YPL201C	105	138	160.5	128	138	1.07812	1.16304	0.0730039	0.133036	0.0600322	0.0983736	7	1	0.172736	0.266697	0.537009	0.640098	0.621741	0.446134	0.530471	0.0218501	0.0655274	0.297901	0.396888	1.72773
106	106	7	7	1	178.75	132.75	121	128	1.09711	1.39648	0.0915195	0.323583	0.232063	0.0872701	7	1	0.114788	0.0521855	0.0272285	0.0982101	3.60349	2.32065	0.487174	YGR111W	106	132.75	154.75	121	146	1.09711	1.05993	0.0915195	0.0513803	-0.0401392	0.00219881	7	1	0.0899948	0.0525134	0.438095	0.554778	0.82532	0.589186	-0.0708848	0.0447345	0.208145	0.232662	0.326494	2.2144
107	107	8	7	1	145.5	132	113	123	1.16814	1.18293	0.141826	0.157357	0.0155304	0.0495204	7	1	0.147661	0.149317	0.84687	0.903386	0.166208	0.101606	0.251386	YJR154W	107	132	180	113	148	1.16814	1.21622	0.141826	0.154381	0.0125545	-0.00892932	7	1	0.228262	0.198177	0.919354	0.94481	0.0840838	0.0567712	-0.140466	0.0202955	0.0554599	0.883112	0.924098	0.125146
108	108	9	7	1	140.5	99	112	109	0.883929	1.28899	-0.139017	0.246587	0.385604	0.187661	7	1	0.33362	0.185285	0.103875	0.217034	2.26456	1.5277	1.11422	YNL333W	108	99	188.5	112	138	0.883929	1.36594	-0.139017	0.273961	0.412978	0.13602	7	1	0.506489	0.269135	0.20144	0.320277	1.60227	1.13857	0.765866	0.161841	0.940045	0.152657	0.268655	1.93341
109	109	10	7	1	122	140.75	128	123	1.09961	0.99187	0.0801988	-0.0105495	-0.0907484	-0.11839	7	1	0.252659	0.13993	0.524435	0.646246	0.645435	0.436575	-0.797395	YJL035C	109	140.75	168.5	128	125	1.09961	1.348	0.0801988	0.256953	0.176755	0.0904462	7	1	0.167678	0.0979336	0.125574	0.232846	2.07486	1.45738	0.480902	-0.0139719	-0.158246	0.325004	0.439546	1.36015
110	110	11	7	1	144.5	96.5	105	128	0.919048	1.12891	-0.126241	0.113122	0.239364	0.125505	7	1	0.188999	0.115202	0.0852029	0.19216	2.46272	1.64943	0.725994	YER050C	110	96.5	130.75	105	128	0.919048	1.02148	-0.126241	0.0155486	0.14179	0.0751605	7	1	0.221041	0.135006	0.289651	0.415028	1.23908	0.879408	0.385325	0.100333	0.55566	0.187427	0.303594	1.8509
111	111	12	7	1	145.25	142.75	121	128	1.17975	1.13477	0.124838	0.125287	0.000449521	-0.0353625	7	1	0.307097	0.150743	0.997848	0.99897	0.00215437	0.00103087	-0.278799	YPR193C	111	142.75	149.25	121	128	1.17975	1.16602	0.124838	0.140863	0.0160249	-0.0431878	7	1	0.188193	0.115774	0.875609	0.913994	0.132835	0.089931	-0.354675	-0.0392752	-0.316737	0.936729	0.956482	0.0674949
112	112	13	7	1	128	137.5	114	133	1.20614	0.962406	0.169144	-0.0409673	-0.210111	-0.135514	7	1	0.141592	0.0198619	0.059171	0.154211	2.82732	1.86943	-0.904352	YNL114C	112	137.5	147.25	114	150	1.20614	0.981667	0.169144	-0.0241598	-0.193303	-0.0336617	7	1	0.102545	0.0439741	0.0326633	0.099864	3.4215	2.30395	-0.295111	-0.0845879	-0.599732	0.0459171	0.127037	3.12441
113	113	14	7	1	131.75	125.5	129	173	0.972868	0.761561	-0.0295505	-0.295804	-0.266254	-0.0774843	7	1	0.245475	0.203525	0.118535	0.237527	2.13255	1.43747	-0.541895	YIL086C	113	125.5	178	129	151	0.972868	1.17881	-0.0295505	0.139316	0.168866	0.331232	7	1	0.287285	0.293567	0.32456	0.449125	1.12529	0.800455	1.98647	0.126874	0.722289	0.221547	0.343326	1.62892
114	114	15	7	1	134.75	69.75	122	158	0.571721	0.852848	-0.573373	-0.16925	0.404123	0.533256	7	1	0.162127	0.15402	0.0155174	0.0721366	4.1658	2.62919	3.27283	YPL125W	114	69.75	167.75	122	137	0.571721	1.22445	-0.573373	0.166187	0.73956	0.688753	7	1	0.135121	0.0473904	0.00163204	0.0219932	6.41793	3.81702	4.22196	0.611004	3.74739	0.0085747	0.0470649	5.29186
115	115	16	7	1	209.75	226.25	123	139.5	1.83943	1.50358	0.601497	0.403468	-0.198029	-0.0474031	7	1	0.0605104	0.0757321	0.00725009	0.0481845	4.92674	3.03272	-0.354005	YMR065W	115	226.25	225.5	123	140.5	1.83943	1.60498	0.601497	0.466889	-0.134607	-0.0172293	7	1	0.0179274	0.0745504	0.000640973	0.0142829	7.35252	4.24869	-0.192364	-0.0323162	-0.273184	0.00394553	0.0312337	6.13963
116	116	17	7	1	265	254	125.5	145.5	2.0239	1.82131	0.703815	0.597022	-0.106793	0.127169	7	1	0.0491112	0.0581678	0.0224512	0.0879203	3.79641	2.43132	0.736386	YNR017W	116	254	325.25	126	182	2.01587	1.78709	0.699784	0.576503	-0.123281	-0.127162	7	1	0.0677368	0.0464066	0.0357415	0.105532	3.33144	2.24874	-0.879747	3.36483e-06	-0.0716801	0.0290963	0.0967263	3.56393
117	117	1	8	1	164.5	194.5	139	110	1.39928	1.49545	0.319366	0.385215	0.0658483	0.0350469	8	1	0.183335	0.177869	0.52444	0.646246	0.645424	0.436575	0.160983	YGL140C	117	194.5	182.5	139	126	1.39928	1.44841	0.319366	0.356679	0.0373131	0.128613	8	1	0.142076	0.115191	0.635752	0.722698	0.452947	0.324763	0.719548	0.0818298	0.440266	0.580096	0.684472	0.549185
118	118	2	8	1	121	146.25	136.5	126	1.07143	0.960317	0.0535698	-0.0483734	-0.101943	0.00249124	8	1	0.0976136	0.0717256	0.127934	0.24807	2.05624	1.39405	-0.0423614	YDR385W	118	146.25	164	136.5	132	1.07143	1.24242	0.0535698	0.209069	0.155499	0.25004	8	1	0.058096	0.0534828	0.0127528	0.058933	4.36201	2.83135	1.4788	0.126266	0.718219	0.0703435	0.153501	3.20912
119	119	3	8	1	202.5	145.75	117	145	1.24573	1.39655	0.212654	0.323336	0.110682	0.0399009	8	1	0.0542019	0.0605173	0.0265209	0.0966148	3.62982	2.33702	0.191302	YKL179C	119	145.75	182	117	130	1.24573	1.4	0.212654	0.320015	0.107361	0.180046	8	1	0.103922	0.0634478	0.130719	0.238345	2.03471	1.43404	1.04114	0.109973	0.616223	0.0786199	0.16748	2.83226
120	120	4	8	1	173.5	178.5	142	141	1.25704	1.2305	0.222107	0.206369	-0.0157379	-0.00456794	8	1	0.0893509	0.06953	0.747929	0.830233	0.290447	0.186049	-0.0864536	YGR092W	120	178.5	162.75	142	132.5	1.25704	1.2283	0.222107	0.188498	-0.033609	0.0529423	8	1	0.0838176	0.0879667	0.481224	0.594049	0.731423	0.520793	0.246401	0.0241872	0.0799735	0.614576	0.712141	0.510935
121	121	5	8	1	168	175.5	135	147	1.3	1.14286	0.246857	0.127578	-0.119278	-0.0334426	8	1	0.0952248	0.111322	0.0873059	0.19448	2.43834	1.63743	-0.266807	YDR240C	121	175.5	173.5	135	114	1.3	1.52193	0.246857	0.400334	0.153478	0.145246	8	1	0.0500922	0.0884611	0.00873799	0.0476576	4.74007	3.04371	0.823554	0.0559019	0.278373	0.048022	0.121069	3.58921
122	122	6	8	1	46.5	41.5	128	180	0.324219	0.258333	-1.14787	-1.37266	-0.224795	-0.0280139	8	1	0.0293166	0.120005	0.000602218	0.0153756	7.41489	4.17497	-0.232899	YNL220W	122	41.5	45.5	128	138	0.324219	0.32971	-1.14787	-1.11856	0.0293003	0.1503	8	1	0.0961996	0.0378537	0.585453	0.681171	0.53537	0.383942	0.855153	0.0611431	0.311127	0.293028	0.348273	3.97513
123	123	7	8	1	150.25	99.25	121	128	0.820248	1.17383	-0.209463	0.150395	0.359857	0.184692	8	1	0.0744012	0.112938	0.00234568	0.0263477	6.05518	3.63638	1.09568	YLR048W	123	99.25	159.25	121	146	0.820248	1.09075	-0.209463	0.0811003	0.290563	0.332626	8	1	0.0851463	0.144305	0.00643533	0.0409639	5.04595	3.19506	1.99519	0.258659	1.54543	0.0043905	0.0336558	5.55057
124	124	8	8	1	33	44.25	113	123	0.391593	0.268293	-0.955437	-1.3203	-0.36486	-0.334946	8	1	0.113739	0.134306	0.00767352	0.0498299	4.86998	2.99914	-2.15002	YNL002C	124	44.25	41.75	113	148	0.391593	0.282095	-0.955437	-1.27279	-0.31735	-0.325288	8	1	0.109619	0.14713	0.0102481	0.0521981	4.58067	2.95271	-2.11857	-0.330117	-2.13429	0.00896079	0.051014	4.72532
125	125	9	8	1	114.75	102.75	112	109	0.917411	1.05275	-0.0942829	0.0468952	0.141178	-0.104341	8	1	0.253673	0.108244	0.346837	0.485992	1.0589	0.721563	-0.709645	YBR213W	125	102.75	175.5	112	138	0.917411	1.27174	-0.0942829	0.200275	0.294558	0.0230002	8	1	0.471193	0.220711	0.299845	0.424055	1.20449	0.857891	0.059181	-0.0406705	-0.325232	0.323341	0.455024	1.13169
126	126	10	8	1	124	147.25	128	123	1.15039	1.00813	0.12608	0.00627244	-0.119807	-0.139372	8	1	0.169092	0.060637	0.251462	0.385637	1.38046	0.952859	-0.928448	YDR304C	126	147.25	158	128	125	1.15039	1.264	0.12608	0.164809	0.0387294	-0.034863	8	1	0.246372	0.140081	0.773815	0.836487	0.256422	0.178544	-0.302623	-0.0871174	-0.615536	0.512639	0.611062	0.818443
127	127	11	8	1	197.25	133	105	128	1.26667	1.54102	0.205079	0.425326	0.220248	0.146701	8	1	0.180586	0.137526	0.0925616	0.201688	2.37988	1.60103	0.858381	YDR540C	127	133	191.25	105	128	1.26667	1.49414	0.205079	0.384176	0.179098	0.145952	8	1	0.105719	0.0922202	0.0428321	0.117524	3.15047	2.14111	0.827966	0.146326	0.843174	0.0676969	0.159606	2.76517
128	128	12	8	1	122.25	122.25	121	128	1.01033	0.955078	-0.0529671	-0.0461684	0.00679866	-0.0683623	8	1	0.401541	0.234444	0.975114	0.98459	0.0252013	0.0155301	-0.484918	YCR025C	128	122.25	117.5	121	128	1.01033	0.917969	-0.0529671	-0.096335	-0.0433679	-0.0968444	8	1	0.285724	0.204453	0.781295	0.84208	0.246803	0.17188	-0.690175	-0.0826033	-0.587547	0.878204	0.913335	0.136002
129	129	13	8	1	197	179	114	133	1.57018	1.4812	0.43626	0.391863	-0.0443968	0.0216233	8	1	0.157942	0.059474	0.613254	0.722651	0.488976	0.324829	0.0771386	YDR079W	129	179	227.5	114	150	1.57018	1.51667	0.43626	0.412705	-0.0235551	0.131929	8	1	0.11992	0.0920524	0.720682	0.792356	0.327558	0.232744	0.740284	0.0767762	0.408712	0.666968	0.757504	0.408267
130	130	14	8	1	187	189.75	129	173	1.47093	1.08092	0.371975	0.063613	-0.308362	0.0388496	8	1	0.124894	0.15694	0.0159276	0.0730225	4.1397	2.61699	0.184736	YBR103C-A	130	189.75	198.75	129	151	1.47093	1.31623	0.371975	0.252998	-0.118977	0.0995697	8	1	0.1309	0.131091	0.166679	0.281136	1.79168	1.26892	0.537949	0.0692096	0.361343	0.0913035	0.177079	2.96569
131	131	15	8	1	122.5	174.75	122	158	1.43238	0.775316	0.32231	-0.264266	-0.586576	-0.442118	8	1	0.428266	0.368221	0.0713798	0.172876	2.63974	1.75518	-2.81942	YMR058W	131	174.75	167	122	137	1.43238	1.21898	0.32231	0.160648	-0.161662	-0.201477	8	1	0.0811889	0.110854	0.0283338	0.0927207	3.5637	2.37816	-1.34442	-0.321797	-2.08192	0.0498568	0.132798	3.10172
132	132	16	8	1	208	186.5	123	139.5	1.51626	1.49104	0.406033	0.393139	-0.0128941	0.149417	8	1	0.0435964	0.0817612	0.595785	0.707587	0.517875	0.345894	0.875348	YOR075W	132	186.5	176.5	123	140.5	1.51626	1.25623	0.406033	0.224993	-0.18104	-0.0614113	8	1	0.0842582	0.0393866	0.0231795	0.0825695	3.76449	2.49411	-0.468622	0.0440029	0.203363	0.309482	0.395078	2.14118
133	133	1	9	1	43	46.5	139	110	0.334532	0.390909	-1.1082	-0.94379	0.164411	0.120007	9	1	0.0826637	0.0889908	0.0284186	0.101062	3.56071	2.29202	0.691654	YLR087C	133	46.5	35.75	139	126	0.334532	0.28373	-1.1082	-1.26555	-0.157347	-0.086537	9	1	0.0715857	0.0904607	0.0218156	0.0796712	3.82513	2.52985	-0.625726	0.0167352	0.0329637	0.0251171	0.0903666	3.69292
134	134	2	9	1	290	298	136.5	126	2.18315	2.30159	0.779469	0.831954	0.0524848	0.142846	9	1	0.0205108	0.0485503	0.014439	0.0695969	4.23782	2.66504	0.834305	YBL005W	134	298	244.5	136.5	132	2.18315	1.85227	0.779469	0.614381	-0.165088	-0.0603669	9	1	0.02154	0.0249421	0.000603053	0.0139238	7.41351	4.27415	-0.462091	0.0412396	0.186107	0.00752105	0.0417603	5.82566
135	135	3	9	1	184.75	131.5	117	145	1.12393	1.27414	0.115187	0.239206	0.124019	0.0819852	9	1	0.028384	0.0353871	0.00315522	0.0309759	5.7587	3.47455	0.454164	YGR264C	135	131.5	171	117	130	1.12393	1.31538	0.115187	0.249714	0.134527	0.203636	9	1	0.199836	0.16656	0.270874	0.396392	1.3061	0.925351	1.18865	0.142811	0.821406	0.137015	0.213684	3.5324
136	136	4	9	1	181	224.25	142	141	1.57923	1.28369	0.448396	0.249368	-0.199028	-0.287802	9	1	0.163384	0.14472	0.092804	0.201941	2.37727	1.59978	-1.85556	YDL025C	136	224.25	179.75	142	132.5	1.57923	1.3566	0.448396	0.289436	-0.15896	-0.108168	9	1	0.0935023	0.0957505	0.042457	0.116955	3.15926	2.14597	-0.760979	-0.197985	-1.30827	0.0676305	0.159448	2.76826
137	137	5	9	1	161.75	172	135	147	1.27407	1.10034	0.230671	0.0754734	-0.155198	-0.0780192	9	1	0.0601173	0.0495435	0.014092	0.0690324	4.26215	2.67318	-0.545236	YBR274W	137	172	149	135	114	1.27407	1.30702	0.230671	0.243286	0.0126146	-0.0322926	9	1	0.11063	0.0560411	0.834266	0.882541	0.181204	0.124951	-0.28655	-0.0551559	-0.415893	0.424179	0.475786	2.22167
138	138	6	9	1	184	153.5	128	180	1.19922	1.02222	0.174365	0.0214663	-0.152898	0.00784214	9	1	0.157102	0.0767865	0.146777	0.270792	1.91884	1.3064	-0.00893931	YBL098W	138	153.5	178	128	138	1.19922	1.28986	0.174365	0.24317	0.0688049	0.162711	9	1	0.0875878	0.153003	0.214192	0.335496	1.54088	1.09215	0.932753	0.0852764	0.461907	0.180484	0.303144	1.72986
139	139	7	9	1	175	134.5	121	128	1.11157	1.36719	0.0999393	0.305822	0.205883	0.0800413	9	1	0.085743	0.0712004	0.0171856	0.0759861	4.06369	2.57721	0.442022	YHR075C	139	134.5	160.75	121	146	1.11157	1.10103	0.0999393	0.0895748	-0.0103645	0.0297546	9	1	0.135066	0.12706	0.887768	0.921623	0.119045	0.0816188	0.101414	0.054898	0.271718	0.452477	0.498805	2.09137
140	140	8	9	1	167.25	164.25	113	123	1.45354	1.35976	0.355307	0.298359	-0.0569477	-0.0775044	9	1	0.113199	0.127688	0.388466	0.524518	0.945549	0.645276	-0.54202	YML015C	140	164.25	222.5	113	148	1.45354	1.50338	0.355307	0.396375	0.0410674	0.0103672	9	1	0.173886	0.205398	0.668913	0.748529	0.402101	0.289646	-0.01981	-0.0335686	-0.280915	0.52869	0.636523	0.673825
141	141	9	9	1	152.75	113	112	109	1.00893	1.40138	-0.00708976	0.313976	0.321066	0.131082	9	1	0.0701035	0.132794	0.002751	0.0287265	5.89579	3.54994	0.760823	YCL031C	141	113	205.75	112	138	1.00893	1.49094	-0.00708976	0.383635	0.390725	0.159062	9	1	0.0812619	0.251397	0.00238657	0.0255634	6.0379	3.66659	0.909937	0.145072	0.83538	0.00256879	0.0271449	5.96684
142	142	10	9	1	126.25	142	128	123	1.10938	1.02642	0.0942521	0.0247083	-0.0695438	-0.0965864	9	1	0.133702	0.0482334	0.374679	0.513239	0.981685	0.667014	-0.661207	YKR041W	142	142	159.75	128	125	1.10938	1.278	0.0942521	0.16931	0.0750579	-0.0122449	9	1	0.298353	0.185356	0.649478	0.734285	0.431586	0.308858	-0.161198	-0.0544157	-0.411203	0.512079	0.623762	0.706636
143	143	11	9	1	185	164.75	105	128	1.56905	1.44531	0.386862	0.353568	-0.0332942	-0.122028	9	1	0.221783	0.145607	0.783596	0.858707	0.243861	0.152327	-0.82012	YFR012W	143	164.75	173.25	105	128	1.56905	1.35352	0.386862	0.295991	-0.090871	-0.0980709	9	1	0.287725	0.191386	0.572464	0.669687	0.557805	0.400945	-0.697844	-0.11005	-0.758982	0.67803	0.764197	0.400833
144	144	12	9	1	156.5	139.75	121	128	1.15496	1.22266	0.0981495	0.197135	0.0989852	-0.0467415	9	1	0.263601	0.105687	0.507181	0.633169	0.678887	0.457018	-0.349873	YCR099C	144	139.75	161.5	121	128	1.15496	1.26172	0.0981495	0.223723	0.125574	-0.0193084	9	1	0.204328	0.12157	0.306636	0.430049	1.1821	0.843857	-0.205364	-0.033025	-0.277618	0.406908	0.531609	0.930491
145	145	13	9	1	150.25	150.25	114	133	1.31798	1.1297	0.258618	0.120367	-0.138251	-0.054019	9	1	0.234293	0.105677	0.322993	0.460659	1.13012	0.775097	-0.395328	YNL285W	145	150.25	168.75	114	150	1.31798	1.125	0.258618	0.10585	-0.152769	0.0264972	9	1	0.0933081	0.0680875	0.0466187	0.124038	3.06575	2.08717	0.0810468	-0.0137609	-0.157141	0.184806	0.292349	2.09794
146	146	14	9	1	49.25	36.25	129	173	0.281008	0.284682	-1.28709	-1.2809	0.00618723	0.329794	9	1	0.0475895	0.0982297	0.811669	0.878768	0.208662	0.129234	2.00199	YJL022W	146	36.25	35.25	129	151	0.281008	0.233444	-1.28709	-1.45684	-0.169746	0.0679008	9	1	0.169008	0.172189	0.138152	0.246279	1.9794	1.40129	0.339932	0.198847	1.17096	0.47491	0.562524	1.09403
147	147	15	9	1	160	196	122	158	1.60656	1.01266	0.458344	0.00887683	-0.449467	-0.291508	9	1	0.186714	0.142256	0.0170674	0.0758382	4.07058	2.57915	-1.8787	YNL329C	147	196	189	122	137	1.60656	1.37956	0.458344	0.300254	-0.158089	-0.161836	9	1	0.0527789	0.0611095	0.00931361	0.0491626	4.67628	3.01262	-1.09655	-0.226672	-1.48763	0.0131905	0.0625004	4.37343
148	148	16	9	1	214.25	228	123	139.5	1.85366	1.53584	0.605468	0.426836	-0.178633	0.0326065	9	1	0.10132	0.0342212	0.038747	0.119412	3.2507	2.12518	0.145741	YMR221C	148	228	244.75	123	140.5	1.85366	1.74199	0.605468	0.55136	-0.0541089	0.126182	9	1	0.0786692	0.0207476	0.262659	0.387132	1.3369	0.948989	0.704349	0.0793942	0.425045	0.150703	0.253272	2.2938
149	149	17	9	1	112.75	160.5	125.5	145.5	1.27888	0.774914	0.238945	-0.269432	-0.508377	-0.116858	9	1	0.102273	0.0684375	0.00216525	0.0257631	6.13522	3.65881	-0.787827	YNL093W	149	160.75	237.5	126	182	1.27579	1.30495	0.237086	0.255784	0.018698	0.206259	9	1	0.0822211	0.0898321	0.680132	0.758351	0.385469	0.276609	1.20505	0.0447005	0.208612	0.341149	0.392057	3.26034
150	150	1	10	1	198.25	229.25	139	110	1.64928	1.80227	0.478137	0.571384	0.0932474	0.0407037	10	1	0.0802837	0.0789251	0.102807	0.215863	2.2749	1.53311	0.196317	YMR109W	150	229.25	189.5	139	126	1.64928	1.50397	0.478137	0.387502	-0.0906346	0.0240041	10	1	0.0591105	0.0570652	0.0547077	0.136528	2.90575	1.99122	0.0654581	0.0323539	0.130887	0.0787573	0.176196	2.59033
151	151	2	10	1	173.75	195.75	136.5	126	1.43407	1.37897	0.352256	0.307617	-0.0446389	0.0263944	10	1	0.0883706	0.105669	0.386779	0.523146	0.949902	0.647895	0.106939	YJL047C	151	195.75	184.75	136.5	132	1.43407	1.39962	0.352256	0.330156	-0.0220997	0.0754542	10	1	0.0433612	0.0365317	0.383086	0.50308	0.959495	0.687007	0.387162	0.0509243	0.24705	0.384933	0.513113	0.954698
152	152	3	10	1	247.75	186.25	117	145	1.59188	1.70862	0.461552	0.533137	0.0715854	0.0555548	10	1	0.0477014	0.0480313	0.0576049	0.151489	2.85415	1.88724	0.289077	YJL101C	152	186.25	213	117	130	1.59188	1.63846	0.461552	0.482683	0.0211309	0.112748	10	1	0.0925192	0.0574783	0.678868	0.757484	0.387329	0.277754	0.620351	0.0841515	0.454714	0.368236	0.454486	1.62074
153	153	4	10	1	179	232	142	141	1.6338	1.2695	0.482348	0.238	-0.244348	-0.279033	10	1	0.180354	0.163139	0.0731863	0.175816	2.61475	1.73832	-1.80078	YGR124W	153	232	178.75	142	132.5	1.6338	1.34906	0.482348	0.285719	-0.196629	-0.0779538	10	1	0.0545098	0.058362	0.00549051	0.0379466	5.20473	3.27157	-0.572058	-0.178493	-1.18642	0.0393384	0.106881	3.90974
154	154	5	10	1	155.25	157.5	135	147	1.16667	1.05612	0.145228	0.0501134	-0.0951146	0.0656592	10	1	0.0992076	0.109606	0.15101	0.275147	1.89041	1.29045	0.35219	YER051W	154	157.5	138	135	114	1.16667	1.21053	0.145228	0.175818	0.0305897	0.0243228	10	1	0.056379	0.0248147	0.357271	0.478974	1.02926	0.736109	0.0674509	0.044991	0.209821	0.254141	0.37706	1.45983
155	155	6	10	1	161.75	159.5	128	180	1.24609	0.898611	0.214716	-0.129075	-0.343791	-0.23507	10	1	0.345888	0.226539	0.140975	0.264153	1.95918	1.33123	-1.52618	YNL330C	155	159.5	183.25	128	138	1.24609	1.3279	0.214716	0.27354	0.0588238	0.0344919	10	1	0.0872288	0.153574	0.270202	0.395502	1.30858	0.9276	0.131035	-0.100289	-0.697574	0.205588	0.329827	1.63388
156	156	7	10	1	170.5	125.75	121	128	1.03926	1.33203	0.0332896	0.274267	0.240977	0.0166597	10	1	0.0683827	0.0250815	0.00587056	0.0431893	5.1378	3.14216	0.0461356	YIL094C	156	125.75	160	121	146	1.03926	1.09589	0.0332896	0.0852134	0.0519238	0.0193355	10	1	0.0752664	0.112706	0.26152	0.385962	1.34125	0.952015	0.0362665	0.0179976	0.0412011	0.133695	0.214576	3.23952
157	157	8	10	1	184.75	172.25	113	123	1.52434	1.50203	0.406268	0.399082	-0.0071861	-0.00669111	10	1	0.0615112	0.0885183	0.830291	0.891651	0.185979	0.11468	-0.0997151	YNL284C	157	172.25	248.25	113	148	1.52434	1.67736	0.406268	0.504554	0.0982865	0.057051	10	1	0.0568377	0.0868038	0.0406845	0.11399	3.20191	2.17165	0.272091	0.02518	0.0861882	0.435488	0.502821	1.69394
158	158	9	10	1	128	103	112	109	0.919643	1.17431	-0.0862364	0.153403	0.239639	0.0224308	10	1	0.0773883	0.112802	0.00848012	0.0524682	4.77003	2.94755	0.0821824	YDR272W	158	103	167.75	112	138	0.919643	1.21558	-0.0862364	0.175308	0.261544	0.0216317	10	1	0.202441	0.139767	0.0815034	0.174625	2.50711	1.74512	0.0506238	0.0220312	0.0664031	0.0449918	0.113546	3.63857
159	159	10	10	1	130.5	145.5	128	123	1.13672	1.06098	0.119972	0.0534505	-0.0665212	-0.0650529	10	1	0.256306	0.14996	0.63957	0.742611	0.44696	0.297583	-0.464247	YFL061W	159	145.5	155	128	125	1.13672	1.24	0.119972	0.120542	0.000570138	-0.0566425	10	1	0.363767	0.253529	0.997696	0.998657	0.00230694	0.00134401	-0.438804	-0.0608477	-0.451525	0.818633	0.870634	0.224633
160	160	11	10	1	179.25	138.5	105	128	1.31905	1.40039	0.259613	0.323417	0.0638048	-0.0194508	10	1	0.0331866	0.0624938	0.0310402	0.105863	3.47247	2.24561	-0.179413	YEL066W	160	138.5	170.25	105	128	1.31905	1.33008	0.259613	0.27744	0.0178276	0.00615733	10	1	0.142942	0.0757275	0.819125	0.870068	0.199518	0.139184	-0.0461332	-0.00664674	-0.112773	0.425083	0.487965	1.836
161	161	12	10	1	156.5	135.75	121	128	1.1219	1.22266	0.0593867	0.199747	0.140361	0.0794456	10	1	0.329211	0.170392	0.456488	0.590159	0.784192	0.527363	0.438301	YCR064C	161	135.75	150.75	121	128	1.1219	1.17773	0.0593867	0.160326	0.100939	0.0507456	10	1	0.304581	0.225663	0.554831	0.654907	0.589091	0.423263	0.232665	0.0650956	0.335483	0.50566	0.622533	0.686642
162	162	13	10	1	146	143.75	114	133	1.26096	1.09774	0.216153	0.0907875	-0.125366	-0.11756	10	1	0.271518	0.151196	0.423885	0.557842	0.858293	0.583679	-0.792209	YDR094W	162	143.75	162	114	150	1.26096	1.08	0.216153	0.0687485	-0.147405	0.00369055	10	1	0.0571206	0.0228844	0.0141071	0.0624975	4.26108	2.77263	-0.0615574	-0.0569346	-0.426883	0.218996	0.31017	2.55968
163	163	14	10	1	184	170.5	129	173	1.32171	1.06358	0.25561	0.0412056	-0.214404	-0.00784412	10	1	0.0879163	0.0736662	0.0164734	0.074471	4.10601	2.59735	-0.106917	YDL240C-A	163	170.5	211	129	151	1.32171	1.39735	0.25561	0.306648	0.0510379	0.117813	10	1	0.0339109	0.0296761	0.0572063	0.140525	2.86109	1.96237	0.652017	0.0549842	0.27255	0.0368399	0.107498	3.48355
164	164	15	10	1	167.25	165.25	122	158	1.35451	1.05854	0.30178	0.0495518	-0.252228	-0.0905085	10	1	0.0968864	0.130897	0.0137698	0.0682902	4.28528	2.68399	-0.623245	YIR028W	164	165.25	190.5	122	137	1.35451	1.39051	0.30178	0.300221	-0.00155862	-0.0301525	10	1	0.225573	0.134605	0.989842	0.993987	0.0102101	0.00603069	-0.273169	-0.0603305	-0.448207	0.501806	0.531139	2.14775
165	165	16	10	1	172.5	201.75	123	139.5	1.64024	1.23656	0.474691	0.204797	-0.269894	-0.0800527	10	1	0.112404	0.0794932	0.0171865	0.0759861	4.06363	2.57721	-0.557937	YLR372W	165	201.75	200.5	123	140.5	1.64024	1.42705	0.474691	0.339844	-0.134847	0.000321647	10	1	0.0466185	0.0754227	0.0102727	0.0521981	4.57826	2.95271	-0.0826222	-0.0398655	-0.32028	0.0137296	0.0640921	4.32095
166	166	1	11	1	163.75	199.25	139	110	1.43345	1.48864	0.350797	0.376604	0.0258065	-0.016632	11	1	0.0939444	0.0840885	0.620984	0.728494	0.476449	0.316776	-0.161807	YBL088C	166	199.25	172	139	126	1.43345	1.36508	0.350797	0.286823	-0.063974	0.0520493	11	1	0.105347	0.0864235	0.311422	0.435293	1.16661	0.831736	0.240817	0.0177086	0.039505	0.466203	0.581893	0.821527
167	167	2	11	1	136.5	141.5	136.5	126	1.03663	1.08333	0.0192989	0.0704991	0.0512002	0.0994785	11	1	0.129742	0.11573	0.487585	0.6179	0.718291	0.481429	0.563428	YMR275C	167	141.5	147.5	136.5	132	1.03663	1.11742	0.0192989	0.0946051	0.0753063	0.147615	11	1	0.0151066	0.0134686	0.00214721	0.0245099	6.14359	3.70868	0.838365	0.123547	0.700897	0.244866	0.321205	3.43094
168	168	3	11	1	186	138.5	117	145	1.18376	1.28276	0.16585	0.243429	0.0775795	-0.0371471	11	1	0.0475927	0.0627835	0.0471265	0.133722	3.05492	2.01199	-0.289946	YKR029C	168	138.5	160.5	117	130	1.18376	1.23462	0.16585	0.189126	0.0232767	-0.0197064	11	1	0.159377	0.122079	0.789249	0.847722	0.236674	0.165203	-0.207852	-0.0284268	-0.248899	0.418188	0.490722	1.6458
169	169	4	11	1	60.5	54.75	142	141	0.385563	0.429078	-0.965361	-0.869792	0.0955698	0.0236223	11	1	0.0907458	0.10643	0.125807	0.245933	2.07301	1.4027	0.0896246	YDL063C	169	54.75	41.5	142	132.5	0.385563	0.313208	-0.965361	-1.16384	-0.198474	-0.0972231	11	1	0.0936737	0.0881363	0.0240576	0.0839724	3.72731	2.47727	-0.692544	-0.0368004	-0.30146	0.0749321	0.164953	2.90016
170	170	5	11	1	170.75	169	135	147	1.25185	1.16156	0.219875	0.136691	-0.0831843	-0.0195168	11	1	0.0812677	0.0642539	0.133126	0.254105	2.01646	1.37001	-0.179825	YER025W	170	169	144	135	114	1.25185	1.26316	0.219875	0.214292	-0.0055833	-0.0268036	11	1	0.128323	0.073724	0.936139	0.956546	0.0659915	0.044426	-0.252229	-0.0231602	-0.216027	0.534632	0.605326	1.04123
171	171	6	11	1	184.75	153	128	180	1.19531	1.02639	0.166601	0.0252066	-0.141394	0.0154941	11	1	0.146676	0.0540418	0.149463	0.273504	1.90071	1.29644	0.0388552	YCR005C	171	153	202	128	138	1.19531	1.46377	0.166601	0.349944	0.183343	0.283809	11	1	0.117506	0.210764	0.0524477	0.132956	2.94794	2.01774	1.68995	0.149651	0.864401	0.100955	0.20323	2.42432
172	172	7	11	1	174	128.75	121	128	1.06405	1.35938	0.057179	0.300198	0.243019	-0.00723988	11	1	0.0292135	0.0518554	0.000472702	0.0145432	7.65705	4.23063	-0.103143	YHR179W	172	128.75	168.5	121	146	1.06405	1.15411	0.057179	0.135474	0.0782954	0.043578	11	1	0.0439914	0.043532	0.0378315	0.108583	3.27461	2.22024	0.187848	0.0181691	0.0423529	0.0191521	0.0615629	5.46583
173	173	8	11	1	37.75	48	113	123	0.424779	0.306911	-0.872333	-1.18422	-0.311888	-0.325382	11	1	0.145749	0.163396	0.0234323	0.0901154	3.75364	2.40666	-2.09028	YOR007C	173	48	47.75	113	148	0.424779	0.322635	-0.872333	-1.13448	-0.262146	-0.323259	11	1	0.119525	0.166804	0.0219434	0.0800198	3.81929	2.52548	-2.10588	-0.32432	-2.09808	0.0226879	0.0850676	3.78646
174	174	9	11	1	135.75	109.75	112	109	0.979911	1.24541	-0.0228408	0.208437	0.231278	-0.00093756	11	1	0.236322	0.0558487	0.145233	0.269298	1.92942	1.31194	-0.063778	YER055C	174	109.75	173.5	112	138	0.979911	1.25725	-0.0228408	0.205317	0.228158	-0.0568356	11	1	0.32109	0.0815201	0.250387	0.3754	1.38475	0.979763	-0.440011	-0.0288866	-0.251895	0.19781	0.322349	1.65708
175	175	10	11	1	145.5	155	128	123	1.21094	1.18293	0.175603	0.166152	-0.0094509	-0.0318755	11	1	0.215624	0.103967	0.93567	0.959685	0.0664925	0.04115	-0.257018	YLL027W	175	155	165.75	128	125	1.21094	1.326	0.175603	0.229771	0.0541676	-0.00179352	11	1	0.209635	0.147862	0.640992	0.727468	0.444739	0.318185	-0.0958478	-0.0168345	-0.176433	0.788331	0.843577	0.255616
176	176	11	11	1	198.75	128.75	105	128	1.22619	1.55273	0.18176	0.434266	0.252505	0.134897	11	1	0.159287	0.0947262	0.0504636	0.139015	2.9865	1.97318	0.784652	YGL047W	176	128.75	190.5	105	128	1.22619	1.48828	0.18176	0.386869	0.205109	0.157975	11	1	0.10363	0.0653167	0.0287829	0.0936006	3.54797	2.36872	0.903141	0.146436	0.843897	0.0396232	0.116308	3.26724
177	177	12	11	1	147.5	131	121	128	1.08264	1.15234	0.0517233	0.141148	0.0894245	0.0600038	11	1	0.24251	0.0860904	0.51427	0.638383	0.665007	0.448817	0.316866	YDR475C	177	131	159.25	121	128	1.08264	1.24414	0.0517233	0.215413	0.16369	0.141247	11	1	0.192935	0.114435	0.188295	0.304654	1.66975	1.18858	0.798545	0.100625	0.557706	0.351283	0.471518	1.16738
178	178	13	11	1	165.75	168.75	114	133	1.48026	1.24624	0.376418	0.219477	-0.15694	-0.110883	11	1	0.240567	0.111434	0.283041	0.419814	1.26216	0.867943	-0.750503	YPR077C	178	168.75	194.5	114	150	1.48026	1.29667	0.376418	0.251939	-0.124478	0.0264623	11	1	0.0847323	0.0624405	0.0606003	0.145704	2.80345	1.92618	0.0808285	-0.0422102	-0.334837	0.171821	0.282759	2.03281
179	179	14	11	1	52.25	35.25	129	173	0.273256	0.302023	-1.31335	-1.21703	0.0963228	0.294095	11	1	0.0341191	0.0792669	0.0109951	0.0602185	4.51031	2.80978	1.77902	YJL188C	179	35.25	39.25	129	151	0.273256	0.259934	-1.31335	-1.35094	-0.0375873	0.0900191	11	1	0.15584	0.168182	0.662541	0.743977	0.411672	0.295745	0.478232	0.192057	1.12862	0.336768	0.402098	2.46099
180	180	15	11	1	54.5	41.5	122	158	0.340164	0.344937	-1.09515	-1.09413	0.00101216	0.0742273	11	1	0.0723587	0.13792	0.979438	0.98656	0.0207762	0.0135316	0.405707	YFL025C	180	41.5	51.5	122	137	0.340164	0.375912	-1.09515	-0.987919	0.107228	-0.0258386	11	1	0.0593166	0.148327	0.0363638	0.106207	3.31418	2.24236	-0.246195	0.0241943	0.0797559	0.507901	0.546383	1.66748
181	181	16	11	1	54.25	45.75	123	139.5	0.371951	0.388889	-1.00557	-0.95848	0.0470858	0.201635	11	1	0.047979	0.103891	0.144461	0.268418	1.93474	1.31521	1.2015	YKL175W	181	45.75	46.25	123	140.5	0.371951	0.329181	-1.00557	-1.11658	-0.111014	0.040378	11	1	0.093031	0.012889	0.097038	0.196727	2.33265	1.62594	0.16784	0.121006	0.684672	0.12075	0.232572	2.1337
182	182	17	11	1	169.25	169.5	125.5	145.5	1.3506	1.16323	0.294829	0.140705	-0.154125	0.220023	11	1	0.0741382	0.0766799	0.0252993	0.0940465	3.67698	2.36397	1.31636	YOR185C	182	170	241.5	126	182	1.34921	1.32692	0.293491	0.279409	-0.0140821	0.171524	11	1	0.0317664	0.0772185	0.440597	0.55691	0.819625	0.585352	0.987861	0.195773	1.15211	0.232948	0.325478	2.2483
183	183	1	12	1	150.75	190	139	110	1.36691	1.37045	0.302506	0.295195	-0.00731134	-0.073932	12	1	0.09334	0.0897656	0.885462	0.927414	0.121646	0.0753552	-0.519707	YPR026W	183	190	162.25	139	126	1.36691	1.2877	0.302506	0.231867	-0.0706386	0.0476243	12	1	0.088382	0.0830097	0.20823	0.32905	1.56911	1.11155	0.213149	-0.0131539	-0.153279	0.546846	0.628232	0.84538
184	184	2	12	1	148.25	174.5	136.5	126	1.27839	1.17659	0.238202	0.151596	-0.0866057	-0.0303182	12	1	0.0316102	0.0667769	0.0119525	0.0627731	4.42682	2.76823	-0.247291	YNL298W	184	174.5	165.75	136.5	132	1.27839	1.25568	0.238202	0.216829	-0.0213727	0.0608277	12	1	0.0398838	0.0404019	0.362385	0.48375	1.01505	0.726188	0.295706	0.0152548	0.0242074	0.187169	0.273261	2.72093
185	185	3	12	1	171.5	126.75	117	145	1.08333	1.18276	0.0705812	0.164112	0.0935311	-0.00700153	12	1	0.0753091	0.064834	0.0889605	0.196873	2.41956	1.6252	-0.101654	YKR101W	185	126.75	156.5	117	130	1.08333	1.20385	0.0705812	0.164772	0.0941911	0.105281	12	1	0.0811093	0.0443647	0.102842	0.204771	2.27456	1.58586	0.573663	0.0491399	0.236005	0.0959014	0.200822	2.34706
186	186	4	12	1	60.5	55.25	142	141	0.389085	0.429078	-0.961521	-0.864565	0.096956	0.11673	12	1	0.0944835	0.102184	0.132466	0.253389	2.02143	1.37283	0.671183	YHR064C	186	55.25	43.5	142	132.5	0.389085	0.328302	-0.961521	-1.12758	-0.166062	-0.00426156	12	1	0.0569911	0.0593408	0.0100639	0.0516366	4.5988	2.96352	-0.11128	0.0562343	0.279952	0.0712652	0.152513	3.31011
187	187	5	12	1	171.25	185.25	135	147	1.37222	1.16497	0.311023	0.142626	-0.168397	0.0718593	12	1	0.0782021	0.0712047	0.0230445	0.0891411	3.77033	2.41753	0.390917	YGR256W	187	185.25	147.5	135	114	1.37222	1.29386	0.311023	0.241737	-0.0692861	-0.0834274	12	1	0.101184	0.0373959	0.264348	0.388575	1.33049	0.945268	-0.606283	-0.00578403	-0.107683	0.143696	0.238858	2.55041
188	188	6	12	1	247.25	221.25	128	180	1.72852	1.37361	0.527166	0.316711	-0.210455	-0.0985161	12	1	0.190992	0.0616331	0.114763	0.23233	2.16488	1.4596	-0.673261	YNR052C	188	221.25	220.75	128	138	1.72852	1.59964	0.527166	0.464615	-0.0625508	-0.0319245	12	1	0.114901	0.0199002	0.355897	0.477543	1.03311	0.739101	-0.284249	-0.0652203	-0.478755	0.23533	0.354936	1.599
189	189	7	12	1	170.75	108.75	121	128	0.89876	1.33398	-0.112589	0.278354	0.390944	0.236716	12	1	0.195167	0.14614	0.0278942	0.099916	3.57934	2.30342	1.42062	YLR216C	189	108.75	123.5	121	146	0.89876	0.84589	-0.112589	-0.171977	-0.0593875	-0.00193004	12	1	0.132123	0.0931437	0.434921	0.552311	0.832592	0.593644	-0.0967014	0.117393	0.66196	0.231407	0.326114	2.20596
190	190	8	12	1	161	181.5	113	123	1.60619	1.30894	0.457495	0.25956	-0.197935	-0.226279	12	1	0.0506481	0.0699869	0.00435998	0.0361438	5.43529	3.32025	-1.47127	YCL050C	190	181.5	228.25	113	148	1.60619	1.54223	0.457495	0.412045	-0.0454495	-0.0821919	12	1	0.0845697	0.0738142	0.361198	0.482475	1.01833	0.728826	-0.598558	-0.154235	-1.03492	0.182779	0.259309	3.22681
191	191	9	12	1	123.75	108	112	109	0.964286	1.13532	-0.0365165	0.123207	0.159723	-0.0656616	12	1	0.110631	0.0855477	0.0631412	0.161188	2.76238	1.82518	-0.468049	YDR319C	191	108	161.75	112	138	0.964286	1.1721	-0.0365165	0.133575	0.170091	-0.0592192	12	1	0.273007	0.0430865	0.301186	0.425083	1.20003	0.855471	-0.454915	-0.0624404	-0.461482	0.182163	0.293136	1.98121
192	192	10	12	1	120.5	145	128	123	1.13281	0.979675	0.120199	-0.0243301	-0.144529	-0.11961	12	1	0.190759	0.116555	0.226943	0.361186	1.48305	1.01836	-0.805016	YGL152C	192	145	142.25	128	125	1.13281	1.138	0.120199	0.0874047	-0.032794	-0.0502083	12	1	0.248212	0.140747	0.808707	0.863123	0.212319	0.147199	-0.398573	-0.0849093	-0.601794	0.517825	0.612154	0.847687
193	193	11	12	1	47	40.75	105	128	0.388095	0.367188	-0.970376	-1.01334	-0.0429647	-0.160788	12	1	0.0914442	0.0420906	0.416698	0.55106	0.875393	0.595912	-1.06222	YLL049W	193	40.75	47.5	105	128	0.388095	0.371094	-0.970376	-1.00204	-0.0316594	-0.0944712	12	1	0.137101	0.0854808	0.675627	0.754543	0.392114	0.281643	-0.675336	-0.12763	-0.868777	0.546163	0.652801	0.633754
194	194	12	12	1	147	139.25	121	128	1.15083	1.14844	0.119734	0.136473	0.016739	-0.0165137	12	1	0.180193	0.0334554	0.864462	0.914001	0.145647	0.0899239	-0.161068	YDR095C	194	139.25	146.75	121	128	1.15083	1.14648	0.119734	0.13051	0.0107764	-0.000551196	12	1	0.171292	0.122445	0.907829	0.936522	0.0966994	0.0655818	-0.0880799	-0.00853245	-0.124574	0.886146	0.925262	0.121173
195	195	13	12	1	176.25	164.25	114	133	1.44079	1.32519	0.342924	0.28039	-0.0625332	0.00800402	12	1	0.209621	0.0803204	0.592777	0.704646	0.522937	0.35006	-0.00792819	YDR133C	195	164.25	193.25	114	150	1.44079	1.28833	0.342924	0.24889	-0.0940336	0.106055	12	1	0.148402	0.0923713	0.294488	0.419808	1.22252	0.867958	0.578502	0.0570297	0.285287	0.443633	0.562227	0.872727
196	196	14	12	1	155.75	166	129	173	1.28682	0.900289	0.236583	-0.109497	-0.346079	-0.115572	12	1	0.166326	0.117867	0.0252402	0.0939388	3.67932	2.36511	-0.779795	YMR158C-B	196	166	167.5	129	151	1.28682	1.10927	0.236583	0.0623626	-0.17422	-0.10627	12	1	0.150927	0.148098	0.104158	0.206133	2.26185	1.57923	-0.749114	-0.110921	-0.764455	0.064699	0.150036	2.97058
197	197	15	12	1	143.25	141.5	122	158	1.15984	0.906646	0.142438	-0.108747	-0.251186	-0.116609	12	1	0.247805	0.192384	0.135698	0.257673	1.99732	1.35606	-0.786269	YJL045W	197	141.5	175.25	122	137	1.15984	1.2792	0.142438	0.232926	0.0904882	-0.00949662	12	1	0.154972	0.102892	0.327259	0.451657	1.117	0.794832	-0.144013	-0.0630527	-0.465141	0.231479	0.354665	1.55716
198	198	16	12	1	110.5	135.25	123	139.5	1.09959	0.792115	-0.00873387	-0.237687	-0.228953	-0.0810645	12	1	0.451237	0.33978	0.384936	0.521329	0.954677	0.651374	-0.564257	YLR447C	198	135.25	146.25	123	140.5	1.09959	1.04093	-0.00873387	0.0104327	0.0191665	0.159365	12	1	0.261297	0.183546	0.89267	0.925479	0.113538	0.0774437	0.911832	0.0391501	0.173788	0.638803	0.723404	0.534108
199	199	1	13	1	178	210.75	139	110	1.51619	1.61818	0.403105	0.47002	0.0669153	-0.00179679	13	1	0.0587169	0.0524406	0.107009	0.221995	2.23484	1.5051	-0.0691448	YDR150W	199	210.75	173	139	126	1.51619	1.37302	0.403105	0.300147	-0.102958	0.0568533	13	1	0.0692248	0.0517585	0.058851	0.1432	2.83275	1.94352	0.270855	0.0275282	0.100855	0.08293	0.182597	2.53379
200	200	2	13	1	173.5	199	136.5	126	1.45788	1.37698	0.367768	0.31081	-0.0569575	-0.111777	13	1	0.0558928	0.0706716	0.134292	0.255783	2.00774	1.36343	-0.756092	YBR084W	200	199	184.25	136.5	132	1.45788	1.39583	0.367768	0.321812	-0.0459552	-0.0635716	13	1	0.0981447	0.0981533	0.418111	0.537059	0.872009	0.621648	-0.48213	-0.0876745	-0.619111	0.276201	0.396421	1.43987
201	201	3	13	1	173.75	125	117	145	1.06838	1.19828	0.0651278	0.176696	0.111568	-0.0259217	13	1	0.0556337	0.0667852	0.0278111	0.099755	3.58232	2.30504	-0.219831	YJL132W	201	125	167.5	117	130	1.06838	1.28846	0.0651278	0.243139	0.178012	0.10176	13	1	0.13755	0.110282	0.0811916	0.174474	2.51094	1.74598	0.551643	0.037919	0.165906	0.0545014	0.137114	3.04663
202	202	4	13	1	57.75	54.25	142	141	0.382042	0.409574	-0.970053	-0.915686	0.0543667	0.0598423	13	1	0.104295	0.123829	0.373779	0.512569	0.984091	0.668321	0.315858	YDR085C	202	54.25	44.25	142	132.5	0.382042	0.333962	-0.970053	-1.10048	-0.130425	0.0476652	13	1	0.0494831	0.0486484	0.0133072	0.0605085	4.31945	2.80497	0.213404	0.0537537	0.264631	0.193543	0.286539	2.65177
203	203	5	13	1	162	196.25	135	147	1.4537	1.10204	0.366494	0.0939337	-0.27256	-0.0134554	13	1	0.0683045	0.101671	0.00410511	0.0350061	5.49552	3.35223	-0.141965	YER052C	203	196.25	156.25	135	114	1.4537	1.37061	0.366494	0.305389	-0.0611045	0.0214223	13	1	0.0667848	0.0711235	0.164687	0.278811	1.80371	1.27722	0.0493147	0.00398345	-0.0463253	0.0843962	0.156908	3.64962
204	204	6	13	1	203.25	177	128	180	1.38281	1.12917	0.310447	0.119845	-0.190601	-0.000871661	13	1	0.253796	0.135944	0.230104	0.364461	1.46923	1.00934	-0.0633663	YDR004W	204	177	206.5	128	138	1.38281	1.49638	0.310447	0.396484	0.0860378	0.167493	13	1	0.0786408	0.0531352	0.116459	0.221276	2.15021	1.50834	0.962656	0.0833106	0.449645	0.173281	0.292868	1.80972
205	205	7	13	1	191.25	140.25	121	128	1.15909	1.49414	0.145594	0.383753	0.238159	0.0603805	13	1	0.178975	0.105015	0.0762497	0.180601	2.57374	1.71147	0.319219	YNL092W	205	140.25	192.5	121	146	1.15909	1.31849	0.145594	0.263757	0.118162	0.0991527	13	1	0.14802	0.0786699	0.208641	0.329283	1.56714	1.11084	0.535342	0.0797666	0.427281	0.142445	0.254942	2.07044
206	206	8	13	1	169.5	178.25	113	123	1.57743	1.37805	0.436563	0.304834	-0.131729	-0.210669	13	1	0.0258237	0.049485	0.00200712	0.0251253	6.21105	3.68388	-1.37377	YOR315W	206	178.25	231.75	113	148	1.57743	1.56588	0.436563	0.435346	-0.00121681	-0.0762323	13	1	0.100197	0.130932	0.982148	0.988171	0.0180134	0.0118991	-0.561294	-0.143451	-0.967534	0.492078	0.506648	3.11453
207	207	9	13	1	138.75	115.75	112	109	1.03348	1.27294	0.0277809	0.228469	0.200688	-0.0199084	13	1	0.244403	0.142156	0.199074	0.330853	1.61408	1.10608	-0.182271	YGR017W	207	115.75	175.75	112	138	1.03348	1.27355	0.0277809	0.219298	0.191517	0.0051586	13	1	0.358819	0.110664	0.364027	0.485214	1.01053	0.723166	-0.052378	-0.00737489	-0.117325	0.281551	0.408033	1.3123
208	208	10	13	1	142.25	158.75	128	123	1.24023	1.1565	0.209973	0.143909	-0.0660641	-0.071656	13	1	0.133823	0.0517996	0.396274	0.53177	0.92565	0.631544	-0.505491	YLR022C	208	158.75	156	128	125	1.24023	1.248	0.209973	0.192026	-0.0179473	-0.0408649	13	1	0.168172	0.074995	0.844666	0.890714	0.168814	0.115731	-0.340151	-0.0562605	-0.422821	0.62047	0.711242	0.547232
209	209	11	13	1	182.5	128	105	128	1.21905	1.42578	0.177543	0.347121	0.169578	0.063158	13	1	0.10063	0.029406	0.0434003	0.127682	3.13729	2.05821	0.336567	YJR102C	209	128	169.75	105	128	1.21905	1.32617	0.177543	0.26966	0.0921172	0.10633	13	1	0.0518687	0.0517323	0.038038	0.109125	3.26917	2.21526	0.580218	0.0847438	0.458393	0.0407192	0.118403	3.20323
210	210	12	13	1	180.75	152.25	121	128	1.25826	1.41211	0.21743	0.343978	0.126548	0.0840205	13	1	0.129611	0.0664929	0.145882	0.270039	1.92496	1.30919	0.466876	YFR003C	210	152.25	187.5	121	128	1.25826	1.46484	0.21743	0.371301	0.153871	0.117824	13	1	0.054144	0.112688	0.0107936	0.053472	4.52881	2.9286	0.652086	0.100922	0.559481	0.0783376	0.161756	3.22688
211	211	13	13	1	161	166.5	114	133	1.46053	1.21053	0.362836	0.190351	-0.172485	-0.132844	13	1	0.213798	0.0847918	0.205032	0.336803	1.58459	1.08826	-0.887673	YPR177C	211	166.5	174.5	114	150	1.46053	1.16333	0.362836	0.145351	-0.217485	-0.0303041	13	1	0.104885	0.0622006	0.0254713	0.0871504	3.6702	2.44012	-0.274117	-0.0815739	-0.580895	0.115251	0.211977	2.6274
212	212	14	13	1	204	169.25	129	173	1.31202	1.17919	0.259114	0.163988	-0.0951261	0.0543374	13	1	0.152585	0.128923	0.300929	0.438623	1.20088	0.824114	0.281473	YLR465C	212	169.25	167.25	129	151	1.31202	1.10762	0.259114	0.0819079	-0.177207	-0.116266	13	1	0.142506	0.149479	0.0887181	0.184877	2.42229	1.68806	-0.811614	-0.0309644	-0.265071	0.194824	0.31175	1.81159
213	213	15	13	1	125.25	136.5	122	158	1.11885	0.792722	0.11208	-0.263336	-0.375416	-0.29192	13	1	0.301	0.240263	0.0881365	0.195486	2.42887	1.63227	-1.88128	YMR231W	213	136.5	173	122	137	1.11885	1.26277	0.11208	0.217968	0.105888	-0.0252342	13	1	0.199453	0.10974	0.366235	0.487345	1.00448	0.718782	-0.242416	-0.158577	-1.06185	0.227186	0.341415	1.71667
214	214	16	13	1	168.75	167	123	139.5	1.35772	1.20968	0.246536	0.186296	-0.0602393	0.0497618	13	1	0.309846	0.192584	0.723354	0.811333	0.323856	0.209076	0.252894	YNL283C	214	167	180	123	140.5	1.35772	1.28114	0.246536	0.22945	-0.017086	0.107171	13	1	0.184448	0.0985385	0.864838	0.905829	0.145213	0.0989046	0.585477	0.0784663	0.419185	0.794096	0.858581	0.234534
215	215	17	13	1	94.5	131.5	125.5	145.5	1.04781	0.649485	0.0462766	-0.432768	-0.479044	-0.183553	13	1	0.0559159	0.0899486	0.000433071	0.0144672	7.74461	4.23587	-1.20441	YPR113W	215	132	227	126	182	1.04762	1.24725	0.0459977	0.208626	0.162628	0.250001	13	1	0.167312	0.124801	0.147132	0.257213	1.91642	1.35785	1.47856	0.0332241	0.137075	0.0737826	0.13584	4.83052
216	216	1	14	1	176.25	235.75	139	110	1.69604	1.60227	0.517016	0.459722	-0.0572937	-0.139799	14	1	0.0403185	0.0343526	0.0655355	0.165062	2.72516	1.80144	-0.931118	YPR122W	216	235.75	188	139	126	1.69604	1.49206	0.517016	0.390489	-0.126526	0.0234168	14	1	0.0501833	0.0578752	0.0150387	0.065212	4.19713	2.73011	0.0617855	-0.0581912	-0.434666	0.0402871	0.115137	3.46115
217	217	2	14	1	148.25	157	136.5	126	1.15018	1.17659	0.134891	0.154526	0.0196352	0.0469921	14	1	0.10584	0.112267	0.735263	0.819676	0.307527	0.198846	0.235594	YOR133W	217	157	162	136.5	132	1.15018	1.22727	0.134891	0.198211	0.0633199	0.151963	14	1	0.0358564	0.0348454	0.0385878	0.110234	3.25482	2.20515	0.86555	0.0994775	0.550572	0.386925	0.464955	1.78117
218	218	3	14	1	177.75	132	117	145	1.12821	1.22586	0.111963	0.200981	0.089018	-0.0156204	14	1	0.120827	0.09099	0.237046	0.371132	1.4395	0.991199	-0.155488	YNL027W	218	132	153	117	130	1.12821	1.17692	0.111963	0.139665	0.0277021	-0.0523861	14	1	0.188168	0.154126	0.78762	0.846683	0.238739	0.166428	-0.41219	-0.0340032	-0.283839	0.512333	0.608908	0.83912
219	219	4	14	1	58.5	54.75	142	141	0.385563	0.414894	-0.959635	-0.899552	0.0600831	0.0289675	14	1	0.101041	0.121771	0.319882	0.457477	1.1398	0.782029	0.123011	YLR259C	219	54.75	45.5	142	132.5	0.385563	0.343396	-0.959635	-1.07639	-0.116752	0.046726	14	1	0.0299297	0.0399617	0.00438321	0.0330011	5.42997	3.41121	0.207532	0.0378467	0.165271	0.162132	0.245239	3.28489
220	220	5	14	1	160.25	182.5	135	147	1.35185	1.09014	0.297132	0.0770902	-0.220042	0.0741151	14	1	0.139808	0.138854	0.0513538	0.140638	2.96902	1.96157	0.405006	YNL124W	220	182.5	157.75	135	114	1.35185	1.38377	0.297132	0.314289	0.0171567	0.0136947	14	1	0.0702504	0.0319518	0.658711	0.741095	0.41747	0.299626	0.000995874	0.0439049	0.203001	0.355033	0.440866	1.69324
221	221	6	14	1	223.5	183.25	128	180	1.43164	1.24167	0.343944	0.215505	-0.128439	0.0417183	14	1	0.212881	0.0870451	0.314031	0.451805	1.15826	0.794504	0.202654	YOL124C	221	183.25	213.5	128	138	1.43164	1.5471	0.343944	0.430502	0.0865583	0.0683817	14	1	0.0755943	0.0234936	0.105949	0.207836	2.2448	1.57101	0.342939	0.05505	0.272796	0.20999	0.32982	1.70153
222	222	7	14	1	197.25	143.5	121	128	1.18595	1.54102	0.162523	0.415606	0.253083	0.0252354	14	1	0.0852749	0.0520769	0.00955805	0.0557911	4.65037	2.88614	0.0997002	YNL005C	222	143.5	194	121	146	1.18595	1.32877	0.162523	0.262622	0.100099	0.0652798	14	1	0.118121	0.0798245	0.188675	0.305109	1.66773	1.18708	0.323544	0.0452576	0.211622	0.0991163	0.18045	3.15905
223	223	8	14	1	145.25	147.5	113	123	1.30531	1.18089	0.255667	0.154377	-0.101291	-0.121196	14	1	0.0455354	0.048184	0.0211287	0.0851884	3.85712	2.46289	-0.814923	YDR347W	223	147.5	187	113	148	1.30531	1.26351	0.255667	0.217229	-0.0384389	-0.061066	14	1	0.0908298	0.0960258	0.459505	0.574059	0.777605	0.555023	-0.466463	-0.0911312	-0.640693	0.240317	0.329624	2.31736
224	224	9	14	1	149	134.5	112	109	1.20089	1.36697	0.177836	0.300012	0.122176	-0.119823	14	1	0.120981	0.0986201	0.136689	0.258742	1.99005	1.35192	-0.806347	YDR429C	224	134.5	176.5	112	138	1.20089	1.27899	0.177836	0.22921	0.0513743	-0.154688	14	1	0.160693	0.1417	0.568034	0.666125	0.565575	0.406278	-1.05186	-0.137256	-0.929102	0.352361	0.462434	1.27781
225	225	10	14	1	158	166.25	128	123	1.29883	1.28455	0.257309	0.245494	-0.0118145	-0.0284643	14	1	0.0934768	0.0963067	0.81677	0.882298	0.202398	0.125225	-0.235712	YGL166W	225	166.25	157.75	128	125	1.29883	1.262	0.257309	0.218933	-0.0383758	-0.125997	14	1	0.105005	0.0826764	0.517735	0.623443	0.658291	0.472498	-0.872459	-0.0772306	-0.554085	0.667252	0.75287	0.430345
226	226	11	14	1	150.75	116.75	105	128	1.1119	1.17773	0.100112	0.156536	0.0564238	-0.087116	14	1	0.0482598	0.105419	0.101375	0.213577	2.28893	1.54376	-0.602055	YLR021W	226	116.75	176.25	105	128	1.1119	1.37695	0.100112	0.315695	0.215583	0.109523	14	1	0.0336097	0.0861257	0.00102214	0.0175398	6.88586	4.04329	0.600188	0.0112037	-0.000933612	0.0511987	0.115558	4.58739
227	227	12	14	1	176.25	169.5	121	128	1.40083	1.37695	0.325949	0.316341	-0.00960826	0.000665827	14	1	0.159439	0.109758	0.911686	0.94234	0.0924601	0.0593895	-0.0537631	YDR134C	227	169.5	200.5	121	128	1.40083	1.56641	0.325949	0.441525	0.115576	0.0782903	14	1	0.0510722	0.0541744	0.0201754	0.0763763	3.90329	2.57208	0.404895	0.0394781	0.175566	0.46593	0.509358	1.99788
228	228	13	14	1	40	35.25	114	133	0.309211	0.300752	-1.18557	-1.24118	-0.0556121	0.0223284	14	1	0.15982	0.291563	0.536539	0.657775	0.622616	0.418893	0.0815429	YDR521W	228	35.25	38.75	114	150	0.309211	0.258333	-1.18557	-1.36492	-0.179351	0.023583	14	1	0.0638864	0.0785698	0.0111685	0.0547448	4.49466	2.90507	0.0628249	0.0229557	0.0721839	0.273854	0.35626	2.55864
229	229	14	14	1	140	134.25	129	173	1.0407	0.809249	0.0142408	-0.214946	-0.229186	-0.104037	14	1	0.293344	0.268812	0.216088	0.349713	1.53207	1.05064	-0.707742	YDL159W-A	229	134.25	151.75	129	151	1.0407	1.00497	0.0142408	-0.00571507	-0.0199558	-0.0112387	14	1	0.148292	0.148315	0.805269	0.861164	0.216579	0.14947	-0.154906	-0.0576377	-0.431324	0.510679	0.605438	0.874324
230	230	15	14	1	47.25	34.75	122	158	0.284836	0.299051	-1.26663	-1.21758	0.0490502	0.0567342	14	1	0.0797248	0.110276	0.306198	0.44399	1.18352	0.811954	0.296444	YBR021W	230	34.75	48.75	122	137	0.284836	0.355839	-1.26663	-1.04457	0.222052	0.0452286	14	1	0.0828222	0.0910251	0.0126937	0.0587038	4.36665	2.83525	0.198169	0.0509814	0.247307	0.159446	0.251347	2.77509
231	231	16	14	1	261.25	249.5	123	139.5	2.02846	1.87276	0.693821	0.62504	-0.0687808	0.0776122	14	1	0.11537	0.0383584	0.318839	0.456721	1.14307	0.783682	0.426849	YBR054W	231	249.5	251.5	123	140.5	2.02846	1.79004	0.693821	0.577044	-0.116777	0.0335719	14	1	0.0754623	0.0432039	0.0535051	0.134786	2.92798	2.00407	0.125283	0.055592	0.276066	0.186172	0.295754	2.03552
232	232	1	15	1	166	203	139	110	1.46043	1.50909	0.373307	0.407122	0.0338154	-0.0258837	15	1	0.0799765	0.0896611	0.45987	0.592778	0.776812	0.522936	-0.219593	YGL195W	232	203	176	139	126	1.46043	1.39683	0.373307	0.315975	-0.0573319	0.142495	15	1	0.126493	0.115244	0.431506	0.549318	0.840474	0.599078	0.80635	0.0583057	0.293378	0.445688	0.571048	0.808643
233	233	2	15	1	246.25	254	136.5	126	1.86081	1.95437	0.615403	0.668774	0.05337	0.104979	15	1	0.0835002	0.0661699	0.291067	0.428418	1.2342	0.847656	0.597787	YAR019C	233	254	224	136.5	132	1.86081	1.69697	0.615403	0.524514	-0.0908899	-0.00249884	15	1	0.03811	0.0424465	0.0175054	0.0703147	4.04525	2.65477	-0.100258	0.0512402	0.248764	0.154286	0.249366	2.63973
234	234	3	15	1	186.5	139	117	145	1.18803	1.28621	0.171662	0.251136	0.0794737	-0.0111927	15	1	0.0258959	0.0171128	0.00869738	0.0533131	4.74473	2.93157	-0.127833	YKL187C	234	139	167.5	117	130	1.18803	1.28846	0.171662	0.245711	0.0740486	-0.0146269	15	1	0.105799	0.0674658	0.256061	0.381248	1.36234	0.964305	-0.176092	-0.0129098	-0.151962	0.132379	0.217281	3.05354
235	235	4	15	1	59.75	54.75	142	141	0.385563	0.423759	-0.964815	-0.872509	0.0923058	0.163126	15	1	0.0577519	0.0768122	0.0494592	0.137279	3.00661	1.98574	0.960974	YGR013W	235	54.75	46.5	142	132.5	0.385563	0.350943	-0.964815	-1.05007	-0.0852566	0.1414	15	1	0.0890662	0.0858682	0.151461	0.261989	1.88743	1.33945	0.799505	0.152263	0.88024	0.10046	0.199634	2.44702
236	236	5	15	1	155.25	166.5	135	147	1.23333	1.05612	0.207374	0.0356925	-0.171682	0.163706	15	1	0.173829	0.159454	0.142709	0.265964	1.94694	1.32439	0.964597	YGL056C	236	166.5	163.75	135	114	1.23333	1.4364	0.207374	0.355892	0.148518	0.0933148	15	1	0.0998446	0.0447148	0.0588332	0.1432	2.83305	1.94352	0.498839	0.12851	0.731718	0.100771	0.204582	2.39
237	237	6	15	1	215.75	200.5	128	180	1.56641	1.19861	0.436024	0.179815	-0.256209	-0.0557395	15	1	0.202479	0.0724311	0.0853702	0.192199	2.46076	1.64923	-0.406075	YER003C	237	200.5	225.75	128	138	1.56641	1.63587	0.436024	0.482914	0.0468893	0.00457836	15	1	0.0661279	0.0996736	0.251179	0.376044	1.38159	0.978049	-0.0560061	-0.0255805	-0.23104	0.168274	0.284121	1.92117
238	238	7	15	1	229.75	197.5	121	128	1.63223	1.79492	0.474298	0.577529	0.103231	-0.139728	15	1	0.0711683	0.143553	0.0624498	0.159998	2.77339	1.83259	-0.930675	YPL171C	238	197.5	242.5	121	146	1.63223	1.66096	0.474298	0.496615	0.0223167	-0.0639105	15	1	0.0427296	0.112193	0.372986	0.493987	0.986214	0.705247	-0.484249	-0.101819	-0.707462	0.217718	0.326992	1.8798
239	239	8	15	1	178.5	180.25	113	123	1.59513	1.45122	0.458201	0.364906	-0.0932956	-0.0924286	15	1	0.0675425	0.0801173	0.0700015	0.170918	2.65924	1.76657	-0.635237	YBL033C	239	180.25	225.25	113	148	1.59513	1.52196	0.458201	0.402037	-0.0561648	-0.0931608	15	1	0.118201	0.10711	0.412056	0.530735	0.886596	0.633493	-0.667143	-0.0927947	-0.65119	0.241029	0.350827	1.77292
240	240	9	15	1	134	144	112	109	1.28571	1.22936	0.245835	0.206238	-0.0395972	-0.251822	15	1	0.113768	0.283413	0.536447	0.657775	0.622787	0.418893	-1.63082	YIL124W	240	144	194.5	112	138	1.28571	1.40942	0.245835	0.33071	0.0848747	-0.0945677	15	1	0.102711	0.204202	0.196963	0.315161	1.62474	1.15467	-0.67594	-0.173195	-1.15338	0.366705	0.486468	1.12376
241	241	10	15	1	153.5	157	128	123	1.22656	1.24797	0.201614	0.216587	0.0149732	-0.0229929	15	1	0.166152	0.122086	0.868455	0.916686	0.141039	0.0869899	-0.201537	YLR052W	241	157	165.75	128	125	1.22656	1.326	0.201614	0.275321	0.0737074	0.0165993	15	1	0.0573339	0.0612431	0.0824098	0.175759	2.49605	1.73864	0.0191578	-0.00319678	-0.0911897	0.475433	0.546223	1.31854
242	242	11	15	1	177.75	137.25	105	128	1.30714	1.38867	0.25981	0.322332	0.062521	-0.046036	15	1	0.0403575	0.0630487	0.053364	0.144542	2.93062	1.93419	-0.345466	YKL001C	242	137.25	187.75	105	128	1.30714	1.4668	0.25981	0.37954	0.11973	0.102754	15	1	0.0522106	0.0595379	0.0194673	0.0745908	3.93902	2.59574	0.55786	0.028359	0.106197	0.0364157	0.109566	3.43482
243	243	12	15	1	103.25	129.5	121	128	1.07025	0.806641	0.0479509	-0.221616	-0.269567	-0.231964	15	1	0.126714	0.0658814	0.0238011	0.0910281	3.73803	2.39659	-1.50679	YGL031C	243	129.5	127.5	121	128	1.07025	0.996094	0.0479509	-0.0197436	-0.0676945	-0.148639	15	1	0.0288742	0.0683245	0.0183378	0.071898	3.99879	2.63251	-1.01404	-0.190302	-1.26041	0.0210694	0.081463	3.86841
244	244	13	15	1	164	141.5	114	133	1.24123	1.23308	0.202491	0.207879	0.00538799	0.0246399	15	1	0.248332	0.12791	0.968115	0.980222	0.0324049	0.0199763	0.095981	YBL044W	244	141.5	182	114	150	1.24123	1.21333	0.202491	0.186699	-0.0157919	0.187567	15	1	0.124442	0.113531	0.816048	0.867926	0.203282	0.141649	1.08817	0.106104	0.592077	0.892081	0.924074	0.117843
245	245	14	15	1	213.75	164.25	129	173	1.27326	1.23555	0.22845	0.204226	-0.0242246	0.0237886	15	1	0.137387	0.114329	0.747673	0.830233	0.290789	0.186049	0.0906636	YML084W	245	164.25	197	129	151	1.27326	1.30464	0.22845	0.260347	0.0318968	-0.059359	15	1	0.125517	0.115309	0.646295	0.731794	0.436499	0.312256	-0.455789	-0.0177852	-0.182563	0.696984	0.781014	0.363644
246	246	15	15	1	160.75	132.25	122	158	1.08402	1.01741	0.074392	-0.0105322	-0.0849242	-0.113291	15	1	0.367752	0.305511	0.675617	0.773374	0.392129	0.256993	-0.765547	YBL106C	246	132.25	203	122	137	1.08402	1.48175	0.074392	0.377924	0.303532	0.145943	15	1	0.139368	0.0919523	0.0223578	0.0806163	3.80058	2.51805	0.82791	0.016326	0.0311817	0.348987	0.426995	2.09636
247	247	16	15	1	186	168.5	123	139.5	1.36992	1.33333	0.277084	0.286232	0.00914821	0.0778715	15	1	0.29046	0.188748	0.953736	0.971412	0.0473687	0.0290049	0.428469	YAL058W	247	168.5	185.75	123	140.5	1.36992	1.32206	0.277084	0.264208	-0.0128753	0.151019	15	1	0.136168	0.0773349	0.862078	0.904105	0.148409	0.10081	0.85965	0.114445	0.64406	0.907907	0.937758	0.097889
248	248	17	15	1	108.75	106	125.5	145.5	0.844622	0.747423	-0.194078	-0.507792	-0.313714	-0.0486832	15	1	0.539612	0.498834	0.329021	0.466693	1.11163	0.762084	-0.362001	YJL024C	248	107.75	251	126	182	0.855159	1.37912	-0.183927	0.309282	0.493209	0.584013	15	1	0.153577	0.146448	0.00764907	0.0444402	4.87317	3.11361	3.56704	0.267665	1.60252	0.168335	0.255567	2.9924
249	249	1	16	1	166	92	139	110	0.661871	1.50909	-0.458857	0.375232	0.834089	0.733185	16	1	0.149843	0.194433	0.00155303	0.0222425	6.46755	3.80575	4.52161	YPR010C	249	92	179.25	139	126	0.661871	1.42262	-0.458857	0.34029	0.799147	0.912785	16	1	0.180156	0.234519	0.00301946	0.0284861	5.80268	3.55834	5.62277	0.822985	5.07219	0.00228624	0.0253643	6.13511
250	250	2	16	1	191.5	225	136.5	126	1.64835	1.51984	0.47353	0.40653	-0.0670003	-0.069027	16	1	0.0873199	0.148982	0.222442	0.356296	1.50309	1.03199	-0.489069	YCL054W	250	225	205.75	136.5	132	1.64835	1.55871	0.47353	0.435215	-0.038315	-0.0389657	16	1	0.145996	0.167671	0.635986	0.722833	0.452579	0.324578	-0.328275	-0.0539963	-0.408672	0.429214	0.539564	0.977833
251	251	3	16	1	141.25	126.75	117	145	1.08333	0.974138	0.0731394	-0.0365619	-0.109701	-0.284403	16	1	0.25994	0.287471	0.460628	0.593296	0.775164	0.522061	-1.83433	YMR061W	251	126.75	156	117	130	1.08333	1.2	0.0731394	0.174874	0.101734	-0.0553227	16	1	0.0483825	0.0497243	0.0245482	0.0850659	3.70712	2.46433	-0.430552	-0.169863	-1.13244	0.242588	0.339181	2.24114
252	252	4	16	1	71.5	71.75	142	141	0.505282	0.507092	-0.69603	-0.688111	0.00791897	0.082268	16	1	0.0492519	0.0362875	0.768881	0.848205	0.262819	0.164633	0.45593	YOR090C	252	71.75	52	142	132.5	0.505282	0.392453	-0.69603	-0.942233	-0.246203	-0.0721347	16	1	0.105978	0.100452	0.0187965	0.073236	3.97408	2.61407	-0.535673	0.00506663	-0.0398714	0.393839	0.46072	2.11845
253	253	5	16	1	217.25	172.25	135	147	1.27593	1.47789	0.240339	0.335129	0.0947907	0.203812	16	1	0.439352	0.357886	0.695233	0.789738	0.363508	0.236054	1.21511	YOL112W	253	172.25	196.75	135	114	1.27593	1.72588	0.240339	0.535015	0.294676	0.141549	16	1	0.193314	0.119921	0.0554856	0.137899	2.89163	1.98124	0.800434	0.172681	1.00777	0.375359	0.463818	1.62757
254	254	6	16	1	197.75	177.5	128	180	1.38672	1.09861	0.283021	0.0550019	-0.228019	-0.0765896	16	1	0.245779	0.198367	0.160548	0.286532	1.82916	1.24991	-0.536306	YDL029W	254	177.5	146.25	128	138	1.38672	1.05978	0.283021	0.0490474	-0.233974	-0.332908	16	1	0.204343	0.157124	0.105956	0.207836	2.24473	1.57101	-2.16622	-0.204749	-1.35126	0.133252	0.247184	2.03695
255	255	7	16	1	240.25	191	121	128	1.57851	1.87695	0.446259	0.62705	0.180791	-0.266171	16	1	0.104008	0.205208	0.0401579	0.122119	3.21494	2.10276	-1.72045	YOR242C	255	191	269.25	121	146	1.57851	1.84418	0.446259	0.59333	0.147071	-0.106425	16	1	0.103323	0.0844401	0.0652796	0.152189	2.72908	1.88263	-0.750079	-0.186298	-1.23526	0.0527188	0.137154	2.97201
256	256	8	16	1	214.75	250.5	113	123	2.21681	1.74593	0.780237	0.54172	-0.238517	-0.221174	16	1	0.0318455	0.0158011	0.00064572	0.0156024	7.34514	4.16033	-1.43939	YDR460W	256	250.5	271.75	113	148	2.21681	1.83615	0.780237	0.59882	-0.181417	-0.176404	16	1	0.0590434	0.0931051	0.00866837	0.0474408	4.74807	3.04827	-1.18764	-0.198789	-1.31352	0.00465704	0.0315216	6.04661
257	257	9	16	1	167.5	165.5	112	109	1.47768	1.5367	0.374876	0.398771	0.0238949	-0.27848	16	1	0.181138	0.214199	0.808995	0.876634	0.211962	0.131665	-1.79733	YER116C	257	165.5	222.75	112	138	1.47768	1.61413	0.374876	0.469454	0.0945779	-0.226738	16	1	0.0950133	0.324263	0.14057	0.249591	1.96205	1.38793	-1.50237	-0.252609	-1.64985	0.474783	0.563113	1.08701
258	258	10	16	1	232	221.25	128	123	1.72852	1.88618	0.528857	0.604101	0.0752447	0.152073	16	1	0.112987	0.182253	0.275037	0.411763	1.29085	0.887308	0.891935	YJR123W	258	221.25	210	128	125	1.72852	1.68	0.528857	0.499028	-0.0298283	-0.0537336	16	1	0.045904	0.0983513	0.284589	0.410297	1.25671	0.890873	-0.420615	0.0491695	0.23566	0.279813	0.41103	1.27378
259	259	11	16	1	294.5	239.25	105	128	2.27857	2.30078	0.805701	0.82194	0.0162391	0.00371038	16	1	0.0564338	0.0760611	0.605277	0.716403	0.502069	0.333512	-0.0347466	YMR009W	259	239.25	266	105	128	2.27857	2.07812	0.805701	0.729201	-0.0765003	-0.0830083	16	1	0.145921	0.0948631	0.371424	0.492337	0.99041	0.708592	-0.603662	-0.0396489	-0.319204	0.488351	0.60437	0.74624
260	260	12	16	1	252.25	207.5	121	128	1.71488	1.9707	0.531472	0.661533	0.130061	0.0968973	16	1	0.0994433	0.170794	0.079289	0.184298	2.53466	1.6912	0.547305	YGR265W	260	207.5	235	121	128	1.71488	1.83594	0.531472	0.600563	0.0690907	-0.020382	16	1	0.0592047	0.0795516	0.10178	0.203134	2.28494	1.59389	-0.212076	0.0382576	0.167615	0.0905344	0.193716	2.4098
261	261	13	16	1	71.75	41	114	133	0.359649	0.539474	-1.03429	-0.660811	0.373478	0.361431	16	1	0.168916	0.267193	0.0214739	0.085923	3.84092	2.4543	2.1996	YGL132W	261	41	39.5	114	150	0.359649	0.263333	-1.03429	-1.34109	-0.306801	-0.0884979	16	1	0.0683988	0.0845224	0.00292322	0.0279071	5.83507	3.57887	-0.637987	0.136467	0.780808	0.0121985	0.0569151	4.83799
262	262	14	16	1	323	244.5	129	173	1.89535	1.86705	0.599783	0.590799	-0.00898364	0.196696	16	1	0.0554679	0.0794666	0.767266	0.847023	0.264921	0.166028	1.17065	YBL108C-A	262	244.5	235.25	129	151	1.89535	1.55795	0.599783	0.426843	-0.172939	-0.100902	16	1	0.127261	0.0518242	0.0726793	0.162643	2.6217	1.8162	-0.715549	0.0478967	0.227552	0.419973	0.504833	1.44331
263	263	15	16	1	209	153.25	122	158	1.25615	1.32278	0.180752	0.235254	0.0545027	0.131822	16	1	0.0797023	0.10288	0.264865	0.40095	1.32853	0.913918	0.765449	YDR456W	263	153.25	218	122	137	1.25615	1.59124	0.180752	0.439533	0.258781	0.0876291	16	1	0.121127	0.123176	0.0235327	0.0830707	3.74936	2.48806	0.463288	0.109726	0.614368	0.144199	0.24201	2.53895
264	264	16	16	1	247	218.75	123	139.5	1.77846	1.77061	0.542272	0.556052	0.0137802	0.143559	16	1	0.151173	0.0773993	0.866963	0.915421	0.142759	0.088371	0.83876	YBR128C	264	218.75	246.75	123	140.5	1.77846	1.75623	0.542272	0.552301	0.0100292	0.14886	16	1	0.138181	0.0901096	0.893788	0.926484	0.112287	0.076359	0.846146	0.146209	0.842453	0.880375	0.920952	0.127523
265	265	1	1	2	72.75	57.5	139	110	0.413669	0.661364	-0.894656	-0.437938	0.456718	0.123851	1	2	0.169966	0.199908	0.0126146	0.0648492	4.3729	2.73569	0.715662	YLL021W	265	57.5	42.5	139	126	0.413669	0.337302	-0.894656	-1.09887	-0.204216	-0.41464	1	2	0.169879	0.185774	0.0955085	0.194068	2.34854	1.63955	-2.67727	-0.145394	-0.980803	0.0540616	0.129458	3.36072
266	266	2	1	2	226.5	199.75	136.5	126	1.46337	1.79762	0.367117	0.560314	0.193197	0.0503926	1	2	0.104926	0.0641225	0.0346956	0.112547	3.36114	2.18438	0.256834	YDR006C	266	199.75	184.5	136.5	132	1.46337	1.39773	0.367117	0.328195	-0.0389223	-0.265098	1	2	0.224303	0.282317	0.751472	0.818856	0.285721	0.199846	-1.74222	-0.107353	-0.742694	0.393084	0.465702	1.82343
267	267	3	1	2	52.75	54.75	117	145	0.467949	0.363793	-0.771735	-1.03291	-0.261174	-0.263077	1	2	0.109252	0.0860876	0.0173935	0.0766117	4.05166	2.56901	-1.70112	YLR440C	267	54.75	34.75	117	130	0.467949	0.267308	-0.771735	-1.3271	-0.555366	-0.564906	1	2	0.157932	0.174404	0.00590623	0.0390865	5.13175	3.24198	-3.61684	-0.413992	-2.65898	0.0116499	0.0578491	4.5917
268	268	4	1	2	201	223	142	141	1.57042	1.42553	0.446734	0.346722	-0.100012	-0.0132426	1	2	0.04559	0.0745143	0.0219303	0.0865823	3.81989	2.44666	-0.140636	YMR120C	268	223	182.5	142	132.5	1.57042	1.37736	0.446734	0.313329	-0.133404	-0.185629	1	2	0.0910916	0.0777831	0.0610493	0.14604	2.79607	1.92387	-1.24532	-0.0994357	-0.692978	0.0414898	0.116311	3.30798
269	269	5	1	2	164	201.5	135	147	1.49259	1.11565	0.396632	0.0664396	-0.330192	0.114607	1	2	0.245942	0.162413	0.0747233	0.178214	2.59396	1.72477	0.65792	YER078C	269	201.5	177.5	135	114	1.49259	1.55702	0.396632	0.438977	0.0423452	-0.0394804	1	2	0.0438889	0.0688452	0.149217	0.259332	1.90235	1.34965	-0.331494	0.0375631	0.163213	0.11197	0.218773	2.24816
270	270	6	1	2	220.75	154	128	180	1.20312	1.22639	0.178953	0.202117	0.0231637	0.104249	1	2	0.114077	0.146918	0.711894	0.801964	0.339826	0.220692	0.593222	YDR515W	270	154	213.25	128	138	1.20312	1.54529	0.178953	0.417594	0.238641	0.0880227	1	2	0.13393	0.112326	0.0377213	0.108366	3.27753	2.22224	0.465749	0.0961356	0.529486	0.374808	0.455165	1.80868
271	271	7	1	2	33.5	36.75	121	128	0.303719	0.261719	-1.19569	-1.35757	-0.161885	-0.346055	1	2	0.308819	0.160332	0.371465	0.510181	0.990301	0.67299	-2.21941	YML107C	271	36.75	31.25	121	146	0.303719	0.214041	-1.19569	-1.56448	-0.368788	-0.477087	1	2	0.169348	0.268773	0.0223639	0.0806163	3.80031	2.51805	-3.06773	-0.411571	-2.64357	0.196914	0.295399	2.3953
272	272	8	1	2	148.25	127	113	123	1.12389	1.20528	0.104322	0.180495	0.0761729	0.171579	1	2	0.289934	0.237714	0.635633	0.739693	0.453134	0.30152	1.01378	YDL230W	272	127	212	113	148	1.12389	1.43243	0.104322	0.337631	0.23331	0.274751	1	2	0.370135	0.273051	0.296557	0.421124	1.21552	0.864827	1.63331	0.223165	1.32354	0.466095	0.580409	0.834325
273	273	9	1	2	147.25	105	112	109	0.9375	1.35092	-0.0747128	0.295242	0.369955	0.125751	1	2	0.221014	0.122345	0.0441312	0.128745	3.12059	2.04992	0.727531	YJR155W	273	105	191.5	112	138	0.9375	1.38768	-0.0747128	0.320325	0.395038	0.212103	1	2	0.276747	0.172417	0.0648491	0.151582	2.73569	1.88663	1.24159	0.168927	0.98456	0.0544901	0.140163	2.92814
274	274	10	1	2	151.75	159	128	123	1.24219	1.23374	0.19508	0.205028	0.00994814	-0.010367	1	2	0.179515	0.177737	0.918747	0.947629	0.0847441	0.0537919	-0.122675	YKL096W	274	159	189.5	128	125	1.24219	1.516	0.19508	0.401129	0.206049	0.0315507	1	2	0.126515	0.154353	0.0472278	0.124542	3.05277	2.08311	0.112645	0.0105918	-0.00501511	0.482988	0.536086	1.56876
275	275	11	1	2	225	166	105	128	1.58095	1.75781	0.443768	0.554697	0.11093	-0.114557	1	2	0.0481866	0.0407742	0.0192652	0.0808876	3.94946	2.51469	-0.773452	YKL202W	275	166	206	105	128	1.58095	1.60938	0.443768	0.470819	0.0270511	-0.263032	1	2	0.107227	0.0922003	0.648595	0.733553	0.432946	0.309856	-1.7293	-0.188794	-1.25138	0.33393	0.40722	2.1912
276	276	12	1	2	172.5	150	121	128	1.23967	1.34766	0.211278	0.289129	0.0778504	-0.314585	1	2	0.0806908	0.0272615	0.149225	0.273448	1.9023	1.29664	-2.02284	YGR243W	276	150	172.25	121	128	1.23967	1.3457	0.211278	0.269759	0.0584806	-0.315025	1	2	0.246307	0.241996	0.667316	0.747537	0.404492	0.290971	-2.0544	-0.314805	-2.03862	0.40827	0.510493	1.1534
277	277	13	1	2	197.5	154.25	114	133	1.35307	1.48496	0.281095	0.389852	0.108756	-0.155314	1	2	0.186507	0.191754	0.327801	0.4658	1.11535	0.763999	-1.02803	YCR085W	277	154.25	168.75	114	150	1.35307	1.125	0.281095	0.113945	-0.16715	-0.262129	1	2	0.247457	0.220988	0.269571	0.394949	1.31092	0.928998	-1.72366	-0.208722	-1.37584	0.298686	0.430375	1.21314
278	278	14	1	2	135.5	83.25	129	173	0.645349	0.783237	-0.951126	-0.838664	0.112462	0.0119108	1	2	0.188321	0.129687	0.318159	0.456164	1.14521	0.784903	0.0164738	YOL086W-A	278	83.25	84.25	129	151	0.645349	0.557947	-0.951126	-1.93153	-0.980403	-1.01268	1	2	1.7048	1.60992	0.333442	0.457255	1.09829	0.782515	-6.41664	-0.500384	-3.20008	0.325801	0.456709	1.12175
279	279	15	1	2	239.25	194	122	158	1.59016	1.51424	0.457038	0.404958	-0.0520798	0.0298784	1	2	0.106225	0.129736	0.399121	0.533745	0.918491	0.627836	0.128701	YPL221W	279	194	203.5	122	137	1.59016	1.4854	0.457038	0.388717	-0.068321	-0.130164	1	2	0.157233	0.133215	0.448769	0.564492	0.801248	0.571829	-0.898511	-0.0501426	-0.384905	0.423945	0.549119	0.85987
280	280	16	1	2	178	182.5	123	139.5	1.48374	1.27599	0.391661	0.235482	-0.156179	-0.248655	1	2	0.0970231	0.13343	0.0486054	0.136202	3.02402	1.99361	-1.61104	YHR033W	280	182.5	170.25	123	140.5	1.48374	1.21174	0.391661	0.179303	-0.212359	-0.314271	1	2	0.252417	0.288317	0.191042	0.30782	1.65526	1.17824	-2.04969	-0.281463	-1.83036	0.119824	0.222011	2.33964
281	281	17	1	2	169	144	125.5	145.5	1.14741	1.16151	-0.0843677	-0.181813	-0.097445	-0.1268	1	2	0.21055	0.197812	0.422914	0.5568	0.860585	0.585549	-0.849924	YLR170C	281	145.75	143.25	126	182	1.15675	0.787088	-0.0802908	-0.804908	-0.724618	-0.443231	1	2	0.832949	0.71072	0.180257	0.295639	1.71337	1.21862	-2.85604	-0.285016	-1.85298	0.301586	0.426219	1.28698
282	282	1	2	2	39.75	36.5	139	110	0.26259	0.361364	-1.34039	-1.02419	0.316202	0.147154	2	2	0.046655	0.0397863	0.000868436	0.0179266	7.04882	4.02147	0.861216	YJR035W	282	36.5	29.25	139	126	0.26259	0.232143	-1.34039	-1.46564	-0.125256	-0.211912	2	2	0.0875461	0.072279	0.0644979	0.150931	2.74112	1.89093	-1.40967	-0.032379	-0.274225	0.0326832	0.0844287	4.89497
283	283	2	2	2	149.75	152.25	136.5	126	1.11538	1.18849	0.10683	0.171365	0.0645352	0.0739565	2	2	0.060838	0.0538845	0.124001	0.244241	2.08747	1.4096	0.404016	YCR077C	283	152.25	166	136.5	132	1.11538	1.25758	0.10683	0.228117	0.121287	0.115693	2	2	0.0599352	0.0603994	0.0271594	0.0903958	3.60603	2.40356	0.638767	0.094825	0.521391	0.0755801	0.167318	2.84675
284	284	3	2	2	170.75	136.75	117	145	1.1688	1.17759	0.153994	0.162211	0.00821684	0.0992636	2	2	0.0601152	0.0543246	0.802308	0.872573	0.220262	0.136308	0.562086	YIL101C	284	136.75	149.25	117	130	1.1688	1.14808	0.153994	0.136279	-0.0177156	0.0566845	2	2	0.0287462	0.0478301	0.305528	0.429058	1.18571	0.846163	0.2698	0.0779741	0.415943	0.553918	0.650816	0.702988
285	285	4	2	2	229.5	220.5	142	141	1.55282	1.62766	0.439893	0.486849	0.046956	0.145028	2	2	0.0340682	0.0497195	0.0703531	0.171254	2.65423	1.76461	0.847935	YLR433C	285	220.5	240.75	142	132.5	1.55282	1.81698	0.439893	0.596777	0.156884	0.110104	2	2	0.0380451	0.0387249	0.00373266	0.0309434	5.59063	3.4756	0.603817	0.127566	0.725876	0.0370429	0.101099	4.12243
286	286	5	2	2	16.25	35.5	135	147	0.262963	0.110544	-1.33913	-2.20367	-0.864538	-0.510911	2	2	0.122102	0.109855	0.000762869	0.0169847	7.17842	4.07544	-3.24911	YMR094W	286	35.5	31	135	114	0.262963	0.27193	-1.33913	-1.30459	0.0345339	-0.0665291	2	2	0.0471602	0.0147105	0.239271	0.362395	1.43016	1.01502	-0.500622	-0.28872	-1.87487	0.120017	0.18969	4.30429
287	287	6	2	2	182.5	128.25	128	180	1.00195	1.01389	0.00131155	0.0119079	0.0105964	0.0923458	2	2	0.0720983	0.0785427	0.787965	0.861634	0.238301	0.148925	0.518877	YIL160C	287	128.25	141	128	138	1.00195	1.02174	0.00131155	0.0194707	0.0181591	-0.022816	2	2	0.0533128	0.0455155	0.5446	0.64655	0.607704	0.436105	-0.227296	0.0347649	0.14579	0.666282	0.754092	0.423003
288	288	7	2	2	168.5	136.25	121	128	1.12603	1.31641	0.115863	0.270956	0.155093	0.16654	2	2	0.122335	0.120541	0.0850103	0.19216	2.46498	1.64943	0.9823	YJR094C	288	136.25	124	121	146	1.12603	0.849315	0.115863	-0.168105	-0.283967	-0.220719	2	2	0.182022	0.179443	0.0524657	0.132956	2.9476	2.01774	-1.46473	-0.0270892	-0.241214	0.068738	0.162558	2.70629
289	289	8	2	2	143.25	146	113	123	1.29204	1.16463	0.255731	0.151682	-0.104049	0.00994464	2	2	0.0342726	0.037967	0.00896704	0.0540102	4.7142	2.91858	0.00419306	YGL161C	289	146	158.5	113	148	1.29204	1.07095	0.255731	0.0682127	-0.187518	-0.0372699	2	2	0.0528871	0.0797803	0.00576833	0.0385421	5.15537	3.25601	-0.317672	-0.0136626	-0.15674	0.00736769	0.0462761	4.93479
290	290	9	2	2	107	104.75	112	109	0.935268	0.981651	-0.0738488	-0.0212893	0.0525594	-0.0718898	2	2	0.190153	0.181804	0.618915	0.727024	0.479787	0.318796	-0.506951	YGL046W	290	104.75	156.5	112	138	0.935268	1.13406	-0.0738488	0.123494	0.197343	0.131703	2	2	0.13751	0.139921	0.0640381	0.150193	2.74828	1.89583	0.738869	0.0299065	0.115959	0.341477	0.438609	1.61403
291	291	10	2	2	135	121.75	128	123	0.951172	1.09756	-0.0503357	0.0912163	0.141552	0.172655	2	2	0.0668788	0.060216	0.024125	0.0917969	3.72451	2.38818	1.02049	YNL213C	291	121.75	160.5	128	125	0.951172	1.284	-0.0503357	0.249889	0.300224	0.203834	2	2	0.035046	0.0441298	0.000433171	0.01189	7.74438	4.43205	1.18989	0.188245	1.10519	0.0122791	0.0518435	5.73444
292	292	11	2	2	99.5	44.25	105	128	0.421429	0.777344	-0.910674	-0.254446	0.656228	0.32453	2	2	0.321983	0.332718	0.0266562	0.0967819	3.62473	2.3353	1.96912	YDL235C	292	44.25	116.75	105	128	0.421429	0.912109	-0.910674	-0.094315	0.816359	0.366989	2	2	0.312082	0.313875	0.0135887	0.0612968	4.29851	2.79203	2.21005	0.34576	2.08958	0.0201225	0.0790394	3.96162
293	293	12	2	2	130.25	102.25	121	128	0.845041	1.01758	-0.172583	0.0144665	0.18705	0.0630442	2	2	0.0982309	0.137917	0.0318232	0.107178	3.44756	2.23327	0.335857	YML058C-A	293	102.25	138.5	121	128	0.845041	1.08203	-0.172583	0.0768909	0.249474	0.0729917	2	2	0.0391035	0.0442395	0.00103856	0.0175457	6.86992	4.04295	0.371764	0.0680179	0.35381	0.0164309	0.0623616	5.15874
294	294	13	2	2	157.25	112.5	114	133	0.986842	1.18233	-0.0150062	0.166807	0.181813	0.0152058	2	2	0.0701053	0.0916591	0.0139154	0.0686535	4.27476	2.67868	0.0370549	YER181C	294	112.5	157.5	114	150	0.986842	1.05	-0.0150062	0.0432326	0.0582388	-0.0425098	2	2	0.0602756	0.0423472	0.148813	0.259062	1.90506	1.35069	-0.350436	-0.013652	-0.15669	0.0813642	0.163858	3.08991
295	295	14	2	2	180	131.5	129	173	1.01938	1.04046	0.0191583	0.0296152	0.0104569	-0.0814211	2	2	0.161296	0.114629	0.905039	0.938771	0.0997768	0.0631834	-0.566484	YLL040C	295	131.5	175	129	151	1.01938	1.15894	0.0191583	0.145883	0.126725	0.0692881	2	2	0.0639576	0.154027	0.0287013	0.0934817	3.55081	2.36999	0.348606	-0.00606652	-0.108939	0.46687	0.516127	1.82529
296	296	15	2	2	165.25	136.5	122	158	1.11885	1.04589	0.111798	0.0437053	-0.0680929	-0.00920526	2	2	0.0670859	0.0820587	0.135341	0.257152	1.99996	1.35809	-0.115419	YDR536W	296	136.5	145.25	122	137	1.11885	1.06022	0.111798	0.0551343	-0.0566639	-0.0967251	2	2	0.0773755	0.0883969	0.239243	0.362395	1.43027	1.01502	-0.68943	-0.0529652	-0.402424	0.187292	0.309773	1.71512
297	297	16	2	2	146.5	132.75	123	139.5	1.07927	1.05018	0.0654993	0.0465213	-0.018978	-0.114478	2	2	0.0998948	0.0944899	0.729279	0.815484	0.315699	0.203973	-0.772961	YAR031W	297	132.75	172.75	123	140.5	1.07927	1.22954	0.0654993	0.206205	0.140706	-0.025819	2	2	0.154621	0.160878	0.166319	0.280984	1.79385	1.26946	-0.246073	-0.0701486	-0.509517	0.447799	0.548234	1.05477
298	298	1	3	2	136.25	178.75	139	110	1.28597	1.23864	0.249066	0.211488	-0.0375783	-0.161797	3	2	0.0728492	0.0755268	0.378112	0.515788	0.972565	0.66206	-1.06852	YOR116C	298	178.75	153	139	126	1.28597	1.21429	0.249066	0.193119	-0.055947	-0.116644	3	2	0.0522037	0.0407333	0.121461	0.227726	2.10816	1.47961	-0.813975	-0.13922	-0.941247	0.249787	0.371757	1.54036
299	299	2	3	2	140.75	155	136.5	126	1.13553	1.11706	0.124565	0.110385	-0.0141802	-0.146351	3	2	0.108922	0.0956148	0.811424	0.878655	0.208965	0.129363	-0.972041	YPL150W	299	155	142.5	136.5	132	1.13553	1.07955	0.124565	0.0761219	-0.0484435	-0.201551	3	2	0.113704	0.0924478	0.456778	0.571957	0.783559	0.558692	-1.34488	-0.173951	-1.15846	0.634101	0.725306	0.496262
300	300	3	3	2	164.75	121.5	117	145	1.03846	1.13621	0.0354966	0.126195	0.0906979	0.202643	3	2	0.120569	0.133984	0.229508	0.364149	1.47182	1.01019	1.2078	YPL240C	300	121.5	147.75	117	130	1.03846	1.13654	0.0354966	0.127193	0.0916965	0.127597	3	2	0.0791791	0.0899302	0.103445	0.205243	2.26872	1.58356	0.713196	0.16512	0.960498	0.166476	0.284696	1.87027
301	301	4	3	2	29.25	27	142	141	0.190141	0.207447	-1.66033	-1.57418	0.0861528	0.0899575	3	2	0.0510684	0.0957903	0.0432822	0.127454	3.14001	2.06	0.503959	YDR037W	301	27	32	142	132.5	0.190141	0.241509	-1.66033	-1.4216	0.238738	0.198425	3	2	0.0362118	0.046721	0.000942425	0.0171261	6.96705	4.06715	1.15606	0.144191	0.830011	0.0221123	0.0722903	5.05353
302	302	5	3	2	94.25	168.75	135	147	1.25	0.641156	0.222562	-0.447172	-0.669733	-0.351632	3	2	0.106447	0.0954967	0.00108215	0.0195074	6.82881	3.93696	-2.25424	YJR010W	302	168.75	158.25	135	114	1.25	1.38816	0.222562	0.327664	0.105102	2.94651e-05	3	2	0.0240916	0.0345661	0.00316945	0.029104	5.7542	3.53688	-0.0844491	-0.175801	-1.16934	0.0021258	0.0243057	6.2915
303	303	6	3	2	136.5	94	128	180	0.734375	0.758333	-0.311942	-0.277835	0.0341064	0.057054	3	2	0.0774055	0.0714374	0.443078	0.577855	0.81401	0.548433	0.298442	YKL027W	303	94	105.5	128	138	0.734375	0.764493	-0.311942	-0.270933	0.0410092	0.0309199	3	2	0.0272518	0.0376022	0.0572277	0.140525	2.86072	1.96237	0.108701	0.043987	0.203571	0.250153	0.35919	1.83736
304	304	7	3	2	136.5	122	121	128	1.00826	1.06641	0.00323566	0.0639883	0.0607527	0.0842848	3	2	0.0926596	0.114867	0.281087	0.417938	1.26909	0.872423	0.468527	YNL001W	304	122	124.25	121	146	1.00826	0.851027	0.00323566	-0.162994	-0.16623	-0.078271	3	2	0.146219	0.149853	0.107557	0.210191	2.22973	1.55974	-0.574041	0.00300692	-0.0527569	0.194322	0.314065	1.74941
305	305	8	3	2	133.25	133.5	113	123	1.18142	1.08333	0.165948	0.0792798	-0.0866686	-0.0676687	3	2	0.0777942	0.0772779	0.112189	0.228968	2.18757	1.47417	-0.480586	YDR204W	305	133.5	153.75	113	148	1.18142	1.03885	0.165948	0.0351933	-0.130755	-0.129611	3	2	0.119989	0.121122	0.11741	0.222701	2.14208	1.50193	-0.895054	-0.0986397	-0.68782	0.1148	0.225834	2.16483
306	306	9	3	2	114.75	78.75	112	109	0.703125	1.05275	-0.357727	0.0493888	0.407116	0.361901	3	2	0.0743596	0.0831833	0.00163061	0.0227774	6.4188	3.78199	2.20254	YOR362C	306	78.75	136	112	138	0.703125	0.985507	-0.357727	-0.014694	0.343033	0.369598	3	2	0.127258	0.106859	0.0125053	0.0581624	4.3816	2.84452	2.22637	0.36575	2.21445	0.00706797	0.0404699	5.4002
307	307	10	3	2	112	115.75	128	123	0.904297	0.910569	-0.101661	-0.0942331	0.00742765	0.00761893	3	2	0.0779703	0.058006	0.861062	0.911487	0.149589	0.0926777	-0.0103335	YMR063W	307	115.75	143.5	128	125	0.904297	1.148	-0.101661	0.135985	0.237645	0.179483	3	2	0.10324	0.0846832	0.0192702	0.0742922	3.94919	2.59975	1.03762	0.0935509	0.513646	0.440166	0.49289	2.04939
308	308	11	3	2	136.5	60.25	105	128	0.57381	1.06641	-0.559633	0.0619459	0.621579	0.383842	3	2	0.0806652	0.0816088	0.000593481	0.0152845	7.42951	4.18092	2.33958	YKR068C	308	60.25	133.75	105	128	0.57381	1.04492	-0.559633	0.0423869	0.60202	0.282164	3	2	0.0653037	0.0722391	0.000348161	0.0110818	7.96284	4.50245	1.67967	0.333003	2.00962	0.000470821	0.0131832	7.69618
309	309	12	3	2	159.75	121.25	121	128	1.00207	1.24805	0.00185432	0.2198	0.217946	0.0578354	3	2	0.072694	0.0405227	0.00928904	0.0547333	4.67892	2.90528	0.303322	YGR259C	309	121.25	134.5	121	128	1.00207	1.05078	0.00185432	0.0490188	0.0471645	-0.0796084	3	2	0.0310495	0.0560977	0.0559547	0.138677	2.88321	1.97561	-0.582404	-0.0108865	-0.139541	0.0326219	0.0967051	3.78107
310	310	13	3	2	134.25	94.5	114	133	0.828947	1.0094	-0.192517	0.00921201	0.201729	0.0801356	3	2	0.10446	0.0885009	0.0306845	0.10525	3.484	2.25141	0.442611	YDL041W	310	94.5	136	114	150	0.828947	0.906667	-0.192517	-0.0993679	0.0931496	-0.00720491	3	2	0.0554381	0.0301271	0.0437176	0.119011	3.13001	2.12854	-0.129684	0.0364653	0.156463	0.037201	0.112131	3.307
311	311	14	3	2	155.25	112	129	173	0.868217	0.897399	-0.156321	-0.110937	0.0453843	-0.023335	3	2	0.215151	0.234484	0.701517	0.794416	0.35451	0.230148	-0.203674	YOL159C-A	311	112	162.5	129	151	0.868217	1.07616	-0.156321	0.0692905	0.225612	0.16176	3	2	0.194524	0.281284	0.103119	0.204923	2.27187	1.58512	0.926806	0.0692123	0.361566	0.402318	0.499669	1.31319
312	312	15	3	2	158.25	124.75	122	158	1.02254	1.00158	0.0208197	0.00111706	-0.0197027	0.0117878	3	2	0.067536	0.0956458	0.600545	0.712154	0.509918	0.339461	0.0157053	YAL053W	312	124.75	132.75	122	137	1.02254	0.968978	0.0208197	-0.0317037	-0.0525234	-0.0967436	3	2	0.0695162	0.0621772	0.227933	0.349242	1.4787	1.05199	-0.689546	-0.0424779	-0.33692	0.414239	0.530698	0.99431
313	313	16	3	2	132	102.25	123	139.5	0.831301	0.946237	-0.190902	-0.0557046	0.135197	0.060106	3	2	0.135926	0.138848	0.140784	0.264112	1.96053	1.33138	0.317504	YOR212W	313	102.25	142.5	123	140.5	0.831301	1.01423	-0.190902	0.0126478	0.20355	0.0251761	3	2	0.107896	0.112848	0.0325973	0.0997244	3.42353	2.30534	0.0727864	0.0426411	0.195145	0.0866904	0.181918	2.69203
314	314	17	3	2	38.75	37.75	125.5	145.5	0.300797	0.266323	-1.20315	-1.32478	-0.121632	-0.11833	3	2	0.0227564	0.0332706	0.00175001	0.0235097	6.34814	3.75034	-0.797022	YGL187C	314	39.75	36	126	182	0.315476	0.197802	-1.15389	-1.62397	-0.470084	-0.144466	3	2	0.0922054	0.0512139	0.00201042	0.0241621	6.20941	3.72297	-0.98794	-0.131398	-0.892481	0.00188021	0.0238359	6.27877
315	315	1	4	2	129.75	172.5	139	110	1.24101	1.17955	0.214821	0.164918	-0.0499036	-0.170374	4	2	0.0649007	0.075781	0.221694	0.355645	1.50646	1.03382	-1.12209	YLR223C	315	172.5	150.75	139	126	1.24101	1.19643	0.214821	0.178925	-0.0358965	-0.103339	4	2	0.0346388	0.0356403	0.129916	0.237298	2.04087	1.43844	-0.730786	-0.136857	-0.926439	0.175805	0.296472	1.77366
316	316	2	4	2	122.25	133	136.5	126	0.974359	0.970238	-0.0265413	-0.0303385	-0.00379713	0.0101828	4	2	0.0539229	0.0207109	0.896925	0.933772	0.108783	0.0685227	0.00568087	YER169W	316	133	124.75	136.5	132	0.974359	0.945076	-0.0265413	-0.0568492	-0.0303078	-0.0555848	4	2	0.0656864	0.0342823	0.42417	0.54323	0.857622	0.610222	-0.43219	-0.022701	-0.213255	0.660547	0.738501	0.483202
317	317	3	4	2	130.25	112.25	117	145	0.959402	0.898276	-0.0856576	-0.178068	-0.0924107	-0.0279371	4	2	0.120721	0.116354	0.223277	0.356717	1.49934	1.03081	-0.232419	YNL167C	317	112.25	128	117	130	0.959402	0.984615	-0.0856576	-0.0926003	-0.00694274	0.0560206	4	2	0.122406	0.112125	0.916849	0.943174	0.0868126	0.0585042	0.265648	0.0140417	0.0166147	0.570063	0.649945	0.793078
318	318	4	4	2	172.75	186.25	142	141	1.31162	1.22518	0.270667	0.202868	-0.0677989	-0.0193131	4	2	0.0369387	0.0329888	0.0349785	0.112924	3.35302	2.18104	-0.178553	YMR258C	318	186.25	153.75	142	132.5	1.31162	1.16038	0.270667	0.146879	-0.123788	-0.126811	4	2	0.0648165	0.0712873	0.0315812	0.0981182	3.45519	2.32158	-0.877548	-0.073062	-0.528051	0.0332798	0.105521	3.40411
319	319	5	4	2	135.75	158.25	135	147	1.17222	0.923469	0.157775	-0.0802174	-0.237992	0.149111	4	2	0.0898741	0.0976074	0.0131367	0.0669071	4.33234	2.70445	0.873436	YNL062C	319	158.25	130	135	114	1.17222	1.14035	0.157775	0.130665	-0.0271097	-0.102935	4	2	0.0731087	0.0687654	0.512094	0.618921	0.669246	0.479777	-0.728258	0.023088	0.0725891	0.262616	0.342914	2.5008
320	320	6	4	2	189.5	140.25	128	180	1.0957	1.05278	0.0888711	0.0512476	-0.0376235	0.0208637	4	2	0.103753	0.0768274	0.52075	0.643837	0.652486	0.440309	0.0723945	YKR048C	320	140.25	145.75	128	138	1.0957	1.05616	0.0888711	0.0532769	-0.0355942	-0.0480858	4	2	0.0520715	0.0280055	0.265013	0.389094	1.32798	0.943935	-0.385301	-0.0136111	-0.156453	0.392881	0.516465	0.990231
321	321	7	4	2	130.75	117.25	121	128	0.969008	1.02148	-0.0317463	0.0208667	0.052613	0.0267488	4	2	0.0440633	0.0314461	0.0969103	0.207711	2.33397	1.57161	0.109153	YLR215C	321	117.25	137.5	121	146	0.969008	0.941781	-0.0317463	-0.0626116	-0.0308653	0.0382564	4	2	0.0628072	0.0485754	0.398151	0.517089	0.920924	0.659541	0.154574	0.0325026	0.131863	0.247531	0.3624	1.62745
322	322	8	4	2	120.75	111	113	123	0.982301	0.981707	-0.0207015	-0.0198642	0.000837285	0.0825677	4	2	0.0411282	0.0331766	0.970081	0.981734	0.0303761	0.0184347	0.457802	YHR199C	322	111	126.75	113	148	0.982301	0.856419	-0.0207015	-0.155693	-0.134992	-0.0661987	4	2	0.092949	0.0801164	0.0622667	0.147681	2.77633	1.9127	-0.498556	0.00818452	-0.020377	0.516174	0.564708	1.40335
323	323	9	4	2	117	106	112	109	0.946429	1.07339	-0.0598017	0.0696705	0.129472	0.0356364	4	2	0.12416	0.113604	0.128317	0.248427	2.05325	1.39261	0.164666	YMR084W	323	106	129.75	112	138	0.946429	0.940217	-0.0598017	-0.0629314	-0.00312972	-0.0986327	4	2	0.0777154	0.0807008	0.940877	0.958995	0.0609424	0.0418693	-0.701358	-0.0314982	-0.268346	0.534597	0.603711	1.0571
324	324	10	4	2	88.25	111.25	128	123	0.869141	0.71748	-0.140421	-0.333261	-0.19284	-0.151993	4	2	0.0484127	0.0655633	0.00412635	0.0350061	5.49036	3.35223	-1.00728	YOR078W	324	111.25	140	128	125	0.869141	1.12	-0.140421	0.11257	0.252991	0.253599	4	2	0.064505	0.0518358	0.00431521	0.032989	5.44561	3.41158	1.50105	0.0508028	0.246885	0.00422078	0.0339976	5.46799
325	325	11	4	2	132.25	89.25	105	128	0.85	1.0332	-0.174217	0.0281805	0.202398	-0.00473522	4	2	0.190477	0.175777	0.123575	0.243636	2.0909	1.41208	-0.0874984	YJL065C	325	89.25	140	105	128	0.85	1.09375	-0.174217	0.0886812	0.262898	0.029946	4	2	0.222812	0.220671	0.0994156	0.199922	2.30845	1.60983	0.102611	0.0126054	0.00755616	0.111495	0.221779	2.19968
326	326	12	4	2	117.75	98.25	121	128	0.811983	0.919922	-0.211552	-0.0853303	0.126222	-0.0900197	4	2	0.110931	0.0949957	0.10736	0.222575	2.23156	1.50249	-0.620192	YMR306C-A	326	98.25	105.25	121	128	0.811983	0.822266	-0.211552	-0.2009	0.0106525	-0.12465	4	2	0.180575	0.156057	0.913536	0.940758	0.0904322	0.0610698	-0.864039	-0.107335	-0.742115	0.510448	0.581667	1.161
327	327	13	4	2	23.5	20	114	133	0.175439	0.176692	-1.74172	-1.73532	0.00640047	-0.0903159	4	2	0.105386	0.111323	0.911	0.942275	0.0932119	0.0594582	-0.622041	YGL109W	327	20	28	114	150	0.175439	0.186667	-1.74172	-1.67937	0.0623514	0.00969026	4	2	0.0591985	0.0717312	0.125783	0.232956	2.0732	1.45691	-0.0240428	-0.0403128	-0.323042	0.518392	0.587615	1.08321
328	328	14	4	2	243.25	186.75	129	173	1.44767	1.40607	0.361048	0.340665	-0.0203822	0.0116829	4	2	0.155059	0.175833	0.809652	0.877193	0.211151	0.131028	0.0150503	YBR140C	328	186.75	191.5	129	151	1.44767	1.26821	0.361048	0.23716	-0.123888	-0.00532431	4	2	0.163513	0.243638	0.226938	0.348371	1.48308	1.05449	-0.117925	0.00317929	-0.0514373	0.518295	0.612782	0.847114
329	329	15	4	2	167.25	143.75	122	158	1.17828	1.05854	0.161972	0.0549558	-0.107016	-0.0383097	4	2	0.136651	0.123103	0.215266	0.349106	1.53588	1.05238	-0.297207	YJL214W	329	143.75	140	122	137	1.17828	1.0219	0.161972	0.0195313	-0.142441	-0.113436	4	2	0.0934872	0.0898188	0.0555469	0.137905	2.89053	1.98119	-0.793916	-0.0758727	-0.545562	0.135406	0.243506	2.21321
330	330	16	4	2	119.5	95.75	123	139.5	0.778455	0.856631	-0.255207	-0.159616	0.095591	0.0729	4	2	0.128283	0.114033	0.232921	0.367231	1.45705	1.00176	0.397417	YBR040W	330	95.75	145	123	140.5	0.778455	1.03203	-0.255207	0.0301328	0.28534	0.193805	4	2	0.142573	0.0970639	0.0279589	0.0917828	3.57702	2.38833	1.12718	0.133353	0.762298	0.13044	0.229507	2.51704
331	331	1	5	2	137.75	191.25	139	110	1.3759	1.25227	0.316505	0.22381	-0.0926949	-0.216565	5	2	0.0487871	0.0496534	0.0320051	0.1075	3.44186	2.23027	-1.4106	YEL022W	331	191.25	148.25	139	126	1.3759	1.17659	0.316505	0.161083	-0.155422	-0.225667	5	2	0.0622915	0.0408682	0.0154758	0.0662156	4.16848	2.71484	-1.49567	-0.221116	-1.45313	0.0237404	0.0868577	3.80517
332	332	2	5	2	128.25	141.5	136.5	126	1.03663	1.01786	0.0308036	0.0171334	-0.0136702	0.0147504	5	2	0.0846996	0.0987146	0.768042	0.847439	0.263911	0.165536	0.0342101	YBR225W	332	141.5	130.75	136.5	132	1.03663	0.99053	0.0308036	-0.0108864	-0.04169	-0.0158434	5	2	0.127343	0.13491	0.55934	0.658407	0.580998	0.417931	-0.183698	-0.000546507	-0.0747439	0.663691	0.752923	0.422454
333	333	3	5	2	81.75	79.5	117	145	0.679487	0.563793	-0.386674	-0.573082	-0.186408	-0.128272	5	2	0.0278777	0.0352611	0.000903827	0.0182345	7.00887	4.00444	-0.859121	YDL176W	333	79.5	71.75	117	130	0.679487	0.551923	-0.386674	-0.594508	-0.207834	-0.112088	5	2	0.0305654	0.0152763	0.000860066	0.0161983	7.0585	4.12285	-0.785491	-0.12018	-0.822306	0.000881946	0.0172164	7.03369
334	334	4	5	2	169.5	173.25	142	141	1.22007	1.20213	0.195797	0.182448	-0.0133497	-0.0365111	5	2	0.136692	0.103488	0.857619	0.909115	0.153596	0.0952839	-0.285973	YFL053W	334	173.25	124.5	142	132.5	1.22007	0.939623	0.195797	-0.0635748	-0.259372	-0.257492	5	2	0.0818971	0.0804775	0.00795716	0.0454813	4.83368	3.09045	-1.69466	-0.147002	-0.990318	0.432788	0.477298	2.49364
335	335	5	5	2	20.25	37.5	135	147	0.277778	0.137755	-1.28172	-1.9861	-0.704384	-0.446865	5	2	0.111651	0.103875	0.0010735	0.0195074	6.83683	3.93696	-2.84908	YMR131C	335	37.5	37.5	135	114	0.277778	0.328947	-1.28172	-1.11264	0.169076	0.164651	5	2	0.0636553	0.0894531	0.0130267	0.0597119	4.34076	2.81822	0.944888	-0.141107	-0.952093	0.00705008	0.0396097	5.58879
336	336	6	5	2	204.5	159.75	128	180	1.24805	1.13611	0.216005	0.125191	-0.0908144	-0.102304	5	2	0.0474793	0.0317143	0.0314574	0.106579	3.45912	2.23887	-0.696918	YKR005C	336	159.75	153	128	138	1.24805	1.1087	0.216005	0.102278	-0.113728	-0.165326	5	2	0.13224	0.101899	0.183917	0.299985	1.69327	1.20402	-1.11838	-0.133815	-0.907646	0.107687	0.203282	2.5762
337	337	7	5	2	129	132.5	121	128	1.09504	1.00781	0.0894413	0.0065035	-0.0829378	-0.0530383	5	2	0.0989899	0.0941462	0.192394	0.32288	1.64821	1.13047	-0.389203	YBR155W	337	132.5	149.25	121	146	1.09504	1.02226	0.0894413	0.0218317	-0.0676096	0.0415853	5	2	0.0657155	0.0785339	0.131793	0.239743	2.02652	1.42819	0.175388	-0.00572648	-0.106907	0.162093	0.281311	1.83737
338	338	8	5	2	164.5	157.75	113	123	1.39602	1.3374	0.331995	0.289996	-0.0419989	0.0602769	5	2	0.0530836	0.052145	0.211717	0.344426	1.55251	1.06588	0.318572	YFR025C	338	157.75	213.25	113	148	1.39602	1.44088	0.331995	0.362558	0.0305631	0.0960787	5	2	0.0359676	0.0392524	0.18779	0.304231	1.67243	1.18997	0.516121	0.0781778	0.417346	0.199753	0.324329	1.61247
339	339	9	5	2	116.5	110.75	112	109	0.988839	1.06881	-0.0123864	0.0640433	0.0764297	0.0488631	5	2	0.0464769	0.0673615	0.0461149	0.132237	3.07662	2.02316	0.247281	YPL117C	339	110.75	121.5	112	138	0.988839	0.880435	-0.0123864	-0.130088	-0.117701	-0.13706	5	2	0.0388459	0.0641338	0.00901682	0.0483409	4.70866	3.02948	-0.941632	-0.0440983	-0.347176	0.0275659	0.0902892	3.89264
340	340	10	5	2	115.5	118.5	128	123	0.925781	0.939024	-0.0775679	-0.0657346	0.0118334	-0.00755777	5	2	0.0983311	0.0754082	0.82531	0.888138	0.191996	0.118628	-0.105128	YBR242W	340	118.5	119	128	125	0.925781	0.952	-0.0775679	-0.0515682	0.0259997	-0.00927943	5	2	0.109663	0.0945024	0.667752	0.747892	0.403838	0.290497	-0.142655	-0.0084186	-0.123892	0.746531	0.818015	0.297917
341	341	11	5	2	147.25	88.25	105	128	0.840476	1.15039	-0.186395	0.139419	0.325814	0.119162	5	2	0.159812	0.167211	0.026634	0.0967577	3.62557	2.33555	0.686375	YPL257W	341	88.25	140.5	105	128	0.840476	1.09766	-0.186395	0.092069	0.278464	0.0717952	5	2	0.211249	0.204696	0.0778988	0.169916	2.55234	1.77245	0.364283	0.0954788	0.525329	0.0522664	0.133337	3.08896
342	342	12	5	2	134	104.75	121	128	0.865702	1.04688	-0.145001	0.0404115	0.185413	-0.0233901	5	2	0.147617	0.113903	0.086779	0.193969	2.44439	1.64006	-0.204018	YNL319W	342	104.75	117.25	121	128	0.865702	0.916016	-0.145001	-0.0910864	0.0539146	-0.0847504	5	2	0.0949347	0.0907474	0.338559	0.46153	1.08306	0.773209	-0.614555	-0.0540703	-0.409287	0.212669	0.32775	1.76372
343	343	13	5	2	136.5	96.5	114	133	0.846491	1.02632	-0.173069	0.0246197	0.197689	-0.00654056	5	2	0.0820997	0.0784778	0.0170546	0.0758382	4.07134	2.57915	-0.0987747	YDL242W	343	96.5	138	114	150	0.846491	0.92	-0.173069	-0.0856943	0.0873749	-0.0650696	5	2	0.109993	0.0996354	0.21033	0.33111	1.55908	1.1053	-0.491496	-0.0358051	-0.295135	0.113692	0.203474	2.81521
344	344	14	5	2	143	114.75	129	173	0.889535	0.82659	-0.136977	-0.19576	-0.0587827	0.0781779	5	2	0.330641	0.289039	0.745696	0.828935	0.293438	0.187614	0.430383	YDR363W-A	344	114.75	145.75	129	151	0.889535	0.965232	-0.136977	-0.0356362	0.101341	0.281183	5	2	0.229736	0.148532	0.442614	0.558894	0.815056	0.581796	1.67353	0.17968	1.05196	0.594155	0.693914	0.554247
345	345	15	5	2	153.75	138	122	158	1.13115	0.973101	0.118951	-0.0323206	-0.151272	-0.0709367	5	2	0.118958	0.0943304	0.0844363	0.191498	2.47176	1.65288	-0.500998	YLR241W	345	138	141.5	122	137	1.13115	1.03285	0.118951	0.0310364	-0.0879149	-0.0326524	5	2	0.086229	0.0866119	0.134163	0.241795	2.0087	1.41966	-0.2888	-0.0517946	-0.394899	0.109299	0.216646	2.24023
346	346	16	5	2	132.5	117.25	123	139.5	0.953252	0.949821	-0.047901	-0.0527762	-0.00487523	0.0399724	5	2	0.0547795	0.0587303	0.870068	0.917341	0.139184	0.0862763	0.191749	YOR266W	346	117.25	148.75	123	140.5	0.953252	1.05872	-0.047901	0.0559818	0.103883	0.0589478	5	2	0.0543389	0.051343	0.0314983	0.0979958	3.45782	2.32283	0.283952	0.0494601	0.23785	0.450783	0.507668	1.7985
347	347	17	5	2	150.25	127	125.5	145.5	1.01195	1.03265	0.0107248	0.0225199	0.0117951	0.160786	5	2	0.148766	0.154648	0.884079	0.926745	0.123209	0.0760774	0.946356	YIL065C	347	127	181.5	126	182	1.00794	0.997253	0.00542291	-0.00421208	-0.00963499	0.363964	5	2	0.0595241	0.179472	0.767395	0.83199	0.264754	0.183935	2.19113	0.262375	1.56875	0.825737	0.879367	0.193981
348	348	1	6	2	189.5	60.25	139	110	0.433453	1.72273	-0.836813	0.542347	1.37916	1.21749	6	2	0.111813	0.106881	0.000146032	0.00978885	8.83169	4.62651	7.54663	YGR218W	348	60.25	180.75	139	126	0.433453	1.43452	-0.836813	0.360761	1.19757	1.06802	6	2	0.0596696	0.0742954	3.40223e-05	0.00685789	10.2885	4.98235	6.5934	1.14276	7.07001	9.00271e-05	0.00832337	9.56009
349	349	2	6	2	125	143.25	136.5	126	1.04945	0.992063	0.0466435	-0.0089399	-0.0555834	-0.0969283	6	2	0.110351	0.116779	0.387958	0.524107	0.946859	0.64606	-0.663343	YFL023W	349	143.25	131.25	136.5	132	1.04945	0.994318	0.0466435	-0.00619583	-0.0528393	-0.0600038	6	2	0.0801792	0.0640505	0.279098	0.404252	1.27619	0.905717	-0.459821	-0.078466	-0.561582	0.333528	0.464179	1.11152
350	350	3	6	2	38	29.75	117	145	0.254274	0.262069	-1.36973	-1.33966	0.0300715	0.059322	6	2	0.0257129	0.0338402	0.101312	0.213518	2.28955	1.54403	0.312608	YPL093W	350	29.75	38	117	130	0.254274	0.292308	-1.36973	-1.23211	0.137622	0.248755	6	2	0.0835606	0.0966212	0.0459418	0.123077	3.08038	2.09494	1.47077	0.154039	0.891687	0.0736267	0.168298	2.68497
351	351	4	6	2	34.5	28.25	142	141	0.198944	0.244681	-1.61579	-1.40898	0.206809	0.19305	6	2	0.028362	0.0495755	0.000699167	0.0163244	7.26562	4.1151	1.14789	YBR030W	351	28.25	31	142	132.5	0.198944	0.233962	-1.61579	-1.4526	0.16319	0.203013	6	2	0.0528865	0.044793	0.00856514	0.0472932	4.76005	3.05139	1.18475	0.198032	1.16632	0.00463215	0.0318088	6.01284
352	352	5	6	2	125	161.5	135	147	1.1963	0.85034	0.178588	-0.165545	-0.344133	-0.0764676	6	2	0.115723	0.10374	0.00950468	0.0555316	4.65597	2.8908	-0.535544	YOR003W	352	161.5	110.75	135	114	1.1963	0.971491	0.178588	-0.0396363	-0.218225	-0.219119	6	2	0.132457	0.108817	0.0459041	0.123029	3.0812	2.09533	-1.45473	-0.147793	-0.995135	0.0277044	0.0892805	3.86859
353	353	6	6	2	172	128.25	128	180	1.00195	0.955556	-0.00135333	-0.0483659	-0.0470126	-0.0267297	6	2	0.106942	0.121652	0.444017	0.578588	0.811892	0.547164	-0.224878	YLR423C	353	128.25	132.25	128	138	1.00195	0.958333	-0.00135333	-0.0476068	-0.0462535	-0.0467855	6	2	0.174451	0.145701	0.632664	0.719976	0.457816	0.328537	-0.377171	-0.0367576	-0.301024	0.538341	0.649282	0.634854
354	354	7	6	2	150.75	164	121	128	1.35537	1.17773	0.30221	0.162554	-0.139656	-0.121866	6	2	0.12002	0.0951437	0.102408	0.215317	2.27879	1.53565	-0.819105	YMR318C	354	164	197.75	121	146	1.35537	1.35445	0.30221	0.302404	0.000193704	0.0762599	6	2	0.0868308	0.0842279	0.99672	0.998001	0.00328515	0.00200104	0.3922	-0.022803	-0.213453	0.549564	0.606659	1.14104
355	355	8	6	2	107.5	103.25	113	123	0.913717	0.873984	-0.0920732	-0.136501	-0.0444276	0.0659546	6	2	0.0881275	0.0835111	0.387602	0.523977	0.947776	0.646308	0.354035	YJL159W	355	103.25	136.75	113	148	0.913717	0.923986	-0.0920732	-0.0885993	0.00347391	0.0888342	6	2	0.196078	0.197899	0.97396	0.982788	0.0263855	0.0173619	0.470823	0.0773944	0.412429	0.680781	0.753382	0.487081
356	356	9	6	2	185	166	112	109	1.48214	1.69725	0.393188	0.528673	0.135486	0.0423978	6	2	0.0342103	0.0476268	0.00419563	0.0353973	5.47371	3.34112	0.206898	YAL027W	356	166	217.75	112	138	1.48214	1.5779	0.393188	0.455897	0.0627091	-0.055497	6	2	0.0182172	0.027152	0.00627757	0.0404792	5.07077	3.20697	-0.431641	-0.0065496	-0.112372	0.0052366	0.0379382	5.27224
357	357	10	6	2	113.75	106.25	128	123	0.830078	0.924797	-0.187527	-0.0864104	0.101117	0.104917	6	2	0.134927	0.103579	0.230863	0.365371	1.46593	1.00684	0.597397	YBR005W	357	106.25	104.75	128	125	0.830078	0.838	-0.187527	-0.1785	0.00902722	-0.0115458	6	2	0.0729761	0.0588833	0.820563	0.871001	0.197765	0.138113	-0.156826	0.0466855	0.220285	0.525713	0.618186	0.831849
358	358	11	6	2	140.25	89	105	128	0.847619	1.0957	-0.17414	0.0857589	0.259899	0.0548101	6	2	0.231737	0.209903	0.110649	0.227127	2.20139	1.48225	0.284426	YKL026C	358	89	124.25	105	128	0.847619	0.970703	-0.17414	-0.0306405	0.143499	-0.0180374	6	2	0.144517	0.140793	0.141244	0.250288	1.95727	1.38514	-0.197416	0.0183864	0.0435048	0.125946	0.238707	2.07933
359	359	12	6	2	181.5	122.5	121	128	1.0124	1.41797	0.0117119	0.348176	0.336464	0.110993	6	2	0.0650761	0.0250657	0.00192929	0.0245954	6.25061	3.70519	0.635349	YNL149C	359	122.5	146	121	128	1.0124	1.14062	0.0117119	0.130621	0.118909	-0.00144894	6	2	0.0819232	0.0591639	0.062353	0.1477	2.77494	1.91257	-0.0936932	0.0547721	0.270828	0.0321411	0.0861477	4.51277
360	360	13	6	2	118.25	85.25	114	133	0.747807	0.889098	-0.291078	-0.118912	0.172167	0.00965653	6	2	0.0813741	0.0874392	0.0241493	0.0917969	3.7235	2.38818	0.00239353	YGL182C	360	85.25	125.25	114	150	0.747807	0.835	-0.291078	-0.180755	0.110323	0.0497604	6	2	0.0641411	0.0470534	0.0412353	0.114954	3.18846	2.16322	0.226505	0.0297085	0.114449	0.0326923	0.103376	3.45598
361	361	14	6	2	203	145.75	129	173	1.12984	1.17341	0.101579	0.157391	0.0558124	0.0774446	6	2	0.224157	0.171937	0.652717	0.752689	0.426612	0.284103	0.425803	YOL081W	361	145.75	160.75	129	151	1.12984	1.06457	0.101579	0.0615638	-0.0400152	0.0962331	6	2	0.189719	0.112539	0.701549	0.776123	0.354465	0.253444	0.517086	0.0868388	0.471445	0.677133	0.764406	0.390538
362	362	15	6	2	28.75	32.25	122	158	0.264344	0.181962	-1.3328	-1.70437	-0.37157	-0.309288	6	2	0.0530644	0.0375178	0.000788412	0.0171852	7.14549	4.06371	-1.98976	YDL245C	362	32.25	35.5	122	137	0.264344	0.259124	-1.3328	-1.35137	-0.0185659	0.0505746	6	2	0.0887699	0.0902199	0.703872	0.778092	0.351158	0.250911	0.231596	-0.129357	-0.87908	0.35233	0.397639	3.74832
363	363	16	6	2	171.5	157.75	123	139.5	1.28252	1.22939	0.246191	0.206169	-0.0400218	-0.00921042	6	2	0.0768731	0.0904768	0.374298	0.512829	0.982704	0.667813	-0.115451	YLL056C	363	157.75	182.25	123	140.5	1.28252	1.29715	0.246191	0.260011	0.0138204	-0.0394724	6	2	0.0793217	0.084564	0.750511	0.818095	0.287001	0.200777	-0.331444	-0.0243414	-0.223447	0.562404	0.665462	0.634853
364	364	1	7	2	119	161.5	139	110	1.16187	1.08182	0.148057	0.0781837	-0.0698735	-0.185735	7	2	0.0625484	0.058802	0.111558	0.228317	2.19321	1.47702	-1.21804	YLR320W	364	161.5	131.5	139	126	1.16187	1.04365	0.148057	0.0397832	-0.108274	-0.139656	7	2	0.0366987	0.0481857	0.00971817	0.0503351	4.63376	2.98905	-0.957864	-0.162696	-1.08795	0.0606382	0.139326	3.41348
365	365	2	7	2	119	127	136.5	126	0.930403	0.944444	-0.0732628	-0.057825	0.0154378	0.0522921	7	2	0.0879306	0.0695975	0.748699	0.830496	0.289419	0.185732	0.268698	YKR009C	365	127	113	136.5	132	0.930403	0.856061	-0.0732628	-0.157617	-0.0843544	0.0179741	7	2	0.118172	0.0832667	0.248686	0.373838	1.39157	0.983933	0.0277536	0.0351331	0.148226	0.498692	0.602167	0.840492
366	366	3	7	2	185	139.75	117	145	1.19444	1.27586	0.175965	0.242752	0.0667862	0.120734	7	2	0.0740929	0.0730523	0.16921	0.295809	1.77661	1.21804	0.696189	YFR015C	366	139.75	152	117	130	1.19444	1.16923	0.175965	0.155602	-0.0203636	0.153263	7	2	0.0738811	0.0704748	0.619859	0.709443	0.478263	0.343275	0.873682	0.136998	0.784935	0.394535	0.502626	1.12744
367	367	4	7	2	169.25	160.25	142	141	1.12852	1.20035	0.120358	0.182294	0.0619356	-0.0184412	7	2	0.0172355	0.0318666	0.0055509	0.0418989	5.1938	3.1725	-0.173107	YLR028C	367	160.25	133.75	142	132.5	1.12852	1.00943	0.120358	0.00824632	-0.112112	-0.060486	7	2	0.0900254	0.0783635	0.0884312	0.184622	2.42553	1.68945	-0.462837	-0.0394636	-0.317972	0.0469911	0.11326	3.80966
368	368	5	7	2	112.5	79.25	135	147	0.587037	0.765306	-0.533535	-0.268215	0.26532	0.375546	7	2	0.0919865	0.0890074	0.010355	0.058366	4.57029	2.84102	2.28777	YOR310C	368	79.25	122	135	114	0.587037	1.07018	-0.533535	0.0633526	0.596888	0.533267	7	2	0.0706814	0.04432	0.000452028	0.01189	7.70177	4.43205	3.24974	0.454407	2.76876	0.00540349	0.035128	6.13603
369	369	6	7	2	222	183.75	128	180	1.43555	1.23333	0.360796	0.207836	-0.152959	-0.14854	7	2	0.0630833	0.0846898	0.0167344	0.0748901	4.09029	2.59173	-0.985715	YOL016C	369	183.75	192.25	128	138	1.43555	1.39312	0.360796	0.33129	-0.0295059	-0.056392	7	2	0.0233219	0.0154618	0.0854007	0.179982	2.4604	1.7149	-0.437238	-0.102466	-0.711476	0.0510675	0.127436	3.27535
370	370	7	7	2	144	125.5	121	128	1.03719	1.125	0.0328656	0.116308	0.0834422	0.0948167	7	2	0.108677	0.103355	0.222211	0.35628	1.50413	1.03204	0.53431	YDR532C	370	125.5	156.5	121	146	1.03719	1.07192	0.0328656	0.0691495	0.0362839	0.134274	7	2	0.0962733	0.0938913	0.505753	0.613756	0.681706	0.488157	0.754944	0.114545	0.644627	0.363982	0.485018	1.09292
371	371	8	7	2	206.25	198.5	113	123	1.75664	1.67683	0.562572	0.516826	-0.0457467	0.0581024	7	2	0.049057	0.050289	0.159032	0.28456	1.83865	1.25681	0.30499	YGR058W	371	198.5	263.5	113	148	1.75664	1.78041	0.562572	0.576405	0.013833	0.0482174	7	2	0.0268263	0.0215915	0.378262	0.499171	0.972168	0.694806	0.216857	0.0531599	0.260924	0.268647	0.391866	1.40541
372	372	9	7	2	135	130.75	112	109	1.16741	1.23853	0.154606	0.213067	0.0584605	0.00377578	7	2	0.0651612	0.0841994	0.170646	0.297408	1.76816	1.21265	-0.0343381	YPR202W	372	130.75	155.25	112	138	1.16741	1.125	0.154606	0.117211	-0.0373955	-0.124394	7	2	0.0586332	0.0897186	0.291914	0.417097	1.23129	0.874436	-0.862434	-0.0603089	-0.448386	0.23128	0.357252	1.49973
373	373	10	7	2	145.75	135.25	128	123	1.05664	1.18496	0.0538755	0.168608	0.114732	0.092925	7	2	0.00474755	0.0227208	1.95012e-05	0.00528568	10.845	5.24275	0.522494	YBR256C	373	135.25	139	128	125	1.05664	1.112	0.0538755	0.104081	0.0502051	0.0485635	7	2	0.0877829	0.0925826	0.335687	0.459726	1.09158	0.777124	0.219022	0.0707443	0.370758	0.167853	0.232506	5.9683
374	374	11	7	2	150	95.75	105	128	0.911905	1.17188	-0.0946415	0.15846	0.253101	0.055798	7	2	0.0842794	0.104129	0.00924564	0.0547014	4.6836	2.90587	0.290596	YFR054C	374	95.75	137.75	105	128	0.911905	1.07617	-0.0946415	0.0729624	0.167604	-0.0180278	7	2	0.0677596	0.0716839	0.0158481	0.0671097	4.1447	2.70143	-0.197356	0.0188851	0.0466201	0.0125469	0.0609056	4.41415
375	375	12	7	2	123.25	114.75	121	128	0.948347	0.962891	-0.0546052	-0.0404643	0.014141	-0.145295	7	2	0.130974	0.099182	0.842887	0.901296	0.170923	0.103921	-0.965446	YNR004W	375	114.75	130.5	121	128	0.948347	1.01953	-0.0546052	0.0188586	0.0734639	0.00244459	7	2	0.0818593	0.0556324	0.170552	0.28497	1.76871	1.25537	-0.069348	-0.0714253	-0.517397	0.506719	0.593133	0.969819
376	376	13	7	2	138.25	88.5	114	133	0.776316	1.03947	-0.254655	0.0378691	0.292524	0.157319	7	2	0.093868	0.0897663	0.00832904	0.0521326	4.78801	2.95397	0.924707	YDR031W	376	88.5	129.25	114	150	0.776316	0.861667	-0.254655	-0.149028	0.105628	0.0838196	7	2	0.0583154	0.0638766	0.0361802	0.106037	3.31924	2.24397	0.439468	0.12057	0.682088	0.0222546	0.0790847	4.05362
377	377	14	7	2	178.25	129	129	173	1	1.03035	-0.0161362	0.0269448	0.0430809	0.052295	7	2	0.28852	0.278018	0.78471	0.859582	0.242441	0.151309	0.268716	YLR438C-A	377	129	157.5	129	151	1	1.04305	-0.0161362	0.0411269	0.057263	0.261608	7	2	0.225174	0.243945	0.646069	0.731757	0.43685	0.312306	1.55113	0.156951	0.909923	0.715389	0.79567	0.339645
378	378	15	7	2	164	146	122	158	1.19672	1.03797	0.175382	0.0361019	-0.13928	-0.0689035	7	2	0.0537983	0.0475919	0.0139822	0.0687964	4.26997	2.6766	-0.488298	YMR212C	378	146	132.75	122	137	1.19672	0.968978	0.175382	-0.0340497	-0.209431	-0.127309	7	2	0.0383604	0.0515821	0.00164416	0.0220898	6.41053	3.81264	-0.880664	-0.0981063	-0.684481	0.00781318	0.0454431	5.34025
379	379	16	7	2	150.25	137.25	123	139.5	1.11585	1.07706	0.108238	0.0735605	-0.0346772	-0.0469236	7	2	0.0801811	0.0911361	0.45068	0.584955	0.796997	0.53622	-0.35101	YJL183W	379	137.25	167.25	123	140.5	1.11585	1.19039	0.108238	0.173594	0.0653564	0.0376687	7	2	0.0527466	0.067717	0.0894182	0.185896	2.41443	1.68257	0.150899	-0.00462747	-0.100056	0.270049	0.385426	1.60571
380	380	17	7	2	160	157.5	125.5	145.5	1.25498	1.09966	0.219926	0.0905633	-0.129363	-0.0145259	7	2	0.0327185	0.0487234	0.0042158	0.035508	5.46891	3.338	-0.148652	YAL030W	380	157.5	193	126	182	1.25	1.06044	0.21729	0.0583544	-0.158935	0.106341	7	2	0.0977255	0.17849	0.047393	0.124913	3.04928	2.08014	0.580288	0.0459075	0.215818	0.0258044	0.0802106	4.2591
381	381	1	8	2	115.75	160.5	139	110	1.15468	1.05227	0.143454	0.0489226	-0.0945311	-0.218199	8	2	0.0636347	0.0494673	0.0590182	0.153877	2.82991	1.8716	-1.42081	YIL112W	381	160.5	129	139	126	1.15468	1.02381	0.143454	0.0218229	-0.121631	-0.13922	8	2	0.0529389	0.0848857	0.0193676	0.0744376	3.94415	2.59779	-0.955138	-0.178709	-1.18797	0.0391929	0.114157	3.38703
382	382	2	8	2	136.25	144.25	136.5	126	1.05678	1.08135	0.0531786	0.0777534	0.0245748	0.0733637	8	2	0.0820063	0.107234	0.591188	0.703602	0.525621	0.351542	0.400313	YHR204W	382	144.25	130.5	136.5	132	1.05678	0.988636	0.0531786	-0.0124429	-0.0656215	0.0537421	8	2	0.0465741	0.0703115	0.0668521	0.154264	2.70527	1.86909	0.251402	0.0635529	0.325857	0.32902	0.428933	1.61545
383	383	3	8	2	34	25.5	117	145	0.217949	0.234483	-1.52406	-1.45906	0.0649995	0.0490105	8	2	0.139458	0.152486	0.420011	0.55403	0.867475	0.590536	0.248201	YPL253C	383	25.5	37.5	117	130	0.217949	0.288462	-1.52406	-1.24401	0.280044	0.44925	8	2	0.0848174	0.0568312	0.00706994	0.0426813	4.9519	3.15399	2.72441	0.24913	1.48631	0.21354	0.298356	2.90969
384	384	4	8	2	184.5	167.5	142	141	1.17958	1.30851	0.165107	0.268136	0.103029	0.028982	8	2	0.0413651	0.0776234	0.0155499	0.0722342	4.1637	2.62784	0.123102	YBR248C	384	167.5	132.5	142	132.5	1.17958	1	0.165107	-0.000792856	-0.1659	-0.126282	8	2	0.0539314	0.0419495	0.00864028	0.0474408	4.75132	3.04827	-0.874239	-0.0486498	-0.375569	0.0120951	0.0598375	4.45751
385	385	5	8	2	115.75	133	135	147	0.985185	0.787415	-0.0151975	-0.24111	-0.225912	-0.126652	8	2	0.0999715	0.0825713	0.0202531	0.0834487	3.89945	2.48352	-0.848998	YFL039C	385	133	95	135	114	0.985185	0.833333	-0.0151975	-0.18274	-0.167543	-0.134201	8	2	0.0233911	0.0574055	0.000737203	0.0152176	7.21265	4.1853	-0.923759	-0.130427	-0.886378	0.0104952	0.0493332	5.55605
386	386	6	8	2	187.75	139	128	180	1.08594	1.04306	0.0791204	0.0417206	-0.0373998	-0.00127878	8	2	0.0794887	0.0696126	0.416121	0.55053	0.876779	0.596873	-0.0659092	YMR021C	386	139	153.75	128	138	1.08594	1.11413	0.0791204	0.107705	0.0285849	0.0843572	8	2	0.0801499	0.0583735	0.527148	0.630757	0.640273	0.460835	0.442829	0.0415392	0.18846	0.471635	0.590644	0.758526
387	387	7	8	2	127.25	117.25	121	128	0.969008	0.994141	-0.033781	-0.00603525	0.0277458	0.00874848	8	2	0.0878128	0.0685406	0.572304	0.68778	0.558084	0.374286	-0.00327826	YNL037C	387	117.25	127.75	121	146	0.969008	0.875	-0.033781	-0.137975	-0.104194	-0.00647984	8	2	0.182164	0.227768	0.335646	0.459726	1.0917	0.777124	-0.12515	0.00113432	-0.0642142	0.453975	0.573753	0.824891
388	388	8	8	2	157.5	149.5	113	123	1.32301	1.28049	0.278854	0.246816	-0.0320383	0.0677349	8	2	0.0290782	0.0260672	0.114786	0.23233	2.16469	1.4596	0.365155	YKL091C	388	149.5	205.5	113	148	1.32301	1.38851	0.278854	0.327581	0.0487272	0.096658	8	2	0.0616218	0.0668167	0.211908	0.332825	1.5516	1.10014	0.519744	0.0821965	0.442449	0.163347	0.282577	1.85814
389	389	9	8	2	148.5	144.5	112	109	1.29018	1.36239	0.254171	0.307635	0.0534633	-0.0487981	8	2	0.0668896	0.0721609	0.208214	0.340388	1.56919	1.07767	-0.362719	YBL064C	389	144.5	175.5	112	138	1.29018	1.27174	0.254171	0.239718	-0.0144536	-0.0960523	8	2	0.0492735	0.0569865	0.59865	0.691877	0.513078	0.368347	-0.685223	-0.0724252	-0.523971	0.403432	0.516132	1.04113
390	390	10	8	2	145	159.25	128	123	1.24414	1.17886	0.217958	0.163966	-0.0539922	-0.0677224	8	2	0.0728597	0.0522664	0.234928	0.369088	1.44848	0.99672	-0.480921	YDL228C	390	159.25	154.75	128	125	1.24414	1.238	0.217958	0.212985	-0.00497359	0.00610086	8	2	0.0635749	0.0462611	0.885604	0.920281	0.121486	0.0830767	-0.0464863	-0.0308108	-0.263704	0.560266	0.644684	0.784981
391	391	11	8	2	99.5	69.75	105	128	0.664286	0.777344	-0.415281	-0.252624	0.162658	0.00566597	8	2	0.150978	0.145726	0.120172	0.238812	2.11883	1.43208	-0.0225318	YKL056C	391	69.75	105.5	105	128	0.664286	0.824219	-0.415281	-0.194629	0.220653	0.0685051	8	2	0.0917028	0.0861039	0.0170882	0.0698086	4.06937	2.662	0.343711	0.0370855	0.160589	0.0686302	0.15431	3.0941
392	392	12	8	2	151.5	97.75	121	128	0.807851	1.18359	-0.218714	0.168408	0.387122	0.188337	8	2	0.105666	0.0569316	0.00525122	0.0404174	5.24929	3.2085	1.11844	YNL153C	392	97.75	92.75	121	128	0.807851	0.724609	-0.218714	-0.3234	-0.104686	-0.169969	8	2	0.165933	0.129612	0.296208	0.421093	1.21669	0.864902	-1.1474	0.00918378	-0.0144811	0.15073	0.230755	3.23299
393	393	13	8	2	137.5	98.75	114	133	0.866228	1.03383	-0.144477	0.03184	0.176317	0.0325355	8	2	0.0498211	0.057645	0.00579929	0.0429368	5.15002	3.14803	0.145297	YGR051C	393	98.75	132.5	114	150	0.866228	0.883333	-0.144477	-0.12443	0.0200472	-0.00591844	8	2	0.0472053	0.0196126	0.458085	0.573089	0.7807	0.556714	-0.12164	0.0133085	0.0118288	0.231942	0.308013	2.96536
394	394	14	8	2	30.25	41.5	129	173	0.321705	0.174855	-1.40855	-1.7439	-0.335349	-0.167693	8	2	0.766391	0.735212	0.445915	0.580341	0.807627	0.544139	-1.10534	YBL004W	394	41.5	31.75	129	151	0.321705	0.210265	-1.40855	-1.56574	-0.157191	0.103335	8	2	0.660079	0.590817	0.666413	0.747197	0.405846	0.291426	0.561491	-0.032179	-0.271926	0.556164	0.663769	0.606736
395	395	15	8	2	148	120.5	122	158	0.987705	0.936709	-0.0171721	-0.0678698	-0.0506977	0.0350044	8	2	0.153849	0.147157	0.556929	0.673893	0.585317	0.394684	0.160718	YDR345C	395	120.5	133.25	122	137	0.987705	0.972628	-0.0171721	-0.0290814	-0.0119092	0.0812058	8	2	0.122248	0.124535	0.857969	0.901636	0.153187	0.103545	0.423125	0.0581051	0.291921	0.707449	0.787764	0.369252
396	396	16	8	2	33	25.5	123	139.5	0.207317	0.236559	-1.57407	-1.44226	0.131808	0.131247	8	2	0.0425368	0.0489028	0.00846394	0.0524682	4.77194	2.94755	0.761855	YLR348C	396	25.5	36.5	123	140.5	0.207317	0.259786	-1.57407	-1.34956	0.22451	0.199073	8	2	0.0620937	0.0556416	0.00545376	0.0378752	5.21145	3.27346	1.16012	0.16516	0.960987	0.00695885	0.0451717	4.99169
397	397	1	9	2	113	79.75	139	110	0.573741	1.02727	-0.556198	0.0256427	0.58184	0.44457	9	2	0.0297833	0.0232931	3.68863e-05	0.00660265	10.2077	5.02028	2.7189	YGR116W	397	79.75	143.25	139	126	0.573741	1.1369	-0.556198	0.126427	0.682625	0.644546	9	2	0.0801992	0.0925423	0.000441545	0.01189	7.72523	4.43205	3.94554	0.544558	3.33222	0.000239216	0.00924635	8.96645
398	398	2	9	2	121	131.25	136.5	126	0.961538	0.960317	-0.0407161	-0.0412774	-0.000561338	0.0341543	9	2	0.101057	0.0775488	0.991834	0.995026	0.00819982	0.00498645	0.155409	YBR055C	398	131.25	128	136.5	132	0.961538	0.969697	-0.0407161	-0.0316813	0.00903478	0.138578	9	2	0.0811365	0.0558996	0.838066	0.885359	0.176659	0.121762	0.78186	0.0863663	0.468634	0.91495	0.940192	0.0924292
399	399	3	9	2	145	116	117	145	0.991453	1	-0.00938632	-0.00173708	0.00764924	0.020407	9	2	0.0844466	0.0714957	0.867789	0.916138	0.141807	0.0875878	0.0695419	YLR424W	399	116	117	117	130	0.991453	0.9	-0.00938632	-0.106783	-0.097397	0.068234	9	2	0.0456956	0.0588997	0.0236802	0.0833554	3.74312	2.48464	0.342016	0.0443205	0.205779	0.445735	0.499747	1.94246
400	400	4	9	2	41.25	32	142	141	0.225352	0.292553	-1.49131	-1.22945	0.26186	0.0878686	9	2	0.0413813	0.0279105	0.00106392	0.0194925	6.84579	3.93773	0.490912	YML054C	400	32	31	142	132.5	0.225352	0.233962	-1.49131	-1.45498	0.0363355	0.040195	9	2	0.0282513	0.0367637	0.0823277	0.175644	2.49705	1.7393	0.166695	0.0640318	0.328804	0.0416958	0.0975681	4.67142
401	401	5	9	2	150.5	135.75	135	147	1.00556	1.02381	0.0048999	0.0209959	0.016096	0.1067	9	2	0.108717	0.10264	0.786463	0.860595	0.24021	0.150132	0.608532	YFL021W	401	135.75	126.5	135	114	1.00556	1.10965	0.0048999	0.103081	0.0981808	0.0948462	9	2	0.0731317	0.0444438	0.0747281	0.165224	2.5939	1.80045	0.508415	0.100773	0.558473	0.430595	0.51291	1.41705
402	402	6	9	2	177	125.5	128	180	0.980469	0.983333	-0.0236155	-0.0197886	0.00382691	0.0039078	9	2	0.135021	0.113997	0.95836	0.97428	0.0425323	0.026057	-0.0335135	YOR025W	402	125.5	143	128	138	0.980469	1.03623	-0.0236155	0.033966	0.0575815	0.0862597	9	2	0.041864	0.0208296	0.0706897	0.159956	2.64946	1.83285	0.454725	0.0450837	0.210606	0.514525	0.567118	1.34599
403	403	7	9	2	129.75	118.5	121	128	0.979339	1.01367	-0.0216354	0.0131738	0.0348091	0.0651356	9	2	0.0362245	0.0491539	0.150364	0.274646	1.8947	1.29227	0.34892	YFL030W	403	118.5	146.25	121	146	0.979339	1.00171	-0.0216354	-0.00138251	0.0202529	0.116024	9	2	0.0765724	0.0813424	0.633456	0.720614	0.456565	0.327652	0.640832	0.0905796	0.494876	0.39191	0.49763	1.17563
404	404	8	9	2	118.5	112.25	113	123	0.993363	0.963415	-0.00814302	-0.0384147	-0.0302717	0.0190309	9	2	0.0451061	0.0404705	0.272055	0.408476	1.30175	0.895321	0.0609462	YGR113W	404	112.25	137.5	113	148	0.993363	0.929054	-0.00814302	-0.0751049	-0.0669618	-0.0417938	9	2	0.038119	0.0396535	0.0391049	0.111213	3.24151	2.1963	-0.345959	-0.0113815	-0.142506	0.15558	0.259845	2.27163
405	405	9	9	2	174.75	164	112	109	1.46429	1.60321	0.380474	0.471693	0.0912197	0.0444933	9	2	0.0261711	0.020568	0.00605767	0.0436573	5.10643	3.13139	0.219987	YBR011C	405	164	207.5	112	138	1.46429	1.50362	0.380474	0.407335	0.0268613	-0.0148428	9	2	0.0306309	0.0314298	0.177731	0.293658	1.72749	1.22534	-0.177442	0.0148253	0.0212726	0.0918942	0.168658	3.41696
406	406	10	9	2	147	132	128	123	1.03125	1.19512	0.029291	0.175739	0.146448	0.12524	9	2	0.0509591	0.0749447	0.0104612	0.0587476	4.56008	2.8345	0.724337	YDL059C	406	132	119.5	128	125	1.03125	0.956	0.029291	-0.0472388	-0.0765298	-0.0791658	9	2	0.0346431	0.0112035	0.0215243	0.0791312	3.83857	2.53665	-0.579636	0.0230372	0.0723506	0.0159927	0.0689394	4.19933
407	407	11	9	2	138.75	89.75	105	128	0.854762	1.08398	-0.15983	0.0797006	0.23953	0.0673515	9	2	0.119527	0.0996033	0.0278632	0.0998844	3.58045	2.30374	0.362761	YGL165C	407	89.75	128.5	105	128	0.854762	1.00391	-0.15983	0.00307261	0.162902	0.0367002	9	2	0.134516	0.131775	0.0939967	0.19218	2.3645	1.64932	0.144843	0.0520259	0.253802	0.0609299	0.146032	2.97247
408	408	12	9	2	124.75	48.5	121	128	0.400826	0.974609	-0.917671	-0.0276454	0.890026	0.620675	9	2	0.151767	0.129316	0.00133185	0.0209418	6.62119	3.86601	3.81886	YOR224C	408	48.5	162.5	121	128	0.400826	1.26953	-0.917671	0.238295	1.15597	0.999277	9	2	0.122626	0.100146	0.000325772	0.0109182	8.02931	4.51732	6.16358	0.809976	4.99122	0.000828811	0.01593	7.32525
409	409	13	9	2	143	96.25	114	133	0.844298	1.07519	-0.169784	0.0724833	0.242267	0.116698	9	2	0.042079	0.0320427	0.00140613	0.0214257	6.56691	3.84316	0.67098	YFL019C	409	96.25	146	114	150	0.844298	0.973333	-0.169784	-0.0275098	0.142274	0.14009	9	2	0.0605443	0.056364	0.0182225	0.0715812	4.0051	2.63692	0.791313	0.128394	0.731147	0.00981434	0.0465034	5.286
410	410	14	9	2	34.5	26.25	129	173	0.203488	0.199422	-1.59265	-1.61286	-0.0202069	0.123844	9	2	0.0121257	0.0710697	0.0446223	0.129458	3.10952	2.0444	0.715619	YCR020C-A	410	26.25	32.5	129	151	0.203488	0.215232	-1.59265	-1.53714	0.0555143	0.33514	9	2	0.0378563	0.13112	0.0608581	0.145807	2.79921	1.92547	2.01091	0.229492	1.36326	0.0527402	0.137632	2.95437
411	411	15	9	2	158.75	121.75	122	158	0.997951	1.00475	-0.00610267	0.00314979	0.00925246	0.108455	9	2	0.140959	0.153451	0.903864	0.93802	0.101077	0.0639838	0.619496	YNL212W	411	121.75	111.25	122	137	0.997951	0.812044	-0.00610267	-0.209913	-0.20381	-0.0746275	9	2	0.0504754	0.0401673	0.0039671	0.0317903	5.52972	3.4486	-0.55126	0.0169137	0.0341181	0.453915	0.484905	2.8154
412	412	16	9	2	146	123.25	123	139.5	1.00203	1.04659	-0.00214904	0.0437678	0.0459169	0.0942839	9	2	0.0930556	0.100163	0.396467	0.53177	0.925162	0.631544	0.530982	YLR130C	412	123.25	139.75	123	140.5	1.00203	0.994662	-0.00214904	-0.00690966	-0.00476062	0.0304646	9	2	0.136349	0.124812	0.948723	0.965134	0.0526382	0.0354885	0.105853	0.0623742	0.318418	0.672595	0.748452	0.4889
413	413	17	9	2	40.25	41.5	125.5	145.5	0.330677	0.276632	-1.10796	-1.28736	-0.179395	0.092998	9	2	0.043546	0.058433	0.00374308	0.033623	5.58785	3.39255	0.52295	YNL052W	413	41.5	34.75	126	182	0.329365	0.190934	-1.112	-1.65817	-0.546166	-0.0894479	9	2	0.0594739	0.0973717	0.000352184	0.0110818	7.95136	4.50245	-0.643927	0.00177504	-0.0604885	0.00204763	0.0223524	6.7696
414	414	1	10	2	121.25	163.75	139	110	1.17806	1.10227	0.159423	0.094262	-0.0651607	-0.210571	10	2	0.0323868	0.0377975	0.0275748	0.0992502	3.59085	2.31011	-1.37316	YPR115W	414	163.75	114	139	126	1.17806	0.904762	0.159423	-0.108914	-0.268337	-0.262587	10	2	0.182503	0.188548	0.0604794	0.145542	2.80545	1.92729	-1.72652	-0.236579	-1.54984	0.0440271	0.122396	3.19815
415	415	2	10	2	30.25	25.75	136.5	126	0.188645	0.240079	-1.6684	-1.42717	0.241238	0.256626	10	2	0.0687845	0.0449766	0.00595134	0.0433369	5.12414	3.13875	1.54498	YOL076W	415	25.75	28.5	136.5	132	0.188645	0.215909	-1.6684	-1.53433	0.134073	0.256449	10	2	0.0969143	0.0798914	0.0697528	0.1587	2.6628	1.84074	1.51887	0.256538	1.53193	0.0378521	0.101019	3.89347
416	416	3	10	2	149	109	117	145	0.931624	1.02759	-0.0720392	0.0270652	0.0991044	0.137866	10	2	0.0445902	0.0437813	0.0211766	0.0852258	3.85486	2.46245	0.803198	YGL107C	416	109	104.25	117	130	0.931624	0.801923	-0.0720392	-0.22365	-0.151611	0.0365285	10	2	0.0708932	0.0700955	0.0234706	0.0829453	3.75201	2.48957	0.143769	0.0871971	0.473484	0.0223236	0.0840855	3.80343
417	417	4	10	2	75	84.5	142	141	0.59507	0.531915	-0.781677	-0.754597	0.0270802	-0.0928218	10	2	0.295052	0.251967	0.866063	0.914936	0.143798	0.0889015	-0.637694	YML069W	417	84.5	94	142	132.5	0.59507	0.709434	-0.781677	-0.675747	0.10593	0.177672	10	2	0.123854	0.134197	0.185688	0.301847	1.68369	1.19784	1.0263	0.0424251	0.194305	0.525876	0.608391	0.913742
418	418	5	10	2	132.5	140.75	135	147	1.04259	0.901361	0.0410635	-0.104313	-0.145376	0.0288222	10	2	0.0674573	0.0700918	0.022995	0.0891411	3.77248	2.41753	0.122104	YDL103C	418	140.75	98.5	135	114	1.04259	0.864035	0.0410635	-0.147541	-0.188604	-0.153298	10	2	0.0860086	0.0601559	0.0219534	0.0800198	3.81883	2.52548	-1.04317	-0.0622381	-0.460532	0.0224742	0.0845805	3.79565
419	419	6	10	2	188.5	138.5	128	180	1.08203	1.04722	0.0764376	0.0458573	-0.0305804	-0.0825185	10	2	0.0853195	0.0671879	0.52524	0.646848	0.6439	0.435644	-0.573338	YCR012W	419	138.5	153.5	128	138	1.08203	1.11232	0.0764376	0.104808	0.0283704	-0.0611892	10	2	0.0355308	0.0449233	0.20856	0.329283	1.56753	1.11084	-0.467233	-0.0718538	-0.520286	0.3669	0.488066	1.10572
420	420	7	10	2	119.25	105	121	128	0.867769	0.931641	-0.146739	-0.0718015	0.074938	0.00678834	10	2	0.144855	0.130184	0.376915	0.514718	0.975735	0.664135	-0.0155214	YPL191C	420	105	122.5	121	146	0.867769	0.839041	-0.146739	-0.182344	-0.035604	-0.0125405	10	2	0.228011	0.218531	0.77526	0.837314	0.254556	0.177557	-0.163046	-0.0028761	-0.0892838	0.576088	0.676016	0.615146
421	421	8	10	2	113.75	114.75	113	123	1.01549	0.924797	0.0128126	-0.0795914	-0.092404	-0.0220499	10	2	0.0343717	0.0524649	0.0125983	0.0648492	4.37419	2.73569	-0.195647	YML121W	421	114.75	139.25	113	148	1.01549	0.940878	0.0128126	-0.0620165	-0.0748292	-0.0601964	10	2	0.029177	0.0304073	0.0143497	0.0630414	4.24403	2.76396	-0.461025	-0.0411231	-0.328336	0.013474	0.0639453	4.30911
422	422	9	10	2	110.75	115.25	112	109	1.02902	1.01606	0.0245289	0.0147439	-0.00978497	-0.0837354	10	2	0.0886842	0.0616034	0.839514	0.898771	0.174932	0.106727	-0.580939	YDL087C	422	115.25	127	112	138	1.02902	0.92029	0.0245289	-0.0844105	-0.108939	-0.158893	10	2	0.0544284	0.0541144	0.0279529	0.0917828	3.57723	2.38833	-1.07815	-0.121314	-0.829544	0.433734	0.495277	1.87608
423	423	10	10	2	135	132.5	128	123	1.03516	1.09756	0.0330498	0.0885403	0.0554905	0.0627931	10	2	0.0560771	0.0647135	0.142185	0.265384	1.95063	1.32658	0.334288	YIL132C	423	132.5	111.5	128	125	1.03516	0.892	0.0330498	-0.122298	-0.155348	-0.127893	10	2	0.103642	0.107041	0.0577715	0.141234	2.85126	1.95733	-0.884317	-0.0325501	-0.275014	0.0999782	0.203309	2.40094
424	424	11	10	2	133.5	91.75	105	128	0.87381	1.04297	-0.140669	0.0408437	0.181513	0.0148127	10	2	0.107881	0.0993989	0.0435699	0.127879	3.13339	2.05667	0.0345993	YKL063C	424	91.75	119.25	105	128	0.87381	0.931641	-0.140669	-0.0824598	0.0582095	-0.072463	10	2	0.16421	0.158567	0.529475	0.633054	0.63587	0.457199	-0.537725	-0.0288252	-0.251563	0.286522	0.380467	1.88463
425	425	12	10	2	148.75	116.5	121	128	0.96281	1.16211	-0.0384617	0.149403	0.187865	0.00332572	10	2	0.0617141	0.0217913	0.00889914	0.053757	4.7218	2.92328	-0.0371492	YOL134C	425	116.5	140.75	121	128	0.96281	1.09961	-0.0384617	0.0926715	0.131133	0.0691334	10	2	0.0556688	0.0720336	0.0181037	0.0712491	4.01164	2.64157	0.34764	0.0362296	0.155245	0.0135014	0.062503	4.36672
426	426	13	10	2	166	116	114	133	1.01754	1.24812	0.0168633	0.220735	0.203871	0.00187522	10	2	0.0434463	0.0592785	0.00256271	0.02793	5.96669	3.57806	-0.0462092	YJL119C	426	116	164	114	150	1.01754	1.09333	0.0168633	0.0875925	0.0707292	0.0403745	10	2	0.0875705	0.0823955	0.204645	0.324538	1.58648	1.12535	0.167817	0.0211248	0.0608041	0.103604	0.176234	3.77658
427	427	14	10	2	97.75	105.25	129	173	0.815891	0.565029	-1.02334	-1.09896	-0.0756242	-0.0486195	10	2	0.281903	0.26917	0.62883	0.734518	0.463895	0.30854	-0.361603	YKL203C	427	105.25	63.75	129	151	0.815891	0.422185	-1.02334	-1.15763	-0.13429	-0.0255368	10	2	0.538242	0.468558	0.652077	0.736164	0.427592	0.306302	-0.244308	-0.0370781	-0.302955	0.640454	0.735341	0.445743
428	428	15	10	2	210.75	171.25	122	158	1.40369	1.33386	0.335175	0.284067	-0.051108	0.0518549	10	2	0.0525674	0.0229251	0.147066	0.271085	1.91687	1.30532	0.265968	YJL219W	428	171.25	179.25	122	137	1.40369	1.30839	0.335175	0.264884	-0.0702909	0.0340448	10	2	0.022353	0.0308643	0.00811914	0.0460726	4.81353	3.07754	0.12824	0.0429498	0.197104	0.0775927	0.158579	3.3652
429	429	16	10	2	169.25	132.75	123	139.5	1.07927	1.21326	0.0673323	0.193046	0.125714	0.152683	10	2	0.131863	0.131678	0.152616	0.276699	1.87983	1.28483	0.895748	YLR208W	429	132.75	166	123	140.5	1.07927	1.18149	0.0673323	0.164468	0.0971357	0.0872383	10	2	0.12664	0.118963	0.222568	0.343465	1.50252	1.06867	0.460845	0.119961	0.678296	0.187592	0.310082	1.69118
430	430	1	11	2	113	151.5	139	110	1.08993	1.02727	0.0855176	0.026376	-0.0591416	-0.194447	11	2	0.0733574	0.0923567	0.205265	0.33692	1.58345	1.08791	-1.27245	YMR190C	430	151.5	114	139	126	1.08993	0.904762	0.0855176	-0.102152	-0.187669	-0.180535	11	2	0.0392568	0.0387348	0.00242718	0.025677	6.02103	3.66216	-1.21347	-0.187491	-1.24296	0.103846	0.181298	3.80224
431	431	2	11	2	145.5	150.25	136.5	126	1.10073	1.15476	0.0948069	0.143145	0.0483385	0.0409712	11	2	0.0732624	0.101671	0.278636	0.415435	1.27785	0.878429	0.197987	YLR336C	431	150.25	139.75	136.5	132	1.10073	1.05871	0.0948069	0.056205	-0.0386019	0.0585293	11	2	0.0716854	0.0954202	0.36038	0.481691	1.0206	0.730452	0.281335	0.0497503	0.239661	0.319508	0.448563	1.14922
432	432	3	11	2	163.25	117.5	117	145	1.00427	1.12586	0.00308534	0.116741	0.113655	0.0537206	11	2	0.0643197	0.0542671	0.0385266	0.119179	3.25641	2.12713	0.277621	YGL026C	432	117.5	112.25	117	130	1.00427	0.863462	0.00308534	-0.14705	-0.150135	-0.0965964	11	2	0.0773281	0.0653531	0.0302613	0.0959609	3.49789	2.34381	-0.688625	-0.0214379	-0.205502	0.034394	0.10757	3.37715
433	433	4	11	2	124.75	82	142	141	0.577465	0.884752	-0.550107	-0.122863	0.427244	0.270079	11	2	0.074922	0.0406824	0.00144641	0.0216797	6.53867	3.83138	1.62901	YNL308C	433	82	96.25	142	132.5	0.577465	0.726415	-0.550107	-0.319942	0.230165	0.284483	11	2	0.0291007	0.0188033	0.000549238	0.013312	7.50698	4.31909	1.69416	0.277281	1.66159	0.000997823	0.0174958	7.02283
434	434	5	11	2	204.75	174	135	147	1.28889	1.39286	0.25339	0.330862	0.0774719	0.154564	11	2	0.0379559	0.0350447	0.0265527	0.0966313	3.62862	2.33685	0.907498	YFR039C	434	174	160	135	114	1.28889	1.40351	0.25339	0.337792	0.0844022	0.104755	11	2	0.0551068	0.0606719	0.0548539	0.136674	2.90308	1.99015	0.570369	0.129659	0.738934	0.0407033	0.116653	3.26585
435	435	6	11	2	205.5	138.25	128	180	1.08008	1.14167	0.0762218	0.127535	0.0513128	0.0475413	11	2	0.0938985	0.108139	0.354328	0.492892	1.03753	0.707465	0.239024	YDL084W	435	138.25	152	128	138	1.08008	1.10145	0.0762218	0.0941561	0.0179343	0.0531722	11	2	0.0657287	0.0884658	0.623228	0.711982	0.472843	0.339702	0.247838	0.0503567	0.243431	0.488778	0.602437	0.755188
436	436	7	11	2	137.5	116.75	121	128	0.964876	1.07422	-0.0417954	0.07119	0.112985	0.0188938	11	2	0.10672	0.114028	0.124487	0.244859	2.08356	1.40707	0.0600899	YGR046W	436	116.75	139.75	121	146	0.964876	0.957192	-0.0417954	-0.0492759	-0.00748053	0.0134539	11	2	0.153597	0.144608	0.928548	0.95191	0.0741333	0.0492843	-0.000509438	0.0161738	0.0297902	0.526517	0.598385	1.07884
437	437	8	11	2	126	111.25	113	123	0.984513	1.02439	-0.0245803	0.0171298	0.0417102	0.0980754	11	2	0.0502293	0.0514342	0.19534	0.326102	1.63301	1.12054	0.554665	YLR354C	437	111.25	155	113	148	0.984513	1.0473	-0.0245803	0.0302531	0.0548334	0.0495887	11	2	0.161194	0.16919	0.54509	0.647009	0.606804	0.435395	0.225431	0.0738321	0.390048	0.370215	0.486556	1.11991
438	438	9	11	2	77	66.75	112	109	0.595982	0.706422	-0.518458	-0.34804	0.170418	0.0814605	11	2	0.0490829	0.0281477	0.00612513	0.0439402	5.09536	3.12493	0.450886	YDL083C	438	66.75	115.5	112	138	0.595982	0.836957	-0.518458	-0.178567	0.339891	0.244857	11	2	0.0708721	0.0749274	0.00240464	0.025677	6.03036	3.66216	1.44639	0.163159	0.948638	0.00426488	0.0348086	5.56286
439	439	10	11	2	145	135.75	128	123	1.06055	1.17886	0.0581708	0.160786	0.102615	0.0860246	11	2	0.0948581	0.0963645	0.119177	0.238049	2.12714	1.43528	0.479394	YHR013C	439	135.75	116.25	128	125	1.06055	0.93	0.0581708	-0.0728731	-0.131044	-0.102338	11	2	0.0362482	0.0346625	0.00545587	0.0378752	5.21106	3.27346	-0.724526	-0.00815678	-0.122566	0.0623166	0.137962	3.6691
440	440	11	11	2	35.25	26.75	105	128	0.254762	0.275391	-1.37005	-1.29046	0.0795905	-0.121463	11	2	0.068459	0.0736464	0.102596	0.215638	2.27696	1.53416	-0.816588	YDL165W	440	26.75	30.75	105	128	0.254762	0.240234	-1.37005	-1.42678	-0.0567311	-0.222867	11	2	0.0551415	0.0555109	0.131792	0.239743	2.02653	1.42819	-1.47816	-0.172165	-1.14738	0.117194	0.22769	2.15175
441	441	12	11	2	157.25	127.25	121	128	1.05165	1.22852	0.0490679	0.203117	0.154049	0.00100407	11	2	0.115622	0.0750347	0.0760337	0.180226	2.57658	1.71354	-0.0516504	YPL225W	441	127.25	146.5	121	128	1.05165	1.14453	0.0490679	0.134665	0.0855973	0.051348	11	2	0.0799409	0.0579603	0.121679	0.228021	2.10637	1.47832	0.236432	0.026176	0.0923908	0.0988563	0.204124	2.34147
442	442	13	11	2	133.75	100.5	114	133	0.881579	1.00564	-0.133636	0.00388119	0.137517	-0.0262269	11	2	0.185218	0.176735	0.234233	0.368226	1.45144	0.999058	-0.221737	YGR182C	442	100.5	129.5	114	150	0.881579	0.863333	-0.133636	-0.147703	-0.0140666	-0.0445759	11	2	0.151698	0.141984	0.864702	0.905829	0.14537	0.0989046	-0.363355	-0.0354014	-0.292546	0.549468	0.637028	0.798404
443	443	14	11	2	175.5	124.25	129	173	0.963178	1.01445	-0.0553628	0.00385761	0.0592205	0.0774375	11	2	0.330455	0.253029	0.743768	0.82753	0.296026	0.18931	0.425758	YCR097W-A	443	124.25	127.75	129	151	0.963178	0.846026	-0.0553628	-0.176763	-0.1214	0.0481848	11	2	0.370584	0.231644	0.559106	0.658256	0.581416	0.418161	0.216654	0.0628111	0.321206	0.651437	0.742893	0.438721
444	444	15	11	2	84.5	86	122	158	0.704918	0.53481	-0.355524	-0.634479	-0.278955	-0.264496	11	2	0.270794	0.239483	0.131461	0.252318	2.02904	1.37707	-1.70998	YJR040W	444	86	105	122	137	0.704918	0.766423	-0.355524	-0.267763	0.0877615	0.0876244	11	2	0.101262	0.107595	0.181452	0.296984	1.70676	1.21408	0.463259	-0.0884358	-0.623363	0.156457	0.274651	1.8679
445	445	16	11	2	138	118.75	123	139.5	0.965447	0.989247	-0.0386231	-0.013442	0.0251811	0.0168582	11	2	0.052029	0.0584397	0.404463	0.539342	0.905195	0.617406	0.0473756	YHR123W	445	118.75	140.75	123	140.5	0.965447	1.00178	-0.0386231	-0.00382551	0.0347976	0.0411239	11	2	0.117558	0.103189	0.595498	0.68888	0.518357	0.372688	0.172504	0.0289911	0.10994	0.499981	0.614111	0.711776
446	446	17	11	2	47.5	42	125.5	145.5	0.334661	0.32646	-1.09505	-1.12017	-0.0251126	0.229909	11	2	0.0272494	0.030912	0.162524	0.288736	1.81693	1.24224	1.37811	YNL131W	446	42	35.25	126	182	0.333333	0.193681	-1.09904	-1.64283	-0.543786	-0.0890227	11	2	0.0476687	0.0807569	0.000184417	0.00891351	8.59831	4.72019	-0.641269	0.0704432	0.368419	0.0813543	0.148825	5.20762
447	447	1	12	2	84.25	55	139	110	0.395683	0.765909	-0.92965	-0.275911	0.653739	0.494252	12	2	0.10047	0.0997819	0.000979769	0.0188515	6.92819	3.97116	3.02921	YLR071C	447	55	94.25	139	126	0.395683	0.748016	-0.92965	-0.291782	0.637868	0.647242	12	2	0.0482924	0.0414986	0.000119012	0.00788916	9.03629	4.84227	3.9624	0.570747	3.49581	0.00054939	0.0133703	7.98224
448	448	2	12	2	125.5	128.75	136.5	126	0.943223	0.996032	-0.0587891	-0.00553194	0.0532571	0.0538991	12	2	0.0897417	0.0786213	0.32069	0.458261	1.13728	0.780317	0.278736	YER184C	448	128.75	124	136.5	132	0.943223	0.939394	-0.0587891	-0.0633516	-0.00456254	0.10246	12	2	0.0635793	0.0423828	0.894976	0.927098	0.110959	0.0756955	0.556023	0.0781797	0.417379	0.607833	0.69268	0.624119
449	449	3	12	2	33.25	25.5	117	145	0.217949	0.22931	-1.52566	-1.47276	0.0529001	0.00715936	12	2	0.0699543	0.0694901	0.227624	0.361768	1.48006	1.01675	-0.013204	YOL164W	449	25.5	33.75	117	130	0.217949	0.259615	-1.52566	-1.34885	0.176809	0.284422	12	2	0.0971029	0.101663	0.0356994	0.105524	3.33262	2.24882	1.69378	0.14579	0.840288	0.131662	0.233646	2.40634
450	450	4	12	2	167.75	187.5	142	141	1.32042	1.18972	0.276917	0.170604	-0.106314	-0.171757	12	2	0.129228	0.0862843	0.198444	0.330421	1.61725	1.10739	-1.13073	YPR144C	450	187.5	136	142	132.5	1.32042	1.02642	0.276917	0.025263	-0.251654	-0.136787	12	2	0.0675645	0.0646142	0.00500774	0.0358008	5.29677	3.32979	-0.939924	-0.154272	-1.03533	0.101726	0.183111	3.45701
451	451	5	12	2	23.5	34	135	147	0.251852	0.159864	-1.37978	-1.83409	-0.454312	-0.200631	12	2	0.0858666	0.0915405	0.00180303	0.0238643	6.31829	3.73537	-1.31108	YER019W	451	34	33.25	135	114	0.251852	0.291667	-1.37978	-1.23223	0.147553	0.174985	12	2	0.0610348	0.0608926	0.0168705	0.0692368	4.08219	2.67022	1.0095	-0.0128234	-0.150791	0.00933676	0.0465505	5.20024
452	452	6	12	2	179.25	112.75	128	180	0.880859	0.995833	-0.127436	-0.0045609	0.122875	0.0741541	12	2	0.0504339	0.0655854	0.0165171	0.0745062	4.10336	2.59687	0.40525	YHR115C	452	112.75	145	128	138	0.880859	1.05072	-0.127436	0.0493849	0.176821	0.14222	12	2	0.0413492	0.0460049	0.00335898	0.0298289	5.69612	3.51228	0.80463	0.108187	0.60494	0.00993804	0.0521675	4.89974
453	453	7	12	2	219.75	214.25	121	128	1.77066	1.7168	0.57121	0.540028	-0.0311824	-0.0292428	12	2	0.0248464	0.0176035	0.086936	0.194181	2.44258	1.63896	-0.240575	YPR075C	453	214.25	273.5	121	146	1.77066	1.87329	0.57121	0.626888	0.0556776	0.168787	12	2	0.0481736	0.0508017	0.103884	0.205711	2.26448	1.58128	0.970746	0.0697721	0.365086	0.0954102	0.199946	2.35353
454	454	8	12	2	25.5	32.25	113	123	0.285398	0.207317	-1.25443	-1.58302	-0.328582	-0.287067	12	2	0.155792	0.152108	0.0243514	0.0923879	3.71517	2.38176	-1.85096	YMR267W	454	32.25	42.5	113	148	0.285398	0.287162	-1.25443	-1.24805	0.00637852	0.0255044	12	2	0.0601742	0.0567601	0.845692	0.891411	0.1676	0.114949	0.0748388	-0.130781	-0.888062	0.435022	0.4919	1.94138
455	455	9	12	2	109.75	117.25	112	109	1.04688	1.00688	0.043732	0.00425728	-0.0394748	-0.121602	12	2	0.0300961	0.0482105	0.0787813	0.183542	2.54108	1.69531	-0.817456	YDR428C	455	117.25	127.25	112	138	1.04688	0.922101	0.043732	-0.0815713	-0.125303	-0.164655	12	2	0.0675349	0.0638372	0.0340233	0.102464	3.38071	2.27824	-1.11418	-0.143128	-0.965816	0.0564023	0.143003	2.96089
456	456	10	12	2	33.25	36.75	128	123	0.287109	0.270325	-1.24814	-1.30844	-0.0602985	-0.0295455	12	2	0.0368668	0.0589934	0.0467364	0.133099	3.06323	2.01666	-0.242465	YJL072C	456	36.75	47.5	128	125	0.287109	0.38	-1.24814	-0.967861	0.280284	0.347536	12	2	0.0400554	0.0438521	0.000790032	0.0155856	7.14344	4.16141	2.08842	0.158995	0.922976	0.0237632	0.0743425	5.10334
457	457	11	12	2	227.25	165	105	128	1.57143	1.77539	0.451307	0.572858	0.121552	-0.0797166	12	2	0.0404277	0.0432137	0.00921517	0.0547014	4.6869	2.90587	-0.555838	YKL122C	457	165	237.5	105	128	1.57143	1.85547	0.451307	0.617691	0.166384	-0.0154295	12	2	0.0240279	0.0273543	0.000814884	0.0156963	7.11247	4.15433	-0.18111	-0.0475731	-0.368474	0.00501503	0.0351989	5.89968
458	458	12	12	2	133	120.25	121	128	0.993802	1.03906	-0.00797879	0.0365345	0.0445133	-0.112363	12	2	0.116759	0.134234	0.501243	0.628216	0.690665	0.464871	-0.759752	YOR183W	458	120.25	125	121	128	0.993802	0.976562	-0.00797879	-0.0241506	-0.0161718	-0.039306	12	2	0.0985843	0.098881	0.764415	0.829336	0.268644	0.18713	-0.330403	-0.0758347	-0.545078	0.632829	0.728776	0.479655
459	459	13	12	2	145	110.5	114	133	0.969298	1.09023	-0.0321107	0.0863139	0.118425	-0.02084	12	2	0.0597681	0.0388474	0.028701	0.101462	3.55082	2.28807	-0.18809	YJL120W	459	110.5	152.75	114	150	0.969298	1.01833	-0.0321107	0.0178299	0.0499406	0.0685797	12	2	0.0768717	0.0525159	0.284671	0.410321	1.25642	0.890815	0.344177	0.0238698	0.0780434	0.156686	0.255892	2.40362
460	460	14	12	2	208.75	140	129	173	1.08527	1.20665	0.0795646	0.185088	0.105524	0.156476	12	2	0.123386	0.155004	0.185708	0.315364	1.68358	1.15403	0.919436	YJR066W	460	140	184.75	129	151	1.08527	1.22351	0.0795646	0.200964	0.121399	0.231328	12	2	0.0717181	0.171411	0.0429181	0.117605	3.14846	2.14042	1.3618	0.193902	1.14062	0.114313	0.216485	2.41602
461	461	15	12	2	31.25	28	122	158	0.229508	0.197785	-1.47341	-1.62191	-0.148495	-0.0726744	12	2	0.058833	0.0807191	0.0149941	0.0707594	4.2001	2.64847	-0.511852	YJR158W	461	28	40.5	122	137	0.229508	0.29562	-1.47341	-1.21906	0.254354	0.287299	12	2	0.0842501	0.0694777	0.00910902	0.0486711	4.69849	3.02267	1.71177	0.107312	0.599959	0.0120516	0.0597153	4.44929
462	462	16	12	2	140.5	123	123	139.5	1	1.00717	-0.00530336	0.00634482	0.0116482	-0.00333546	12	2	0.116533	0.113867	0.854333	0.907386	0.157434	0.0971875	-0.0787554	YNL305C	462	123	130	123	140.5	1	0.925267	-0.00530336	-0.0793739	-0.0740706	-0.0789382	12	2	0.185971	0.169947	0.483909	0.59642	0.725858	0.516811	-0.578213	-0.0411368	-0.328484	0.669121	0.751903	0.441646
463	463	1	13	2	114	161.5	139	110	1.16187	1.03636	0.148067	0.0305997	-0.117467	-0.279046	13	2	0.127559	0.140163	0.162752	0.288976	1.81553	1.24141	-1.80086	YJR137C	463	161.5	113	139	126	1.16187	0.896825	0.148067	-0.109565	-0.257632	-0.206709	13	2	0.0543036	0.0556702	0.00248182	0.0258443	5.99876	3.65567	-1.37713	-0.242877	-1.589	0.0826169	0.15741	3.90715
464	464	2	13	2	145.25	146.75	136.5	126	1.07509	1.15278	0.0720007	0.141922	0.0699212	-0.0405443	13	2	0.0378464	0.0244233	0.0343969	0.112326	3.36979	2.18635	-0.311165	YML093W	464	146.75	142.25	136.5	132	1.07509	1.07765	0.0720007	0.0721784	0.000177739	0.00738363	13	2	0.105226	0.10118	0.997517	0.998638	0.00248644	0.00136294	-0.0384655	-0.0165803	-0.174815	0.515957	0.555482	1.68614
465	465	3	13	2	141.75	106.25	117	145	0.90812	0.977586	-0.10146	-0.0237031	0.0777567	-0.00494139	13	2	0.100546	0.0886797	0.219671	0.353283	1.51562	1.04048	-0.0887862	YGR145W	465	106.25	109.25	117	130	0.90812	0.840385	-0.10146	-0.174343	-0.0728835	-0.0526135	13	2	0.110321	0.0814405	0.278138	0.403237	1.27964	0.90823	-0.413612	-0.0287775	-0.251199	0.248904	0.37826	1.39763
466	466	4	13	2	175.75	180.75	142	141	1.27289	1.24645	0.239778	0.219537	-0.0202408	-0.0999823	13	2	0.0799005	0.0556393	0.647292	0.748649	0.434958	0.289486	-0.682419	YOL066C	466	180.75	130.5	142	132.5	1.27289	0.984906	0.239778	-0.0164931	-0.256271	-0.125114	13	2	0.0389368	0.0335428	0.000947136	0.0171261	6.96207	4.06715	-0.86694	-0.112548	-0.774679	0.324119	0.382887	3.69851
467	467	5	13	2	147	160	135	147	1.18519	1	0.169374	-0.0017318	-0.171106	0.101424	13	2	0.0890127	0.112919	0.0310546	0.105863	3.47201	2.24561	0.575578	YJR015W	467	160	117.5	135	114	1.18519	1.0307	0.169374	0.0264749	-0.142899	-0.0187995	13	2	0.0828014	0.0614064	0.0408889	0.114305	3.1969	2.16888	-0.202181	0.0413121	0.186698	0.0359718	0.110084	3.33445
468	468	6	13	2	201	127	128	180	0.992188	1.11667	-0.0139103	0.10941	0.12332	0.15239	13	2	0.169449	0.141826	0.24153	0.37587	1.42076	0.978513	0.893917	YFR014C	468	127	160	128	138	0.992188	1.15942	-0.0139103	0.142679	0.156589	0.172817	13	2	0.0838511	0.0920961	0.033461	0.101522	3.39737	2.28748	0.995943	0.162603	0.94493	0.137496	0.238696	2.40907
469	469	7	13	2	127	96.75	121	128	0.799587	0.992188	-0.227423	-0.00966047	0.217762	0.196151	13	2	0.0618366	0.0702531	0.0058819	0.0431893	5.13588	3.14216	1.16725	YHR017W	469	96.75	128.25	121	146	0.799587	0.878425	-0.227423	-0.131273	0.0961493	0.132792	13	2	0.147787	0.147122	0.28411	0.409797	1.25839	0.892093	0.745677	0.164471	0.956465	0.144996	0.226493	3.19713
470	470	8	13	2	135.25	131.25	113	123	1.1615	1.09959	0.149054	0.0939743	-0.0550793	-0.06416	13	2	0.0834027	0.0787333	0.278282	0.415026	1.27912	0.879414	-0.45867	YMR041C	470	131.25	156	113	148	1.1615	1.05405	0.149054	0.0505863	-0.0984673	-0.117615	13	2	0.0528456	0.0490289	0.0336535	0.101843	3.39164	2.28433	-0.820046	-0.0908873	-0.639358	0.155968	0.258434	2.33538
471	471	9	13	2	84.75	96	112	109	0.857143	0.777523	-0.160846	-0.253843	-0.0929966	-0.170335	13	2	0.0664027	0.0508169	0.0677973	0.168106	2.69123	1.78316	-1.12185	YGL057C	471	96	112	112	138	0.857143	0.811594	-0.160846	-0.210353	-0.0495065	-0.0459059	13	2	0.1238	0.104997	0.482307	0.595033	0.729175	0.519139	-0.371671	-0.108121	-0.74676	0.275052	0.381569	1.7102
472	472	10	13	2	183	171	128	123	1.33594	1.4878	0.289471	0.39633	0.106859	0.107101	13	2	0.0659583	0.0509628	0.0478442	0.135119	3.0398	2.0016	0.611038	YJL063C	472	171	167.75	128	125	1.33594	1.342	0.289471	0.294104	0.00463311	0.0663824	13	2	0.0316526	0.0254716	0.788796	0.847381	0.237248	0.165605	0.330438	0.0867417	0.470738	0.41832	0.49125	1.63853
473	473	11	13	2	119.25	99	105	128	0.942857	0.931641	-0.0593819	-0.0784877	-0.0191058	-0.208971	13	2	0.147879	0.128055	0.812813	0.879417	0.207254	0.128496	-1.36317	YDR071C	473	99	136.75	105	128	0.942857	1.06836	-0.0593819	0.0628675	0.122249	0.0174596	13	2	0.0823319	0.0795603	0.0590835	0.143485	2.8288	1.94152	0.0245368	-0.0957556	-0.669316	0.435948	0.511451	1.51803
474	474	12	13	2	147.25	118.75	121	128	0.981405	1.15039	-0.0188474	0.139913	0.15876	-0.00739159	13	2	0.0278474	0.0625833	0.00144747	0.0216797	6.53794	3.83138	-0.10409	YBL006C	474	118.75	132.5	121	128	0.981405	1.03516	-0.0188474	0.0305193	0.0493667	0.00151289	13	2	0.0972779	0.0950806	0.384861	0.504994	0.954873	0.68321	-0.0751737	-0.00293935	-0.089632	0.193154	0.263337	3.7464
475	475	13	13	2	151.25	109.5	114	133	0.960526	1.13722	-0.0416553	0.127982	0.169637	-0.000524095	13	2	0.062727	0.0437627	0.0123926	0.0641659	4.39065	2.74628	-0.0611954	YIL100W	475	109.5	145	114	150	0.960526	0.966667	-0.0416553	-0.0350569	0.00659844	0.0123291	13	2	0.0319129	0.0490649	0.707003	0.781049	0.34672	0.247118	-0.00754287	0.0059025	-0.0343691	0.359698	0.422607	2.36869
476	476	14	13	2	264.25	204.75	129	173	1.58721	1.52746	0.461128	0.421012	-0.0401159	-0.0702076	13	2	0.0681804	0.13483	0.324161	0.462007	1.12652	0.772176	-0.496444	YER019C-A	476	204.75	207.75	129	151	1.58721	1.37583	0.461128	0.318584	-0.142545	-0.0396256	13	2	0.0539569	0.177865	0.0132226	0.0603252	4.32582	2.80801	-0.332401	-0.0549166	-0.414423	0.168692	0.261166	2.72617
477	477	15	13	2	176.5	117.5	122	158	0.963115	1.11709	-0.0448966	0.110362	0.155258	0.179997	13	2	0.139894	0.128566	0.11308	0.230007	2.17966	1.46965	1.06636	YGR143W	477	117.5	144.5	122	137	0.963115	1.05474	-0.0448966	0.0525108	0.0974074	0.0992144	13	2	0.167433	0.17458	0.328742	0.45328	1.11248	0.791246	0.535728	0.139606	0.801042	0.220911	0.341643	1.64607
478	478	16	13	2	158.5	129.75	123	139.5	1.05488	1.1362	0.0514365	0.127127	0.0756906	0.0228197	13	2	0.0686187	0.0861712	0.114515	0.232008	2.16705	1.46098	0.0846114	YKL008C	478	129.75	144.5	123	140.5	1.05488	1.02847	0.0514365	0.0266733	-0.0247632	-0.0455722	13	2	0.121248	0.11178	0.710334	0.784172	0.34202	0.243127	-0.369584	-0.0113763	-0.142486	0.412424	0.50809	1.25453
479	479	17	13	2	127.75	130.75	125.5	145.5	1.04183	0.878007	0.0400957	-0.141839	-0.181935	-0.00556903	13	2	0.20044	0.201566	0.167095	0.293711	1.78919	1.22516	-0.0927065	YPL170W	479	129.75	172.75	126	182	1.02976	0.949176	0.02861	-0.0530404	-0.0816503	0.27488	13	2	0.0827277	0.0971307	0.142896	0.252641	1.94564	1.37579	1.63412	0.134655	0.770705	0.154995	0.273176	1.86742
480	480	1	14	2	94	97.75	139	110	0.703237	0.854545	-0.356736	-0.164142	0.192593	0.0172212	14	2	0.0540381	0.0488337	0.00568345	0.0425633	5.1702	3.15676	0.0496429	YOL051W	480	97.75	109.75	139	126	0.703237	0.871032	-0.356736	-0.139139	0.217597	0.258651	14	2	0.0759162	0.0745873	0.0105386	0.0526027	4.55271	2.94499	1.53265	0.137936	0.791144	0.00811103	0.047583	4.86145
481	481	2	14	2	141	154.75	136.5	126	1.1337	1.11905	0.125001	0.110764	-0.0142378	-0.0425265	14	2	0.0473578	0.0378157	0.590048	0.702647	0.527552	0.352901	-0.323546	YGR067C	481	154.75	139	136.5	132	1.1337	1.05303	0.125001	0.0510748	-0.0739266	0.0395386	14	2	0.0724141	0.0647876	0.133818	0.241594	2.01127	1.4205	0.162591	-0.00149394	-0.0804772	0.361933	0.47212	1.26941
482	482	3	14	2	266.25	212.5	117	145	1.81624	1.83621	0.596371	0.607523	0.0111523	-0.0386941	14	2	0.0143616	0.0254838	0.218224	0.351527	1.52223	1.04547	-0.299608	YPL210C	482	212.5	212	117	130	1.81624	1.63077	0.596371	0.488813	-0.107558	-0.0911244	14	2	0.0259626	0.0179949	0.00368282	0.030835	5.60408	3.4791	-0.65441	-0.0649093	-0.477009	0.110954	0.191181	3.56315
483	483	4	14	2	36.75	34	142	141	0.239437	0.260638	-1.4299	-1.34525	0.0846492	-0.0316836	14	2	0.0126953	0.0524723	0.000911431	0.0183286	7.0005	3.99929	-0.25582	YBR200W	483	34	31.25	142	132.5	0.239437	0.235849	-1.4299	-1.4457	-0.0158018	0.100743	14	2	0.0324838	0.0363475	0.40236	0.521045	0.910408	0.651919	0.545285	0.0345297	0.144733	0.201636	0.269687	3.95545
484	484	5	14	2	148.75	169	135	147	1.25185	1.0119	0.224137	0.01028	-0.213857	0.0937244	14	2	0.0608618	0.055937	0.00591914	0.0433369	5.12956	3.13875	0.527488	YLR341W	484	169	110.5	135	114	1.25185	0.969298	0.224137	-0.0329535	-0.257091	-0.21898	14	2	0.103881	0.0748751	0.0158246	0.0671094	4.14619	2.70143	-1.45386	-0.062628	-0.463186	0.0108719	0.0552231	4.63788
485	485	6	14	2	30.5	26.5	128	180	0.207031	0.169444	-1.57578	-1.77536	-0.199588	-0.190091	14	2	0.0662435	0.0956678	0.00916102	0.0545983	4.6928	2.90775	-1.24524	YIL033C	485	26.5	40	128	138	0.207031	0.289855	-1.57578	-1.23869	0.33709	0.253686	14	2	0.0757011	0.106402	0.00298593	0.0283323	5.81384	3.56375	1.5016	0.0317976	0.128177	0.00607348	0.0414653	5.25332
486	486	7	14	2	148.5	109	121	128	0.900826	1.16016	-0.105822	0.148307	0.25413	0.18245	14	2	0.0577413	0.060163	0.00308927	0.0305912	5.77982	3.48704	1.08167	YDL144C	486	109	142	121	146	0.900826	0.972603	-0.105822	-0.0303453	0.075477	0.0963099	14	2	0.116089	0.102154	0.284369	0.410075	1.25748	0.891415	0.517567	0.13938	0.79962	0.143729	0.220333	3.51865
487	487	8	14	2	150	147.75	113	123	1.30752	1.21951	0.267474	0.197895	-0.0695792	-0.0196257	14	2	0.0183943	0.0186882	0.00478995	0.0384801	5.34124	3.25761	-0.180505	YNR007C	487	147.75	180.75	113	148	1.30752	1.22128	0.267474	0.199617	-0.0678572	-0.034616	14	2	0.0245518	0.0308146	0.0116654	0.0561561	4.45113	2.87962	-0.301078	-0.0271208	-0.240792	0.00822768	0.0473181	4.89618
488	488	9	14	2	147.75	143.75	112	109	1.28348	1.3555	0.248693	0.303115	0.0544216	-0.0443203	14	2	0.032401	0.0386388	0.0437575	0.128128	3.12909	2.05473	-0.33475	YER126C	488	143.75	183.75	112	138	1.28348	1.33152	0.248693	0.285383	0.0366903	0.0205871	14	2	0.0103231	0.0287475	0.00572865	0.0384914	5.16228	3.25732	0.0440925	-0.0118666	-0.145329	0.0247431	0.0833096	4.14568
489	489	10	14	2	130.5	140.25	128	123	1.0957	1.06098	0.091212	0.0591078	-0.0321042	-0.0429197	14	2	0.029614	0.0507225	0.118659	0.237547	2.1315	1.43739	-0.326001	YKR035C	489	140.25	123.25	128	125	1.0957	0.986	0.091212	-0.0179734	-0.109185	-0.11214	14	2	0.117414	0.1223	0.159855	0.272725	1.83349	1.29929	-0.785812	-0.0775296	-0.555907	0.139257	0.255136	1.98249
490	490	11	14	2	139.25	110	105	128	1.04762	1.08789	0.046275	0.0815556	0.0352806	-0.191704	14	2	0.0642554	0.0587293	0.352379	0.49148	1.04305	0.710334	-1.25532	YKR040C	490	110	156.75	105	128	1.04762	1.22461	0.046275	0.202295	0.15602	-0.0690418	14	2	0.00854361	0.00736843	4.51432e-05	0.00694636	10.0057	4.96954	-0.516333	-0.130373	-0.885826	0.176212	0.249213	5.52436
491	491	12	14	2	34.25	32.5	121	128	0.268595	0.267578	-1.31514	-1.31864	-0.00349646	-0.116846	14	2	0.0516725	0.0737071	0.90092	0.936056	0.104339	0.0660804	-0.787754	YPL238C	491	32.5	37.25	121	128	0.268595	0.291016	-1.31514	-1.23463	0.0805148	0.0314222	14	2	0.0553777	0.0792221	0.0621054	0.147604	2.77892	1.91322	0.111841	-0.0427121	-0.337956	0.481513	0.54183	1.44163
492	492	13	14	2	172.75	122.5	114	133	1.07456	1.29887	0.069933	0.261224	0.191291	0.0594292	14	2	0.0908391	0.0752153	0.0244522	0.0925761	3.71103	2.37972	0.313277	YLR217W	492	122.5	152.25	114	150	1.07456	1.015	0.069933	0.0132658	-0.0566673	-0.0351829	14	2	0.12207	0.0967244	0.421664	0.540764	0.863546	0.614772	-0.304623	0.0121231	0.00432726	0.223058	0.31667	2.28729
493	493	14	14	2	38.75	20.25	129	173	0.156977	0.223988	-1.85251	-1.49639	0.35612	0.301715	14	2	0.0311866	0.0697752	0.000183868	0.0104074	8.60129	4.56524	1.82661	YBR136W	493	20.25	31.5	129	151	0.156977	0.208609	-1.85251	-1.56792	0.284586	0.335281	14	2	0.0669024	0.0849948	0.00341097	0.0299071	5.68076	3.50966	2.01179	0.318498	1.9192	0.00179742	0.0201572	7.14103
494	494	15	14	2	199	123.25	122	158	1.01025	1.25949	0.00364046	0.22964	0.225999	0.174927	14	2	0.0857768	0.113058	0.0133213	0.0674615	4.31839	2.6962	1.03468	YOL156W	494	123.25	150.5	122	137	1.01025	1.09854	0.00364046	0.0916259	0.0879854	0.0440919	14	2	0.0733966	0.0722258	0.0960873	0.19499	2.3425	1.63481	0.191062	0.109509	0.612872	0.0547043	0.131226	3.33044
495	495	16	14	2	115	85.75	123	139.5	0.697154	0.824373	-0.369859	-0.193755	0.176104	0.159625	14	2	0.192254	0.209537	0.164344	0.290809	1.80579	1.23509	0.939105	YBR037C	495	85.75	117	123	140.5	0.697154	0.83274	-0.369859	-0.183621	0.186238	0.191521	14	2	0.158561	0.16754	0.100389	0.201214	2.29871	1.60339	1.1129	0.175573	1.026	0.132366	0.246012	2.05225
496	496	1	15	2	129.75	168	139	110	1.20863	1.17955	0.186692	0.162875	-0.0238173	-0.176383	15	2	0.0440745	0.0420998	0.358932	0.49702	1.02462	0.699125	-1.15962	YDR326C	496	168	125	139	126	1.20863	0.992063	0.186692	-0.00839863	-0.195091	-0.104152	15	2	0.0883436	0.0677153	0.0215446	0.0791312	3.83763	2.53665	-0.73587	-0.140268	-0.947746	0.190238	0.288076	2.43113
497	497	2	15	2	163.75	176	136.5	126	1.28938	1.2996	0.247661	0.260826	0.0131656	0.00912925	15	2	0.0753309	0.0859039	0.749782	0.831402	0.287973	0.184642	-0.000899951	YDR466W	497	176	156.75	136.5	132	1.28938	1.1875	0.247661	0.171542	-0.0761184	0.037095	15	2	0.103559	0.112548	0.237898	0.360753	1.43591	1.01956	0.147312	0.0231121	0.073206	0.49384	0.596077	0.861943
498	498	3	15	2	171.75	138.75	117	145	1.1859	1.18448	0.16595	0.162553	-0.00339721	-0.0392717	15	2	0.0675034	0.0794959	0.926175	0.952769	0.0766915	0.0483832	-0.303216	YJR134C	498	138.75	125.25	117	130	1.1859	0.963462	0.16595	-0.0400069	-0.205957	-0.198111	15	2	0.107851	0.097581	0.0315886	0.0981182	3.45496	2.32158	-1.32337	-0.118691	-0.813291	0.478882	0.525443	1.76583
499	499	4	15	2	192	215.5	142	141	1.51761	1.3617	0.416182	0.306963	-0.10922	-0.123617	15	2	0.103465	0.101777	0.125219	0.245476	2.07769	1.40455	-0.830041	YMR213W	499	215.5	164.75	142	132.5	1.51761	1.2434	0.416182	0.217308	-0.198874	-0.01915	15	2	0.0592496	0.0370777	0.00674612	0.0415949	4.99879	3.17978	-0.204373	-0.0713834	-0.517207	0.0659825	0.143536	3.53824
500	500	5	15	2	32	34	135	147	0.251852	0.217687	-1.38016	-1.52541	-0.14525	0.203562	15	2	0.0868081	0.103719	0.0441746	0.128745	3.1196	2.04992	1.21354	YML114C	500	34	33	135	114	0.251852	0.289474	-1.38016	-1.23992	0.140244	0.126614	15	2	0.0398817	0.051164	0.00590622	0.0390865	5.13175	3.24198	0.70705	0.165088	0.960297	0.0250404	0.0839155	4.12568
501	501	6	15	2	242.25	162.5	128	180	1.26953	1.34583	0.236249	0.293428	0.0571787	0.0969885	15	2	0.0764871	0.0459629	0.231758	0.366121	1.46206	1.00479	0.547876	YHR004C	501	162.5	174.25	128	138	1.26953	1.26268	0.236249	0.230235	-0.00601437	-0.113553	15	2	0.0455126	0.013599	0.808669	0.863123	0.212365	0.147199	-0.794649	-0.00828217	-0.123387	0.520214	0.614622	0.837213
502	502	7	15	2	26	26	121	128	0.214876	0.203125	-1.53806	-1.59542	-0.0573533	-0.144145	15	2	0.0943597	0.0935105	0.31106	0.44867	1.16777	0.801468	-0.95826	YIL116W	502	26	35.75	121	146	0.214876	0.244863	-1.53806	-1.40832	0.12974	0.099165	15	2	0.066356	0.0638164	0.0297137	0.0949924	3.51615	2.35396	0.535419	-0.0224898	-0.21142	0.170387	0.271831	2.34196
503	503	8	15	2	29.5	32.5	113	123	0.287611	0.239837	-1.24651	-1.42822	-0.181705	-0.110979	15	2	0.0373391	0.0396227	0.00230412	0.0262677	6.07306	3.63942	-0.751106	YOL120C	503	32.5	45.25	113	148	0.287611	0.305743	-1.24651	-1.18542	0.0610901	0.0799625	15	2	0.030326	0.0335856	0.0274853	0.0909741	3.5941	2.39718	0.415351	-0.0155083	-0.167878	0.0148947	0.0586209	4.83358
504	504	9	15	2	126.25	111.75	112	109	0.997768	1.15826	-0.0129427	0.13911	0.152053	0.0830857	15	2	0.0768059	0.0515315	0.0287654	0.101542	3.54858	2.28728	0.461038	YGR132C	504	111.75	160	112	138	0.997768	1.15942	-0.0129427	0.143729	0.156672	0.167189	15	2	0.1238	0.0868276	0.0853452	0.17998	2.46105	1.71491	0.960752	0.125137	0.710895	0.0570553	0.140761	3.00482
505	505	10	15	2	165.75	157.5	128	123	1.23047	1.34756	0.206846	0.297428	0.0905821	0.0584503	15	2	0.0496414	0.0436706	0.0355057	0.113977	3.33806	2.17176	0.307163	YJL121C	505	157.5	143.5	128	125	1.23047	1.148	0.206846	0.137724	-0.0691218	-0.041563	15	2	0.0139149	0.0266342	0.00216951	0.0246802	6.13325	3.70175	-0.344516	0.00844367	-0.0186762	0.0188376	0.0693285	4.73566
506	506	11	15	2	140.75	105.25	105	128	1.00238	1.09961	-4.68552e-05	0.0947479	0.0947948	-0.0972068	15	2	0.0897977	0.104358	0.125213	0.245476	2.07774	1.40455	-0.665083	YDR253C	506	105.25	143.5	105	128	1.00238	1.12109	-4.68552e-05	0.114226	0.114273	-0.0217051	15	2	0.0908555	0.0862563	0.0865195	0.181616	2.44739	1.70586	-0.22035	-0.059456	-0.442716	0.105866	0.213546	2.26256
507	507	12	15	2	159.75	138.75	121	128	1.14669	1.24805	0.136562	0.218579	0.0820169	-0.00400454	15	2	0.0850847	0.101283	0.149475	0.273504	1.90062	1.29644	-0.0829346	YBL025W	507	138.75	147.75	121	128	1.14669	1.1543	0.136562	0.142613	0.00605063	-0.0867009	15	2	0.0215017	0.0254053	0.612885	0.703503	0.489578	0.351683	-0.626751	-0.0453527	-0.354843	0.38118	0.488504	1.1951
508	508	13	15	2	182.5	128	114	133	1.12281	1.37218	0.111486	0.315993	0.204507	0.0139566	15	2	0.113563	0.107825	0.0367194	0.115845	3.30445	2.15551	0.0292521	YIL163C	508	128	160.25	114	150	1.12281	1.06833	0.111486	0.0652762	-0.0462103	-0.0243012	15	2	0.112679	0.122701	0.472195	0.586154	0.750363	0.534173	-0.236583	-0.00517232	-0.103665	0.254457	0.350999	2.02741
509	509	14	15	2	89.75	69.75	129	173	0.540698	0.518786	-0.642049	-0.696857	-0.0548085	-0.18635	15	2	0.374197	0.375612	0.788662	0.862093	0.237417	0.148392	-1.22188	YGL032C	509	69.75	53.75	129	151	0.540698	0.35596	-0.642049	-1.05637	-0.41432	-0.463597	15	2	0.453464	0.462375	0.165105	0.279236	1.80118	1.2757	-2.98338	-0.324974	-2.10263	0.476883	0.570665	1.0193
510	510	15	15	2	188.25	115.5	122	158	0.946721	1.19146	-0.0585169	0.174066	0.232583	0.145459	15	2	0.0637702	0.0528652	0.00531952	0.0405898	5.23637	3.20424	0.850628	YDR119W	510	115.5	140.5	122	137	0.946721	1.02555	-0.0585169	0.0238448	0.0823616	0.0577024	15	2	0.0611906	0.0624115	0.0742898	0.164637	2.59978	1.80402	0.276164	0.101581	0.563396	0.0398046	0.102613	3.91808
511	511	16	15	2	209.25	177.25	123	139.5	1.44106	1.5	0.364752	0.405087	0.0403348	-0.0538139	15	2	0.055565	0.0537439	0.242476	0.376769	1.41685	0.976122	-0.394048	YKR051W	511	177.25	196	123	140.5	1.44106	1.39502	0.364752	0.331707	-0.0330448	-0.014216	15	2	0.0584649	0.0592265	0.34051	0.46348	1.07731	0.768993	-0.173522	-0.034015	-0.283785	0.291493	0.420124	1.24708
512	512	17	15	2	112.75	124.75	125.5	145.5	0.994024	0.774914	-0.31613	-0.578779	-0.262649	-0.116744	15	2	0.197805	0.164527	0.076624	0.180869	2.56884	1.70998	-0.787113	YBR266C	512	126.75	159.25	126	182	1.00595	0.875	-0.288956	-0.609823	-0.320867	0.0390945	15	2	0.298967	0.180579	0.121107	0.227335	2.11108	1.48133	0.159814	-0.0388247	-0.313649	0.0988654	0.204102	2.33996
513	513	1	16	2	224.25	303.25	139	110	2.18165	2.03864	0.777588	0.616122	-0.161466	-0.355236	16	2	0.490806	0.434463	0.557546	0.674508	0.584211	0.393772	-2.27675	YOL100W	513	303.25	220.25	139	126	2.18165	1.74802	0.777588	0.555144	-0.222444	-0.217695	16	2	0.032784	0.0475781	0.000865527	0.0162132	7.05217	4.12193	-1.44582	-0.286465	-1.86129	0.279206	0.345361	3.81819
514	514	2	16	2	171.25	193.75	136.5	126	1.41941	1.35913	0.346996	0.301614	-0.0453821	-0.103054	16	2	0.0918818	0.0828279	0.396063	0.53177	0.926183	0.631544	-0.701607	YOR178C	514	193.75	192.5	136.5	132	1.41941	1.45833	0.346996	0.370386	0.0233901	0.0475618	16	2	0.0641853	0.022385	0.518848	0.624183	0.656145	0.471311	0.212758	-0.0277463	-0.244424	0.457455	0.577977	0.791164
515	515	3	16	2	186	144	117	145	1.23077	1.28276	0.20644	0.247578	0.0411382	-0.0787718	16	2	0.0675574	0.0981084	0.310321	0.447914	1.17015	0.803155	-0.549936	YJL106W	515	144	162.75	117	130	1.23077	1.25192	0.20644	0.213644	0.00720419	-0.0533309	16	2	0.140701	0.140418	0.924897	0.949104	0.0780728	0.0522366	-0.418097	-0.0660513	-0.484017	0.617609	0.698509	0.624111
516	516	4	16	2	211.25	226	142	141	1.59155	1.49823	0.460566	0.401715	-0.0588508	-0.0697189	16	2	0.0333163	0.0506566	0.0385603	0.119179	3.25553	2.12713	-0.493391	YDL225W	516	226	203.25	142	132.5	1.59155	1.53396	0.460566	0.418027	-0.0425393	0.0845963	16	2	0.0756326	0.0804368	0.342511	0.465498	1.07145	0.764648	0.444325	0.00743871	-0.0245332	0.190536	0.292339	2.16349
517	517	5	16	2	325.75	228.75	135	147	1.69444	2.21599	0.524774	0.794432	0.269658	0.392104	16	2	0.029377	0.105404	0.000352651	0.0133238	7.95003	4.3182	2.39119	YPR034W	517	228.75	235	135	114	1.69444	2.0614	0.524774	0.721545	0.196771	0.0852158	16	2	0.017697	0.0772303	0.000199088	0.00906002	8.52176	4.70388	0.448198	0.23866	1.41969	0.00027587	0.0111919	8.2359
518	518	6	16	2	308.5	210.75	128	180	1.64648	1.71389	0.487185	0.517428	0.0302437	0.0210136	16	2	0.0764807	0.0491668	0.486769	0.617148	0.719966	0.482646	0.0733305	YMR067C	518	210.75	237.25	128	138	1.64648	1.7192	0.487185	0.516418	0.0292338	-0.134928	16	2	0.0973134	0.0776771	0.590322	0.684791	0.527087	0.378641	-0.928305	-0.0569574	-0.427487	0.538546	0.65097	0.623526
519	519	7	16	2	215.25	140	121	128	1.15702	1.68164	0.135686	0.51684	0.381154	0.0903595	16	2	0.105164	0.197245	0.00541626	0.0411266	5.21835	3.1911	0.50647	YHR069C	519	140	217.25	121	146	1.15702	1.48801	0.135686	0.379311	0.243625	0.0457808	16	2	0.0826083	0.0731784	0.00972923	0.0503351	4.63262	2.98905	0.201622	0.0680702	0.354046	0.00757274	0.0457308	4.92549
520	520	8	16	2	225.25	223.5	113	123	1.97788	1.8313	0.672571	0.60146	-0.0711111	0.0160908	16	2	0.065416	0.0458924	0.117999	0.237062	2.13708	1.43943	0.0425822	YOR279C	520	223.5	263.5	113	148	1.97788	1.78041	0.672571	0.575168	-0.0974033	-0.0365221	16	2	0.099613	0.0499855	0.145471	0.255228	1.92778	1.3656	-0.312996	-0.0102157	-0.135207	0.131735	0.246145	2.03243
521	521	9	16	2	132.75	135.5	112	109	1.20982	1.21789	0.181766	0.184065	0.00229863	-0.156819	16	2	0.0730899	0.0763539	0.953803	0.971412	0.0472976	0.0290049	-1.03742	YGR207C	521	135.5	189.75	112	138	1.20982	1.375	0.181766	0.310129	0.128363	-0.00299422	16	2	0.0143232	0.0669256	0.000378738	0.0114034	7.87867	4.47384	-0.103355	-0.0799065	-0.57039	0.477091	0.491408	3.96298
522	522	10	16	2	53	104	128	123	0.8125	0.430894	-0.230819	-0.842526	-0.611707	-0.529045	16	2	0.230348	0.195458	0.013034	0.0664928	4.34019	2.71066	-3.36238	YLR119W	522	104	61.25	128	125	0.8125	0.49	-0.230819	-0.724049	-0.49323	-0.432468	16	2	0.103961	0.0903031	0.00248166	0.0258443	5.99883	3.65567	-2.78874	-0.480757	-3.07556	0.00775785	0.0461686	5.16951
523	523	11	16	2	184.75	148.25	105	128	1.4119	1.44336	0.322916	0.357654	0.0347385	-0.0612349	16	2	0.104422	0.0518144	0.553412	0.67107	0.591652	0.398882	-0.4404	YLL042C	523	148.25	172.25	105	128	1.4119	1.3457	0.322916	0.291725	-0.0311906	-0.156701	16	2	0.1457	0.117759	0.697421	0.772242	0.360366	0.258457	-1.06444	-0.108968	-0.752421	0.625417	0.721656	0.476009
524	524	12	16	2	207.25	178	121	128	1.47107	1.61914	0.374125	0.470455	0.0963298	-0.0604579	16	2	0.078484	0.0887102	0.0912916	0.20018	2.3937	1.60854	-0.435546	YAL065C	524	178	191.75	121	128	1.47107	1.49805	0.374125	0.38303	0.00890516	-0.0923741	16	2	0.0689127	0.0794775	0.812779	0.865538	0.207297	0.144404	-0.662224	-0.076416	-0.548885	0.452035	0.532859	1.3005
525	525	13	16	2	231.25	195.5	114	133	1.71491	1.73872	0.523717	0.551982	0.0282646	-0.193584	16	2	0.156086	0.163868	0.741236	0.825154	0.299437	0.192185	-1.26706	YLR236C	525	195.5	262.25	114	150	1.71491	1.74833	0.523717	0.544099	0.0203819	0.0572354	16	2	0.0449104	0.0704856	0.430969	0.549167	0.841719	0.599353	0.273245	-0.0681744	-0.496909	0.586102	0.687161	0.570578
526	526	14	16	2	275.75	200.5	129	173	1.55426	1.59393	0.40009	0.452026	0.0519364	0.0780606	16	2	0.140516	0.138068	0.513358	0.637759	0.666781	0.449795	0.42965	YGR217W	526	200.5	199	129	151	1.55426	1.31788	0.40009	0.270286	-0.129804	-0.0157883	16	2	0.220589	0.211494	0.324117	0.448632	1.12665	0.801552	-0.183353	0.0311361	0.123148	0.418738	0.543196	0.896716
527	527	15	16	2	230.75	166.5	122	158	1.36475	1.46044	0.29599	0.373855	0.0778653	0.0964282	16	2	0.104776	0.0952683	0.233893	0.368226	1.45289	0.999058	0.544376	YDR481C	527	166.5	207	122	137	1.36475	1.51095	0.29599	0.401851	0.105861	0.0676391	16	2	0.125529	0.112296	0.190257	0.306873	1.65938	1.18132	0.338296	0.0820337	0.441336	0.212075	0.33755	1.55614
528	528	16	16	2	202.25	165.25	123	139.5	1.3435	1.44982	0.289464	0.357333	0.0678686	0.0347758	16	2	0.0781942	0.15306	0.180985	0.310387	1.70934	1.16993	0.15929	YMR183C	528	165.25	188	123	140.5	1.3435	1.33808	0.289464	0.277404	-0.0120601	-0.0182955	16	2	0.0792576	0.0544649	0.780768	0.841804	0.247477	0.172209	-0.19903	0.00824016	-0.0198699	0.480876	0.576095	0.97841
529	529	1	1	3	72.25	49.75	139	110	0.357914	0.656818	-1.03699	-0.457708	0.579286	0.397547	1	3	0.174552	0.0317618	0.00696752	0.0470591	4.9665	3.05635	2.42519	YLR454W	529	49.75	44.25	139	126	0.357914	0.35119	-1.03699	-1.05105	-0.0140532	-0.0800041	1	3	0.0615731	0.117399	0.679072	0.757576	0.387028	0.277631	-0.584877	0.158771	0.920154	0.34302	0.402318	2.67676
530	530	2	1	3	69.25	81.25	136.5	126	0.595238	0.549603	-0.616162	-0.60091	0.0152516	-0.195434	1	3	0.447013	0.483159	0.94989	0.968533	0.0514094	0.0319724	-1.27862	YNL236W	530	81.25	136.75	136.5	132	0.595238	1.03598	-0.616162	0.0319706	0.648132	0.334662	1	3	0.437584	0.488309	0.0594331	0.144222	2.8229	1.9364	2.00792	0.0696139	0.36465	0.504661	0.556378	1.43716
531	531	3	1	3	213.25	148	117	145	1.26496	1.47069	0.230379	0.371759	0.14138	0.102776	1	3	0.127392	0.079412	0.113085	0.230007	2.17962	1.46965	0.584024	YOR208W	531	148	189.75	117	130	1.26496	1.45962	0.230379	0.365584	0.135206	0.133772	1	3	0.115392	0.0802703	0.100907	0.201943	2.29356	1.59977	0.751805	0.118274	0.667915	0.106996	0.215975	2.23659
532	532	4	1	3	104.25	90.5	142	141	0.637324	0.739362	-0.838975	-0.655863	0.183112	0.297022	1	3	0.148959	0.131268	0.0909844	0.199717	2.39707	1.61085	1.7973	YJL019W	532	90.5	103.25	142	132.5	0.637324	0.779245	-0.838975	-0.639369	0.199606	0.19461	1	3	0.0131373	0.0279656	7.82865e-05	0.00775449	9.45513	4.85948	1.13221	0.245816	1.46475	0.0455313	0.103736	5.9261
533	533	5	1	3	130.75	214	135	147	1.58519	0.889456	0.454591	-0.139302	-0.593893	-0.21932	1	3	0.142981	0.116439	0.00365501	0.0334587	5.61166	3.39744	-1.42781	YIL142W	533	214	199	135	114	1.58519	1.74561	0.454591	0.552526	0.0979348	0.0653893	1	3	0.0304632	0.044015	0.0076263	0.0443945	4.87615	3.11464	0.324229	-0.0769651	-0.55179	0.00564066	0.0389266	5.2439
534	534	6	1	3	177.5	141.75	128	180	1.10742	0.986111	0.0939175	-0.0189907	-0.112908	-0.130125	1	3	0.0894838	0.125927	0.0859091	0.192719	2.45447	1.64652	-0.87069	YIR027C	534	141.75	193.75	128	138	1.10742	1.40399	0.0939175	0.329744	0.235826	-0.0510767	1	3	0.111274	0.13797	0.024041	0.0839615	3.728	2.4774	-0.404002	-0.0906007	-0.637346	0.054975	0.13834	3.09123
535	535	7	1	3	218.5	156.25	121	128	1.29132	1.70703	0.244497	0.526918	0.282421	0.0431045	1	3	0.0904281	0.202534	0.00827778	0.052067	4.79418	2.95522	0.211312	YAL015C	535	156.25	222	121	146	1.29132	1.52055	0.244497	0.396973	0.152475	-0.0314969	1	3	0.0756615	0.0785932	0.0274572	0.0909503	3.59513	2.39744	-0.281575	0.00580379	-0.0351316	0.0178675	0.0715086	4.19465
536	536	8	1	3	144.75	141.25	113	123	1.25	1.17683	0.219786	0.153263	-0.0665231	-0.0388467	1	3	0.234907	0.185152	0.61074	0.720953	0.493085	0.327182	-0.300561	YDR372C	536	141.25	221.75	113	148	1.25	1.49831	0.219786	0.392336	0.17255	0.141438	1	3	0.251198	0.140305	0.263153	0.387641	1.33502	0.947675	0.79974	0.0512956	0.249589	0.436946	0.554297	0.914052
537	537	9	1	3	158.5	121.25	112	109	1.08259	1.45413	0.0628362	0.373924	0.311088	0.0236034	1	3	0.242423	0.122682	0.082746	0.189368	2.49198	1.66406	0.0895068	YMR096W	537	121.25	202.5	112	138	1.08259	1.46739	0.0628362	0.374266	0.31143	0.0862721	1	3	0.364266	0.209733	0.185813	0.301892	1.68301	1.19769	0.454803	0.0549378	0.272155	0.134279	0.24563	2.0875
538	538	10	1	3	143.5	114.25	128	123	0.892578	1.16667	-0.125501	0.148212	0.273713	0.148293	1	3	0.0641275	0.0768029	0.00337738	0.0321444	5.69066	3.43752	0.868327	YML092C	538	114.25	165	128	125	0.892578	1.32	-0.125501	0.275462	0.400963	0.198265	1	3	0.128996	0.198807	0.00838985	0.0468659	4.78073	3.06047	1.15506	0.173279	1.0117	0.00588361	0.0395051	5.23569
539	539	11	1	3	180.75	127.75	105	128	1.21667	1.41211	0.187995	0.335447	0.147452	-0.0451402	1	3	0.0896864	0.106027	0.0461417	0.132237	3.07604	2.02316	-0.339871	YLR462W	539	127.75	208	105	128	1.21667	1.625	0.187995	0.475302	0.287307	0.0547679	1	3	0.0939332	0.131678	0.00878052	0.0477395	4.73522	3.042	0.257816	0.00481385	-0.0410275	0.0274611	0.0899885	3.90563
540	540	12	1	3	119.75	121.25	121	128	1.00207	0.935547	-0.00502638	-0.0742342	-0.0692078	-0.274249	1	3	0.0318274	0.0698844	0.0224525	0.0879203	3.79635	2.43132	-1.7709	YGR148C	540	121.25	160.25	121	128	1.00207	1.25195	-0.00502638	0.221429	0.226455	-0.0896898	1	3	0.0747317	0.128979	0.00901447	0.0483409	4.70892	3.02948	-0.64544	-0.18197	-1.20817	0.0157335	0.0681306	4.25264
541	541	13	1	3	180.75	138.25	114	133	1.21272	1.35902	0.179941	0.299359	0.119418	-0.0993605	1	3	0.0622266	0.0509687	0.0311881	0.106118	3.46772	2.2432	-0.678535	YCL065W	541	138.25	173	114	150	1.21272	1.15333	0.179941	0.132928	-0.0470124	-0.186515	1	3	0.037809	0.0504148	0.0887317	0.184877	2.42214	1.68806	-1.25086	-0.142938	-0.964697	0.0599599	0.145498	2.94493
542	542	14	1	3	210.5	184	129	173	1.42636	1.21676	0.350114	0.189655	-0.16046	-0.281425	1	3	0.223267	0.188307	0.246165	0.380716	1.40175	0.965701	-1.81572	YMR141C	542	184	221.5	129	151	1.42636	1.46689	0.350114	0.380664	0.0305498	-0.104792	1	3	0.121887	0.078872	0.650646	0.735472	0.42979	0.307243	-0.73987	-0.193108	-1.2778	0.448406	0.558094	0.915771
543	543	15	1	3	183	157.25	122	158	1.28893	1.15823	0.251	0.138669	-0.112331	-0.123879	1	3	0.13196	0.163266	0.187215	0.317232	1.6755	1.14812	-0.83168	YDR270W	543	157.25	194.25	122	137	1.28893	1.41788	0.251	0.338866	0.0878656	0.027611	1	3	0.0940314	0.12258	0.158433	0.270817	1.84242	1.30631	0.0880111	-0.048134	-0.371834	0.172824	0.294025	1.75896
544	544	16	1	3	161.75	184	123	139.5	1.49593	1.1595	0.394385	0.146253	-0.248132	-0.312932	1	3	0.0922833	0.0567305	0.0125927	0.0648492	4.37464	2.73569	-2.01252	YDR470C	544	184	189.75	123	140.5	1.49593	1.35053	0.394385	0.300056	-0.0943293	-0.121802	1	3	0.147779	0.0668322	0.291589	0.416824	1.23241	0.875092	-0.846227	-0.217367	-1.42937	0.152091	0.240836	2.80353
545	545	17	1	3	202.25	184	125.5	145.5	1.46614	1.39003	0.36865	0.303643	-0.0650075	-0.109297	1	3	0.134887	0.13557	0.406208	0.540975	0.900889	0.614383	-0.740598	YAR002C-A	545	184	223.25	126	182	1.46032	1.22665	0.366434	0.198454	-0.16798	-0.0769417	1	3	0.11131	0.0458661	0.0568389	0.13996	2.86753	1.9664	-0.56573	-0.0931193	-0.653164	0.231524	0.340467	1.88421
546	546	1	2	3	140	196.5	139	110	1.41367	1.27273	0.343304	0.239136	-0.104169	-0.122088	2	3	0.069365	0.0583822	0.0575086	0.151397	2.85582	1.88785	-0.820494	YML091C	546	196.5	169.75	139	126	1.41367	1.34722	0.343304	0.297313	-0.045991	0.0118259	2	3	0.0671336	0.0758	0.264176	0.388413	1.33114	0.945686	-0.0106893	-0.0551312	-0.415591	0.160842	0.269905	2.09348
547	547	2	2	3	144.25	155.5	136.5	126	1.13919	1.14484	0.129849	0.133671	0.00382237	-0.0546377	2	3	0.0922679	0.0824823	0.939187	0.962026	0.0627411	0.038714	-0.399193	YDR505C	547	155.5	155	136.5	132	1.13919	1.17424	0.129849	0.159655	0.029806	-0.0630815	2	3	0.0828821	0.0672571	0.523958	0.628145	0.646345	0.464985	-0.479065	-0.0588596	-0.439129	0.731572	0.795085	0.354543
548	548	3	2	3	155.5	125.5	117	145	1.07265	1.07241	0.0695023	0.0687589	-0.000743372	0.0536021	2	3	0.0291924	0.0247901	0.962583	0.975739	0.0381347	0.0245604	0.276881	YMR104C	548	125.5	142	117	130	1.07265	1.09231	0.0695023	0.0869222	0.0174199	0.099926	2	3	0.0457823	0.0365182	0.502012	0.611478	0.689131	0.491876	0.540178	0.0767641	0.408529	0.732298	0.793608	0.363633
549	549	4	2	3	160.75	183.5	142	141	1.29225	1.14007	0.254857	0.130981	-0.123876	0.00133658	2	3	0.0729479	0.0359629	0.0425773	0.126274	3.15643	2.0693	-0.0495735	YPR121W	549	183.5	179.5	142	132.5	1.29225	1.35472	0.254857	0.30245	0.0475931	0.0480408	2	3	0.0308331	0.00877425	0.053834	0.135268	2.92185	2.00049	0.215753	0.0246887	0.0830897	0.0482056	0.130771	3.03914
550	550	5	2	3	111.5	157.75	135	147	1.16852	0.758503	0.154616	-0.277726	-0.432342	-0.14894	2	3	0.109171	0.0881458	0.00419612	0.0353973	5.47359	3.34112	-0.98821	YPL097W	550	157.75	135.5	135	114	1.16852	1.1886	0.154616	0.171412	0.016796	-0.0349868	2	3	0.0175197	0.0157258	0.151025	0.261488	1.89031	1.34137	-0.303396	-0.0919632	-0.645803	0.0776108	0.148443	3.68195
551	551	6	2	3	196	140.75	128	180	1.09961	1.08889	0.0941227	0.0831199	-0.0110028	-0.0275548	2	3	0.0701773	0.0494319	0.774385	0.852767	0.255686	0.159269	-0.230031	YGR149W	551	140.75	155	128	138	1.09961	1.12319	0.0941227	0.113604	0.0194811	-0.157779	2	3	0.0791619	0.0277274	0.656356	0.738845	0.421052	0.302667	-1.07118	-0.0926668	-0.650607	0.715371	0.795806	0.338369
552	552	7	2	3	175.75	161.75	121	128	1.33678	1.37305	0.290182	0.315513	0.0253314	-0.0183671	2	3	0.0592758	0.0450926	0.455543	0.589671	0.786265	0.52819	-0.172644	YBR249C	552	161.75	188.5	121	146	1.33678	1.2911	0.290182	0.255306	-0.034876	-0.0473008	2	3	0.0201894	0.0189135	0.0407916	0.114136	3.19928	2.17037	-0.380393	-0.0328339	-0.276518	0.248167	0.351903	1.99277
553	553	8	2	3	132.5	133.75	113	123	1.18363	1.07724	0.168353	0.0731261	-0.0952266	-0.0489632	2	3	0.0539019	0.0551949	0.0385471	0.119179	3.25587	2.12713	-0.36375	YER037W	553	133.75	147.75	113	148	1.18363	0.998311	0.168353	-0.00370303	-0.172056	-0.0943609	2	3	0.0497516	0.0880019	0.006195	0.0403549	5.08401	3.21004	-0.674647	-0.071662	-0.519198	0.0223711	0.0797671	4.16994
554	554	9	2	3	129.75	62.75	112	109	0.560268	1.19037	-0.581607	0.172887	0.754494	0.586764	2	3	0.12224	0.117885	0.00114521	0.0199229	6.77217	3.91588	3.60705	YFR052W	554	62.75	146	112	138	0.560268	1.05797	-0.581607	0.0547633	0.636371	0.528508	2	3	0.0677604	0.0760208	0.000329431	0.0109182	8.01814	4.51732	3.21998	0.557636	3.41352	0.000737321	0.0154206	7.39516
555	555	10	2	3	136.25	126.75	128	123	0.990234	1.10772	-0.00985072	0.100187	0.110038	0.0360359	2	3	0.0845687	0.0894467	0.0802145	0.185447	2.52305	1.68499	0.167161	YNL335W	555	126.75	153	128	125	0.990234	1.224	-0.00985072	0.201528	0.211379	0.0867896	2	3	0.0484555	0.0683638	0.00316998	0.029104	5.75403	3.53688	0.458039	0.0614128	0.3126	0.0416922	0.107276	4.13854
556	556	11	2	3	152.5	100.5	105	128	0.957143	1.19141	-0.0520491	0.173818	0.225868	-0.0729359	2	3	0.106428	0.114977	0.023953	0.0913289	3.73166	2.39329	-0.513485	YNL245C	556	100.5	154.5	105	128	0.957143	1.20703	-0.0520491	0.187839	0.239888	-0.151937	2	3	0.124734	0.154927	0.0310152	0.097454	3.47328	2.32838	-1.03465	-0.112436	-0.77407	0.0274841	0.0943914	3.60247
557	557	12	2	3	90	83.25	121	128	0.688017	0.703125	-0.3831	-0.354905	0.0281956	0.0915837	2	3	0.187996	0.205421	0.783791	0.858726	0.243613	0.152305	0.514117	YKL097C	557	83.25	104	121	128	0.688017	0.8125	-0.3831	-0.210544	0.172556	0.0534341	2	3	0.13253	0.14808	0.0800968	0.173016	2.52452	1.75437	0.249476	0.0725089	0.381796	0.431944	0.515871	1.38407
558	558	13	2	3	145	96	114	133	0.842105	1.09023	-0.1751	0.0856444	0.260744	0.139429	2	3	0.052254	0.0799327	0.002141	0.0256673	6.14648	3.66254	0.812963	YGR069W	558	96	145.75	114	150	0.842105	0.971667	-0.1751	-0.0343195	0.14078	-0.00449155	2	3	0.049348	0.033348	0.0106784	0.053128	4.53953	2.93505	-0.112718	0.0674688	0.350122	0.00640972	0.0393977	5.34301
559	559	14	2	3	29.5	19.75	129	173	0.153101	0.17052	-1.88113	-1.77275	0.108377	-0.00391478	2	3	0.10925	0.102654	0.141504	0.264588	1.95543	1.32958	-0.0823739	YGR122C-A	559	19.75	31.75	129	151	0.153101	0.210265	-1.88113	-1.56115	0.319977	0.159473	2	3	0.130508	0.124578	0.0162352	0.0678107	4.12057	2.69104	0.912508	0.077779	0.415067	0.0788697	0.166199	3.038
560	560	15	2	3	182.5	147.25	122	158	1.20697	1.15506	0.186935	0.143629	-0.0433057	-0.0779246	2	3	0.0698121	0.063642	0.302921	0.440805	1.19428	0.819154	-0.544645	YER005W	560	147.25	153.75	122	137	1.20697	1.12226	0.186935	0.115099	-0.0718362	-0.110309	2	3	0.0735985	0.0664382	0.145972	0.255831	1.92434	1.36324	-0.774369	-0.0941171	-0.659507	0.224446	0.348318	1.55931
561	561	16	2	3	240	202.25	123	139.5	1.64431	1.72043	0.496714	0.541725	0.0450106	-0.0228146	2	3	0.0556211	0.0796479	0.203994	0.335643	1.58967	1.09171	-0.200424	YOL107W	561	202.25	217.5	123	140.5	1.64431	1.54804	0.496714	0.436723	-0.059991	-0.152076	2	3	0.0517417	0.0743549	0.103191	0.205001	2.27117	1.58474	-1.03553	-0.0874454	-0.617975	0.153592	0.270322	1.93042
562	562	1	3	3	118	170	139	110	1.22302	1.07273	0.195893	0.0686178	-0.127275	-0.100366	3	3	0.143767	0.149697	0.174767	0.302134	1.7443	1.19688	-0.684816	YPR117W	562	170	155.5	139	126	1.22302	1.23413	0.195893	0.209581	0.0136882	0.0974645	3	3	0.0913098	0.101163	0.783889	0.844098	0.243488	0.169486	0.524786	-0.00145078	-0.0800147	0.479328	0.573116	0.993895
563	563	2	3	3	145	31.5	136.5	126	0.230769	1.15079	-1.46751	0.140368	1.60787	1.40782	3	3	0.0655055	0.0631625	1.86127e-05	0.00528568	10.8917	5.24275	8.73544	YOR160W	563	31.5	105	136.5	132	0.230769	0.795455	-1.46751	-0.229536	1.23797	0.997567	3	3	0.0973692	0.0989909	0.000133384	0.00788916	8.92228	4.84227	6.15289	1.20269	7.44416	7.59982e-05	0.00658742	9.90697
564	564	3	3	3	180.75	150.75	117	145	1.28846	1.24655	0.25272	0.219717	-0.0330034	0.0422401	3	3	0.043548	0.0325387	0.226843	0.361186	1.4835	1.01836	0.205913	YGL086W	564	150.75	150	117	130	1.28846	1.15385	0.25272	0.142656	-0.110064	-0.0660575	3	3	0.0259384	0.0339397	0.00343546	0.0300374	5.6736	3.50531	-0.497673	-0.0119087	-0.14588	0.115139	0.195612	3.57855
565	565	4	3	3	112.25	132.25	142	141	0.931338	0.796099	-0.0718751	-0.23075	-0.158875	-0.127929	3	3	0.0762519	0.0816485	0.02515	0.0938122	3.6829	2.36646	-0.856978	YMR100W	565	132.25	116.25	142	132.5	0.931338	0.877358	-0.0718751	-0.133236	-0.0613609	-0.0544464	3	3	0.0410138	0.0619895	0.0580283	0.141584	2.84683	1.95486	-0.425072	-0.0911879	-0.641025	0.0415891	0.117698	3.26486
566	566	5	3	3	139.75	154	135	147	1.14074	0.95068	0.131034	-0.0516505	-0.182685	0.0651917	3	3	0.0225976	0.0383209	0.000514652	0.014627	7.57202	4.22489	0.34927	YKL074C	566	154	128.5	135	114	1.14074	1.12719	0.131034	0.119268	-0.0117661	-0.0675583	3	3	0.0298779	0.0306556	0.488418	0.599606	0.716583	0.511483	-0.507058	-0.00118332	-0.0788937	0.244466	0.307116	4.1443
567	567	6	3	3	158.75	120.25	128	180	0.939453	0.881944	-0.0654582	-0.126938	-0.0614801	-0.136834	3	3	0.0620806	0.0479043	0.141967	0.26514	1.95216	1.3275	-0.912596	YLR210W	567	120.25	111	128	138	0.939453	0.804348	-0.0654582	-0.218565	-0.153107	-0.299481	3	3	0.11422	0.103961	0.0749902	0.165367	2.5904	1.79959	-1.95721	-0.218157	-1.4349	0.108479	0.215253	2.27128
568	568	7	3	3	123.25	65	121	128	0.53719	0.962891	-0.622667	-0.0400763	0.582591	0.550977	3	3	0.0694474	0.079889	0.000461031	0.0145432	7.68204	4.23063	3.38352	YDR021W	568	65	124.5	121	146	0.53719	0.85274	-0.622667	-0.161928	0.460739	0.473024	3	3	0.134155	0.133734	0.00631901	0.0406111	5.06419	3.20371	2.87306	0.512001	3.12829	0.00339002	0.0275772	6.37312
569	569	8	3	3	115	105.5	113	123	0.933628	0.934959	-0.0717239	-0.0688885	0.00283545	-0.0458947	3	3	0.125447	0.12672	0.966784	0.979193	0.0337798	0.0210264	-0.344583	YGL138C	569	105.5	142	113	148	0.933628	0.959459	-0.0717239	-0.0590663	0.0126576	-0.0587513	3	3	0.219792	0.212098	0.91558	0.942333	0.0881973	0.0593969	-0.45199	-0.052323	-0.398286	0.941182	0.960763	0.0609885
570	570	9	3	3	112	105	112	109	0.9375	1.02752	-0.0686792	0.0253375	0.0940167	0.00552209	3	3	0.129089	0.128801	0.241258	0.375813	1.42189	0.978664	-0.0234305	YMR099C	570	105	126.25	112	138	0.9375	0.914855	-0.0686792	-0.0895699	-0.0208907	-0.0365479	3	3	0.108538	0.102776	0.725947	0.796912	0.320279	0.22701	-0.313157	-0.0155129	-0.168294	0.483602	0.586363	0.871083
571	571	10	3	3	93	101.25	128	123	0.791016	0.756098	-0.235689	-0.283223	-0.0475341	-0.152448	3	3	0.100938	0.0920567	0.415754	0.550161	0.877663	0.597545	-1.01012	YPR143W	571	101.25	128.25	128	125	0.791016	1.026	-0.235689	0.0245696	0.260258	0.173896	3	3	0.024339	0.0181812	0.000223701	0.00924714	8.4052	4.68344	1.00269	0.0107242	-0.00371426	0.207989	0.279704	4.64143
572	572	11	3	3	133.5	83	105	128	0.790476	1.04297	-0.237895	0.0412494	0.279145	0.0743021	3	3	0.0982189	0.0854218	0.0107916	0.0596409	4.52899	2.81941	0.406175	YOL114C	572	83	127.5	105	128	0.790476	0.996094	-0.237895	-0.00701907	0.230876	-0.0314355	3	3	0.163777	0.13517	0.0667718	0.15422	2.70647	1.86938	-0.281191	0.0214333	0.0624918	0.0387817	0.10693	3.61773
573	573	12	3	3	135	110.75	121	128	0.915289	1.05469	-0.0893205	0.0521832	0.141504	0.168787	3	3	0.0722498	0.0671191	0.0295829	0.103282	3.52056	2.27029	0.996335	YIL098C	573	110.75	140.25	121	128	0.915289	1.0957	-0.0893205	0.0789208	0.168241	0.0988289	3	3	0.192872	0.198304	0.179403	0.295211	1.71812	1.22007	0.533317	0.133808	0.764826	0.104493	0.199246	2.61934
574	574	13	3	3	184.75	151	114	133	1.32456	1.3891	0.280684	0.328586	0.0479018	-0.0283999	3	3	0.0332385	0.0372222	0.0634094	0.161741	2.75814	1.82176	-0.23531	YDR357C	574	151	224.75	114	150	1.32456	1.49833	0.280684	0.404347	0.123662	-0.0212151	3	3	0.0310162	0.0221036	0.00411504	0.0323495	5.49311	3.43116	-0.217286	-0.0248075	-0.226298	0.0337622	0.0970451	4.12563
575	575	14	3	3	154	129.25	129	173	1.00194	0.890173	-0.00900859	-0.123677	-0.114668	-0.203801	3	3	0.101868	0.0957809	0.109805	0.226318	2.20905	1.48581	-1.33088	YMR254C	575	129.25	171.25	129	151	1.00194	1.13411	-0.00900859	0.124035	0.133044	-0.033875	3	3	0.119874	0.116309	0.113072	0.217062	2.17973	1.52757	-0.296445	-0.118838	-0.813662	0.111438	0.22169	2.19439
576	576	15	3	3	182.25	148.25	122	158	1.21516	1.15348	0.194624	0.141457	-0.053167	-0.115183	3	3	0.0640261	0.0631214	0.19534	0.326102	1.63301	1.12054	-0.777364	YDL149W	576	148.25	151.25	122	137	1.21516	1.10401	0.194624	0.0982246	-0.0963994	-0.139032	3	3	0.0219768	0.0269602	0.0031196	0.0289523	5.77005	3.54211	-0.953962	-0.127107	-0.865663	0.0992297	0.177527	3.70153
577	577	16	3	3	129.5	108.25	123	139.5	0.880081	0.928315	-0.139261	-0.0760364	0.0632246	0.0158084	3	3	0.198982	0.195083	0.570275	0.686179	0.561637	0.376617	0.0408186	YOL119C	577	108.25	142.5	123	140.5	0.880081	1.01423	-0.139261	0.0137645	0.153026	0.049092	3	3	0.151541	0.161949	0.136709	0.244687	1.9899	1.40777	0.222326	0.0324502	0.131572	0.353492	0.465433	1.27577
578	578	17	3	3	153	123.25	125.5	145.5	0.982072	1.05155	-0.0204636	0.0483552	0.0688188	0.0571857	3	3	0.0685313	0.0667514	0.138198	0.260933	1.97906	1.34349	0.299264	YDR246W	578	122.25	165.75	126	182	0.970238	0.910714	-0.0337321	-0.0945668	-0.0608346	0.0744357	3	3	0.0843219	0.0782533	0.244742	0.368978	1.40755	0.997018	0.380793	0.0658107	0.340029	0.19147	0.314955	1.69331
579	579	1	4	3	129.75	162.25	139	110	1.16727	1.17955	0.153156	0.165109	0.011953	0.0426101	4	3	0.0689558	0.0703017	0.751719	0.832802	0.285393	0.182959	0.208224	YLR189C	579	162.25	144.25	139	126	1.16727	1.14484	0.153156	0.134096	-0.0190594	0.057971	4	3	0.0347329	0.0392272	0.352625	0.474274	1.04235	0.745969	0.277844	0.0502906	0.243034	0.552172	0.653538	0.663872
580	580	2	4	3	93.25	126	136.5	126	0.923077	0.740079	-0.0836156	-0.301868	-0.218252	-0.272154	4	3	0.113455	0.102494	0.0309946	0.105825	3.47394	2.24597	-1.75781	YBL008W	580	126	120.25	136.5	132	0.923077	0.910985	-0.0836156	-0.0935082	-0.00989264	-0.122464	4	3	0.120496	0.119797	0.880014	0.916626	0.127818	0.0870559	-0.850369	-0.197309	-1.30409	0.455504	0.511225	1.80088
581	581	3	4	3	145.5	107.75	117	145	0.92094	1.00345	-0.0855348	0.00252596	0.0880608	0.115833	4	3	0.0568477	0.0631788	0.0533736	0.144542	2.93044	1.93419	0.66558	YMR232W	581	107.75	125	117	130	0.92094	0.961538	-0.0855348	-0.0401755	0.0453593	0.116429	4	3	0.118691	0.113858	0.500292	0.609859	0.692564	0.494527	0.643363	0.116131	0.654472	0.276833	0.3772	1.8115
582	582	4	4	3	159.5	157	142	141	1.10563	1.13121	0.100267	0.122702	0.0224343	0.0980606	4	3	0.0334829	0.0498149	0.272686	0.409226	1.29944	0.893489	0.554572	YPR145W	582	157	136.5	142	132.5	1.10563	1.03019	0.100267	0.0294166	-0.0708506	-0.0266462	4	3	0.046532	0.0263323	0.0556365	0.138017	2.88892	1.98037	-0.251245	0.0357072	0.151663	0.164161	0.273622	2.09418
583	583	5	4	3	121.25	140.5	135	147	1.04074	0.82483	0.039609	-0.192875	-0.232484	0.0843934	4	3	0.00506291	0.0156767	2.84587e-06	0.00227802	12.7696	6.08445	0.469206	YPL219W	583	140.5	112.25	135	114	1.04074	0.984649	0.039609	-0.0155966	-0.0552056	-0.0817506	4	3	0.0110123	0.0082684	0.00211214	0.0245099	6.16005	3.70868	-0.595798	0.00132141	-0.0632963	0.00105749	0.0133939	9.46485
584	584	6	4	3	174.5	123.75	128	180	0.966797	0.969444	-0.0341782	-0.0363435	-0.00216539	-0.0419795	4	3	0.123217	0.10778	0.97417	0.984275	0.0261694	0.0158501	-0.320129	YLR027C	584	123.75	137.75	128	138	0.966797	0.998188	-0.0341782	-0.00193637	0.0322418	-0.116535	4	3	0.0469534	0.0330134	0.263282	0.387716	1.33453	0.947482	-0.813293	-0.0792571	-0.566711	0.618726	0.685995	0.68035
585	585	7	4	3	123	115.75	121	128	0.956612	0.960938	-0.0444209	-0.0401959	0.00422508	-0.0767848	4	3	0.0199236	0.0368859	0.700048	0.793089	0.356607	0.231819	-0.537526	YDR035W	585	115.75	129.25	121	146	0.956612	0.885274	-0.0444209	-0.122046	-0.077625	-0.0841768	4	3	0.0159276	0.0273441	0.00229407	0.025046	6.07743	3.68704	-0.610968	-0.0804808	-0.574247	0.351171	0.409068	3.21702
586	586	8	4	3	119.75	110.75	113	123	0.980088	0.973577	-0.0214314	-0.0285297	-0.00709829	0.00690214	4	3	0.115973	0.116392	0.910312	0.941889	0.0939683	0.0598676	-0.0148106	YHR198C	586	110.75	144.5	113	148	0.980088	0.976351	-0.0214314	-0.0259322	-0.0045008	-0.00826108	4	3	0.0941507	0.101611	0.92986	0.952225	0.0727212	0.0489542	-0.136288	-0.000679468	-0.0755492	0.920086	0.947057	0.0833447
587	587	9	4	3	152.5	143.75	112	109	1.28348	1.39908	0.2495	0.334595	0.0850956	-0.0520207	4	3	0.0580954	0.05753	0.0610248	0.157072	2.79647	1.85105	-0.382847	YGL085W	587	143.75	181.25	112	138	1.28348	1.31341	0.2495	0.272483	0.0229837	-0.114742	4	3	0.0238592	0.0325338	0.149663	0.25979	1.89937	1.34788	-0.802084	-0.0833813	-0.592465	0.105344	0.208431	2.34792
588	588	10	4	3	102.75	107.5	128	123	0.839844	0.835366	-0.175035	-0.181101	-0.00606599	-0.0703243	4	3	0.0469237	0.0458092	0.812709	0.879417	0.207383	0.128496	-0.497173	YDR007W	588	107.5	112.75	128	125	0.839844	0.902	-0.175035	-0.104228	0.0708068	0.0432151	4	3	0.0800594	0.0717957	0.175068	0.2908	1.74258	1.23512	0.185579	-0.0135546	-0.155797	0.493888	0.585109	0.974983
589	589	11	4	3	131.5	90	105	128	0.857143	1.02734	-0.162528	0.0261012	0.188629	0.0143905	4	3	0.15118	0.166521	0.0880614	0.195486	2.42972	1.63227	0.0319622	YDR059C	589	90	125.75	105	128	0.857143	0.982422	-0.162528	-0.0192097	0.143318	-0.0320905	4	3	0.0968947	0.1358	0.0596293	0.144493	2.81961	1.93452	-0.285287	-0.00885003	-0.126662	0.0738454	0.169989	2.62466
590	590	12	4	3	116.75	102.25	121	128	0.845041	0.912109	-0.172509	-0.0930542	0.0794548	0.0506066	4	3	0.126445	0.114752	0.297791	0.435168	1.21136	0.832022	0.258171	YLR125W	590	102.25	110.75	121	128	0.845041	0.865234	-0.172509	-0.145497	0.0270118	-0.0509305	4	3	0.106961	0.0953923	0.648271	0.733453	0.433446	0.309992	-0.403088	-0.000161928	-0.0724587	0.473031	0.584311	0.822405
591	591	13	4	3	145.5	123.75	114	133	1.08553	1.09398	0.0817308	0.0895158	0.00778501	-0.0436392	4	3	0.0280727	0.0321316	0.617815	0.726553	0.481567	0.319444	-0.330495	YGR151C	591	123.75	173.25	114	150	1.08553	1.155	0.0817308	0.144005	0.0622747	-0.0349095	4	3	0.0279441	0.0198313	0.0210244	0.0780969	3.86207	2.54981	-0.302913	-0.0392743	-0.316704	0.319419	0.402325	2.17182
592	592	14	4	3	139	113.25	129	173	0.877907	0.803468	-0.137619	-0.223701	-0.0860815	-0.0744302	4	3	0.0595571	0.0584384	0.0629759	0.161096	2.765	1.82575	-0.522818	YMR046W-A	592	113.25	123	129	151	0.877907	0.81457	-0.137619	-0.207151	-0.0695315	-0.0540349	4	3	0.133565	0.124028	0.374328	0.495343	0.982622	0.702504	-0.422499	-0.0642325	-0.472659	0.218652	0.32822	1.87381
593	593	15	4	3	136.25	116.75	122	158	0.956967	0.862342	-0.0472419	-0.14955	-0.102308	-0.127108	4	3	0.100661	0.0994852	0.13499	0.256728	2.00256	1.35974	-0.851846	YHR171W	593	116.75	115.5	122	137	0.956967	0.843066	-0.0472419	-0.170832	-0.12359	-0.092997	4	3	0.0803444	0.0778611	0.0542841	0.135758	2.91352	1.99688	-0.666119	-0.110052	-0.758982	0.0946369	0.196243	2.45804
594	594	16	4	3	151.5	156.25	123	139.5	1.27033	1.08602	0.233311	0.0820773	-0.151234	-0.14625	4	3	0.102674	0.093873	0.0602223	0.155778	2.80971	1.85932	-0.971412	YGL153W	594	156.25	166.25	123	140.5	1.27033	1.18327	0.233311	0.168219	-0.0650928	-0.0821878	4	3	0.115565	0.0905836	0.341922	0.464997	1.07317	0.765725	-0.598532	-0.114219	-0.784972	0.201072	0.310387	1.94144
595	595	1	5	3	125.75	168.25	139	110	1.21043	1.14318	0.190641	0.132458	-0.0581829	-0.030925	5	3	0.0573338	0.0458091	0.135394	0.257174	1.99957	1.358	-0.251082	YHR165C	595	168.25	145.5	139	126	1.21043	1.15476	0.190641	0.14325	-0.0473913	0.0268369	5	3	0.0410837	0.0302143	0.104311	0.206303	2.26038	1.57841	0.0831705	-0.00204407	-0.0839556	0.119852	0.231738	2.12997
596	596	2	5	3	183.75	210.5	136.5	126	1.54212	1.45833	0.432256	0.377225	-0.0550311	-0.0944918	5	3	0.0443916	0.0442472	0.0893213	0.197457	2.41551	1.62223	-0.648125	YEL032W	596	210.5	174.75	136.5	132	1.54212	1.32386	0.432256	0.280381	-0.151875	-0.213323	5	3	0.038518	0.0372564	0.00424935	0.032989	5.46099	3.41158	-1.41849	-0.153907	-1.03331	0.0467853	0.115223	3.93825
597	597	3	5	3	179	131.25	117	145	1.12179	1.23448	0.112143	0.209618	0.0974753	0.11891	5	3	0.0763762	0.0862462	0.0837597	0.190752	2.4798	1.65678	0.684796	YLL029W	597	131.25	150.5	117	130	1.12179	1.15769	0.112143	0.145456	0.0333133	0.137165	5	3	0.0882073	0.0845267	0.504937	0.613243	0.683321	0.488993	0.773024	0.128037	0.72891	0.294348	0.401998	1.58156
598	598	4	5	3	146.25	148.5	142	141	1.04577	1.03723	0.0443678	0.0363655	-0.00800231	-0.00402323	5	3	0.0528563	0.0280104	0.781827	0.857328	0.246121	0.153934	-0.0830513	YDL013W	598	148.5	154.25	142	132.5	1.04577	1.16415	0.0443678	0.150944	0.106576	0.155684	5	3	0.0307778	0.0481202	0.00617219	0.0402484	5.0877	3.21269	0.888818	0.0758304	0.402883	0.394	0.448788	2.66691
599	599	5	5	3	124.25	153	135	147	1.13333	0.845238	0.124526	-0.168729	-0.293255	-0.105962	5	3	0.023881	0.0145209	0.000147983	0.00981413	8.81841	4.62393	-0.719768	YBL015W	599	153	110.5	135	114	1.13333	0.969298	0.124526	-0.031316	-0.155842	-0.110987	5	3	0.0335213	0.0299737	0.00263325	0.0266021	5.93954	3.62677	-0.778605	-0.108474	-0.749186	0.00139062	0.0182081	7.37897
600	600	6	5	3	50.5	16	128	180	0.125	0.280556	-2.0814	-1.27797	0.803426	0.693636	5	3	0.174668	0.16433	0.00271649	0.0285575	5.90841	3.55583	4.27458	YOR272W	600	16	49	128	138	0.125	0.355072	-2.0814	-1.03729	1.04411	0.856227	5	3	0.124961	0.103868	0.000466541	0.0121691	7.67016	4.40885	5.26913	0.774931	4.77185	0.00159152	0.0203633	6.78929
601	601	7	5	3	125.25	121.25	121	128	1.00207	0.978516	0.000125469	-0.0223329	-0.0224584	-0.0477045	5	3	0.0570844	0.0438247	0.488804	0.618596	0.715794	0.480302	-0.355888	YGR234W	601	121.25	131.25	121	146	1.00207	0.898973	0.000125469	-0.108548	-0.108674	-0.0751526	5	3	0.0952369	0.0819232	0.106721	0.208819	2.23754	1.56629	-0.554543	-0.0614286	-0.455215	0.297762	0.413708	1.47667
602	602	8	5	3	108.75	101.5	113	123	0.89823	0.884146	-0.108466	-0.123547	-0.0150806	0.0194651	5	3	0.0651632	0.0675548	0.674975	0.772781	0.39308	0.257759	0.0636587	YGL175C	602	101.5	129.75	113	148	0.89823	0.876689	-0.108466	-0.132294	-0.0238285	-0.0308664	5	3	0.037249	0.0442866	0.29073	0.416162	1.23536	0.876681	-0.277633	-0.00570064	-0.106987	0.482852	0.594471	0.814221
603	603	9	5	3	121	115.25	112	109	1.02902	1.11009	0.0273552	0.103301	0.0759458	0.00509884	5	3	0.0995332	0.102296	0.224425	0.358368	1.49421	1.0262	-0.0260742	YPL131W	603	115.25	135.5	112	138	1.02902	0.981884	0.0273552	-0.0186122	-0.0459674	-0.107548	5	3	0.0740246	0.068967	0.302499	0.426358	1.19568	0.852477	-0.757105	-0.0512248	-0.39159	0.263462	0.392363	1.34494
604	604	10	5	3	157	157	128	123	1.22656	1.27642	0.203854	0.243859	0.0400041	-0.0844918	5	3	0.0359106	0.0238452	0.112207	0.228968	2.18741	1.47417	-0.585664	YDL202W	604	157	166.25	128	125	1.22656	1.33	0.203854	0.283958	0.0801035	0.0166246	5	3	0.0671926	0.0449667	0.0972403	0.197073	2.33057	1.62418	0.0193159	-0.0339336	-0.283174	0.104724	0.21302	2.25899
605	605	11	5	3	128.5	91.25	105	128	0.869048	1.00391	-0.14461	0.00322004	0.14783	-0.0259272	5	3	0.0673101	0.0597963	0.0218627	0.0864806	3.82297	2.44784	-0.219865	YBR278W	605	91.25	128.25	105	128	0.869048	1.00195	-0.14461	0.00049269	0.145102	-0.00402189	5	3	0.133586	0.102734	0.118186	0.223536	2.13549	1.49818	-0.109781	-0.0149746	-0.164823	0.0700245	0.155008	2.97923
606	606	12	5	3	113.5	105.5	121	128	0.871901	0.886719	-0.137136	-0.120354	0.0167822	-0.00462677	5	3	0.0255972	0.0154488	0.281106	0.417938	1.26902	0.872423	-0.086821	YKR074W	606	105.5	125.75	121	128	0.871901	0.982422	-0.137136	-0.0191705	0.117965	0.0366608	5	3	0.0517232	0.0622133	0.0197564	0.0752484	3.92428	2.58696	0.144597	0.016017	0.028888	0.150431	0.246593	2.59665
607	607	13	5	3	150.25	123.75	114	133	1.08553	1.1297	0.0805115	0.121791	0.0412794	-0.117658	5	3	0.0670426	0.058265	0.305889	0.443875	1.18453	0.812213	-0.792821	YEL075C	607	123.75	178	114	150	1.08553	1.18667	0.0805115	0.17076	0.0902483	-0.106719	5	3	0.0633457	0.0696704	0.0651418	0.152095	2.73119	1.88325	-0.75192	-0.112189	-0.772371	0.185515	0.297985	1.95786
608	608	14	5	3	140.25	124	129	173	0.96124	0.810694	-0.0525844	-0.211189	-0.158605	-0.0420578	5	3	0.182114	0.184965	0.179905	0.309045	1.71533	1.17427	-0.320618	YMR316C-B	608	124	127.5	129	151	0.96124	0.844371	-0.0525844	-0.169992	-0.117407	-0.0406318	5	3	0.189408	0.20443	0.303212	0.426784	1.19332	0.851478	-0.338693	-0.0413448	-0.329656	0.241558	0.367915	1.45433
609	609	15	5	3	270.25	189	122	158	1.54918	1.71044	0.43743	0.536549	0.0991191	0.0859478	5	3	0.0502994	0.0498421	0.029114	0.102408	3.53654	2.27879	0.478914	YHR027C	609	189	227.75	122	137	1.54918	1.66241	0.43743	0.507855	0.0704256	0.127276	5	3	0.0610809	0.065176	0.104415	0.206303	2.25938	1.57841	0.71119	0.106612	0.595052	0.0667644	0.154356	2.89796
610	610	16	5	3	143.25	135.75	123	139.5	1.10366	1.02688	0.0944018	0.0262587	-0.0681432	0.0043794	5	3	0.108356	0.124123	0.297471	0.434869	1.21244	0.83271	-0.0305678	YEL036C	610	135.75	152.25	123	140.5	1.10366	1.08363	0.0944018	0.080054	-0.0143478	0.015157	5	3	0.111888	0.130902	0.814171	0.866873	0.205585	0.142862	0.0101392	0.00976819	-0.0102143	0.555821	0.650871	0.709011
611	611	17	5	3	36.5	35.25	125.5	145.5	0.280876	0.250859	-1.27073	-1.38333	-0.112601	0.0214554	5	3	0.0271003	0.0433308	0.00365165	0.0334587	5.61258	3.39744	0.0760901	YLR293C	611	36.5	32.5	126	182	0.289683	0.178571	-1.23944	-1.72383	-0.484394	-0.301143	5	3	0.0636435	0.043091	0.000615661	0.0140404	7.39281	4.26582	-1.9676	-0.139844	-0.945754	0.00213365	0.0237495	6.5027
612	612	1	6	3	112.5	149.25	139	110	1.07374	1.02273	0.0709328	0.0214062	-0.0495267	-0.0600661	6	3	0.0507397	0.0342401	0.145961	0.270087	1.92441	1.30901	-0.433099	YAR009C	612	149.25	121	139	126	1.07374	0.960317	0.0709328	-0.0406101	-0.111543	-0.096627	6	3	0.0153928	0.0236204	0.000712219	0.0150187	7.24712	4.19846	-0.688817	-0.0783466	-0.560958	0.0733368	0.142553	4.58577
613	613	2	6	3	123.5	134.75	136.5	126	0.987179	0.980159	-0.0157715	-0.0250764	-0.00930483	-0.118531	6	3	0.200042	0.189003	0.931745	0.956912	0.0706959	0.0440436	-0.798275	YHR131C	613	134.75	121	136.5	132	0.987179	0.916667	-0.0157715	-0.0878331	-0.0720616	-0.166521	6	3	0.12895	0.127279	0.345149	0.4674	1.06378	0.76057	-1.12584	-0.142526	-0.962058	0.638447	0.712156	0.567237
614	614	3	6	3	175.5	155.25	117	145	1.32692	1.21034	0.281876	0.189472	-0.092404	-0.0998547	6	3	0.0850315	0.0819717	0.118078	0.237144	2.13641	1.43909	-0.681622	YBL009W	614	155.25	155	117	130	1.32692	1.19231	0.281876	0.174533	-0.107342	0.0118969	6	3	0.0408023	0.0366735	0.0133765	0.0606909	4.31425	2.80196	-0.0102454	-0.0439789	-0.345934	0.0657271	0.148918	3.22533
615	615	4	6	3	159.5	152	142	141	1.07042	1.13121	0.0678136	0.122455	0.054641	0.0680229	6	3	0.056098	0.0578621	0.146552	0.27074	1.92038	1.3066	0.366954	YHR184W	615	152	129	142	132.5	1.07042	0.973585	0.0678136	-0.0272697	-0.0950833	-0.00803224	6	3	0.0414568	0.051211	0.0194593	0.0745908	3.93943	2.59574	-0.134857	0.0299953	0.116049	0.0830056	0.172665	2.9299
616	616	5	6	3	120.5	147.75	135	147	1.09444	0.819728	0.0898381	-0.201419	-0.291257	-0.0938167	6	3	0.0637059	0.0515856	0.00276502	0.0287765	5.89071	3.5482	-0.643908	YCR045C	616	147.75	106.75	135	114	1.09444	0.936404	0.0898381	-0.0664577	-0.156296	-0.10791	6	3	0.0545094	0.0488302	0.0105279	0.0526027	4.55372	2.94499	-0.759366	-0.100863	-0.701637	0.00664647	0.0406896	5.22222
617	617	6	6	3	163.75	125	128	180	0.976562	0.909722	-0.02432	-0.0959598	-0.0716398	-0.149658	6	3	0.0956815	0.113541	0.231193	0.365709	1.4645	1.00592	-0.992698	YLR387C	617	125	130.75	128	138	0.976562	0.947464	-0.02432	-0.0550549	-0.0307349	-0.167552	6	3	0.0411194	0.0424679	0.231809	0.353931	1.46184	1.03865	-1.13229	-0.158605	-1.06249	0.231501	0.35982	1.46317
618	618	7	6	3	124.25	128.25	121	128	1.05992	0.970703	0.0579704	-0.0303411	-0.0883114	-0.125667	6	3	0.0362614	0.0535391	0.0165348	0.0745321	4.10229	2.59653	-0.842848	YDR191W	618	128.25	143	121	146	1.05992	0.979452	0.0579704	-0.0230867	-0.0810571	-0.0806644	6	3	0.0793071	0.0843667	0.133515	0.241186	2.01354	1.42219	-0.589007	-0.103166	-0.715927	0.0750249	0.157859	3.05791
619	619	8	6	3	157.5	150.75	113	123	1.33407	1.28049	0.288002	0.247074	-0.0409282	0.00172394	6	3	0.0357417	0.0379587	0.105934	0.220348	2.24494	1.51255	-0.047154	YLR257W	619	150.75	205	113	148	1.33407	1.38514	0.288002	0.324986	0.0369841	0.0497909	6	3	0.0294157	0.0320044	0.0865877	0.181676	2.4466	1.70553	0.226696	0.0257574	0.0897709	0.096261	0.201012	2.34577
620	620	9	6	3	135.5	134.75	112	109	1.20312	1.24312	0.183452	0.217335	0.0338833	-0.102485	6	3	0.0725899	0.0734407	0.4194	0.553564	0.86893	0.591378	-0.698051	YGR201C	620	134.75	178.25	112	138	1.20312	1.29167	0.183452	0.25529	0.0718377	-0.088591	6	3	0.0274397	0.0383951	0.0135576	0.0612007	4.30081	2.7936	-0.63857	-0.095538	-0.66831	0.216479	0.307382	2.58487
621	621	10	6	3	104.5	119.25	128	123	0.931641	0.849593	-0.0711103	-0.163801	-0.0926903	-0.193995	6	3	0.0735575	0.0854262	0.0861606	0.192864	2.45154	1.64577	-1.26963	YDR067C	621	119.25	96.5	128	125	0.931641	0.772	-0.0711103	-0.265674	-0.194563	-0.243336	6	3	0.152546	0.137059	0.0838783	0.177679	2.47839	1.72778	-1.60615	-0.218666	-1.43789	0.0850195	0.185271	2.46497
622	622	11	6	3	147	91.75	105	128	0.87381	1.14844	-0.14043	0.137202	0.277632	0.105438	6	3	0.067533	0.0711894	0.00376585	0.033682	5.58178	3.39079	0.600652	YER134C	622	91.75	125.25	105	128	0.87381	0.978516	-0.14043	-0.0219598	0.11847	0.0144774	6	3	0.12403	0.0920942	0.152074	0.262685	1.88339	1.3368	0.00589001	0.0599577	0.303271	0.0779201	0.148184	3.73258
623	623	12	6	3	108.75	77.75	121	128	0.642562	0.849609	-0.443204	-0.163113	0.28009	0.242013	6	3	0.0456612	0.0436593	0.00116637	0.0199758	6.75386	3.91324	1.45371	YNL031C	623	77.75	150.25	121	128	0.642562	1.17383	-0.443204	0.159446	0.602649	0.539652	6	3	0.050803	0.04489	0.000164091	0.0085245	8.71509	4.76481	3.28967	0.390832	2.37169	0.000665232	0.0142501	7.73447
624	624	13	6	3	130.25	88.25	114	133	0.774123	0.979323	-0.259024	-0.0218769	0.237147	0.119929	6	3	0.136464	0.1295	0.0401831	0.122136	3.21431	2.10262	0.691164	YGR164W	624	88.25	143.25	114	150	0.774123	0.955	-0.259024	-0.0469534	0.21207	0.106984	6	3	0.116942	0.112626	0.0360708	0.106012	3.32227	2.2442	0.584312	0.113457	0.637738	0.0381269	0.114074	3.26829
625	625	14	6	3	220.75	207.25	129	173	1.60659	1.27601	0.469759	0.241183	-0.228576	-0.227357	6	3	0.0871327	0.0780537	0.0134823	0.0678695	4.30638	2.69017	-1.47801	YCR038W-A	625	207.25	173.25	129	151	1.60659	1.14735	0.469759	0.134998	-0.334761	-0.301579	6	3	0.0757614	0.0602657	0.00305391	0.0285428	5.79133	3.55635	-1.97033	-0.264468	-1.72417	0.0082681	0.0482062	5.04886
626	626	15	6	3	180.5	158.75	122	158	1.30123	1.14241	0.260157	0.1324	-0.127756	-0.15898	6	3	0.0963323	0.0941785	0.0768356	0.181025	2.56609	1.70912	-1.05092	YEL065W	626	158.75	158.75	122	137	1.30123	1.15876	0.260157	0.146183	-0.113973	-0.0432451	6	3	0.0397757	0.0375886	0.0105476	0.0526027	4.55185	2.94499	-0.355033	-0.101113	-0.702978	0.0436916	0.116814	3.55897
627	627	16	6	3	35	25.75	123	139.5	0.20935	0.250896	-1.56498	-1.38374	0.181238	0.239724	6	3	0.0610893	0.0606358	0.0095678	0.0557958	4.64935	2.88606	1.43941	YLR026C	627	25.75	33.5	123	140.5	0.20935	0.238434	-1.56498	-1.43422	0.130757	0.151904	6	3	0.0594694	0.061018	0.0217969	0.0796496	3.82599	2.53012	0.865181	0.195814	1.1523	0.0156824	0.0677227	4.23767
628	628	1	7	3	127.75	165.25	139	110	1.18885	1.16136	0.171987	0.148398	-0.0235887	0.0116774	7	3	0.0563966	0.0458178	0.464252	0.596731	0.767328	0.516288	0.0150163	YIL129C	628	165.25	146.75	139	126	1.18885	1.16468	0.171987	0.1521	-0.0198864	0.0932047	7	3	0.0309948	0.0340388	0.289564	0.415028	1.23938	0.879408	0.498151	0.0524411	0.256584	0.376908	0.50588	1.00335
629	629	2	7	3	147.75	149	136.5	126	1.09158	1.17262	0.0829797	0.158806	0.0758266	0.0447997	7	3	0.11022	0.111512	0.262573	0.398246	1.33723	0.920686	0.2219	YMR080C	629	149	144.25	136.5	132	1.09158	1.0928	0.0829797	0.0886224	0.0056427	0.0206767	7	3	0.121301	0.123225	0.931739	0.953369	0.0707021	0.0477537	0.0446525	0.0327382	0.133276	0.597156	0.675807	0.703964
630	630	3	7	3	141.75	113.5	117	145	0.970085	0.977586	-0.0332422	-0.0237385	0.00950368	0.0267497	7	3	0.0892465	0.0772333	0.844997	0.902315	0.168422	0.102792	0.109159	YOR034C	630	113.5	118.25	117	130	0.970085	0.909615	-0.0332422	-0.100518	-0.0672754	0.114458	7	3	0.100289	0.0881512	0.27223	0.39777	1.30111	0.921881	0.63104	0.0706037	0.370099	0.558613	0.650042	0.734766
631	631	4	7	3	143	134	142	141	0.943662	1.01418	-0.0581265	0.013312	0.0714385	0.0182021	7	3	0.0624123	0.0359032	0.10603	0.220404	2.24403	1.51229	0.0557699	YNL104C	631	134	112.5	142	132.5	0.943662	0.849057	-0.0581265	-0.164493	-0.106366	-0.00751259	7	3	0.0513442	0.0406777	0.0255339	0.0872121	3.66775	2.43941	-0.131608	0.00534476	-0.0379189	0.065782	0.153808	2.95589
632	632	5	7	3	102.25	68.25	135	147	0.505556	0.695578	-0.683721	-0.363885	0.319836	0.359836	7	3	0.0380013	0.0370653	0.000456569	0.0145432	7.69177	4.23063	2.18964	YGL190C	632	68.25	86.25	135	114	0.505556	0.756579	-0.683721	-0.279569	0.404152	0.389812	7	3	0.099246	0.0938288	0.00387083	0.0316617	5.55429	3.45265	2.35275	0.374824	2.2712	0.0021637	0.0231025	6.62303
633	633	6	7	3	154.5	119	128	180	0.929688	0.858333	-0.0753083	-0.153163	-0.0778547	-0.171737	7	3	0.0585268	0.046171	0.0763074	0.180669	2.57299	1.71109	-1.1306	YPL139C	633	119	131.75	128	138	0.929688	0.95471	-0.0753083	-0.0472493	0.0280589	-0.135112	7	3	0.0935378	0.0791667	0.590831	0.685254	0.526225	0.377965	-0.929453	-0.153424	-1.03003	0.333569	0.432961	1.54961
634	634	7	7	3	113	91.75	121	128	0.758264	0.882812	-0.278797	-0.125459	0.153338	0.109567	7	3	0.107464	0.110118	0.064909	0.163889	2.73477	1.80856	0.626439	YJL026W	634	91.75	120.75	121	146	0.758264	0.827055	-0.278797	-0.194687	0.08411	0.106426	7	3	0.177868	0.179917	0.414045	0.533076	0.881781	0.629091	0.580822	0.107996	0.603631	0.239477	0.348483	1.80828
635	635	8	7	3	110.25	100.75	113	123	0.891593	0.896341	-0.119276	-0.110037	0.0092386	0.0453577	7	3	0.0749899	0.0732396	0.821273	0.885628	0.196899	0.121458	0.225386	YGR165W	635	100.75	133.5	113	148	0.891593	0.902027	-0.119276	-0.103593	0.0156826	-0.0224864	7	3	0.0795347	0.0763905	0.719678	0.791404	0.328952	0.233946	-0.225235	0.0114357	7.54628e-05	0.770475	0.838516	0.262926
636	636	9	7	3	24.75	18	112	109	0.160714	0.227064	-1.83037	-1.48351	0.346854	0.248889	7	3	0.0517023	0.0542171	0.000895061	0.0182051	7.01862	4.00605	1.49666	YPL173W	636	18	36	112	138	0.160714	0.26087	-1.83037	-1.34373	0.486631	0.357411	7	3	0.0766267	0.0804503	0.00105272	0.0175943	6.85638	4.04018	2.15016	0.30315	1.82341	0.000973891	0.0178997	6.9375
637	637	10	7	3	108.75	115.5	128	123	0.902344	0.884146	-0.102994	-0.124301	-0.0213072	-0.148219	7	3	0.075468	0.0773625	0.611766	0.721503	0.491406	0.326419	-0.983711	YLL046C	637	115.5	90.25	128	125	0.902344	0.722	-0.102994	-0.327986	-0.224992	-0.254833	7	3	0.0572148	0.0366526	0.00428241	0.032989	5.45324	3.41158	-1.67804	-0.201526	-1.33087	0.308024	0.377246	2.97232
638	638	11	7	3	133.75	85.5	105	128	0.814286	1.04492	-0.206146	0.0433088	0.249455	0.0850462	7	3	0.0812584	0.0782043	0.00868991	0.0533131	4.74559	2.93157	0.473283	YDR002W	638	85.5	121.5	105	128	0.814286	0.949219	-0.206146	-0.0539196	0.152226	0.0241387	7	3	0.062175	0.0612132	0.0162973	0.0678107	4.11676	2.69104	0.0662994	0.0545925	0.269791	0.0124936	0.0605619	4.43118
639	639	12	7	3	120.75	124	121	128	1.02479	0.943359	0.0235713	-0.0592175	-0.0827888	-0.0548312	7	3	0.0653509	0.0594137	0.0851499	0.19216	2.46334	1.64943	-0.400402	YLR281C	639	124	118.25	121	128	1.02479	0.923828	0.0235713	-0.0824623	-0.106034	-0.119692	7	3	0.141205	0.136758	0.230143	0.351817	1.46906	1.04464	-0.833038	-0.0872618	-0.61672	0.157646	0.271988	1.9662
640	640	13	7	3	143.75	109.25	114	133	0.958333	1.08083	-0.0427768	0.0770383	0.119815	0.0299023	7	3	0.0553167	0.0533037	0.0226881	0.088233	3.78592	2.42777	0.12885	YER189W	640	109.25	161.5	114	150	0.958333	1.07667	-0.0427768	0.0730731	0.11585	0.0495186	7	3	0.0388256	0.0434469	0.00941457	0.0496115	4.6655	3.00353	0.224994	0.0397105	0.176922	0.0160513	0.0689222	4.22571
641	641	14	7	3	28	20.75	129	173	0.160853	0.16185	-1.82749	-1.82173	0.00576226	-0.00543742	7	3	0.033691	0.0612535	0.754863	0.835846	0.281219	0.17931	-0.0918844	YMR326C	641	20.75	27.25	129	151	0.160853	0.180464	-1.82749	-1.71341	0.11408	0.215358	7	3	0.068757	0.0803757	0.0451095	0.121369	3.09866	2.10892	1.26194	0.10496	0.58503	0.399986	0.478608	1.68994
642	642	15	7	3	156	122.25	122	158	1.00205	0.987342	-0.00281886	-0.0131178	-0.0102989	-0.0334292	7	3	0.114506	0.102403	0.868708	0.916798	0.140748	0.0868683	-0.266723	YDR080W	642	122.25	120	122	137	1.00205	0.875912	-0.00281886	-0.136062	-0.133243	-0.0495327	7	3	0.155896	0.142699	0.185912	0.301973	1.68248	1.19742	-0.394348	-0.0414809	-0.330536	0.52731	0.609385	0.911616
643	643	16	7	3	145	144.25	123	139.5	1.17276	1.03943	0.157756	0.0383718	-0.119384	-0.103956	7	3	0.0675303	0.0618223	0.0384813	0.119179	3.25758	2.12713	-0.707236	YNL169C	643	144.25	150.25	123	140.5	1.17276	1.0694	0.157756	0.0666665	-0.0910893	-0.0443372	7	3	0.0793933	0.0752276	0.105506	0.207354	2.24898	1.57333	-0.361862	-0.0741464	-0.534549	0.0719938	0.163267	2.75328
644	644	17	7	3	199.5	154	125.5	145.5	1.22709	1.37113	0.20183	0.314583	0.112753	0.212655	7	3	0.130469	0.124004	0.182357	0.311626	1.70179	1.16595	1.27034	YNR061C	644	155.5	182	126	182	1.23413	1	0.207205	-0.0015002	-0.208706	-0.133777	7	3	0.0986616	0.103942	0.0241606	0.0842379	3.72303	2.47411	-0.921106	0.0394391	0.174617	0.103259	0.197932	2.71241
645	645	1	8	3	113.75	154.5	139	110	1.11151	1.03409	0.10532	0.0325258	-0.0727941	-0.0453343	8	3	0.060636	0.0510545	0.0957866	0.205979	2.34563	1.57998	-0.341083	YPL226W	645	154.5	116.25	139	126	1.11151	0.922619	0.10532	-0.0850957	-0.190416	-0.0635318	8	3	0.118739	0.0516691	0.0490574	0.127746	3.01476	2.05771	-0.481881	-0.054433	-0.411482	0.072422	0.166863	2.6802
646	646	2	8	3	120	129.5	136.5	126	0.948718	0.952381	-0.0535172	-0.0499573	0.00355991	-0.0155325	8	3	0.0157384	0.0188534	0.681702	0.778647	0.383163	0.250197	-0.154939	YJL204C	646	129.5	120	136.5	132	0.948718	0.909091	-0.0535172	-0.0954838	-0.0419666	-0.0098975	8	3	0.0658132	0.0661714	0.291991	0.417111	1.23103	0.874402	-0.14652	-0.012715	-0.150729	0.486847	0.597879	0.807097
647	647	3	8	3	144.75	103.5	117	145	0.884615	0.998276	-0.125075	-0.00466192	0.120414	0.0677233	8	3	0.12359	0.130821	0.146475	0.27074	1.9209	1.3066	0.365083	YOL023W	647	103.5	104.5	117	130	0.884615	0.803846	-0.125075	-0.21985	-0.0947743	0.0825381	8	3	0.0913334	0.0975163	0.129577	0.236748	2.04348	1.44076	0.431456	0.0751307	0.398269	0.138026	0.253744	1.98219
648	648	4	8	3	166.25	153	142	141	1.07746	1.17908	0.0744083	0.164612	0.0902038	0.043297	8	3	0.0244271	0.0448505	0.00513306	0.0399776	5.27205	3.21944	0.212514	YIL150C	648	153	128.75	142	132.5	1.07746	0.971698	0.0744083	-0.029467	-0.103875	-0.0170292	8	3	0.0517381	0.0442564	0.0277275	0.0914567	3.58533	2.39189	-0.191112	0.0131339	0.010701	0.0164303	0.0657171	4.42869
649	649	5	8	3	126	132.5	135	147	0.981481	0.857143	-0.0191899	-0.154699	-0.135509	-0.106473	8	3	0.0546916	0.0341085	0.0157751	0.0726962	4.14932	2.62147	-0.722962	YDL146W	649	132.5	90.25	135	114	0.981481	0.791667	-0.0191899	-0.234647	-0.215457	-0.132836	8	3	0.0505454	0.0583663	0.00339031	0.0299009	5.68683	3.50987	-0.91522	-0.119655	-0.819091	0.00958269	0.0512985	4.91808
650	650	6	8	3	169.25	122	128	180	0.953125	0.940278	-0.0511113	-0.0616874	-0.0105762	-0.0727565	8	3	0.103277	0.11687	0.850827	0.905835	0.161546	0.0988977	-0.512364	YMR085W	650	122	130	128	138	0.953125	0.942029	-0.0511113	-0.060823	-0.00971179	-0.0902244	8	3	0.0940076	0.0999777	0.849537	0.894597	0.163063	0.111382	-0.648783	-0.0814905	-0.580574	0.850182	0.900216	0.162305
651	651	7	8	3	128	116.5	121	128	0.96281	1	-0.0406807	-0.000604167	0.0400765	-0.0340665	8	3	0.117348	0.102699	0.543604	0.662967	0.609534	0.41103	-0.270704	YDR438W	651	116.5	135.25	121	146	0.96281	0.92637	-0.0406807	-0.0795455	-0.0388649	-0.0168239	8	3	0.028534	0.0412905	0.0722987	0.162314	2.62695	1.81823	-0.189829	-0.0254452	-0.230266	0.307952	0.41264	1.61824
652	652	8	8	3	102.5	101.75	113	123	0.900442	0.833333	-0.109267	-0.186868	-0.0776007	-0.0455576	8	3	0.193103	0.190325	0.480343	0.611364	0.733255	0.492063	-0.342478	YNR034W	652	101.75	127.5	113	148	0.900442	0.861486	-0.109267	-0.149134	-0.0398675	-0.0644902	8	3	0.116167	0.115672	0.541763	0.644164	0.612927	0.439803	-0.487874	-0.0550239	-0.415176	0.511053	0.627764	0.673091
653	653	9	8	3	96.75	109.75	112	109	0.979911	0.887615	-0.0273034	-0.120081	-0.0927777	-0.23832	8	3	0.0916655	0.0768082	0.136095	0.258129	1.99441	1.3543	-1.54648	YJL191W	653	109.75	118.75	112	138	0.979911	0.860507	-0.0273034	-0.150764	-0.12346	-0.247282	8	3	0.122261	0.116381	0.136706	0.244687	1.98993	1.40777	-1.63082	-0.242801	-1.58865	0.1364	0.251408	1.99217
654	654	10	8	3	123.25	126.75	128	123	0.990234	1.00203	-0.0102551	0.00175977	0.0120149	-0.10682	8	3	0.0293034	0.0381129	0.472282	0.603656	0.750179	0.504751	-0.725128	YDR476C	654	126.75	110.75	128	125	0.990234	0.886	-0.0102551	-0.121585	-0.111329	-0.128455	8	3	0.0623079	0.0655213	0.0374582	0.107909	3.28453	2.22647	-0.887826	-0.117637	-0.806477	0.25487	0.355782	2.01735
655	655	11	8	3	144	92.5	105	128	0.880952	1.125	-0.133236	0.117747	0.250983	0.126886	8	3	0.127972	0.114411	0.0294772	0.103204	3.52414	2.27104	0.734619	YGL235W	655	92.5	136.75	105	128	0.880952	1.06836	-0.133236	0.0646255	0.197862	0.103258	8	3	0.184839	0.147669	0.121748	0.228021	2.1058	1.47832	0.561012	0.115072	0.647816	0.0756127	0.165613	2.81497
656	656	12	8	3	126	127.75	121	128	1.05579	0.984375	0.054079	-0.0173438	-0.0714228	-0.0828142	8	3	0.0818895	0.0822519	0.179442	0.308506	1.7179	1.17602	-0.575185	YNL226W	656	127.75	135.5	121	128	1.05579	1.05859	0.054079	0.0557493	0.00167021	-0.00625222	8	3	0.0580422	0.0493334	0.957725	0.971596	0.043195	0.0288155	-0.123727	-0.0445332	-0.349456	0.568583	0.640051	0.880549
657	657	13	8	3	128.25	99.5	114	133	0.872807	0.964286	-0.137027	-0.0367773	0.100249	0.00175973	8	3	0.0730068	0.07038	0.0709619	0.172392	2.64561	1.75799	-0.0469305	YHR087W	657	99.5	140.75	114	150	0.872807	0.938333	-0.137027	-0.0656242	0.0714026	0.000913889	8	3	0.0714701	0.0746528	0.139581	0.248118	1.96911	1.39385	-0.0789191	0.00133681	-0.0629248	0.105272	0.210255	2.30736
658	658	14	8	3	148.5	122	129	173	0.945736	0.858382	-0.0691075	-0.153901	-0.0847939	0.0624493	8	3	0.204635	0.194217	0.468033	0.599983	0.759216	0.510854	0.332141	YJL052C-A	658	122	120.75	129	151	0.945736	0.799669	-0.0691075	-0.223919	-0.154812	0.00264726	8	3	0.199788	0.191219	0.218973	0.339995	1.5188	1.07882	-0.0680808	0.0325483	0.13203	0.343503	0.469989	1.13901
659	659	15	8	3	151.25	116.25	122	158	0.952869	0.957278	-0.0582656	-0.045161	0.0131045	0.0053001	8	3	0.172254	0.1756	0.888722	0.929499	0.11797	0.0731101	-0.0248171	YHL008C	659	116.25	118.5	122	137	0.952869	0.864964	-0.0582656	-0.148969	-0.0907035	0.00399954	8	3	0.159131	0.160585	0.337066	0.460712	1.08748	0.774982	-0.0596253	0.00464982	-0.0422212	0.612894	0.695105	0.602723
660	660	16	8	3	116.5	121.75	123	139.5	0.989837	0.835125	-0.0128956	-0.182289	-0.169394	-0.14228	8	3	0.104438	0.11158	0.047709	0.134883	3.04264	2.00334	-0.946611	YPL244C	660	121.75	140.75	123	140.5	0.989837	1.00178	-0.0128956	0.00153132	0.0144269	0.0634296	8	3	0.109197	0.105792	0.80871	0.863123	0.212315	0.147199	0.311975	-0.039425	-0.317318	0.42821	0.499003	1.62747
661	661	1	9	3	110.25	139.25	139	110	1.0018	1.00227	0.00162497	0.000715729	-0.000909244	0.0129487	9	3	0.0700698	0.0682493	0.980925	0.987579	0.0192593	0.0124992	0.0229564	YFR019W	661	139.25	112.25	139	126	1.0018	0.890873	0.00162497	-0.116128	-0.117753	-0.0113588	9	3	0.051999	0.0501852	0.0201388	0.0763763	3.90511	2.57208	-0.155657	0.00079493	-0.0663503	0.500532	0.531977	1.96218
662	662	2	9	3	154.75	168	136.5	126	1.23077	1.22817	0.206771	0.204687	-0.00208358	-0.0352492	9	3	0.026117	0.0292171	0.883367	0.926153	0.124015	0.0767154	-0.278091	YMR288W	662	168	150	136.5	132	1.23077	1.13636	0.206771	0.127529	-0.0792416	-0.0369926	9	3	0.0217649	0.0191653	0.00534638	0.0375754	5.23134	3.28141	-0.315938	-0.0361209	-0.297014	0.444357	0.481864	2.67768
663	663	3	9	3	155.5	125.75	117	145	1.07479	1.07241	0.0710131	0.0685936	-0.00241946	-0.0263629	9	3	0.0638215	0.0741562	0.944336	0.965397	0.0572735	0.0352162	-0.222587	YOR081C	663	125.75	113	117	130	1.07479	0.869231	0.0710131	-0.141101	-0.212114	-0.0383773	9	3	0.0382893	0.0304156	0.00157511	0.0215315	6.45343	3.83824	-0.324596	-0.0323701	-0.273591	0.472955	0.493464	3.25535
664	664	4	9	3	162.25	152.25	142	141	1.07218	1.15071	0.0694149	0.140173	0.0707585	-0.0760924	9	3	0.0493826	0.0513895	0.0642748	0.163147	2.74459	1.8131	-0.533201	YOR030W	664	152.25	120.25	142	132.5	1.07218	0.907547	0.0694149	-0.104783	-0.174198	-0.123111	9	3	0.13367	0.116439	0.0799343	0.172904	2.52655	1.75502	-0.854411	-0.0996015	-0.693806	0.0721045	0.168026	2.63557
665	665	5	9	3	168.75	135.5	135	147	1.0037	1.14796	0.00366282	0.137516	0.133853	0.154231	9	3	0.0299188	0.0349844	0.00294537	0.0298075	5.82752	3.513	0.905418	YHR151C	665	135.5	134.25	135	114	1.0037	1.17763	0.00366282	0.162595	0.158932	0.204877	9	3	0.0466543	0.0594606	0.00646736	0.0410148	5.04099	3.19382	1.19641	0.179554	1.05091	0.00470636	0.0354111	5.43425
666	666	6	9	3	238.5	179.5	128	180	1.40234	1.325	0.336152	0.279182	-0.0569697	-0.15519	9	3	0.0369845	0.0471905	0.0541049	0.145321	2.91683	1.92881	-1.02725	YGL130W	666	179.5	190.25	128	138	1.40234	1.37862	0.336152	0.319939	-0.0162135	-0.12382	9	3	0.03593	0.0289785	0.433311	0.55139	0.8363	0.595313	-0.858848	-0.139505	-0.94305	0.243708	0.348356	1.87657
667	667	7	9	3	133.75	136	121	128	1.12397	1.04492	0.115815	0.0437005	-0.0721147	-0.0969339	9	3	0.0442232	0.0369785	0.0470818	0.133656	3.05587	2.01249	-0.663378	YKL189W	667	136	154	121	146	1.12397	1.05479	0.115815	0.0521595	-0.0636557	-0.0435584	9	3	0.0893602	0.0749481	0.249457	0.374474	1.38847	0.982233	-0.356993	-0.0702462	-0.510185	0.148269	0.254065	2.22217
668	668	8	9	3	83.5	72.75	113	123	0.643805	0.678862	-0.444882	-0.391704	0.053178	0.0347505	9	3	0.161875	0.170829	0.558071	0.67492	0.583268	0.393161	0.159132	YGR180C	668	72.75	103	113	148	0.643805	0.695946	-0.444882	-0.36277	0.0821124	0.034727	9	3	0.132456	0.130836	0.303174	0.426784	1.19345	0.851478	0.132505	0.0347388	0.145819	0.430623	0.550852	0.888359
669	669	9	9	3	164.25	149.75	112	109	1.33705	1.50688	0.28987	0.409863	0.119993	0.0299864	9	3	0.057099	0.0559107	0.0245858	0.092777	3.70559	2.37756	0.129375	YBR147W	669	149.75	192.75	112	138	1.33705	1.39674	0.28987	0.333676	0.0438056	-0.0401212	9	3	0.029206	0.0333747	0.0576797	0.14114	2.85285	1.958	-0.3355	-0.00506737	-0.103062	0.0411327	0.116959	3.27922
670	670	10	9	3	129.75	61.75	128	123	0.482422	1.05488	-0.729423	0.0532135	0.782637	0.656323	9	3	0.017558	0.0256788	3.11119e-06	0.00227802	12.6805	6.08445	4.04152	YLR435W	670	61.75	116.5	128	125	0.482422	0.932	-0.729423	-0.0710498	0.658373	0.627538	9	3	0.0420567	0.0546423	7.15939e-05	0.0077179	9.5445	4.86421	3.83919	0.64193	3.94036	3.73526e-05	0.00499796	11.1125
671	671	11	9	3	123.25	92	105	128	0.87619	0.962891	-0.13748	-0.0386333	0.0988467	-0.0404375	9	3	0.135912	0.13552	0.241777	0.37587	1.41974	0.978513	-0.310497	YDR537C	671	92	115.25	105	128	0.87619	0.900391	-0.13748	-0.107869	0.0296105	-0.0390476	9	3	0.135922	0.131652	0.692501	0.768158	0.367446	0.263759	-0.328788	-0.0397425	-0.319642	0.467139	0.572014	0.893593
672	672	12	9	3	34	34.25	121	128	0.283058	0.265625	-1.26282	-1.32589	-0.0630661	-0.145023	9	3	0.0279206	0.0186456	0.0202773	0.0834931	3.89825	2.48299	-0.963747	YMR158W	672	34.25	35.5	121	128	0.283058	0.277344	-1.26282	-1.28379	-0.0209701	-0.120298	9	3	0.0271003	0.0278266	0.219466	0.340421	1.51656	1.07757	-0.836826	-0.132661	-0.900286	0.119872	0.211957	2.70741
673	673	13	9	3	134	99	114	133	0.868421	1.00752	-0.141334	0.0073252	0.148659	0.0683816	9	3	0.0180758	0.0211301	0.000489046	0.014627	7.62305	4.22489	0.369194	YFL020C	673	99	138	114	150	0.868421	0.92	-0.141334	-0.0837376	0.0575962	0.010889	9	3	0.0340107	0.0258032	0.0428712	0.117568	3.14955	2.14074	-0.0165471	0.0396353	0.176324	0.0216801	0.0660977	5.3863
674	674	14	9	3	216.25	134	129	173	1.03876	1.25	0.0156877	0.221179	0.205491	0.329128	9	3	0.246797	0.245269	0.19445	0.325248	1.63758	1.12317	1.99784	YNL086W	674	134	157	129	151	1.03876	1.03974	0.0156877	0.0374842	0.0217965	0.198356	9	3	0.235869	0.248837	0.865159	0.905845	0.144842	0.0988866	1.15563	0.263742	1.57674	0.529805	0.615547	0.891211
675	675	15	9	3	177	137.25	122	158	1.125	1.12025	0.116569	0.110429	-0.00613956	-0.000443565	9	3	0.119728	0.119372	0.924785	0.952124	0.0781943	0.0490605	-0.0606924	YOL084W	675	137.25	140.5	122	137	1.125	1.02555	0.116569	0.0221732	-0.0943958	0.036375	9	3	0.0693647	0.0665187	0.072444	0.16244	2.62494	1.81744	0.14281	0.0179657	0.0410588	0.498614	0.557282	1.35157
676	676	16	9	3	135.25	125	123	139.5	1.01626	0.969534	0.00624963	-0.0315937	-0.0378433	0.0381986	9	3	0.200154	0.182673	0.730496	0.816406	0.314031	0.202844	0.18067	YNL142W	676	125	124.5	123	140.5	1.01626	0.886121	0.00624963	-0.122453	-0.128703	-0.0190381	9	3	0.170013	0.15956	0.227241	0.348578	1.48174	1.05389	-0.203673	0.00958028	-0.0115019	0.478869	0.582492	0.897887
677	677	17	9	3	125.25	131.25	125.5	145.5	1.04582	0.860825	0.0439226	-0.153021	-0.196943	0.0605158	9	3	0.10907	0.093337	0.0364696	0.115524	3.31128	2.15828	0.320065	YBR264C	677	131.25	178.5	126	182	1.04167	0.980769	0.0392706	-0.0256696	-0.0649402	0.201431	9	3	0.0735242	0.0952507	0.175484	0.290949	1.74021	1.23461	1.17486	0.130973	0.747462	0.105977	0.203236	2.52574
678	678	1	10	3	124	153	139	110	1.10072	1.12727	0.0958572	0.119104	0.0232464	0.028964	10	3	0.041267	0.0337814	0.341879	0.480991	1.0733	0.731906	0.12299	YKR096W	678	153	126.75	139	126	1.10072	1.00595	0.0958572	0.00382197	-0.0920352	0.0581878	10	3	0.0901224	0.0890001	0.133731	0.241507	2.01192	1.42086	0.2792	0.0435759	0.201095	0.237805	0.361249	1.54261
679	679	2	10	3	122.5	136	136.5	126	0.996337	0.972222	-0.00485751	-0.0289081	-0.0240505	-0.0765441	10	3	0.0503799	0.0474001	0.410132	0.544803	0.891277	0.607331	-0.536022	YKL022C	679	136	116.25	136.5	132	0.996337	0.880682	-0.00485751	-0.127453	-0.122596	-0.0875138	10	3	0.0835744	0.0763908	0.0608135	0.145756	2.79994	1.92582	-0.631834	-0.0820289	-0.583928	0.235473	0.34528	1.84561
680	680	3	10	3	128	100.75	117	145	0.861111	0.882759	-0.150975	-0.125725	0.0252499	0.0273099	10	3	0.051599	0.0516577	0.399905	0.534407	0.916527	0.626597	0.112658	YOR243C	680	100.75	88.25	117	130	0.861111	0.678846	-0.150975	-0.388816	-0.237841	-0.041596	10	3	0.0406891	0.0433541	0.00134472	0.0200291	6.61157	3.91057	-0.344722	-0.00714304	-0.116032	0.200625	0.277218	3.76405
681	681	4	10	3	168.25	157.75	142	141	1.11092	1.19326	0.104155	0.175554	0.0713991	-0.0213625	10	3	0.105295	0.0770585	0.268091	0.404745	1.31643	0.904497	-0.191353	YKL088W	681	157.75	121.25	142	132.5	1.11092	0.915094	0.104155	-0.0888532	-0.193008	-0.0740384	10	3	0.0584309	0.0357012	0.00706107	0.0426813	4.95316	3.15399	-0.547576	-0.0477005	-0.369465	0.137576	0.223713	3.13479
682	682	5	10	3	119.25	118.5	135	147	0.877778	0.811224	-0.130532	-0.212801	-0.0822684	0.0217051	10	3	0.0782972	0.0798457	0.126392	0.246619	2.06837	1.39991	0.0776501	YDR182W	682	118.5	82.75	135	114	0.877778	0.725877	-0.130532	-0.320969	-0.190437	-0.105851	10	3	0.0470831	0.0373201	0.00394757	0.0317649	5.53465	3.44939	-0.746493	-0.042073	-0.334421	0.0651699	0.139192	3.80151
683	683	6	10	3	169.25	140.75	128	180	1.09961	0.940278	0.0913644	-0.0623091	-0.153673	-0.303913	10	3	0.106696	0.119975	0.0634993	0.161878	2.75673	1.82091	-1.95618	YOL097C	683	140.75	153.75	128	138	1.09961	1.11413	0.0913644	0.107909	0.0165451	-0.209299	10	3	0.079121	0.0928016	0.703918	0.778092	0.351093	0.250911	-1.39333	-0.256606	-1.67476	0.383709	0.469985	1.55391
684	684	7	10	3	27.5	25	121	128	0.206612	0.214844	-1.58013	-1.5397	0.0404208	-0.0828745	10	3	0.0428251	0.0328092	0.155505	0.280099	1.86108	1.27261	-0.575562	YGL063W	684	25	35	121	146	0.206612	0.239726	-1.58013	-1.42846	0.151662	0.0990522	10	3	0.0778429	0.0760899	0.0299884	0.0955765	3.50694	2.34783	0.534714	0.00808884	-0.0204243	0.0927467	0.187838	2.68401
685	685	8	10	3	196.75	176	113	123	1.55752	1.59959	0.442844	0.46895	0.0261058	0.02873	10	3	0.0692288	0.0530729	0.505535	0.6316	0.682139	0.459499	0.121528	YPL206C	685	176	272.75	113	148	1.55752	1.84291	0.442844	0.611288	0.168444	0.110524	10	3	0.0340239	0.0287381	0.002191	0.0247227	6.1234	3.70003	0.606442	0.0696269	0.363985	0.253863	0.328161	3.40277
686	686	9	10	3	182	172.5	112	109	1.54018	1.66972	0.430329	0.511926	0.081597	-0.0356338	10	3	0.0393713	0.0344359	0.0255058	0.0944759	3.66885	2.35941	-0.280493	YKR060W	686	172.5	206.75	112	138	1.54018	1.49819	0.430329	0.403716	-0.0266131	-0.118789	10	3	0.0305349	0.031836	0.179667	0.295211	1.71665	1.22007	-0.827392	-0.0772116	-0.553942	0.102586	0.194843	2.69275
687	687	10	10	3	158	148	128	123	1.15625	1.28455	0.144759	0.249995	0.105236	0.00743367	10	3	0.0494426	0.0483105	0.0237687	0.09096	3.73939	2.39733	-0.0114906	YJL037W	687	148	142.75	128	125	1.15625	1.142	0.144759	0.129584	-0.0151757	-0.0159211	10	3	0.0836818	0.0785295	0.740876	0.809879	0.299922	0.210871	-0.184184	-0.00424372	-0.0978372	0.382322	0.450419	2.01965
688	688	11	10	3	132.25	115.75	105	128	1.10238	1.0332	0.0944187	0.0313736	-0.0630452	-0.196851	10	3	0.0665807	0.071391	0.154574	0.278823	1.86708	1.27718	-1.28747	YLR370C	688	115.75	129	105	128	1.10238	1.00781	0.0944187	0.00631128	-0.0881075	-0.161236	10	3	0.0536355	0.0589143	0.046237	0.12355	3.07398	2.09111	-1.0928	-0.179043	-1.19013	0.100405	0.201187	2.47053
689	689	12	10	3	126.25	125.75	121	128	1.03926	0.986328	0.0376046	-0.0182556	-0.0558602	-0.0530056	10	3	0.0832022	0.0768763	0.271908	0.408353	1.30229	0.895622	-0.388999	YPL250C	689	125.75	113.75	121	128	1.03926	0.888672	0.0376046	-0.118731	-0.156335	-0.160975	10	3	0.0695323	0.0687456	0.02053	0.0770988	3.88587	2.56267	-1.09117	-0.10699	-0.740082	0.146219	0.242726	2.59408
690	690	13	10	3	138.25	93.25	114	133	0.817982	1.03947	-0.201158	0.03841	0.239568	0.0828638	10	3	0.0399223	0.0388556	0.0012445	0.0203367	6.68902	3.89533	0.459652	YHR130C	690	93.25	138.25	114	150	0.817982	0.921667	-0.201158	-0.0826601	0.118498	0.0436199	10	3	0.0616954	0.0565557	0.0311206	0.0974714	3.46989	2.3282	0.18811	0.0632418	0.323881	0.0161825	0.0589041	5.07946
691	691	14	10	3	30.5	20.25	129	173	0.156977	0.176301	-1.8537	-1.73702	0.116682	0.123273	10	3	0.0933524	0.0932701	0.0877213	0.195096	2.43359	1.63426	0.712048	YKL003W-A	691	20.25	27.25	129	151	0.156977	0.180464	-1.8537	-1.71373	0.139975	0.145662	10	3	0.125834	0.115752	0.112543	0.216743	2.18442	1.52904	0.826151	0.134467	0.7691	0.100132	0.205919	2.309
692	692	15	10	3	155.25	107.25	122	158	0.879098	0.982595	-0.132433	-0.0195529	0.11288	0.122337	10	3	0.0880855	0.091939	0.0829992	0.189536	2.48892	1.66317	0.706202	YHL040C	692	107.25	119.5	122	137	0.879098	0.872263	-0.132433	-0.139418	-0.00698536	0.0989383	10	3	0.124689	0.126119	0.917865	0.944063	0.0857053	0.0575619	0.534002	0.110637	0.620102	0.500432	0.5668	1.28731
693	693	16	10	3	142	109.5	123	139.5	0.890244	1.01792	-0.1167	0.0177254	0.134425	0.18907	10	3	0.0377652	0.029959	0.00570417	0.0425866	5.16656	3.15622	1.12302	YDR265W	693	109.5	131	123	140.5	0.890244	0.932384	-0.1167	-0.070083	0.0466169	0.111159	10	3	0.040339	0.0317239	0.103911	0.205711	2.26422	1.58128	0.610417	0.150114	0.866718	0.0548078	0.124149	3.71539
694	694	1	11	3	107.5	135.75	139	110	0.976619	0.977273	-0.0256907	-0.0237997	0.00189097	0.0177138	11	3	0.0971137	0.105426	0.971382	0.982732	0.0290354	0.0174186	0.0527197	YNR016C	694	135.75	98.5	139	126	0.976619	0.781746	-0.0256907	-0.247322	-0.221631	-0.0700235	11	3	0.0351765	0.0392108	0.00107768	0.0177349	6.83295	4.03222	-0.522472	-0.0261549	-0.234876	0.48623	0.500234	3.43099
695	695	2	11	3	127.75	137.75	136.5	126	1.00916	1.01389	0.00872078	0.0120382	0.00331744	-0.0719311	11	3	0.05486	0.0591934	0.911383	0.94234	0.0927926	0.0593895	-0.507209	YIR023W	695	137.75	131	136.5	132	1.00916	0.992424	0.00872078	-0.0081296	-0.0168504	-0.00701358	11	3	0.0557389	0.0578635	0.588099	0.683024	0.53086	0.381226	-0.128487	-0.0394723	-0.317848	0.749741	0.812682	0.311826
696	696	3	11	3	135.5	108	117	145	0.923077	0.934483	-0.0822477	-0.0685598	0.0136879	-0.0829481	11	3	0.0818569	0.07617	0.760068	0.840863	0.274348	0.173327	-0.576022	YGL205W	696	108	99	117	130	0.923077	0.761538	-0.0822477	-0.272746	-0.190499	-0.128854	11	3	0.106365	0.10132	0.037234	0.107561	3.29053	2.2297	-0.890322	-0.105901	-0.733172	0.398651	0.474212	1.78244
697	697	4	11	3	181.5	173	142	141	1.21831	1.28723	0.195739	0.252323	0.0565839	-0.0734403	11	3	0.0841041	0.0707588	0.271103	0.407734	1.30526	0.89714	-0.516635	YJL103C	697	173	126.75	142	132.5	1.21831	0.956604	0.195739	-0.0457584	-0.241498	-0.139952	11	3	0.127547	0.104491	0.0322935	0.0991713	3.43289	2.31091	-0.959717	-0.106696	-0.738176	0.151698	0.253453	2.36907
698	698	5	11	3	132.25	135.75	135	147	1.00556	0.89966	0.00494366	-0.106493	-0.111437	-0.10457	11	3	0.0785357	0.0741898	0.0657617	0.165306	2.72172	1.79996	-0.711073	YHR207C	698	135.75	92.5	135	114	1.00556	0.811404	0.00494366	-0.210954	-0.215897	-0.146265	11	3	0.106369	0.0917736	0.0269463	0.0899268	3.61391	2.40876	-0.999187	-0.125417	-0.85513	0.046354	0.127616	3.16781
699	699	6	11	3	174	133	128	180	1.03906	0.966667	0.0381338	-0.0349446	-0.0730784	-0.175151	11	3	0.0381095	0.035601	0.0312508	0.106225	3.46571	2.24219	-1.15193	YGL219C	699	133	140.75	128	138	1.03906	1.01993	0.0381338	0.0185284	-0.0196054	-0.120652	11	3	0.056986	0.028745	0.540834	0.643339	0.614642	0.441083	-0.83904	-0.147902	-0.995485	0.286043	0.374782	2.04018
700	700	7	11	3	121.75	104.75	121	128	0.865702	0.951172	-0.146601	-0.0510336	0.095567	-0.0536703	11	3	0.0852079	0.0639605	0.110638	0.227127	2.20149	1.48225	-0.393151	YKL198C	700	104.75	129.25	121	146	0.865702	0.885274	-0.146601	-0.12338	0.0232208	-0.0315183	11	3	0.10948	0.0864137	0.700001	0.774823	0.356674	0.25512	-0.281709	-0.0425943	-0.33743	0.405319	0.500975	1.27908
701	701	8	11	3	111.25	96.75	113	123	0.856195	0.904472	-0.156229	-0.100659	0.055571	0.0442062	11	3	0.0753377	0.0781252	0.23661	0.37106	1.44134	0.991391	0.218193	YIL145C	701	96.75	138.25	113	148	0.856195	0.934122	-0.156229	-0.0688197	0.0874098	0.00961158	11	3	0.0461486	0.0430367	0.0322628	0.0991713	3.43384	2.31091	-0.0245347	0.0269089	0.0968294	0.134436	0.235116	2.43759
702	702	9	11	3	26	16.5	112	109	0.147321	0.238532	-1.91658	-1.43511	0.481471	0.349233	11	3	0.0483883	0.0525142	0.000277305	0.0122357	8.19039	4.4034	2.12341	YCL008C	702	16.5	38.25	112	138	0.147321	0.277174	-1.91658	-1.28368	0.632892	0.495635	11	3	0.0843384	0.0748561	0.000642053	0.0142829	7.35084	4.24869	3.01444	0.422434	2.56893	0.000459679	0.0132593	7.77062
703	703	10	11	3	126.75	116.75	128	123	0.912109	1.03049	-0.0935965	0.0293511	0.122948	0.00125258	11	3	0.0920784	0.0792807	0.0756583	0.179678	2.58153	1.71659	-0.0500982	YMR038C	703	116.75	120.5	128	125	0.912109	0.964	-0.0935965	-0.0371617	0.0564348	0.0569408	11	3	0.0955285	0.0657823	0.322524	0.447101	1.13158	0.80497	0.271403	0.0290967	0.110652	0.199091	0.31339	1.85655
704	704	11	11	3	144.5	70.25	105	128	0.669048	1.12891	-0.402417	0.120346	0.522762	0.354604	11	3	0.0237457	0.00888198	2.57879e-05	0.00643048	10.5656	5.04671	2.15696	YJR112W	704	70.25	138.75	105	128	0.669048	1.08398	-0.402417	0.0796527	0.482069	0.373477	11	3	0.0452069	0.0278346	0.000225549	0.00925048	8.39697	4.68308	2.25062	0.36404	2.20379	0.000125668	0.00784048	9.48129
705	705	12	11	3	127.25	120.5	121	128	0.995868	0.994141	-0.00591051	-0.00693691	-0.0010264	0.0333226	11	3	0.0569227	0.0721331	0.973498	0.983914	0.02686	0.0162165	0.150213	YPR089W	705	120.5	130	121	128	0.995868	1.01562	-0.00591051	0.0144053	0.0203158	0.043427	11	3	0.100244	0.106443	0.712412	0.786049	0.339099	0.240736	0.186904	0.0383748	0.168559	0.842955	0.884982	0.182979
706	706	13	11	3	135.75	101	114	133	0.885965	1.02068	-0.121352	0.0200306	0.141383	0.0229306	11	3	0.0281955	0.0331059	0.00211058	0.0256673	6.16079	3.66254	0.085304	YFR056C	706	101	136.75	114	150	0.885965	0.911667	-0.121352	-0.0931888	0.0281632	-0.0468692	11	3	0.0568975	0.0473975	0.395173	0.514625	0.92843	0.664316	-0.377694	-0.0119693	-0.146195	0.198642	0.270146	3.54461
707	707	14	11	3	203.25	106.75	129	173	0.827519	1.17486	-0.191589	0.156547	0.348135	0.345939	11	3	0.168773	0.168871	0.0258251	0.0949816	3.65641	2.35407	2.10284	YNL300W	707	106.75	147.25	129	151	0.827519	0.975166	-0.191589	-0.0269109	0.164678	0.231196	11	3	0.123679	0.116164	0.0761449	0.166908	2.57512	1.79031	1.36098	0.288567	1.73191	0.050985	0.130945	3.11576
708	708	15	11	3	177.25	123.25	122	158	1.01025	1.12184	0.00947818	0.11365	0.104172	0.0251244	11	3	0.024329	0.0320813	0.00334641	0.0319472	5.69987	3.44367	0.0990067	YLR138W	708	123.25	126.5	122	137	1.01025	0.923358	0.00947818	-0.0813991	-0.0908773	-0.0894264	11	3	0.050721	0.0405073	0.0371962	0.107502	3.29155	2.23025	-0.643793	-0.032151	-0.272393	0.0202713	0.0697244	4.49571
709	709	16	11	3	134.5	113.5	123	139.5	0.922764	0.964158	-0.0920513	-0.0371161	0.0549353	0.0742874	11	3	0.211572	0.198249	0.639427	0.742611	0.447183	0.297583	0.406082	YJL091C	709	113.5	126.75	123	140.5	0.922764	0.902135	-0.0920513	-0.103319	-0.0112681	0.0694981	11	3	0.187728	0.173737	0.912034	0.939772	0.092078	0.0621181	0.349919	0.0718927	0.378001	0.775731	0.841191	0.26963
710	710	17	11	3	98.5	126.75	125.5	145.5	1.00996	0.676976	0.00812814	-0.40306	-0.411188	-0.171101	11	3	0.252825	0.246978	0.0473908	0.134166	3.04933	2.00868	-1.12663	YJL097W	710	125.25	166	126	182	0.994048	0.912088	-0.00745445	-0.0922004	-0.0847459	0.17967	11	3	0.0495324	0.065349	0.0417867	0.115931	3.17518	2.15476	1.03879	0.00428444	-0.0439183	0.0445887	0.125049	3.11225
711	711	1	12	3	105	143.25	139	110	1.03058	0.954545	0.0293065	-0.0490923	-0.0783988	-0.0867581	12	3	0.0940057	0.0990081	0.193916	0.324616	1.64033	1.12511	-0.59982	YAL001C	711	143.25	104	139	126	1.03058	0.825397	0.0293065	-0.192054	-0.221361	-0.0675135	12	3	0.0618686	0.0751058	0.00562045	0.0381676	5.18134	3.26577	-0.506777	-0.0771358	-0.553298	0.099768	0.181392	3.41084
712	712	2	12	3	173.5	171	136.5	126	1.25275	1.37698	0.224721	0.319554	0.0948329	0.0275936	12	3	0.0661838	0.0737628	0.0642738	0.163147	2.7446	1.8131	0.11443	YNL041C	712	171	151.75	136.5	132	1.25275	1.14962	0.224721	0.139245	-0.0854761	-0.0657478	12	3	0.0291277	0.0365376	0.00986598	0.0507882	4.61866	2.98009	-0.495737	-0.0190771	-0.190653	0.0370699	0.106968	3.68163
713	713	3	12	3	138	108	117	145	0.923077	0.951724	-0.0807021	-0.0503348	0.0303673	-0.0520747	12	3	0.0774731	0.0784224	0.490272	0.619574	0.712794	0.478723	-0.383184	YPL089C	713	108	105.75	117	130	0.923077	0.813462	-0.0807021	-0.207022	-0.12632	-0.0106018	12	3	0.0455679	0.037413	0.0115686	0.0558627	4.45946	2.88486	-0.150923	-0.0313382	-0.267054	0.250921	0.337718	2.58613
714	714	4	12	3	170.75	163.5	142	141	1.15141	1.21099	0.140906	0.191224	0.0503177	0.0120152	12	3	0.0241714	0.0313575	0.025209	0.0938786	3.68056	2.36575	0.0171261	YOR128C	714	163.5	126.5	142	132.5	1.15141	0.954717	0.140906	-0.0465034	-0.18741	-0.0253143	12	3	0.0300015	0.024305	0.00110536	0.0180264	6.80758	4.01592	-0.242917	-0.00664955	-0.112895	0.0131572	0.0559525	5.24407
715	715	5	12	3	124.25	145.25	135	147	1.07593	0.845238	0.0723883	-0.168945	-0.241333	-0.0578774	12	3	0.0701973	0.0655238	0.00630046	0.0446838	5.06713	3.10814	-0.419429	YLR190W	715	145.25	96	135	114	1.07593	0.842105	0.0723883	-0.174952	-0.24734	-0.170628	12	3	0.13248	0.121251	0.0334825	0.101522	3.39673	2.28748	-1.15153	-0.114253	-0.785478	0.0198915	0.073103	4.23193
716	716	6	12	3	143.25	76.25	128	180	0.595703	0.795833	-0.520709	-0.23116	0.289549	0.142526	12	3	0.0670817	0.0810244	0.00326916	0.0315479	5.72322	3.45625	0.832307	YDL005C	716	76.25	140.75	128	138	0.595703	1.01993	-0.520709	0.0195516	0.540261	0.369375	12	3	0.0696528	0.0665822	0.000582005	0.0136573	7.44903	4.29348	2.22497	0.25595	1.52864	0.00192558	0.0226026	6.58613
717	717	7	12	3	124.5	107.25	121	128	0.886364	0.972656	-0.123902	-0.0288276	0.0950747	0.0418687	12	3	0.11749	0.116711	0.204002	0.335643	1.58962	1.09171	0.203593	YGL159W	717	107.25	124.5	121	146	0.886364	0.85274	-0.123902	-0.160024	-0.0361217	0.00131407	12	3	0.12439	0.12493	0.60214	0.694366	0.507265	0.364756	-0.0764169	0.0215914	0.063588	0.403071	0.515004	1.04844
718	718	8	12	3	125.5	125.75	113	123	1.11283	1.02033	0.105546	0.0192053	-0.0863403	-0.112555	12	3	0.0657395	0.0635271	0.0785449	0.183236	2.54408	1.69698	-0.760947	YDL082W	718	125.75	152.5	113	148	1.11283	1.03041	0.105546	0.0297075	-0.0758381	-0.129266	12	3	0.0753182	0.0797835	0.137477	0.245521	1.9843	1.40437	-0.892897	-0.12091	-0.826922	0.108011	0.214379	2.26419
719	719	9	12	3	107.25	114.5	112	109	1.02232	0.983945	0.0216581	-0.0226947	-0.0443528	-0.16976	12	3	0.150495	0.149513	0.597023	0.708787	0.5158	0.344201	-1.11826	YLR271W	719	114.5	129.75	112	138	1.02232	0.940217	0.0216581	-0.0620698	-0.0837279	-0.165302	12	3	0.063324	0.0683139	0.0773621	0.169013	2.55926	1.77778	-1.11822	-0.167531	-1.11824	0.337192	0.4389	1.53753
720	720	10	12	3	160	150.5	128	123	1.17578	1.30081	0.161242	0.262126	0.100884	0.026532	12	3	0.0712851	0.0574508	0.0661661	0.165988	2.71559	1.79584	0.107799	YJL096W	720	150.5	145.5	128	125	1.17578	1.164	0.161242	0.151226	-0.010016	0.0290369	12	3	0.0504739	0.0358227	0.718005	0.789866	0.331279	0.235892	0.0969268	0.0277845	0.102363	0.392086	0.477927	1.52343
721	721	11	12	3	130.5	87	105	128	0.828571	1.01953	-0.192986	0.0188297	0.211816	0.0434424	12	3	0.148395	0.137549	0.0648552	0.16382	2.7356	1.80899	0.213423	YML055W	721	87	121	105	128	0.828571	0.945312	-0.192986	-0.0566353	0.136351	0.0120812	12	3	0.133314	0.0968726	0.13333	0.240927	2.01493	1.42326	-0.00909305	0.0277618	0.102165	0.0990927	0.202373	2.37526
722	722	12	12	3	129	117.25	121	128	0.969008	1.00781	-0.0330885	0.00736674	0.0404552	0.0709722	12	3	0.0889656	0.0895239	0.43016	0.564076	0.843599	0.572567	0.385376	YDL012C	722	117.25	116.5	121	128	0.969008	0.910156	-0.0330885	-0.0957351	-0.0626466	-0.0284202	12	3	0.0126287	0.0120221	0.00217825	0.0247227	6.12923	3.70003	-0.262337	0.021276	0.0615192	0.216169	0.294399	3.48642
723	723	13	12	3	150.25	118.25	114	133	1.03728	1.1297	0.0345604	0.121903	0.0873424	-0.00663006	12	3	0.0800718	0.0781551	0.117173	0.235631	2.14411	1.44549	-0.0993337	YHR212C	723	118.25	169.75	114	150	1.03728	1.13167	0.0345604	0.121741	0.0871808	0.0612968	12	3	0.12462	0.125714	0.256237	0.381419	1.36165	0.963856	0.298639	0.0273334	0.0996527	0.186705	0.308525	1.75288
724	724	14	12	3	212.75	139	129	173	1.07752	1.22977	0.0649161	0.206566	0.14165	0.172188	12	3	0.17466	0.17914	0.203254	0.335178	1.5933	1.09309	1.01758	YKL106C-A	724	139	151.5	129	151	1.07752	1.00331	0.0649161	0.00210017	-0.0628159	-0.0559544	12	3	0.158896	0.151888	0.486885	0.598862	0.719726	0.512724	-0.434501	0.0581168	0.291538	0.34507	0.46702	1.15651
725	725	15	12	3	175	133.25	122	158	1.09221	1.10759	0.0870278	0.101805	0.0147769	-0.00290898	12	3	0.0829662	0.0731375	0.745257	0.828595	0.294026	0.188023	-0.0760916	YOR348C	725	133.25	139.5	122	137	1.09221	1.01825	0.0870278	0.0163408	-0.070687	-0.0361542	12	3	0.084885	0.074227	0.194407	0.311953	1.6378	1.1649	-0.310696	-0.0195316	-0.193394	0.469832	0.570274	0.965912
726	726	16	12	3	144.25	124.25	123	139.5	1.01016	1.03405	0.00283278	0.0297562	0.0269235	0.0396148	12	3	0.224896	0.233235	0.826198	0.88894	0.190921	0.117726	0.189515	YGL225W	726	124.25	128.25	123	140.5	1.01016	0.912811	0.00283278	-0.0925616	-0.0953944	-0.0258221	12	3	0.124898	0.141594	0.224072	0.345161	1.49579	1.06374	-0.246092	0.00689632	-0.0282887	0.525135	0.61705	0.843354
727	727	1	13	3	131.25	164.75	139	110	1.18525	1.19318	0.169634	0.175595	0.00596061	-0.00449014	13	3	0.0604217	0.0719564	0.856204	0.908387	0.155247	0.0960848	-0.0859676	YLR430W	727	164.75	132.5	139	126	1.18525	1.05159	0.169634	0.0490443	-0.12059	0.0748054	13	3	0.0799085	0.0949527	0.05684	0.13996	2.86751	1.9664	0.383105	0.0351576	0.148569	0.456522	0.524173	1.51138
728	728	2	13	3	128.25	138.5	136.5	126	1.01465	1.01786	0.0130896	0.0162632	0.00317359	-0.175173	13	3	0.0683517	0.066311	0.931868	0.956912	0.070564	0.0440436	-1.15207	YNL118C	728	138.5	123.75	136.5	132	1.01465	0.9375	0.0130896	-0.0646425	-0.0777321	-0.157821	13	3	0.0459962	0.0425283	0.0430935	0.117768	3.14438	2.13904	-1.07144	-0.166497	-1.11176	0.487481	0.53734	1.60747
729	729	3	13	3	130.75	98.75	117	145	0.844017	0.901724	-0.170043	-0.103732	0.0663106	-0.0530888	13	3	0.0342539	0.0273686	0.0304922	0.104971	3.49028	2.25407	-0.389518	YLR135W	729	98.75	105.25	117	130	0.844017	0.809615	-0.170043	-0.211204	-0.0411614	-0.0127856	13	3	0.0366928	0.0528093	0.110595	0.214314	2.20188	1.54031	-0.164578	-0.0329372	-0.277048	0.0705437	0.159643	2.84608
730	730	4	13	3	148.75	151	142	141	1.06338	1.05496	0.0607952	0.0533789	-0.00741637	-0.0600174	13	3	0.0536011	0.0307597	0.799962	0.87075	0.223191	0.138401	-0.432795	YNL061W	730	151	122.75	142	132.5	1.06338	0.926415	0.0607952	-0.0768958	-0.137691	0.0406939	13	3	0.0574121	0.0550792	0.0172415	0.070159	4.06044	2.65699	0.169815	-0.00966178	-0.13149	0.408602	0.470454	2.14181
731	731	5	13	3	124.5	155.5	135	147	1.15185	0.846939	0.140948	-0.166264	-0.307212	-0.104908	13	3	0.0476114	0.0443477	0.00100436	0.0191473	6.90341	3.95559	-0.713187	YML086C	731	155.5	100.75	135	114	1.15185	0.883772	0.140948	-0.123864	-0.264812	-0.0914325	13	3	0.0354175	0.0406883	0.00064904	0.0142829	7.34002	4.24869	-0.656337	-0.0981704	-0.684762	0.000826699	0.0167151	7.12171
732	732	6	13	3	185	128.25	128	180	1.00195	1.02778	-0.000169638	0.0262873	0.0264569	-0.0427744	13	3	0.0754824	0.0606125	0.533779	0.655293	0.627773	0.422672	-0.325094	YLR090W	732	128.25	153.5	128	138	1.00195	1.11232	-0.000169638	0.106167	0.106337	-0.0137203	13	3	0.0582715	0.074632	0.0354997	0.105112	3.33823	2.25273	-0.170423	-0.0282474	-0.247758	0.284639	0.380203	1.983
733	733	7	13	3	119.25	107.5	121	128	0.88843	0.931641	-0.118614	-0.0711937	0.0474198	-0.0293368	13	3	0.024788	0.020551	0.0314447	0.106579	3.45953	2.23887	-0.241162	YMR201C	733	107.5	134	121	146	0.88843	0.917808	-0.118614	-0.0871612	0.0314523	-0.00757898	13	3	0.0573431	0.0554476	0.35281	0.474386	1.04183	0.745734	-0.132023	-0.0184579	-0.186592	0.192127	0.290483	2.25068
734	734	8	13	3	104	58.5	113	123	0.517699	0.845528	-0.667005	-0.168936	0.498068	0.421258	13	3	0.193761	0.189184	0.0142597	0.0692866	4.25032	2.6695	2.57328	YPR086W	734	58.5	132.75	113	148	0.517699	0.896959	-0.667005	-0.11248	0.554525	0.462824	13	3	0.205934	0.209319	0.0125419	0.0582609	4.37868	2.84282	2.80928	0.442041	2.69128	0.0134008	0.0637738	4.3145
735	735	9	13	3	96.25	111.75	112	109	0.997768	0.883028	-0.00590362	-0.126025	-0.120122	-0.240741	13	3	0.0425966	0.0510432	0.0110293	0.060263	4.5072	2.80904	-1.56161	YER142C	735	111.75	123.25	112	138	0.997768	0.893116	-0.00590362	-0.113391	-0.107487	-0.146109	13	3	0.104708	0.118213	0.132371	0.24028	2.02214	1.42595	-0.998213	-0.193425	-1.27991	0.0717004	0.150272	3.26467
736	736	10	13	3	129	135	128	123	1.05469	1.04878	0.0530249	0.0469794	-0.0060455	-0.110908	13	3	0.0633144	0.0598487	0.860744	0.911324	0.149958	0.0928562	-0.750661	YNR009W	736	135	113.5	128	125	1.05469	0.908	0.0530249	-0.0996784	-0.152703	-0.119154	13	3	0.104727	0.0776019	0.061685	0.146941	2.78571	1.91772	-0.82967	-0.115031	-0.790165	0.461215	0.529133	1.46784
737	737	11	13	3	132	94.5	105	128	0.9	1.03125	-0.105979	0.0299142	0.135894	-0.0210768	13	3	0.0701008	0.0733179	0.0303826	0.104817	3.49389	2.25554	-0.189569	YKL030W	737	94.5	121	105	128	0.9	0.945312	-0.105979	-0.0570608	0.0489185	0.00167271	13	3	0.0176028	0.0384824	0.0114888	0.0555957	4.46638	2.88965	-0.0741744	-0.00970204	-0.131872	0.0209357	0.0802065	3.98013
738	738	12	13	3	76	90.25	121	128	0.745868	0.59375	-0.293863	-0.522104	-0.228241	-0.206999	13	3	0.0747808	0.0695135	0.00883341	0.0535682	4.72921	2.9268	-1.35085	YGL069C	738	90.25	91.75	121	128	0.745868	0.716797	-0.293863	-0.333275	-0.0394124	-0.0299057	13	3	0.0602843	0.0770809	0.282205	0.407615	1.26512	0.897431	-0.271626	-0.118452	-0.811239	0.145519	0.230592	2.99717
739	739	13	13	3	134	82.5	114	133	0.723684	1.00752	-0.32405	0.0056022	0.329653	0.204784	13	3	0.0335511	0.0338905	0.000287937	0.0123132	8.15277	4.39708	1.22117	YGL070C	739	82.5	136.75	114	150	0.723684	0.911667	-0.32405	-0.0931689	0.230882	0.192089	13	3	0.0271363	0.0308635	0.000442071	0.01189	7.72404	4.43205	1.11645	0.198436	1.16881	0.000365004	0.0121016	7.9384
740	740	14	13	3	211	125	129	173	0.968992	1.21965	-0.0380672	0.196333	0.234401	0.183895	13	3	0.209614	0.203128	0.111323	0.228133	2.19532	1.47783	1.0907	YOL118C	740	125	162.25	129	151	0.968992	1.0745	-0.0380672	0.0704821	0.108549	0.108402	13	3	0.0764264	0.0738731	0.0656128	0.152714	2.72398	1.87919	0.593175	0.146149	0.841938	0.0884681	0.190423	2.45965
741	741	15	13	3	174.25	109	122	158	0.893443	1.10285	-0.116701	0.0977042	0.214405	0.145637	13	3	0.117678	0.105134	0.0356437	0.114126	3.33418	2.17046	0.851739	YDR238C	741	109	132.25	122	137	0.893443	0.965328	-0.116701	-0.0369021	0.0797984	0.0831935	13	3	0.161098	0.152266	0.394872	0.51434	0.929194	0.66487	0.435553	0.114415	0.643646	0.215258	0.314233	2.13169
742	742	16	13	3	164.25	143.25	123	139.5	1.16463	1.17742	0.147345	0.163173	0.0158281	-0.00936794	13	3	0.119202	0.121393	0.807776	0.875991	0.213471	0.132399	-0.116435	YJR054W	742	143.25	153.75	123	140.5	1.16463	1.09431	0.147345	0.0896229	-0.0577218	-0.00409103	13	3	0.14925	0.145551	0.495589	0.605784	0.702009	0.501231	-0.110213	-0.00672949	-0.113324	0.651682	0.740888	0.45774
743	743	17	13	3	121.5	132.75	125.5	145.5	1.05777	0.835052	0.0545829	-0.182078	-0.23666	-0.0752291	13	3	0.069431	0.0782998	0.00645662	0.0453784	5.04265	3.09272	-0.527809	YMR197C	743	130.75	172.25	126	182	1.0377	0.946429	0.036567	-0.0562211	-0.0927881	0.0733942	13	3	0.0628693	0.0582417	0.0599389	0.144885	2.81443	1.93181	0.374281	-0.000917457	-0.0767637	0.0331978	0.0951319	3.92854
744	744	1	14	3	124.25	116	139	110	0.834532	1.12955	-0.181767	0.121549	0.303316	0.279072	14	3	0.0480743	0.0375311	0.00107325	0.0195074	6.83706	3.93696	1.68518	YJL076W	744	116	110.25	139	126	0.834532	0.875	-0.181767	-0.134809	0.0469576	0.232485	14	3	0.0523586	0.0514695	0.170756	0.285157	1.76752	1.25471	1.36903	0.255778	1.52711	0.0859146	0.152332	4.30229
745	745	2	14	3	134	140.25	136.5	126	1.02747	1.06349	0.0246375	0.0590752	0.0344377	-0.0617322	14	3	0.106973	0.104182	0.565506	0.681625	0.570035	0.383276	-0.443506	YKR079C	745	140.25	120.5	136.5	132	1.02747	0.912879	0.0246375	-0.0918457	-0.116483	-0.0903124	14	3	0.0467545	0.0468772	0.0155389	0.0663944	4.16441	2.71214	-0.649333	-0.0760223	-0.546419	0.290522	0.374009	2.36722
746	746	3	14	3	142.75	115.25	117	145	0.985043	0.984483	-0.0153016	-0.0158638	-0.000562211	-0.0871099	14	3	0.0369675	0.0152495	0.977645	0.986028	0.0226084	0.0140703	-0.602016	YBR216C	746	115.25	110.75	117	130	0.985043	0.851923	-0.0153016	-0.160513	-0.145211	-0.120671	14	3	0.0492752	0.0433356	0.00974982	0.0503983	4.63051	2.9878	-0.839159	-0.103891	-0.720588	0.493698	0.518213	2.32656
747	747	4	14	3	182.5	179	142	141	1.26056	1.29433	0.231271	0.257679	0.0264081	-0.0627843	14	3	0.0557182	0.0328849	0.413104	0.547469	0.884055	0.60245	-0.450077	YDR026C	747	179	138.75	142	132.5	1.26056	1.04717	0.231271	0.0449855	-0.186286	-0.022513	14	3	0.0486013	0.0423679	0.00461106	0.0340989	5.3793	3.37849	-0.225401	-0.0426487	-0.337739	0.208858	0.290784	3.13168
748	748	5	14	3	26.75	29.75	135	147	0.22037	0.181973	-1.51283	-1.70509	-0.192257	0.0451001	14	3	0.0602113	0.0543056	0.00777507	0.0500204	4.85683	2.99532	0.223776	YML126C	748	29.75	30.5	135	114	0.22037	0.267544	-1.51283	-1.31914	0.193686	0.281077	14	3	0.0681666	0.0587649	0.0107991	0.053472	4.5283	2.9286	1.67287	0.163089	0.948322	0.00928706	0.0517462	4.69256
749	749	6	14	3	204	137.25	128	180	1.07227	1.13333	0.0681614	0.121698	0.0535371	-0.0352672	14	3	0.0658691	0.0496046	0.202515	0.334519	1.59694	1.09506	-0.278203	YDL090C	749	137.25	153.5	128	138	1.07227	1.11232	0.0681614	0.106233	0.0380712	-0.181618	14	3	0.0560963	0.0761639	0.267757	0.392692	1.31768	0.934731	-1.22024	-0.108443	-0.749223	0.235136	0.363605	1.45731
750	750	7	14	3	132	92	121	128	0.760331	1.03125	-0.274947	0.0299917	0.304938	0.178113	14	3	0.0908935	0.0906641	0.00675556	0.046221	4.99739	3.07432	1.05458	YGR079W	750	92	138.25	121	146	0.760331	0.946918	-0.274947	-0.0568901	0.218057	0.163216	14	3	0.0918817	0.0786509	0.0177409	0.0705951	4.03188	2.65079	0.935912	0.170664	0.995249	0.0122483	0.0584081	4.51463
751	751	8	14	3	127	118.25	113	123	1.04646	1.03252	0.0438293	0.0293121	-0.0145171	-0.0322936	14	3	0.123857	0.124418	0.829749	0.891376	0.186632	0.114989	-0.25963	YDL183C	751	118.25	147.75	113	148	1.04646	0.998311	0.0438293	-0.00219451	-0.0460238	-0.0853361	14	3	0.080249	0.0827109	0.334557	0.458582	1.09495	0.779617	-0.618217	-0.0588148	-0.438924	0.582153	0.674979	0.64079
752	752	9	14	3	153.75	145	112	109	1.29464	1.41055	0.258151	0.343966	0.0858144	-0.056208	14	3	0.0203159	0.0230583	0.00348116	0.0325849	5.66039	3.42391	-0.409001	YLR412W	752	145	189	112	138	1.29464	1.36957	0.258151	0.314218	0.0560665	-0.00225926	14	3	0.0402901	0.0443563	0.0688103	0.157476	2.6764	1.84849	-0.0987599	-0.0292336	-0.25388	0.0361457	0.0950302	4.1684
753	753	10	14	3	137.5	147	128	123	1.14844	1.11789	0.137981	0.110607	-0.0273738	-0.143294	14	3	0.0524761	0.0481148	0.373487	0.512282	0.984871	0.668881	-0.952947	YLR040C	753	147	119	128	125	1.14844	0.952	0.137981	-0.0497776	-0.187758	-0.218912	14	3	0.0504681	0.0563776	0.0050245	0.0358794	5.29343	3.32759	-1.45343	-0.181103	-1.20319	0.189256	0.274081	3.13915
754	754	11	14	3	125.75	98.5	105	128	0.938095	0.982422	-0.0649214	-0.0192	0.0457214	-0.148369	14	3	0.0785961	0.0790154	0.328772	0.466491	1.11239	0.762516	-0.984643	YAL044C	754	98.5	123.75	105	128	0.938095	0.966797	-0.0649214	-0.0342911	0.0306303	-0.136888	14	3	0.0595886	0.0243329	0.379562	0.500329	0.968738	0.69249	-0.940556	-0.142628	-0.962599	0.354167	0.48341	1.04056
755	755	12	14	3	137.75	121	121	128	1	1.07617	-0.00130656	0.0719426	0.0732492	0.147293	14	3	0.0127179	0.0265441	0.00140463	0.0214257	6.56798	3.84316	0.862081	YDR445C	755	121	132.25	121	128	1	1.0332	-0.00130656	0.0306012	0.0319077	0.0401757	14	3	0.100389	0.0971022	0.57016	0.667804	0.561839	0.40376	0.166575	0.0937343	0.514328	0.285782	0.344615	3.56491
756	756	13	14	3	119.5	122.25	114	133	1.07237	0.898496	0.0693533	-0.107544	-0.176897	-0.263467	14	3	0.0102562	0.00785709	5.35635e-05	0.00660265	9.83464	5.02028	-1.70355	YIR009W	756	122.25	149.25	114	150	1.07237	0.995	0.0693533	-0.00515312	-0.0745064	-0.0975451	14	3	0.0188165	0.0107988	0.00419788	0.032794	5.47317	3.41751	-0.694557	-0.180506	-1.19906	0.00212572	0.0196983	7.65391
757	757	14	14	3	225.5	139	129	173	1.07752	1.30347	0.0699951	0.261132	0.191137	0.116317	14	3	0.0368118	0.0636013	0.00190546	0.0243915	6.26303	3.71352	0.668605	YJL127W-A	757	139	167	129	151	1.07752	1.10596	0.0699951	0.0958744	0.0258794	-0.0264914	14	3	0.150036	0.16339	0.752882	0.819963	0.283846	0.198496	-0.250277	0.044913	0.209164	0.377394	0.422177	3.27344
758	758	15	14	3	183.5	122.25	122	158	1.00205	1.16139	-0.00182355	0.148759	0.150583	0.00600399	14	3	0.135799	0.145941	0.113281	0.230212	2.17788	1.46876	-0.0204205	YBR041W	758	122.25	151.25	122	137	1.00205	1.10401	-0.00182355	0.0970362	0.0988598	0.0565543	14	3	0.115295	0.122206	0.184874	0.300994	1.68808	1.20067	0.268985	0.0312791	0.124282	0.149078	0.265603	1.93298
759	759	16	14	3	152.75	133.5	123	139.5	1.08537	1.09498	0.0811362	0.0868661	0.00572984	0.0169258	14	3	0.084658	0.0553947	0.900896	0.936056	0.104366	0.0660804	0.0477979	YKR088C	759	133.5	139.5	123	140.5	1.08537	0.992883	0.0811362	-0.00786977	-0.089006	-0.00928301	14	3	0.0325933	0.0513246	0.0120623	0.0569574	4.41767	2.86545	-0.142678	0.00382139	-0.0474399	0.456479	0.496506	2.26102
760	760	1	15	3	142.75	197.25	139	110	1.41906	1.29773	0.349236	0.260335	-0.0889014	-0.0903391	15	3	0.0566437	0.0502716	0.0517049	0.141434	2.9622	1.95592	-0.622186	YNL262W	760	197.25	138.25	139	126	1.41906	1.09722	0.349236	0.0924273	-0.256809	-0.021398	15	3	0.0300475	0.0393999	0.000436165	0.01189	7.73749	4.43205	-0.218429	-0.0558685	-0.420308	0.0260705	0.0766621	5.34985
761	761	2	15	3	146	151.25	136.5	126	1.10806	1.15873	0.100792	0.146172	0.0453803	-0.0265372	15	3	0.0473034	0.0493319	0.150831	0.275097	1.89159	1.29063	-0.223675	YMR287C	761	151.25	137.5	136.5	132	1.10806	1.04167	0.100792	0.040006	-0.0607857	-0.0348668	15	3	0.07483	0.0909153	0.202706	0.321812	1.596	1.13379	-0.302646	-0.030702	-0.263161	0.176769	0.298455	1.74379
762	762	3	15	3	187.5	132.5	117	145	1.13248	1.2931	0.123188	0.256927	0.133739	0.0611637	15	3	0.0428737	0.0503351	0.0083061	0.0520928	4.79076	2.95473	0.324111	YPR031W	762	132.5	149.5	117	130	1.13248	1.15	0.123188	0.139536	0.0163484	0.0323007	15	3	0.0777909	0.0812207	0.702544	0.777086	0.353048	0.252204	0.117334	0.0467322	0.220723	0.355425	0.414589	2.57191
763	763	4	15	3	186.5	186.75	142	141	1.31514	1.3227	0.27368	0.279449	0.00576962	0.018513	15	3	0.0332684	0.0084636	0.751606	0.832802	0.285543	0.182959	0.0577114	YPR081C	763	186.75	151.5	142	132.5	1.31514	1.1434	0.27368	0.131862	-0.141818	0.0851337	15	3	0.0692167	0.0897532	0.0262876	0.0885821	3.63866	2.42383	0.447685	0.0518233	0.252698	0.388947	0.460692	1.9621
764	764	5	15	3	29.5	30.5	135	147	0.225926	0.20068	-1.48796	-1.60648	-0.118523	0.160064	15	3	0.00115075	0.0362491	2.52277e-07	0.00157269	15.1927	6.45497	0.941852	YMR023C	764	30.5	34.25	135	114	0.225926	0.300439	-1.48796	-1.20442	0.283539	0.319189	15	3	0.103885	0.12132	0.0120801	0.0569574	4.4162	2.86545	1.91117	0.239627	1.42651	0.00604016	0.0292651	9.80447
765	765	6	15	3	223.5	142	128	180	1.10938	1.24167	0.100919	0.213846	0.112927	0.0544356	15	3	0.0688541	0.0735514	0.0464194	0.132602	3.07004	2.02041	0.282087	YNL309W	765	142	182	128	138	1.10938	1.31884	0.100919	0.274896	0.173976	-0.0698469	15	3	0.09206	0.0770036	0.0324516	0.0995096	3.42801	2.3075	-0.521367	-0.00770565	-0.11964	0.0394355	0.116056	3.24902
766	766	7	15	3	138	112.25	121	128	0.927686	1.07812	-0.0751887	0.0742915	0.14948	0.00754315	15	3	0.0571174	0.0414835	0.0135713	0.068009	4.2998	2.68812	-0.0108068	YEL037C	766	112.25	127.25	121	146	0.927686	0.871575	-0.0751887	-0.142281	-0.0670922	-0.173341	15	3	0.0980851	0.104785	0.264759	0.388812	1.32894	0.94466	-1.16849	-0.082899	-0.589648	0.139165	0.22841	2.81437
767	767	8	15	3	28.5	32.25	113	123	0.285398	0.231707	-1.25494	-1.46395	-0.209008	-0.206012	15	3	0.0340655	0.0433784	0.00116561	0.0199758	6.75451	3.91324	-1.34468	YPR127W	767	32.25	44.75	113	148	0.285398	0.302365	-1.25494	-1.19691	0.0580225	0.00434135	15	3	0.0706474	0.0721453	0.199009	0.317198	1.6144	1.14823	-0.0574881	-0.100835	-0.701086	0.100087	0.168587	4.18446
768	768	9	15	3	108	106.25	112	109	0.948661	0.990826	-0.0542462	-0.0175732	0.036673	-0.0755742	15	3	0.149599	0.128793	0.657552	0.757005	0.419231	0.278386	-0.529964	YGL044C	768	106.25	126.25	112	138	0.948661	0.914855	-0.0542462	-0.0912734	-0.0370272	-0.0687331	15	3	0.0881397	0.0730978	0.462483	0.576855	0.771145	0.550165	-0.514403	-0.0721537	-0.522184	0.560018	0.66693	0.595188
769	769	10	15	3	174.75	160.25	128	123	1.25195	1.42073	0.224643	0.348422	0.123779	-0.0134577	15	3	0.0839251	0.0815409	0.0600369	0.155596	2.8128	1.86049	-0.14198	YOL154W	769	160.25	151.25	128	125	1.25195	1.21	0.224643	0.18955	-0.0350931	-0.035734	15	3	0.057506	0.0680547	0.309457	0.433143	1.17294	0.836688	-0.308069	-0.0245959	-0.225024	0.184747	0.294369	1.99287
770	770	11	15	3	138.5	99	105	128	0.942857	1.08203	-0.0603581	0.0769508	0.137309	-0.0217982	15	3	0.104578	0.110199	0.0785968	0.183236	2.54342	1.69698	-0.194075	YLR145W	770	99	138.25	105	128	0.942857	1.08008	-0.0603581	0.0766219	0.13698	0.0585461	15	3	0.0810671	0.0853903	0.0431098	0.117768	3.144	2.13904	0.28144	0.0183739	0.0436824	0.0608533	0.150502	2.84371
771	771	12	15	3	101.75	86.5	121	128	0.714876	0.794922	-0.336064	-0.230533	0.105531	0.206904	15	3	0.0669054	0.0654614	0.0510819	0.140408	2.97433	1.96321	1.23441	YIL062C	771	86.5	107.5	121	128	0.714876	0.839844	-0.336064	-0.175531	0.160533	0.125142	15	3	0.0700617	0.0903231	0.0195107	0.0747113	3.93679	2.59412	0.697846	0.166023	0.96613	0.0352963	0.107559	3.45556
772	772	13	15	3	173.75	130.25	114	133	1.14254	1.30639	0.131915	0.26641	0.134495	-0.010763	15	3	0.0426429	0.0396898	0.00805091	0.0512377	4.82197	2.97128	-0.125148	YGR064W	772	130.25	172.75	114	150	1.14254	1.15167	0.131915	0.140955	0.00904005	-0.013574	15	3	0.0399492	0.0445485	0.681577	0.759555	0.383346	0.275022	-0.169508	-0.0121685	-0.147328	0.344814	0.405397	2.60266
773	773	14	15	3	204.5	127.25	129	173	0.986434	1.18208	-0.0276555	0.1665	0.194156	0.0422002	15	3	0.233596	0.21292	0.195035	0.326051	1.63458	1.1207	0.205664	YOR277C	773	127.25	165.75	129	151	0.986434	1.09768	-0.0276555	0.0928167	0.120472	-0.0318715	15	3	0.19503	0.188912	0.304599	0.428155	1.18876	0.84827	-0.283917	0.00516436	-0.0391268	0.249817	0.377103	1.41167
774	774	15	15	3	197.5	105.5	122	158	0.864754	1.25	-0.147104	0.22221	0.369314	0.188684	15	3	0.0738869	0.0650953	0.00213044	0.0256673	6.15143	3.66254	1.12061	YDR166C	774	105.5	138	122	137	0.864754	1.0073	-0.147104	0.00684189	0.153946	0.130874	15	3	0.0684136	0.0698862	0.020485	0.0769763	3.88806	2.56426	0.733689	0.159779	0.92715	0.0113077	0.0513218	5.01974
775	775	16	15	3	160.5	106	123	139.5	0.861789	1.15054	-0.162201	0.139589	0.30179	0.235317	15	3	0.16033	0.144405	0.0327862	0.108952	3.41775	2.21685	1.41188	YOL137W	775	106	132.75	123	140.5	0.861789	0.94484	-0.162201	-0.0577081	0.104493	0.197762	15	3	0.167579	0.158542	0.300856	0.42485	1.20112	0.856019	1.15192	0.216539	1.2819	0.166821	0.266901	2.30944
776	776	17	15	3	187.75	166.5	125.5	145.5	1.32669	1.29038	0.279994	0.254561	-0.0254328	0.105538	15	3	0.0535777	0.0878999	0.412467	0.546856	0.885599	0.603569	0.601276	YGL002W	776	166.75	203	126	182	1.32341	1.11538	0.277255	0.108683	-0.168572	0.0010421	15	3	0.104004	0.0685223	0.047792	0.125605	3.0409	2.07461	-0.0781174	0.05329	0.261579	0.230129	0.336231	1.96325
777	777	1	16	3	174.25	204.25	139	110	1.46942	1.58409	0.378702	0.44737	0.0686678	0.0260256	16	3	0.0719339	0.0573217	0.152247	0.276225	1.88225	1.28654	0.104636	YEL025C	777	204.25	169.25	139	126	1.46942	1.34325	0.378702	0.282857	-0.0958452	0.0533764	16	3	0.0564231	0.0117832	0.0425433	0.117041	3.15723	2.14523	0.249115	0.039701	0.176875	0.0973951	0.196633	2.51974
778	778	2	16	3	178	176.75	136.5	126	1.29487	1.4127	0.254704	0.338304	0.0835993	-0.0419542	16	3	0.11406	0.0959092	0.238936	0.372662	1.43156	0.987085	-0.319971	YML029W	778	176.75	179	136.5	132	1.29487	1.35606	0.254704	0.297399	0.042695	-0.0204277	16	3	0.0831713	0.0609554	0.380118	0.500772	0.967274	0.691604	-0.212362	-0.031191	-0.266167	0.309527	0.436717	1.19942
779	779	3	16	3	188.5	136.25	117	145	1.16453	1.3	0.149337	0.26024	0.110903	-0.0457087	16	3	0.0709639	0.0713243	0.0522434	0.142532	2.95184	1.94819	-0.343422	YDR295C	779	136.25	162.25	117	130	1.16453	1.24808	0.149337	0.204209	0.0548723	0.00244314	16	3	0.15749	0.159265	0.536049	0.639198	0.623531	0.447541	-0.0693571	-0.0216328	-0.206389	0.294146	0.390865	1.78769
780	780	4	16	3	212	216.75	142	141	1.52641	1.50355	0.415407	0.406193	-0.00921388	0.00705843	16	3	0.0920248	0.0982135	0.854093	0.907386	0.157715	0.0971875	-0.0138344	YDR120C	780	216.75	194.75	142	132.5	1.52641	1.46981	0.415407	0.376957	-0.03845	0.135913	16	3	0.0474351	0.0402487	0.20343	0.322775	1.59243	1.1308	0.765197	0.0714859	0.375681	0.528762	0.615081	0.875074
781	781	5	16	3	111.75	90.75	135	147	0.672222	0.760204	-0.658388	-0.652259	0.00612964	0.058351	16	3	0.285127	0.312574	0.968407	0.980358	0.0321033	0.0198372	0.306543	YNL240C	781	90.75	94.75	135	114	0.672222	0.83114	-0.658388	-0.475232	0.183156	0.120881	16	3	0.253598	0.296303	0.244348	0.368561	1.40916	0.998148	0.671203	0.089616	0.488873	0.606377	0.67446	0.720633
782	782	6	16	3	133	43.75	128	180	0.341797	0.738889	-1.09673	-0.317814	0.77892	0.671389	16	3	0.174103	0.162226	0.00294529	0.0298075	5.82755	3.513	4.13562	YGL025C	782	43.75	137.75	128	138	0.341797	0.998188	-1.09673	-0.0227955	1.07394	0.773492	16	3	0.153676	0.133429	0.000793076	0.0155963	7.13959	4.16072	4.75181	0.722441	4.44372	0.00186918	0.0227019	6.48357
783	783	7	16	3	221.75	167	121	128	1.38017	1.73242	0.318243	0.544986	0.226743	-0.119197	16	3	0.0865033	0.100251	0.0135122	0.0678695	4.30416	2.69017	-0.802437	YKR076W	783	167	244.5	121	146	1.38017	1.67466	0.318243	0.50793	0.189687	-0.0838304	16	3	0.122053	0.106052	0.0529526	0.133755	2.93836	2.01175	-0.608802	-0.101514	-0.70562	0.0332324	0.100812	3.62126
784	784	8	16	3	185.25	174.5	113	123	1.54425	1.5061	0.41839	0.404454	-0.0139359	0.00553596	16	3	0.0961565	0.0696296	0.790804	0.863829	0.234705	0.146381	-0.0233439	YGL081W	784	174.5	210.25	113	148	1.54425	1.42061	0.41839	0.346396	-0.0719935	-0.0836658	16	3	0.0962995	0.0284895	0.231739	0.353931	1.46214	1.03865	-0.607773	-0.0390649	-0.315559	0.511271	0.60888	0.848424
785	785	9	16	3	134	130.75	112	109	1.16741	1.22936	0.149398	0.203307	0.053909	-0.148489	16	3	0.0742565	0.10366	0.242435	0.376769	1.41702	0.976122	-0.985394	YMR178W	785	130.75	178.5	112	138	1.16741	1.29348	0.149398	0.238287	0.088889	-0.0846908	16	3	0.162787	0.1038	0.354649	0.476153	1.03663	0.742015	-0.614182	-0.11659	-0.799788	0.298542	0.426461	1.22682
786	786	10	16	3	198	178.25	128	123	1.39258	1.60976	0.325072	0.474176	0.149104	0.126661	16	3	0.0729631	0.0438497	0.026469	0.0965523	3.63178	2.33767	0.733213	YMR095C	786	178.25	170.5	128	125	1.39258	1.364	0.325072	0.297206	-0.0278661	0.00469582	16	3	0.0606762	0.0811876	0.426084	0.544863	0.853118	0.60722	-0.0552717	0.0656785	0.338971	0.226277	0.320708	2.24245
787	787	11	16	3	176.25	149.5	105	128	1.42381	1.37695	0.331227	0.309117	-0.0221108	-0.0851896	16	3	0.114164	0.0702542	0.724343	0.811858	0.32249	0.20843	-0.590022	YBL090W	787	149.5	178.75	105	128	1.42381	1.39648	0.331227	0.329686	-0.0015415	-0.0695077	16	3	0.139146	0.124377	0.983714	0.989331	0.0164197	0.0107263	-0.519247	-0.0773486	-0.554634	0.854029	0.900594	0.169455
788	788	12	16	3	182	179.75	121	128	1.48554	1.42188	0.384531	0.334852	-0.0496789	-0.0190728	16	3	0.0517684	0.0472718	0.150745	0.275081	1.89216	1.29069	-0.177052	YDR482C	788	179.75	180.75	121	128	1.48554	1.41211	0.384531	0.33159	-0.0529413	-0.09686	16	3	0.0281662	0.0347195	0.0329079	0.100317	3.41404	2.29942	-0.690273	-0.0579664	-0.433663	0.0918265	0.187699	2.6531
789	789	13	16	3	199	160.25	114	133	1.4057	1.49624	0.332343	0.402302	0.0699592	-0.106598	16	3	0.114972	0.124894	0.310618	0.448238	1.16919	0.80243	-0.723738	YJL028W	789	160.25	216.75	114	150	1.4057	1.445	0.332343	0.361526	0.0291829	0.0215134	16	3	0.0279139	0.0396202	0.127665	0.234915	2.05835	1.44853	0.0498844	-0.042542	-0.336927	0.219141	0.341577	1.61377
790	790	14	16	3	204.5	179.75	129	173	1.39341	1.18208	0.297805	0.146546	-0.151259	-0.145549	16	3	0.085085	0.0692356	0.0379419	0.118029	3.2717	2.13683	-0.967031	YNL145W	790	179.75	192	129	151	1.39341	1.27152	0.297805	0.235783	-0.0620224	-0.0510734	16	3	0.205406	0.121828	0.588518	0.683207	0.530147	0.380957	-0.403982	-0.0983112	-0.685507	0.31323	0.400618	1.90092
791	791	15	16	3	208.5	146.75	122	158	1.20287	1.31962	0.131087	0.266832	0.135744	0.0608008	16	3	0.282695	0.233709	0.40772	0.542177	0.897174	0.612162	0.321844	YJL085W	791	146.75	188	122	137	1.20287	1.37226	0.131087	0.301336	0.170248	0.133614	16	3	0.184262	0.144263	0.161763	0.275336	1.82162	1.28976	0.750819	0.0972074	0.536332	0.284742	0.408756	1.3594
792	792	16	16	3	225.75	164.25	123	139.5	1.33537	1.61828	0.279995	0.478542	0.198547	0.19313	16	3	0.0787331	0.0626755	0.0150305	0.0708597	4.19767	2.64705	1.14838	YDR126W	792	164.25	199.5	123	140.5	1.33537	1.41993	0.279995	0.34086	0.0608652	0.12907	16	3	0.0620238	0.0822663	0.14448	0.254144	1.93462	1.36985	0.722405	0.1611	0.935392	0.0797552	0.162502	3.06614
793	793	1	1	4	208.5	207.25	139	110	1.49101	1.89545	0.398744	0.60574	0.206996	0.00173766	1	4	0.31159	0.174828	0.275988	0.412514	1.2874	0.885485	-0.0470683	YDL112W	793	207.25	205.5	139	126	1.49101	1.63095	0.398744	0.486811	0.0880674	-0.0714452	1	4	0.0899399	0.0360575	0.145084	0.254919	1.93044	1.36681	-0.531361	-0.0348538	-0.289215	0.210536	0.333717	1.60892
794	794	2	1	4	155.75	148	136.5	126	1.08425	1.23611	0.066449	0.207782	0.141333	0.0691254	1	4	0.175349	0.179945	0.20535	0.336971	1.58304	1.08776	0.37384	YGL163C	794	148	189.25	136.5	132	1.08425	1.43371	0.066449	0.348527	0.282078	0.0898343	1	4	0.16406	0.150758	0.0412749	0.114954	3.1875	2.16322	0.477076	0.0794798	0.425458	0.123312	0.225962	2.38527
795	795	3	1	4	221.25	167.25	117	145	1.42949	1.52586	0.347426	0.414058	0.0666318	0.0438409	1	4	0.0464747	0.0777478	0.0641845	0.1631	2.74599	1.81339	0.215911	YKR090W	795	167.25	201	117	130	1.42949	1.54615	0.347426	0.428628	0.0812013	0.0448635	1	4	0.0517525	0.0895652	0.051741	0.131762	2.96151	2.02676	0.195886	0.0443522	0.205899	0.0579627	0.147431	2.85375
796	796	4	1	4	69.75	71.25	142	141	0.501761	0.494681	-0.69268	-0.70929	-0.0166098	0.0838849	1	4	0.0426518	0.0346074	0.492855	0.622081	0.70754	0.474684	0.466029	YMR227C	796	71.25	83	142	132.5	0.501761	0.626415	-0.69268	-0.468446	0.224234	0.184928	1	4	0.0544594	0.044757	0.00374891	0.0310368	5.58629	3.47258	1.07167	0.134406	0.768851	0.248302	0.326559	3.14691
797	797	5	1	4	143.5	180.75	135	147	1.33889	0.97619	0.289548	-0.0307291	-0.320278	-0.0694431	1	4	0.0863475	0.0824333	0.0050681	0.0395922	5.28479	3.22912	-0.491669	YMR300C	797	180.75	171.25	135	114	1.33889	1.50219	0.289548	0.398398	0.10885	0.0573522	1	4	0.0868866	0.0673787	0.0872777	0.182603	2.43866	1.70044	0.273975	-0.00604545	-0.108847	0.0461729	0.111098	3.86172
798	798	6	1	4	82.75	49.25	128	180	0.384766	0.459722	-0.959601	-0.777292	0.182309	0.164798	1	4	0.0953581	0.0700696	0.0314949	0.106648	3.45793	2.23822	0.971416	YHR011W	798	49.25	122.5	128	138	0.384766	0.887681	-0.959601	-0.127833	0.831768	0.554112	1	4	0.206	0.194965	0.00396741	0.0317903	5.52964	3.4486	3.38008	0.359455	2.17575	0.0177312	0.0692192	4.49379
799	799	7	1	4	186.25	126.75	121	128	1.04752	1.45508	0.0374281	0.366069	0.328641	0.149736	1	4	0.0143289	0.150982	2.28094e-05	0.00592475	10.6883	5.12862	0.877339	YJR072C	799	126.75	184.25	121	146	1.04752	1.26199	0.0374281	0.2117	0.174272	0.0269646	1	4	0.110614	0.0915481	0.0512258	0.130931	2.97151	2.03308	0.0839689	0.0883502	0.480654	0.0256243	0.0684281	6.82992
800	800	8	1	4	137	145.75	113	123	1.28982	1.11382	0.248783	0.101145	-0.147638	-0.0877007	1	4	0.0163492	0.0438271	0.000370258	0.0135112	7.90131	4.30424	-0.605707	YPL069C	800	145.75	182.25	113	148	1.28982	1.23142	0.248783	0.181087	-0.0676958	-0.0864447	1	4	0.151628	0.0364986	0.437689	0.554483	0.826246	0.58972	-0.625149	-0.0870727	-0.615428	0.21903	0.283997	4.36378
801	801	9	1	4	142.25	122.5	112	109	1.09375	1.30505	0.0851658	0.262288	0.177122	-0.0705038	1	4	0.206871	0.0832961	0.185344	0.315101	1.68554	1.15486	-0.498294	YIL034C	801	122.5	189	112	138	1.09375	1.36957	0.0851658	0.299523	0.214357	0.0239781	1	4	0.307131	0.151905	0.257121	0.382278	1.35821	0.961606	0.0652954	-0.0232628	-0.216499	0.221233	0.34869	1.52187
802	802	10	1	4	167.75	156	128	123	1.21875	1.36382	0.192228	0.30751	0.115282	0.00912568	1	4	0.0825332	0.0940654	0.0682154	0.168507	2.68508	1.78078	-0.000922191	YLR390W-A	802	156	196.5	128	125	1.21875	1.572	0.192228	0.445486	0.253258	-0.0201089	1	4	0.0681558	0.0675967	0.00504187	0.0358913	5.28998	3.32726	-0.210369	-0.00549163	-0.105646	0.0366287	0.102199	3.98753
803	803	11	1	4	195.75	150	105	128	1.42857	1.5293	0.329551	0.416672	0.0871211	-0.0509741	1	4	0.128912	0.0995818	0.269373	0.405425	1.31166	0.90282	-0.37631	YDR413C	803	150	203.25	105	128	1.42857	1.58789	0.329551	0.457277	0.127726	-0.0655661	1	4	0.156279	0.0809994	0.200646	0.319373	1.60621	1.14139	-0.494601	-0.0582701	-0.435455	0.235009	0.362399	1.45894
804	804	12	1	4	187.5	151	121	128	1.24793	1.46484	0.218232	0.380773	0.162541	-0.0069513	1	4	0.0732668	0.122053	0.0212812	0.0855364	3.84993	2.45881	-0.10134	YER035W	804	151	215.75	121	128	1.24793	1.68555	0.218232	0.514573	0.29634	0.0758164	1	4	0.0758919	0.0312973	0.00437056	0.0330011	5.43286	3.41121	0.389426	0.0344325	0.144043	0.0128259	0.0592687	4.6414
805	805	13	1	4	188.25	138.5	114	133	1.21491	1.41541	0.18386	0.339303	0.155443	-0.0312989	1	4	0.101393	0.109786	0.0547284	0.146743	2.90537	1.91907	-0.253417	YJR146W	805	138.5	173.5	114	150	1.21491	1.15667	0.18386	0.137472	-0.0463885	-0.131589	1	4	0.186206	0.16313	0.652545	0.736284	0.426875	0.30614	-0.907427	-0.0814441	-0.580422	0.353637	0.441513	1.66612
806	806	14	1	4	163.75	170	129	173	1.31783	0.946532	0.274444	-0.0567784	-0.331223	-0.455832	1	4	0.0940523	0.17493	0.00588137	0.0431893	5.13597	3.14216	-2.90508	YGR037C	806	170	199.75	129	151	1.31783	1.32285	0.274444	0.278332	0.00388735	-0.0713052	1	4	0.0853464	0.130026	0.933158	0.954283	0.0691804	0.0467951	-0.530486	-0.263569	-1.71778	0.46952	0.498736	2.60257
807	807	15	1	4	363	316	122	158	2.59016	2.29747	0.949416	0.82528	-0.124136	-0.0812138	1	4	0.0553954	0.102613	0.0207146	0.0841651	3.87692	2.47498	-0.56519	YPR181C	807	316	267	122	137	2.59016	1.94891	0.949416	0.664093	-0.285323	-0.299381	1	4	0.0345956	0.0528713	0.000484972	0.0124733	7.63142	4.38417	-1.95658	-0.190297	-1.26089	0.0105998	0.0483192	5.75417
808	808	16	1	4	260	239	123	139.5	1.94309	1.8638	0.657191	0.612569	-0.0446229	-0.154059	1	4	0.0370724	0.0695361	0.0952441	0.205096	2.35131	1.58428	-1.02019	YCL052C	808	239	234	123	140.5	1.94309	1.66548	0.657191	0.508066	-0.149125	-0.209799	1	4	0.0721413	0.0401858	0.0256812	0.0873003	3.662	2.4384	-1.39645	-0.181929	-1.20832	0.0604626	0.146198	3.00665
809	809	17	1	4	202.75	187	125.5	145.5	1.49004	1.39347	0.384584	0.313837	-0.0707473	-0.158005	1	4	0.105707	0.116162	0.273118	0.40948	1.29785	0.892868	-1.04484	YLL052C	809	186	200.75	126	182	1.47619	1.10302	0.374887	0.0906015	-0.284285	-0.203749	1	4	0.227812	0.17151	0.0880331	0.183975	2.43004	1.69295	-1.35862	-0.180877	-1.20173	0.180575	0.296728	1.86395
810	810	1	2	4	97.75	130.5	139	110	0.938849	0.888636	-0.0672241	-0.118646	-0.0514214	-0.09286	2	4	0.0728463	0.084259	0.252861	0.387211	1.37492	0.948786	-0.637932	YHR102W	810	130.5	129.25	139	126	0.938849	1.02579	-0.0672241	0.0248941	0.0921183	0.0563735	2	4	0.0709792	0.0819462	0.0806794	0.173795	2.51727	1.74988	0.267855	-0.0182433	-0.185039	0.16677	0.280503	1.94609
811	811	2	2	4	131.5	146.25	136.5	126	1.07143	1.04365	0.0689305	0.0404585	-0.028472	0.0515458	2	4	0.07023	0.0624166	0.476822	0.607626	0.740613	0.498196	0.264037	YBL113C	811	146.25	142	136.5	132	1.07143	1.07576	0.0689305	0.0703518	0.00142127	0.0297608	2	4	0.0761833	0.0631608	0.97258	0.982037	0.0278026	0.0181266	0.101453	0.0406533	0.182745	0.724701	0.794831	0.384208
812	812	3	2	4	162.25	131.5	117	145	1.12393	1.11897	0.115561	0.112058	-0.00350338	0.0666555	2	4	0.0489846	0.0477745	0.895326	0.932731	0.110568	0.0696388	0.358414	YLR289W	812	131.5	141.75	117	130	1.12393	1.09038	0.115561	0.0855723	-0.029989	0.0176134	2	4	0.0332858	0.0436198	0.169356	0.284267	1.77575	1.25784	0.0254985	0.0421345	0.191956	0.532341	0.608499	0.943159
813	813	4	2	4	136.25	166	142	141	1.16901	0.966312	0.155186	-0.0364931	-0.191679	-0.079881	2	4	0.120317	0.0925814	0.0498551	0.137956	2.99863	1.98082	-0.556865	YEL015W	813	166	144.75	142	132.5	1.16901	1.09245	0.155186	0.0860047	-0.069181	-0.103043	2	4	0.0435003	0.0389531	0.0500665	0.129474	2.9944	2.04427	-0.728935	-0.0914621	-0.6429	0.0499608	0.133715	2.99652
814	814	5	2	4	152.75	151.25	135	147	1.12037	1.03912	0.113169	0.0378887	-0.0752808	0.0843822	2	4	0.0229366	0.0325658	0.00719066	0.0480914	4.93497	3.03465	0.469136	YGR002C	814	151.25	141	135	114	1.12037	1.23684	0.113169	0.211385	0.0982161	0.027481	2	4	0.025045	0.0126333	0.00431664	0.032989	5.44528	3.41158	0.0871979	0.0559316	0.278167	0.00575365	0.0405402	5.19012
815	815	6	2	4	246.5	166.5	128	180	1.30078	1.36944	0.262636	0.312123	0.0494868	0.0326399	2	4	0.0498333	0.04239	0.141218	0.264371	1.95745	1.3304	0.145949	YPL202C	815	166.5	188.25	128	138	1.30078	1.36413	0.262636	0.309508	0.0468727	-0.12114	2	4	0.0349427	0.0633969	0.0748685	0.165273	2.59202	1.80016	-0.842092	-0.0442502	-0.348071	0.108043	0.214822	2.27473
816	816	7	2	4	215	225	121	128	1.8595	1.67969	0.619754	0.517992	-0.101762	-0.0850494	2	4	0.026531	0.0182331	0.0046019	0.0373059	5.38129	3.2886	-0.589147	YJR139C	816	225	270	121	146	1.8595	1.84932	0.619754	0.614557	-0.00519698	0.0190431	2	4	0.0346787	0.038202	0.783956	0.844098	0.243402	0.169486	0.0344379	-0.0330032	-0.277354	0.394279	0.440702	2.81234
817	817	8	2	4	145.75	144.5	113	123	1.27876	1.18496	0.244125	0.167758	-0.0763676	0.00215634	2	4	0.0403833	0.0330771	0.0323961	0.108114	3.42972	2.22457	-0.0444532	YPR093C	817	144.5	166.75	113	148	1.27876	1.12669	0.244125	0.118093	-0.126032	-0.0359738	2	4	0.0546559	0.0596388	0.0191788	0.0740773	3.95395	2.60265	-0.309568	-0.0169087	-0.177011	0.0257875	0.0910958	3.69183
818	818	9	2	4	102.25	98.25	112	109	0.877232	0.938073	-0.132585	-0.0646803	0.0679046	-0.0599668	2	4	0.0600683	0.0502236	0.108834	0.225033	2.21793	1.49151	-0.432479	YGR262C	818	98.25	116.5	112	138	0.877232	0.844203	-0.132585	-0.172057	-0.0394726	-0.112557	2	4	0.0278513	0.0362685	0.0659433	0.153141	2.71896	1.8764	-0.788422	-0.0862619	-0.610451	0.0873888	0.189087	2.46844
819	819	10	2	4	138.75	97.75	128	123	0.763672	1.12805	-0.270566	0.120181	0.390747	0.336009	2	4	0.050295	0.0601621	0.000579205	0.0152845	7.45385	4.18092	2.04081	YMR117C	819	97.75	154.75	128	125	0.763672	1.238	-0.270566	0.212604	0.48317	0.287912	2	4	0.0541709	0.0406528	0.000384137	0.0114034	7.86451	4.47384	1.7156	0.31196	1.87821	0.000481671	0.013344	7.65918
820	820	11	2	4	139	125	105	128	1.19048	1.08594	0.173689	0.081906	-0.0917829	-0.33609	2	4	0.0315015	0.0092677	0.0100661	0.0574651	4.59859	2.85658	-2.15716	YML098W	820	125	174	105	128	1.19048	1.35938	0.173689	0.306918	0.133229	-0.21935	2	4	0.0265838	0.0242543	0.00211394	0.0245099	6.1592	3.70868	-1.45617	-0.27772	-1.80667	0.00609	0.0409875	5.37889
821	821	12	2	4	127.75	113	121	128	0.933884	0.998047	-0.0695556	-0.00200681	0.0675488	0.166486	2	4	0.0519941	0.0480794	0.0804923	0.185779	2.51959	1.6832	0.981964	YBR016W	821	113	135	121	128	0.933884	1.05469	-0.0695556	0.051405	0.120961	0.0974597	2	4	0.094293	0.0916683	0.0828071	0.176244	2.49124	1.73588	0.524756	0.131973	0.75336	0.0816497	0.181012	2.50542
822	822	13	2	4	157.25	114.75	114	133	1.00658	1.18233	0.00410105	0.16689	0.162789	0.0735109	2	4	0.0501974	0.0778201	0.00744008	0.048874	4.90087	3.01851	0.401232	YOR024W	822	114.75	164.5	114	150	1.00658	1.09667	0.00410105	0.0904782	0.0863772	-0.00459319	2	4	0.0383102	0.0425945	0.0203763	0.0767487	3.89338	2.56722	-0.113353	0.0344588	0.14394	0.0139082	0.0628114	4.39713
823	823	14	2	4	192.25	54.25	129	173	0.420543	1.11127	-0.870184	0.102063	0.972247	0.856311	2	4	0.187135	0.113856	0.00190203	0.0243915	6.26483	3.71352	5.29066	YJL005W	823	54.25	172.25	129	151	0.420543	1.14073	-0.870184	0.130878	1.00106	0.900707	2	4	0.117178	0.074792	0.000436724	0.01189	7.73621	4.43205	5.54725	0.878509	5.41896	0.00116938	0.0181408	7.00052
824	824	15	2	4	70.25	59.25	122	158	0.485656	0.44462	-0.723131	-0.812134	-0.0890037	-0.0691521	2	4	0.0847887	0.0953604	0.126635	0.247009	2.06645	1.39833	-0.489851	YEL069C	824	59.25	69.5	122	137	0.485656	0.507299	-0.723131	-0.680782	0.042349	0.0500726	2	4	0.101035	0.10878	0.463396	0.577674	0.769174	0.548746	0.228458	-0.00953975	-0.130697	0.295015	0.412341	1.41781
825	825	16	2	4	182.25	155.75	123	139.5	1.26626	1.30645	0.235458	0.267118	0.0316597	-0.0808013	2	4	0.0331843	0.0393481	0.152409	0.276437	1.88119	1.28577	-0.562613	YOR130C	825	155.75	175.75	123	140.5	1.26626	1.25089	0.235458	0.223444	-0.0120144	-0.137301	2	4	0.0304676	0.0407167	0.487886	0.599281	0.717674	0.512025	-0.943139	-0.109051	-0.752876	0.320147	0.437859	1.29943
826	826	1	3	4	120.5	151.75	139	110	1.09173	1.09545	0.0872678	0.0906334	0.00336555	0.00675532	3	4	0.0253662	0.038902	0.807924	0.875991	0.213288	0.132399	-0.0157277	YAL024C	826	151.75	145.75	139	126	1.09173	1.15675	0.0872678	0.144784	0.0575161	0.0477306	3	4	0.0243994	0.0325903	0.0180688	0.0711567	4.01357	2.64287	0.213814	0.027243	0.099043	0.412996	0.473574	2.11343
827	827	2	3	4	118	144.5	136.5	126	1.05861	0.936508	0.0560732	-0.0674231	-0.123496	-0.185071	3	4	0.105495	0.090751	0.101104	0.213398	2.29161	1.5446	-1.21389	YMR066W	827	144.5	130.5	136.5	132	1.05861	0.988636	0.0560732	-0.0115535	-0.0676267	-0.186802	3	4	0.0649526	0.062094	0.128714	0.236005	2.05016	1.4439	-1.25266	-0.185936	-1.23327	0.114909	0.224702	2.17088
828	828	3	3	4	154.5	129	117	145	1.10256	1.06552	0.0964242	0.0633614	-0.0330628	0.0579941	3	4	0.0438348	0.0511801	0.228549	0.362815	1.476	1.01386	0.304313	YMR006C	828	129	137	117	130	1.10256	1.05385	0.0964242	0.0515647	-0.0448595	-0.0357568	3	4	0.0235107	0.0359893	0.031657	0.0982328	3.4528	2.32041	-0.308211	0.0111186	-0.00194888	0.130103	0.230524	2.4644
829	829	4	3	4	155.25	161.75	142	141	1.13908	1.10106	0.129821	0.0960552	-0.0337654	-0.0162351	3	4	0.0487395	0.0413309	0.259926	0.395215	1.34736	0.928326	-0.159327	YNL227C	829	161.75	146.75	142	132.5	1.13908	1.10755	0.129821	0.101598	-0.028223	-0.0556182	3	4	0.0310887	0.0177291	0.167045	0.281601	1.78949	1.26726	-0.432399	-0.0359266	-0.295863	0.213486	0.338408	1.56842
830	830	5	3	4	197.75	153.25	135	147	1.13519	1.34524	0.12676	0.295683	0.168923	0.29306	3	4	0.0390568	0.0505599	0.00325011	0.0314795	5.72907	3.45842	1.77255	YEL052W	830	153.25	159.75	135	114	1.13519	1.40132	0.12676	0.33732	0.21056	0.135816	3	4	0.0189256	0.0143824	0.000198727	0.00906002	8.52358	4.70388	0.764586	0.214438	1.26857	0.00172442	0.0202698	7.12632
831	831	6	3	4	192.75	134.75	128	180	1.05273	1.07083	0.0493591	0.0670607	0.0177016	-0.0579471	3	4	0.123891	0.128575	0.793656	0.865745	0.231105	0.144165	-0.419864	YNR050C	831	134.75	141.75	128	138	1.05273	1.02717	0.0493591	0.0252528	-0.0241062	-0.161233	3	4	0.0978323	0.0936366	0.655963	0.738669	0.421651	0.302905	-1.09278	-0.10959	-0.756323	0.72481	0.802207	0.326378
832	832	7	3	4	120.75	112.75	121	128	0.931818	0.943359	-0.0733539	-0.0590589	0.014295	0.0430925	3	4	0.0621558	0.0532312	0.676824	0.774329	0.390345	0.255759	0.211237	YLL022C	832	112.75	123	121	146	0.931818	0.842466	-0.0733539	-0.173845	-0.100491	-0.0515413	3	4	0.116945	0.11226	0.184179	0.300198	1.69185	1.20331	-0.406907	-0.00422441	-0.0978352	0.430501	0.537263	1.0411
833	833	8	3	4	53.5	20.75	113	123	0.183628	0.434959	-1.69814	-0.83289	0.865253	0.848784	3	4	0.126325	0.112607	0.000841688	0.0175595	7.0801	4.04216	5.24364	YPR110C	833	20.75	85.75	113	148	0.183628	0.579392	-1.69814	-0.545924	1.15222	1.09317	3	4	0.0866914	0.0849685	0.000116814	0.00788916	9.05492	4.84227	6.75069	0.970979	5.99717	0.000479251	0.0127243	8.06751
834	834	9	3	4	90.75	92.75	112	109	0.828125	0.832569	-0.189337	-0.184168	0.00516847	-0.0434679	3	4	0.0653258	0.0708682	0.884322	0.926843	0.122934	0.0759711	-0.329426	YPR103W	834	92.75	98.25	112	138	0.828125	0.711957	-0.189337	-0.340466	-0.15113	-0.132008	3	4	0.050442	0.0494461	0.00930669	0.0491626	4.67702	3.01262	-0.910046	-0.0877381	-0.619736	0.446814	0.488003	2.39998
835	835	10	3	4	148.75	149	128	123	1.16406	1.20935	0.150843	0.187142	0.0362989	-0.0493507	3	4	0.0464229	0.0421632	0.215808	0.349543	1.53337	1.05113	-0.36617	YMR156C	835	149	170	128	125	1.16406	1.36	0.150843	0.306746	0.155902	-0.00112888	3	4	0.0238532	0.0122333	0.00096692	0.0171261	6.94139	4.06715	-0.0916919	-0.0252398	-0.228931	0.108387	0.183334	4.23738
836	836	11	3	4	141.25	85	105	128	0.809524	1.10352	-0.217209	0.0974826	0.314691	0.164345	3	4	0.128646	0.124401	0.0163367	0.0741757	4.11434	2.60132	0.968591	YER115C	836	85	140.5	105	128	0.809524	1.09766	-0.217209	0.0926739	0.309883	0.0868177	3	4	0.126481	0.135533	0.0162666	0.0678107	4.11864	2.69104	0.458214	0.125581	0.713403	0.0163017	0.0709932	4.11649
837	837	12	3	4	146	122.25	121	128	1.01033	1.14062	0.00861099	0.122234	0.113623	0.176456	3	4	0.113522	0.110533	0.139087	0.262112	1.97266	1.33898	1.04423	YFL043C	837	122.25	149.75	121	128	1.01033	1.16992	0.00861099	0.152402	0.143791	0.17	3	4	0.0645822	0.0443617	0.0210768	0.0781169	3.85958	2.54955	0.978329	0.173228	1.01128	0.0800817	0.170114	2.91612
838	838	13	3	4	126.25	93.25	114	133	0.817982	0.949248	-0.202637	-0.0531367	0.149501	0.105236	3	4	0.0977926	0.0827145	0.0551012	0.147271	2.89858	1.91548	0.599387	YLR169W	838	93.25	135.5	114	150	0.817982	0.903333	-0.202637	-0.102266	0.100371	0.0097947	3	4	0.063882	0.065126	0.0515681	0.131429	2.96485	2.02929	-0.0233897	0.0575152	0.287999	0.0533347	0.13935	2.93172
839	839	14	3	4	140.5	123.5	129	173	0.957364	0.812139	-0.0510033	-0.208877	-0.157873	-0.250651	3	4	0.13339	0.0984143	0.0987639	0.210322	2.31502	1.55912	-1.6235	YJR135W-A	839	123.5	148	129	151	0.957364	0.980132	-0.0510033	-0.0224775	0.0285258	-0.0782436	3	4	0.0787731	0.0498339	0.521282	0.62578	0.651463	0.468757	-0.57387	-0.164447	-1.09869	0.310023	0.418051	1.48324
840	840	15	3	4	143	117	122	158	0.959016	0.905063	-0.046941	-0.100755	-0.0538138	-0.0613595	3	4	0.0649449	0.0646407	0.196055	0.327056	1.62936	1.11763	-0.441178	YDR264C	840	117	125.5	122	137	0.959016	0.916058	-0.046941	-0.0904523	-0.0435113	-0.0399466	3	4	0.141595	0.141339	0.582296	0.678638	0.540776	0.387668	-0.334409	-0.050653	-0.387793	0.389176	0.502847	1.08507
841	841	16	3	4	87	81	123	139.5	0.658537	0.623656	-0.419009	-0.480884	-0.0618754	-0.153927	3	4	0.151716	0.125563	0.474428	0.605442	0.745646	0.501797	-1.01936	YAL042W	841	81	110	123	140.5	0.658537	0.782918	-0.419009	-0.245466	0.173543	0.0364082	3	4	0.0616842	0.081538	0.0111014	0.0546653	4.50068	2.90653	0.143017	-0.0587596	-0.438173	0.242765	0.330053	2.62316
842	842	17	3	4	157.25	127.5	125.5	145.5	1.01594	1.08076	0.0149146	0.0770386	0.062124	0.0075221	3	4	0.0516002	0.0580525	0.0951963	0.205064	2.35181	1.58444	-0.0109383	YHR051W	842	127	166.5	126	182	1.00794	0.914835	0.00683515	-0.0894354	-0.0962705	0.0284974	3	4	0.0490044	0.0513512	0.0293484	0.0944542	3.52852	2.35964	0.0935531	0.0180097	0.0413074	0.0622724	0.149759	2.94017
843	843	1	4	4	100.5	106.25	139	110	0.764388	0.913636	-0.27031	-0.0904595	0.17985	0.186988	4	4	0.0775705	0.0737959	0.018898	0.0799799	3.9687	2.52598	1.11002	YHR119W	843	106.25	105.75	139	126	0.764388	0.839286	-0.27031	-0.176465	0.0938449	0.0773135	4	4	0.120164	0.10615	0.216231	0.33784	1.53141	1.08518	0.398788	0.132151	0.754404	0.117564	0.20891	2.75005
844	844	2	4	4	149.25	189.5	136.5	126	1.38828	1.18452	0.327249	0.169033	-0.158216	-0.0736396	4	4	0.045981	0.0458388	0.00628488	0.0446241	5.06961	3.10948	-0.51788	YNL186W	844	189.5	153.25	136.5	132	1.38828	1.16098	0.327249	0.149028	-0.17822	-0.169565	4	4	0.044563	0.0394538	0.00407868	0.0323081	5.50198	3.43244	-1.14488	-0.121602	-0.831378	0.00518178	0.0384661	5.2858
845	845	3	4	4	135	111.75	117	145	0.955128	0.931034	-0.0470196	-0.0723081	-0.0252886	0.0182971	4	4	0.0816352	0.0675482	0.579424	0.69344	0.54572	0.36609	0.0563634	YOL117W	845	111.75	123	117	130	0.955128	0.946154	-0.0470196	-0.0555344	-0.00851481	0.0276507	4	4	0.0481503	0.0523758	0.746977	0.814955	0.291721	0.204622	0.0882593	0.0229739	0.0723114	0.663201	0.754198	0.418721
846	846	4	4	4	161	154.5	142	141	1.08803	1.14184	0.0841928	0.13206	0.0478676	0.110079	4	4	0.018594	0.0182111	0.0142013	0.0692728	4.25442	2.6697	0.62964	YFR028C	846	154.5	142.5	142	132.5	1.08803	1.07547	0.0841928	0.0725927	-0.0116001	-0.00170546	4	4	0.00514713	0.0143683	0.0203998	0.0767487	3.89223	2.56722	-0.0952972	0.0541868	0.267171	0.0173006	0.0730108	4.07333
847	847	5	4	4	117.5	135	135	147	1	0.79932	-0.000236981	-0.224261	-0.224024	-0.030885	4	4	0.0427497	0.0469279	0.00185458	0.0243035	6.2901	3.71713	-0.250832	YGR117C	847	135	103.25	135	114	1	0.905702	-0.000236981	-0.0995714	-0.0993344	-0.144832	4	4	0.0557228	0.0483988	0.0376776	0.108315	3.27869	2.22271	-0.990227	-0.0878583	-0.620529	0.0197661	0.0663094	4.78439
848	848	6	4	4	181.5	122	128	180	0.953125	1.00833	-0.0493378	0.00681888	0.0561566	0.0160475	4	4	0.11526	0.0935788	0.401711	0.536475	0.912022	0.622735	0.0423118	YDR222W	848	122	133	128	138	0.953125	0.963768	-0.0493378	-0.0390622	0.0102756	-0.129254	4	4	0.104674	0.104194	0.856895	0.90069	0.154439	0.104594	-0.892824	-0.0566032	-0.425256	0.629303	0.718583	0.533231
849	849	7	4	4	146.25	118.5	121	128	0.979339	1.14258	-0.0216926	0.133225	0.154917	0.134319	4	4	0.0587234	0.0619003	0.0132746	0.0672793	4.32191	2.6989	0.781042	YKL060C	849	118.5	167.25	121	146	0.979339	1.14555	-0.0216926	0.135844	0.157537	0.18765	4	4	0.037641	0.0501016	0.00357555	0.0305322	5.63364	3.48897	1.08869	0.160984	0.934866	0.00842505	0.0489058	4.97777
850	850	8	4	4	36.75	50	113	123	0.442478	0.29878	-0.819726	-1.2235	-0.403777	-0.357517	4	4	0.196105	0.180749	0.0259498	0.095208	3.65159	2.35169	-2.291	YOR312C	850	50	45.25	113	148	0.442478	0.305743	-0.819726	-1.18555	-0.365823	-0.35722	4	4	0.0976918	0.0921225	0.00493114	0.0353455	5.31219	3.34259	-2.31823	-0.357368	-2.30461	0.0154405	0.0652767	4.48189
851	851	9	4	4	105.25	97.25	112	109	0.868304	0.965596	-0.144646	-0.036923	0.107723	0.010465	4	4	0.0872311	0.0964832	0.090078	0.198438	2.40708	1.61728	0.00744347	YHR167W	851	97.25	134.5	112	138	0.868304	0.974638	-0.144646	-0.0259965	0.11865	0.0157025	4	4	0.0873138	0.0788116	0.0726858	0.162643	2.62161	1.8162	0.0135502	0.0130838	0.0104969	0.0813819	0.18054	2.51434
852	852	10	4	4	183.5	174.75	128	123	1.36523	1.49187	0.311124	0.398948	0.0878233	0.0428289	4	4	0.0557548	0.0501423	0.0512519	0.140627	2.971	1.96165	0.20959	YOL139C	852	174.75	190	128	125	1.36523	1.52	0.311124	0.417211	0.106087	0.00782641	4	4	0.057025	0.0638251	0.0337904	0.102009	3.38758	2.28269	-0.0356969	0.0253276	0.0869468	0.0425211	0.121318	3.17929
853	853	11	4	4	134.25	94.25	105	128	0.897619	1.04883	-0.114928	0.0466065	0.161534	0.0417925	4	4	0.102336	0.0930799	0.0509915	0.140345	2.9761	1.96365	0.203117	YBR230C	853	94.25	128.5	105	128	0.897619	1.00391	-0.114928	0.00336918	0.118297	-0.0178648	4	4	0.111137	0.103613	0.123146	0.229917	2.09438	1.47004	-0.196337	0.0119638	0.00338984	0.0870688	0.185131	2.53524
854	854	12	4	4	139	115.75	121	128	0.956612	1.08594	-0.045422	0.0808669	0.126289	0.13299	4	4	0.105015	0.0971126	0.0954313	0.205357	2.34935	1.58301	0.772744	YCR082W	854	115.75	128.5	121	128	0.956612	1.00391	-0.045422	0.00261317	0.0480352	0.0657138	4	4	0.0863707	0.0773876	0.34712	0.468996	1.05808	0.757161	0.326258	0.099352	0.549501	0.221276	0.337176	1.70372
855	855	13	4	4	120.5	107.25	114	133	0.940789	0.906015	-0.0627421	-0.0993338	-0.0365917	-0.0559792	4	4	0.0671726	0.0521823	0.35563	0.494204	1.03386	0.704807	-0.407572	YPR094W	855	107.25	155.25	114	150	0.940789	1.035	-0.0627421	0.0341373	0.0968793	0.0539965	4	4	0.0458147	0.0389374	0.0241842	0.084273	3.72206	2.47369	0.252992	-0.000991364	-0.0772899	0.189907	0.289238	2.37796
856	856	14	4	4	194.25	180	129	173	1.39535	1.12283	0.330648	0.114821	-0.215827	-0.20782	4	4	0.116177	0.0929465	0.0339125	0.111327	3.38397	2.19528	-1.35598	YDR170C	856	180	155	129	151	1.39535	1.02649	0.330648	0.0257003	-0.304947	-0.229302	4	4	0.0904215	0.100414	0.0066555	0.0414554	5.01231	3.18314	-1.5184	-0.218561	-1.43719	0.020284	0.0763913	4.19814
857	857	15	4	4	137.5	106.25	122	158	0.870902	0.870253	-0.143754	-0.140438	0.00331608	0.0329867	4	4	0.0742359	0.0764533	0.934443	0.958742	0.067805	0.0421334	0.148116	YNR072W	857	106.25	112	122	137	0.870902	0.817518	-0.143754	-0.20367	-0.0599164	0.0168739	4	4	0.144014	0.1439	0.4664	0.580463	0.762711	0.543929	0.0208744	0.0249303	0.084495	0.700422	0.769603	0.415258
858	858	16	4	4	119.5	103.5	123	139.5	0.841463	0.856631	-0.174811	-0.154984	0.0198275	-0.0198245	4	4	0.0924046	0.0706888	0.69677	0.790908	0.361299	0.234574	-0.181747	YHR133C	858	103.5	131.25	123	140.5	0.841463	0.934164	-0.174811	-0.0683422	0.106469	0.0561729	4	4	0.0663557	0.0282566	0.0489921	0.127683	3.0161	2.05821	0.266601	0.0181742	0.0424271	0.372881	0.459295	1.6887
859	859	1	5	4	114	132.5	139	110	0.953237	1.03636	-0.0499872	0.0346428	0.08463	0.0883687	5	4	0.10078	0.110229	0.191647	0.322377	1.6521	1.13203	0.494036	YDR464W	859	132.5	136.25	139	126	0.953237	1.08135	-0.0499872	0.0777858	0.127773	0.10844	5	4	0.0454737	0.0662023	0.011141	0.0546875	4.49712	2.90612	0.59341	0.0984041	0.543723	0.101394	0.188532	3.07461
860	860	2	5	4	118.75	137.5	136.5	126	1.00733	0.94246	0.00713396	-0.0597372	-0.0668712	0.0321459	5	4	0.021824	0.0188234	0.00873625	0.0534463	4.74027	2.92908	0.142864	YER047C	860	137.5	125.25	136.5	132	1.00733	0.948864	0.00713396	-0.0528778	-0.0600118	-0.000232598	5	4	0.0279662	0.0218451	0.023259	0.082572	3.76106	2.49408	-0.0860877	0.0159566	0.028388	0.0159976	0.0680092	4.25067
861	861	3	5	4	141.75	117	117	145	1	0.977586	-0.00330211	-0.0243466	-0.0210444	0.0162032	5	4	0.0666376	0.0820865	0.572488	0.68778	0.557763	0.374286	0.0432844	YNL021W	861	117	131	117	130	1	1.00769	-0.00330211	0.00738927	0.0106914	0.0796396	5	4	0.0780497	0.0679398	0.801893	0.859231	0.22078	0.151718	0.413332	0.0479214	0.228308	0.687191	0.773506	0.389271
862	862	4	5	4	163.5	147.5	142	141	1.03873	1.15957	0.037656	0.147805	0.110149	0.100713	5	4	0.0500581	0.0493539	0.0217519	0.0863986	3.82805	2.44878	0.571142	YOR073W	862	147.5	143.75	142	132.5	1.03873	1.08491	0.037656	0.0814403	0.0437843	0.0585825	5	4	0.0335797	0.0311654	0.0798378	0.172756	2.52776	1.75588	0.281667	0.079648	0.426405	0.0507949	0.129577	3.17791
863	863	5	5	4	173.25	145	135	147	1.07407	1.17857	0.0712354	0.163685	0.0924494	0.156004	5	4	0.0465787	0.0361372	0.0285727	0.101379	3.5553	2.28889	0.916488	YLR345W	863	145	133.75	135	114	1.07407	1.17325	0.0712354	0.159455	0.0882199	0.114123	5	4	0.0522338	0.0501343	0.0431588	0.11785	3.14287	2.13834	0.628947	0.135063	0.772717	0.0358658	0.109614	3.34909
864	864	6	5	4	214.25	169.25	128	180	1.32227	1.19028	0.279308	0.172646	-0.106662	-0.216748	5	4	0.0651856	0.0618365	0.0466863	0.133018	3.0643	2.01727	-1.41175	YPL133C	864	169.25	188	128	138	1.32227	1.36232	0.279308	0.308851	0.0295425	-0.149094	5	4	0.0318547	0.0326182	0.160652	0.273785	1.82851	1.29541	-1.01688	-0.182921	-1.21431	0.103669	0.203401	2.44641
865	865	7	5	4	120	122.75	121	128	1.01446	0.9375	0.0133367	-0.0650977	-0.0784344	-0.0432695	5	4	0.0647078	0.0894361	0.0938101	0.20313	2.36648	1.59391	-0.328186	YML027W	865	122.75	136.5	121	146	1.01446	0.934932	0.0133367	-0.0680002	-0.0813369	-0.0111507	5	4	0.074176	0.0910306	0.11592	0.220623	2.15486	1.5113	-0.154356	-0.0272101	-0.241271	0.104865	0.211876	2.26067
866	866	8	5	4	150	148.25	113	123	1.31195	1.21951	0.270839	0.19799	-0.0728495	-0.00604328	5	4	0.0285196	0.0307251	0.0145093	0.0697197	4.23296	2.66327	-0.0956687	YBR046C	866	148.25	197.25	113	148	1.31195	1.33277	0.270839	0.287225	0.0163861	0.0217118	5	4	0.037457	0.0418971	0.446013	0.562051	0.807407	0.576162	0.0511247	0.00783425	-0.022272	0.230261	0.315886	2.52019
867	867	9	5	4	84.5	106.25	112	109	0.948661	0.775229	-0.0654983	-0.261245	-0.195746	-0.226735	5	4	0.0795039	0.0725485	0.0160499	0.0731931	4.13205	2.61465	-1.47413	YDL201W	867	106.25	121.25	112	138	0.948661	0.878623	-0.0654983	-0.132511	-0.0670131	-0.0938155	5	4	0.117157	0.111398	0.335638	0.459726	1.09172	0.777124	-0.671237	-0.160275	-1.07268	0.175844	0.26646	2.61189
868	868	10	5	4	95.25	107.75	128	123	0.841797	0.77439	-0.17231	-0.259598	-0.0872881	-0.19252	5	4	0.112171	0.117612	0.217488	0.351088	1.52561	1.04672	-1.26042	YNL099C	868	107.75	102.75	128	125	0.841797	0.822	-0.17231	-0.196539	-0.0242282	-0.158376	5	4	0.0493534	0.0619806	0.398586	0.517341	0.919831	0.659054	-1.07492	-0.175448	-1.16767	0.308037	0.434214	1.22272
869	869	11	5	4	114.25	90.25	105	128	0.859524	0.892578	-0.153369	-0.11413	0.0392391	-0.0800213	5	4	0.0672329	0.0536728	0.327446	0.465413	1.11643	0.764831	-0.557741	YGL147C	869	90.25	120.5	105	128	0.859524	0.941406	-0.153369	-0.0610783	0.0922906	-0.0175869	5	4	0.102744	0.0716977	0.170273	0.284885	1.77035	1.25567	-0.1946	-0.0488041	-0.37617	0.24886	0.375149	1.44339
870	870	12	5	4	116.75	117.5	121	128	0.971074	0.912109	-0.0321994	-0.0996653	-0.0674659	-0.0533254	5	4	0.112767	0.114816	0.317422	0.455422	1.14752	0.786531	-0.390996	YGL118C	870	117.5	103.75	121	128	0.971074	0.810547	-0.0321994	-0.210545	-0.178346	-0.164029	5	4	0.0901619	0.0773871	0.0288277	0.0936805	3.54642	2.36787	-1.11026	-0.108677	-0.750631	0.173125	0.274551	2.34697
871	871	13	5	4	124.75	101.25	114	133	0.888158	0.93797	-0.12384	-0.0646011	0.059239	-0.0676616	5	4	0.131454	0.123035	0.433863	0.567977	0.835025	0.565675	-0.480541	YLR255C	871	101.25	141.75	114	150	0.888158	0.945	-0.12384	-0.0582682	0.065572	-0.0770942	5	4	0.14006	0.139021	0.418172	0.537059	0.871863	0.621648	-0.566683	-0.0723779	-0.523612	0.426018	0.552518	0.853444
872	872	14	5	4	143.5	129	129	173	1	0.82948	-0.00151001	-0.18738	-0.18587	-0.072968	5	4	0.0793165	0.123841	0.0183602	0.0787191	3.99757	2.54187	-0.513685	YLR099W-A	872	129	120	129	151	1	0.794702	-0.00151001	-0.230725	-0.229215	-0.0922908	5	4	0.0995232	0.126956	0.0192415	0.0742275	3.95068	2.60062	-0.661703	-0.0826294	-0.587694	0.0188009	0.0764733	3.97413
873	873	15	5	4	146.75	119.75	122	158	0.981557	0.928797	-0.0216507	-0.0754411	-0.0537904	-0.0124913	5	4	0.128833	0.135677	0.464972	0.597287	0.765778	0.515357	-0.135943	YDL138W	873	119.75	117	122	137	0.981557	0.854015	-0.0216507	-0.158465	-0.136815	-0.0337672	5	4	0.0999924	0.0998643	0.0715484	0.161225	2.63738	1.82496	-0.295771	-0.0231292	-0.215857	0.26826	0.379256	1.70158
874	874	16	5	4	101.5	96	123	139.5	0.780488	0.727599	-0.260672	-0.318212	-0.0575401	-0.0296534	5	4	0.185391	0.200746	0.578735	0.693014	0.546911	0.366704	-0.243139	YNL323W	874	96	120.75	123	140.5	0.780488	0.859431	-0.260672	-0.152396	0.108276	0.10458	5	4	0.221743	0.225203	0.400796	0.519451	0.914303	0.654982	0.569276	0.0374631	0.163068	0.489765	0.606233	0.730607
875	875	17	5	4	185.75	175	125.5	145.5	1.39442	1.27663	0.329861	0.242802	-0.0870591	0.00402813	5	4	0.04057	0.0508731	0.0232581	0.0896294	3.7611	2.41207	-0.0327619	YFR033C	875	176.25	211	126	182	1.39881	1.15934	0.332321	0.146843	-0.185478	-0.0127292	5	4	0.0813298	0.0993242	0.0197596	0.0752484	3.92411	2.58696	-0.164226	-0.00435053	-0.0984937	0.0215089	0.0824389	3.84261
876	876	1	6	4	119.5	154.5	139	110	1.11151	1.08636	0.105325	0.0812915	-0.0240332	-0.0580918	6	4	0.0840128	0.07061	0.607294	0.717973	0.498742	0.331324	-0.420767	YDR291W	876	154.5	135.5	139	126	1.11151	1.0754	0.105325	0.0714272	-0.0338975	-0.112543	6	4	0.0842882	0.0563344	0.480044	0.593298	0.733878	0.522059	-0.788337	-0.0853176	-0.604552	0.543669	0.655635	0.61631
877	877	2	6	4	111.25	128	136.5	126	0.937729	0.882937	-0.0648696	-0.124689	-0.059819	-0.0305674	6	4	0.0607616	0.0534894	0.14359	0.267366	1.94079	1.31914	-0.248848	YOR144C	877	128	120.75	136.5	132	0.937729	0.914773	-0.0648696	-0.0892048	-0.0243352	0.00243286	6	4	0.0556817	0.050642	0.446409	0.562318	0.80652	0.575687	-0.0694214	-0.0140673	-0.159135	0.295	0.414842	1.37366
878	878	3	6	4	157	137.5	117	145	1.17521	1.08276	0.159889	0.0785211	-0.081368	-0.0730054	6	4	0.0856452	0.08259	0.153614	0.277734	1.87331	1.28109	-0.513919	YEL030W	878	137.5	134	117	130	1.17521	1.03077	0.159889	0.0295164	-0.130373	-0.0460371	6	4	0.0493569	0.0493476	0.0132282	0.0603252	4.32541	2.80801	-0.372491	-0.0595213	-0.443205	0.0834209	0.16903	3.09936
879	879	4	6	4	166.25	168.25	142	141	1.18486	1.17908	0.169393	0.164675	-0.00471753	-0.00475051	6	4	0.0240217	0.0263298	0.720732	0.808975	0.327487	0.211987	-0.0875939	YGR023W	879	168.25	149	142	132.5	1.18486	1.12453	0.169393	0.116843	-0.0525495	0.000191816	6	4	0.0202815	0.0163932	0.0139512	0.0621227	4.27219	2.77864	-0.083434	-0.00227934	-0.0855139	0.367342	0.435549	2.29984
880	880	5	6	4	151.25	134.75	135	147	0.998148	1.02891	-0.00274096	0.0284536	0.0311945	0.104896	6	4	0.041992	0.029448	0.234035	0.368226	1.45228	0.999058	0.597267	YLR116W	880	134.75	119.25	135	114	0.998148	1.04605	-0.00274096	0.0437194	0.0464604	0.0758939	6	4	0.031718	0.024524	0.0610209	0.14604	2.79654	1.92387	0.389911	0.090395	0.493589	0.147528	0.257133	2.12441
881	881	6	6	4	171	125.25	128	180	0.978516	0.95	-0.0227778	-0.0531469	-0.0303691	-0.108683	6	4	0.0802076	0.0599571	0.50394	0.630597	0.685298	0.461088	-0.736761	YGL208W	881	125.25	138.75	128	138	0.978516	1.00543	-0.0227778	0.00514518	0.027923	-0.0996468	6	4	0.0389567	0.0458905	0.247157	0.371809	1.39773	0.989374	-0.707699	-0.104165	-0.72223	0.375549	0.501203	1.04151
882	882	7	6	4	119.5	120.5	121	128	0.995868	0.933594	-0.00489614	-0.0701073	-0.0652111	-0.0421558	6	4	0.0936486	0.0871835	0.257985	0.393318	1.35485	0.933136	-0.32123	YML021C	882	120.5	135.25	121	146	0.995868	0.92637	-0.00489614	-0.0776089	-0.0727128	-0.0356553	6	4	0.0393154	0.03318	0.034303	0.102761	3.37252	2.27535	-0.307577	-0.0389056	-0.314403	0.146144	0.248039	2.36369
883	883	8	6	4	137.25	128.25	113	123	1.13496	1.11585	0.125448	0.109495	-0.0159531	0.0589596	6	4	0.0459714	0.0433683	0.53757	0.658525	0.620697	0.417752	0.310344	YCL009C	883	128.25	176	113	148	1.13496	1.18919	0.125448	0.173095	0.0476473	0.0728176	6	4	0.0558101	0.0551503	0.186271	0.30232	1.68056	1.19627	0.370676	0.0658886	0.34051	0.36192	0.480423	1.15063
884	884	9	6	4	24.75	13.75	112	109	0.122768	0.227064	-2.09797	-1.48308	0.614891	0.518381	6	4	0.0580579	0.054412	0.000230195	0.0112112	8.37658	4.49084	3.17992	YIL020C	884	13.75	27.75	112	138	0.122768	0.201087	-2.09797	-1.60446	0.493508	0.367858	6	4	0.0548823	0.0588912	0.000374957	0.0114034	7.8887	4.47384	2.21549	0.443119	2.6977	0.000302576	0.0113073	8.13264
885	885	10	6	4	30.75	27.25	128	123	0.212891	0.25	-1.54744	-1.38639	0.16105	0.079009	6	4	0.0364967	0.0245505	0.00306578	0.0305602	5.78745	3.48806	0.435574	YOR021C	885	27.25	43.25	128	125	0.212891	0.346	-1.54744	-1.06216	0.485284	0.365843	6	4	0.0444347	0.058349	0.000210034	0.00922972	8.46824	4.68533	2.20288	0.222426	1.31923	0.00163791	0.019895	7.12785
886	886	11	6	4	31.75	23	105	128	0.219048	0.248047	-1.51894	-1.39448	0.124463	0.00676613	6	4	0.0350708	0.022222	0.00575306	0.0426959	5.15802	3.15365	-0.0156602	YDR396W	886	23	31	105	128	0.219048	0.242188	-1.51894	-1.44354	0.0753989	0.0106533	6	4	0.224308	0.238894	0.54955	0.651064	0.598655	0.429148	-0.0180212	0.00870971	-0.0168407	0.277652	0.34688	2.87834
887	887	12	6	4	112.25	110.5	121	128	0.913223	0.876953	-0.0913757	-0.132438	-0.041062	-0.0435902	6	4	0.0824122	0.084516	0.392451	0.528867	0.935345	0.637019	-0.33019	YDR360W	887	110.5	104	121	128	0.913223	0.8125	-0.0913757	-0.207709	-0.116333	-0.0837101	6	4	0.0379912	0.0398703	0.00875237	0.0476943	4.73843	3.04294	-0.60805	-0.0636502	-0.46912	0.200601	0.28828	2.83689
888	888	13	6	4	129	106.25	114	133	0.932018	0.969925	-0.0720408	-0.0310478	0.0409929	-0.0441882	6	4	0.0959217	0.0817386	0.455533	0.589671	0.786287	0.52819	-0.333925	YAR047C	888	106.25	159	114	150	0.932018	1.06	-0.0720408	0.057635	0.129676	0.0788911	6	4	0.0498465	0.0506852	0.0137966	0.061909	4.28333	2.78209	0.408652	0.0173514	0.0373635	0.234665	0.32579	2.53481
889	889	14	6	4	186.5	165.5	129	173	1.28295	1.07803	0.244088	0.0715816	-0.172507	-0.174933	6	4	0.0861305	0.115841	0.027904	0.099916	3.57898	2.30342	-1.15056	YGR296W	889	165.5	151.75	129	151	1.28295	1.00497	0.244088	0.0034728	-0.240616	-0.147285	6	4	0.0570101	0.0532433	0.00348937	0.0302175	5.65804	3.49933	-1.00557	-0.161109	-1.07807	0.0156967	0.0650668	4.61851
890	890	15	6	4	156.75	118	122	158	0.967213	0.992089	-0.0356256	-0.00929945	0.0263261	0.0495726	6	4	0.0987546	0.105734	0.630891	0.736134	0.460623	0.306343	0.251712	YGL077C	890	118	123.5	122	137	0.967213	0.90146	-0.0356256	-0.10574	-0.0701141	0.0468113	6	4	0.123048	0.128778	0.337196	0.460712	1.08709	0.774982	0.208065	0.048192	0.229889	0.484043	0.598423	0.773857
891	891	16	6	4	115.5	111.5	123	139.5	0.906504	0.827957	-0.0997808	-0.193448	-0.0936676	-0.079817	6	4	0.120655	0.127274	0.218318	0.351551	1.5218	1.0454	-0.556465	YKR055W	891	111.5	132.5	123	140.5	0.906504	0.94306	-0.0997808	-0.0589498	0.040831	0.0287767	6	4	0.0740762	0.0629633	0.350787	0.472532	1.04758	0.749649	0.0952997	-0.0255202	-0.230583	0.284552	0.412042	1.28469
892	892	1	7	4	96.75	122.75	139	110	0.883094	0.879545	-0.126227	-0.129323	-0.00309566	0.00865128	7	4	0.112648	0.105447	0.959624	0.974752	0.0412133	0.0255726	-0.00388537	YLR419W	892	122.75	111.75	139	126	0.883094	0.886905	-0.126227	-0.120749	0.00547872	0.0250082	7	4	0.0997935	0.0785484	0.9195	0.94481	0.0839252	0.0567712	0.0717361	0.0168297	0.0339253	0.939562	0.959781	0.0625692
893	893	2	7	4	129	147	136.5	126	1.07692	1.02381	0.0738187	0.0205271	-0.0532916	0.0541592	7	4	0.105534	0.101056	0.386913	0.523214	0.949556	0.647765	0.280361	YGL180W	893	147	133	136.5	132	1.07692	1.00758	0.0738187	0.00709096	-0.0667277	0.0695333	7	4	0.0347245	0.0199118	0.031081	0.0974714	3.47116	2.3282	0.35014	0.0618463	0.31525	0.208997	0.310343	2.21036
894	894	3	7	4	148.5	122.75	117	145	1.04915	1.02414	0.0478208	0.0222255	-0.0255953	0.00746411	7	4	0.0783256	0.0574374	0.560019	0.676449	0.579785	0.390898	-0.0113005	YPL155C	894	122.75	118	117	130	1.04915	0.907692	0.0478208	-0.0969034	-0.144724	0.00210509	7	4	0.012053	0.0267295	0.000158249	0.00843182	8.75134	4.77574	-0.0714708	0.0047846	-0.0413857	0.280088	0.342441	4.66556
895	895	4	7	4	34	29	142	141	0.204225	0.241135	-1.58853	-1.42283	0.165699	0.099048	7	4	0.0339716	0.0338319	0.00228864	0.0262268	6.0798	3.64097	0.560739	YDR294C	895	29	28.75	142	132.5	0.204225	0.216981	-1.58853	-1.52806	0.0604716	0.125016	7	4	0.0175457	0.0247301	0.00625564	0.0404224	5.07427	3.20837	0.697056	0.112032	0.628898	0.00427214	0.0333246	5.57703
896	896	5	7	4	215.75	157.75	135	147	1.16852	1.46769	0.155469	0.383023	0.227553	0.143815	7	4	0.0474064	0.0414795	0.00239846	0.026688	6.03293	3.62354	0.840358	YBR139W	896	157.75	158.25	135	114	1.16852	1.38816	0.155469	0.327782	0.172312	0.13902	7	4	0.0157438	0.0176736	0.000208694	0.00922972	8.47464	4.68533	0.784621	0.141418	0.81249	0.00130358	0.0179588	7.25378
897	897	6	7	4	158.5	131.5	128	180	1.02734	0.880556	0.0267819	-0.129837	-0.156619	-0.250796	7	4	0.0902275	0.118356	0.0402981	0.122367	3.21145	2.10073	-1.62441	YBR279W	897	131.5	136.75	128	138	1.02734	0.990942	0.0267819	-0.00918479	-0.0359667	-0.189891	7	4	0.0331794	0.0529765	0.118677	0.22426	2.13135	1.49495	-1.27197	-0.220344	-1.44819	0.0794878	0.173313	2.6714
898	898	7	7	4	126	113.75	121	128	0.940083	0.984375	-0.0656692	-0.0161422	0.049527	0.0661668	7	4	0.128299	0.125669	0.496324	0.624437	0.700526	0.470905	0.355361	YBR234C	898	113.75	137.75	121	146	0.940083	0.943493	-0.0656692	-0.0585344	0.00713481	0.0661159	7	4	0.116203	0.118583	0.910031	0.938248	0.0942765	0.063741	0.328772	0.0661413	0.342066	0.703178	0.781342	0.397401
899	899	8	7	4	101.75	99.5	113	123	0.880531	0.827236	-0.127368	-0.192993	-0.0656245	0.00275516	7	4	0.0804447	0.0771802	0.201275	0.333179	1.60308	1.09908	-0.040713	YDR051C	899	99.5	123	113	148	0.880531	0.831081	-0.127368	-0.185731	-0.0583631	-0.0841685	7	4	0.0624551	0.0632989	0.158417	0.270817	1.84253	1.30631	-0.610917	-0.0407067	-0.325815	0.179846	0.301998	1.7228
900	900	9	7	4	115.5	123	112	109	1.09821	1.05963	0.0934722	0.0565332	-0.0369389	-0.0950458	7	4	0.0653574	0.064228	0.340526	0.479738	1.07726	0.734515	-0.651585	YDR337W	900	123	146.5	112	138	1.09821	1.06159	0.0934722	0.059529	-0.0339432	-0.128385	7	4	0.0286004	0.0187002	0.0981825	0.198273	2.32093	1.61811	-0.887393	-0.111716	-0.769489	0.219354	0.339006	1.69909
901	901	10	7	4	104.5	123	128	123	0.960938	0.849593	-0.0400952	-0.164515	-0.12442	-0.232068	7	4	0.0756995	0.07336	0.0461749	0.132237	3.07532	2.02316	-1.50744	YOR126C	901	123	110	128	125	0.960938	0.88	-0.0400952	-0.128178	-0.0880829	-0.188593	7	4	0.0529305	0.0668689	0.0447777	0.120685	3.10604	2.11457	-1.26386	-0.210331	-1.38565	0.0454763	0.126461	3.09068
902	902	11	7	4	141.25	103.5	105	128	0.985714	1.10352	-0.0191505	0.0983832	0.117534	0.00762174	7	4	0.113498	0.0896813	0.130104	0.250873	2.03942	1.38281	-0.0103159	YKR045C	902	103.5	129.5	105	128	0.985714	1.01172	-0.0191505	0.00911669	0.0282672	-0.0605737	7	4	0.17867	0.158638	0.772425	0.835989	0.258221	0.17914	-0.463384	-0.026476	-0.23685	0.451264	0.543431	1.14882
903	903	12	7	4	120.5	128.5	121	128	1.06198	0.941406	0.0598264	-0.0624986	-0.122325	-0.0588179	7	4	0.0866385	0.0855402	0.0665291	0.166363	2.71012	1.79358	-0.425303	YIL051C	903	128.5	121	121	128	1.06198	0.945312	0.0598264	-0.0568077	-0.116634	-0.0346719	7	4	0.0668096	0.0780259	0.0397227	0.112255	3.22583	2.18699	-0.301428	-0.0467449	-0.363365	0.0531259	0.139309	2.96797
904	904	13	7	4	136	103	114	133	0.903509	1.02256	-0.103352	0.0216306	0.124983	0.0671068	7	4	0.0568334	0.0630359	0.0217867	0.0863986	3.82645	2.44878	0.361232	YML101C	904	103	147	114	150	0.903509	0.98	-0.103352	-0.0215056	0.0818467	0.0698168	7	4	0.0837009	0.0785588	0.145462	0.255228	1.92784	1.3656	0.351913	0.0684618	0.356572	0.0836246	0.170813	2.87715
905	905	14	7	4	196.75	174.25	129	173	1.35078	1.13728	0.297698	0.127995	-0.169703	-0.184547	7	4	0.120501	0.146862	0.0669246	0.166967	2.70419	1.78996	-1.21062	YDL130W-A	905	174.25	142.75	129	151	1.35078	0.945364	0.297698	-0.0564099	-0.354108	-0.192681	7	4	0.0875592	0.101869	0.00394896	0.0317649	5.5343	3.44939	-1.28942	-0.188614	-1.25002	0.0354368	0.099366	4.11925
906	906	15	7	4	167	129.5	122	158	1.06148	1.05696	0.057075	0.0549972	-0.00207774	0.0292624	7	4	0.0780441	0.0722147	0.960884	0.974752	0.0399019	0.0255726	0.124853	YDL206W	906	129.5	134.25	122	137	1.06148	0.979927	0.057075	-0.0207818	-0.0778568	0.0520503	7	4	0.0497181	0.0453149	0.0519877	0.132228	2.95675	2.02323	0.240824	0.0406564	0.182839	0.506436	0.55349	1.49833
907	907	16	7	4	137.5	131	123	139.5	1.06504	0.985663	0.0586579	-0.0156824	-0.0743403	-0.103548	7	4	0.0919324	0.105755	0.204243	0.335861	1.58845	1.09106	-0.704687	YDL128W	907	131	139.25	123	140.5	1.06504	0.991103	0.0586579	-0.00977307	-0.068431	-0.0548801	7	4	0.116296	0.12328	0.324132	0.448632	1.1266	0.801552	-0.427784	-0.0792138	-0.566236	0.264187	0.392247	1.35753
908	908	17	7	4	35.75	27.5	125.5	145.5	0.219124	0.245704	-1.51829	-1.40664	0.11165	0.168583	7	4	0.0937036	0.0801497	0.0973503	0.208407	2.32944	1.56826	0.995061	YJR058C	908	28.5	45.25	126	182	0.22619	0.248626	-1.48685	-1.39197	0.0948779	0.159304	7	4	0.038375	0.0527155	0.0158678	0.0671097	4.14346	2.70143	0.911452	0.163944	0.953257	0.056609	0.137758	3.23645
909	909	1	8	4	113	161.25	139	110	1.16007	1.02727	0.148013	0.0259404	-0.122072	-0.118131	8	4	0.0295473	0.0429812	0.00371231	0.033584	5.5961	3.3937	-0.79578	YOL145C	909	161.25	126	139	126	1.16007	1	0.148013	-0.00251593	-0.150529	-0.117206	8	4	0.116496	0.0694346	0.0814782	0.174625	2.50742	1.74512	-0.817493	-0.117669	-0.806637	0.0425953	0.104104	4.05176
910	910	2	8	4	113.5	125.75	136.5	126	0.921245	0.900794	-0.082524	-0.107736	-0.0252124	0.094173	8	4	0.0728668	0.0752894	0.538679	0.659491	0.618635	0.416287	0.530289	YOR353C	910	125.75	110.5	136.5	132	0.921245	0.837121	-0.082524	-0.180119	-0.0975947	0.0557014	8	4	0.0474094	0.0496008	0.0259641	0.0879723	3.65104	2.43073	0.263653	0.0749372	0.396971	0.282322	0.373732	2.13484
911	911	3	8	4	36.25	22.5	117	145	0.192308	0.25	-1.65132	-1.38674	0.264579	0.227703	8	4	0.0967131	0.096436	0.0120022	0.0627766	4.42267	2.76817	1.36433	YER049W	911	22.5	27.75	117	130	0.192308	0.213462	-1.65132	-1.54536	0.105963	0.248371	8	4	0.0898313	0.115672	0.0994765	0.199932	2.30783	1.60978	1.46837	0.238037	1.41635	0.0557393	0.131354	3.36525
912	912	4	8	4	159.5	150.75	142	141	1.06162	1.13121	0.0595941	0.123123	0.0635287	0.00320715	8	4	0.0428647	0.0469673	0.0593458	0.154537	2.82437	1.86732	-0.0378898	YJL110C	912	150.75	137.75	142	132.5	1.06162	1.03962	0.0595941	0.0379317	-0.0216623	0.030874	8	4	0.0423872	0.0320663	0.381958	0.502335	0.962444	0.688487	0.108414	0.0170406	0.035262	0.220652	0.328436	1.89341
913	913	5	8	4	168	136	135	147	1.00741	1.14286	0.00728607	0.132884	0.125598	0.0308945	8	4	0.0429465	0.0349589	0.00996104	0.0570746	4.60907	2.8634	0.135047	YLR142W	913	136	123	135	114	1.00741	1.07895	0.00728607	0.0758857	0.0685996	0.132269	8	4	0.0189609	0.0429157	0.00544392	0.0378752	5.21326	3.27346	0.742409	0.0815817	0.438728	0.00770248	0.0474749	4.91117
914	914	6	8	4	175.25	120.75	128	180	0.943359	0.973611	-0.060399	-0.0293676	0.0310314	-0.031444	8	4	0.0657511	0.0873901	0.414854	0.549204	0.879829	0.599286	-0.254323	YJR076C	914	120.75	128.5	128	138	0.943359	0.931159	-0.060399	-0.0735821	-0.0131831	-0.0844487	8	4	0.138473	0.1385	0.861147	0.903468	0.14949	0.101514	-0.612669	-0.0579463	-0.433496	0.638001	0.726336	0.514659
915	915	7	8	4	135.25	105.5	121	128	0.871901	1.05664	-0.137271	0.0549661	0.192237	0.178505	8	4	0.0234217	0.025673	0.000491987	0.014627	7.61706	4.22489	1.05703	YBR053C	915	105.5	121.75	121	146	0.871901	0.833904	-0.137271	-0.182859	-0.0455888	0.0131169	8	4	0.0503176	0.0728088	0.167648	0.282278	1.78589	1.26486	-0.00261664	0.0958108	0.527207	0.08407	0.148452	4.70147
916	916	8	8	4	105.75	99	113	123	0.876106	0.859756	-0.132448	-0.152052	-0.0196039	0.0446998	8	4	0.0355804	0.0458529	0.350957	0.490113	1.04709	0.713119	0.221276	YDL222C	916	99	126	113	148	0.876106	0.851351	-0.132448	-0.161387	-0.0289392	-0.0411983	8	4	0.0510688	0.05017	0.339453	0.462344	1.08042	0.771446	-0.342236	0.00175071	-0.0604798	0.345205	0.476228	1.06376
917	917	9	8	4	89	97.25	112	109	0.868304	0.816514	-0.142243	-0.203118	-0.060875	-0.166559	8	4	0.0610833	0.0757126	0.140251	0.263588	1.96432	1.33337	-1.09826	YJR011C	917	97.25	106.25	112	138	0.868304	0.769928	-0.142243	-0.266247	-0.124004	-0.213047	8	4	0.0730869	0.0643551	0.0426699	0.117338	3.15426	2.1427	-1.41676	-0.189803	-1.25751	0.0914603	0.190463	2.55929
918	918	10	8	4	107	70	128	123	0.546875	0.869919	-0.604594	-0.140042	0.464552	0.364981	8	4	0.0935091	0.0876094	0.00216883	0.0257631	6.13357	3.65881	2.22178	YOR319W	918	70	101.25	128	125	0.546875	0.81	-0.604594	-0.213144	0.39145	0.303655	8	4	0.121006	0.111452	0.00749261	0.0439132	4.89384	3.12554	1.81404	0.334318	2.01791	0.00483072	0.0348382	5.5137
919	919	11	8	4	141.75	98.75	105	128	0.940476	1.10742	-0.065479	0.101807	0.167286	0.0976852	8	4	0.0969595	0.091791	0.040918	0.123347	3.19619	2.09275	0.552227	YEL035C	919	98.75	119.25	105	128	0.940476	0.931641	-0.065479	-0.0718487	-0.00636972	-0.0617265	8	4	0.0863998	0.0923257	0.892131	0.925228	0.114142	0.0777154	-0.470593	0.0179793	0.0408171	0.466524	0.524288	1.65516
920	920	12	8	4	128.25	124.75	121	128	1.03099	1.00195	0.0301924	0.000844613	-0.0293477	-0.00518965	8	4	0.0301317	0.0470049	0.146565	0.27074	1.92029	1.3066	-0.0903368	YER084W	920	124.75	126.25	121	128	1.03099	0.986328	0.0301924	-0.0142194	-0.0444117	0.0432868	8	4	0.0405927	0.00762097	0.116454	0.221276	2.15026	1.50834	0.186027	0.0190486	0.0478453	0.13151	0.246008	2.03527
921	921	13	8	4	129.5	101	114	133	0.885965	0.973684	-0.121376	-0.0283904	0.0929857	0.0265326	8	4	0.0495511	0.0600404	0.0330455	0.109403	3.40987	2.21272	0.107803	YBL028C	921	101	137.25	114	150	0.885965	0.915	-0.121376	-0.0892524	0.0321237	0.0159364	8	4	0.0520041	0.0594176	0.304597	0.428155	1.18877	0.84827	0.0150124	0.0212345	0.0614077	0.168821	0.268779	2.29932
922	922	14	8	4	154.5	136.5	129	173	1.05814	0.893064	0.0518287	-0.115904	-0.167733	-0.024134	8	4	0.190938	0.135005	0.177183	0.305379	1.73057	1.1862	-0.208665	YPL283C	922	136.5	122.75	129	151	1.05814	0.812914	0.0518287	-0.208979	-0.260807	-0.043199	8	4	0.0427735	0.00574893	0.00118722	0.0186897	6.73614	3.97978	-0.354745	-0.0336665	-0.281705	0.089185	0.162035	4.23336
923	923	15	8	4	160.25	130.25	122	158	1.06762	1.01424	0.0590397	0.0120567	-0.046983	-0.000317006	8	4	0.158027	0.148389	0.59396	0.705689	0.520943	0.348581	-0.0599019	YIL120W	923	130.25	138.5	122	137	1.06762	1.01095	0.0590397	0.00942105	-0.0496187	0.0912813	8	4	0.0760928	0.0706984	0.283218	0.408794	1.26154	0.894543	0.486124	0.0454821	0.213111	0.438589	0.557242	0.89124
924	924	16	8	4	136.25	119.75	123	139.5	0.973577	0.976703	-0.0276014	-0.0241322	0.00346929	-0.0140524	8	4	0.00891923	0.0253573	0.493323	0.622292	0.706591	0.474347	-0.145694	YOR311C	924	119.75	122.25	123	140.5	0.973577	0.870107	-0.0276014	-0.139297	-0.111695	-0.0958939	8	4	0.0366421	0.0465135	0.00886487	0.0480135	4.72566	3.03627	-0.684233	-0.0549732	-0.414963	0.251094	0.335153	2.71613
925	925	1	9	4	98.5	134.25	139	110	0.965827	0.895455	-0.0358082	-0.1113	-0.0754913	-0.0851526	9	4	0.0671628	0.0698783	0.110141	0.226531	2.206	1.48487	-0.589791	YMR280C	925	134.25	112.5	139	126	0.965827	0.892857	-0.0358082	-0.115387	-0.0795784	-0.0667459	9	4	0.111966	0.131711	0.250302	0.375368	1.38509	0.979849	-0.501978	-0.0759493	-0.545885	0.180221	0.30095	1.79554
926	926	2	9	4	186.5	211	136.5	126	1.54579	1.48016	0.435083	0.391766	-0.0433165	0.0619956	9	4	0.0159289	0.0206868	0.0122037	0.0633454	4.40602	2.75915	0.329307	YOR371C	926	211	167.75	136.5	132	1.54579	1.27083	0.435083	0.239389	-0.195693	-0.0322174	9	4	0.0417393	0.0501602	0.00256913	0.026336	5.96419	3.63682	-0.28608	0.0148891	0.0216135	0.00738641	0.0448407	5.1851
927	927	3	9	4	146.5	108	117	145	0.923077	1.01034	-0.0811191	0.00914298	0.0902621	0.082132	9	4	0.0574031	0.0635122	0.05147	0.140853	2.96676	1.96004	0.455081	YBL035C	927	108	111.25	117	130	0.923077	0.855769	-0.0811191	-0.156404	-0.0752849	0.0635483	9	4	0.051079	0.0568054	0.060132	0.145183	2.81121	1.92976	0.312718	0.0728402	0.383899	0.055801	0.143018	2.88898
928	928	4	9	4	168	150.5	142	141	1.05986	1.19149	0.0579106	0.175142	0.117232	-0.0430339	9	4	0.0285627	0.027607	0.00378368	0.0337323	5.57706	3.3893	-0.326715	YGR287C	928	150.5	133	142	132.5	1.05986	1.00377	0.0579106	0.00317877	-0.0547318	-0.0379542	9	4	0.0401732	0.0444902	0.0722569	0.162314	2.62753	1.81823	-0.321951	-0.0404941	-0.324333	0.0380203	0.098023	4.10229
929	929	5	9	4	125.75	130.75	135	147	0.968519	0.855442	-0.0323778	-0.156846	-0.124468	-0.227828	9	4	0.0680952	0.0794923	0.0353511	0.113539	3.34243	2.17561	-1.48095	YLR121C	929	130.75	97.75	135	114	0.968519	0.857456	-0.0323778	-0.155178	-0.1228	-0.0958069	9	4	0.047507	0.0499978	0.0140426	0.0623514	4.26566	2.77497	-0.683689	-0.161818	-1.08232	0.0246968	0.0879451	3.80404
930	930	6	9	4	191.5	89	128	180	0.695312	1.06389	-0.365212	0.0597799	0.424992	0.326476	9	4	0.083109	0.0907933	0.00199267	0.0249946	6.21828	3.6891	1.98127	YDL147W	930	89	124.25	128	138	0.695312	0.900362	-0.365212	-0.106156	0.259056	0.160696	9	4	0.0360952	0.0503632	0.000732846	0.0151779	7.21858	4.18791	0.920156	0.243586	1.45071	0.00136276	0.0200863	6.71843
931	931	7	9	4	146.5	142.75	121	128	1.17975	1.14453	0.164933	0.134665	-0.0302677	0.00532412	9	4	0.00374924	0.0167632	0.000516784	0.014627	7.56789	4.22489	-0.0246671	YDR502C	931	142.75	160.75	121	146	1.17975	1.10103	0.164933	0.0962207	-0.0687122	-0.0119501	9	4	0.0359436	0.0417669	0.031502	0.0979958	3.4577	2.32283	-0.159354	-0.003313	-0.0920107	0.0160094	0.0563114	5.51279
932	932	8	9	4	107.25	102	113	123	0.902655	0.871951	-0.104044	-0.137395	-0.0333508	-0.0195177	9	4	0.087421	0.0889352	0.500979	0.628012	0.691192	0.465197	-0.179831	YHR085W	932	102	130.25	113	148	0.902655	0.880068	-0.104044	-0.128111	-0.0240665	-0.0590883	9	4	0.0780942	0.0781733	0.581279	0.67796	0.542524	0.388667	-0.454097	-0.039303	-0.316964	0.541129	0.652986	0.616858
933	933	9	9	4	88.5	101	112	109	0.901786	0.811927	-0.105858	-0.209001	-0.103143	-0.153291	9	4	0.104151	0.105967	0.141969	0.26514	1.95214	1.3275	-1.01539	YER023W	933	101	112.25	112	138	0.901786	0.813406	-0.105858	-0.207107	-0.101249	-0.150398	9	4	0.0697706	0.0643993	0.0623827	0.1477	2.77447	1.91257	-1.02503	-0.151844	-1.02021	0.102176	0.20642	2.36331
934	934	10	9	4	118	126.5	128	123	0.988281	0.95935	-0.0156621	-0.0435289	-0.0278668	-0.134916	9	4	0.0467877	0.0520433	0.319228	0.456953	1.14185	0.783174	-0.900617	YPL213W	934	126.5	128.5	128	125	0.988281	1.028	-0.0156621	0.0275322	0.0431943	-0.0583103	9	4	0.109279	0.0917371	0.486948	0.598862	0.719598	0.512724	-0.449232	-0.0966132	-0.674925	0.403088	0.527908	0.930724
935	935	11	9	4	123.75	101.25	105	128	0.964286	0.966797	-0.0373514	-0.0341782	0.00317327	-0.0816143	9	4	0.0488667	0.037378	0.904884	0.938771	0.099948	0.0631834	-0.567691	YLR011W	935	101.25	121.25	105	128	0.964286	0.947266	-0.0373514	-0.057829	-0.0204776	-0.0498888	9	4	0.127526	0.105903	0.769169	0.833189	0.262444	0.182495	-0.396575	-0.0657516	-0.482133	0.837027	0.88598	0.181196
936	936	12	9	4	117.25	120	121	128	0.991736	0.916016	-0.0100475	-0.0882943	-0.0782468	-0.124654	9	4	0.0557125	0.0582644	0.0673512	0.167612	2.69783	1.78611	-0.836522	YKL160W	936	120	125.5	121	128	0.991736	0.980469	-0.0100475	-0.0231423	-0.0130948	-0.0168019	9	4	0.104754	0.11955	0.818722	0.869787	0.200011	0.139507	-0.189691	-0.0707282	-0.513107	0.443036	0.518699	1.44892
937	937	13	9	4	132.5	105	114	133	0.921053	0.996241	-0.0837735	-0.00385906	0.0799144	0.0316737	9	4	0.0690036	0.0560267	0.103439	0.216703	2.26877	1.52923	0.139914	YOL037C	937	105	141.25	114	150	0.921053	0.941667	-0.0837735	-0.0609754	0.0227981	0.0303922	9	4	0.0595709	0.0635883	0.499733	0.609655	0.693681	0.494862	0.105401	0.0310329	0.122658	0.301586	0.413179	1.48123
938	938	14	9	4	210.5	181.25	129	173	1.40504	1.21676	0.339669	0.195999	-0.14367	-0.0236768	9	4	0.0462163	0.0777018	0.00838747	0.0522352	4.78102	2.952	-0.205809	YKL053C-A	938	181.25	157.75	129	151	1.40504	1.0447	0.339669	0.0418281	-0.297841	-0.0611325	9	4	0.0993111	0.0884378	0.0092808	0.0491626	4.67981	3.01262	-0.466878	-0.0424046	-0.336344	0.00883413	0.0506989	4.73041
939	939	15	9	4	152.75	119.25	122	158	0.977459	0.966772	-0.0268243	-0.0341415	-0.00731714	0.0528493	9	4	0.0827529	0.0808189	0.870897	0.917921	0.138232	0.0856438	0.272179	YER001W	939	119.25	119	122	137	0.977459	0.868613	-0.0268243	-0.141299	-0.114475	0.0624929	9	4	0.0958866	0.0915433	0.096941	0.196594	2.33365	1.62661	0.306118	0.0576711	0.289149	0.483919	0.557258	1.23594
940	940	16	9	4	136.25	116	123	139.5	0.943089	0.976703	-0.0598856	-0.0251534	0.0347321	0.0661383	9	4	0.0198024	0.0207561	0.0392578	0.120339	3.23761	2.11745	0.355183	YDR331W	940	116	127	123	140.5	0.943089	0.903915	-0.0598856	-0.101605	-0.0417193	0.0347445	9	4	0.0479808	0.0540126	0.180418	0.295764	1.71248	1.21819	0.132615	0.0504414	0.243899	0.109838	0.208051	2.47504
941	941	17	9	4	126.75	137.75	125.5	145.5	1.09761	0.871134	0.0869642	-0.153401	-0.240365	-0.0258753	9	4	0.0800698	0.0665551	0.00925578	0.0547014	4.68251	2.90587	-0.219541	YNL328C	941	136	176.75	126	182	1.07937	0.971154	0.0693534	-0.0314172	-0.100771	0.155098	9	4	0.174749	0.153947	0.332329	0.456038	1.10163	0.785179	0.885152	0.0646113	0.332806	0.170792	0.25537	2.89207
942	942	1	10	4	122	151	139	110	1.08633	1.10909	0.0815654	0.101654	0.0200887	0.00228714	10	4	0.115952	0.129073	0.751846	0.832802	0.285223	0.182959	-0.0436362	YER033C	942	151	122.5	139	126	1.08633	0.972222	0.0815654	-0.0290491	-0.110615	-0.0539532	10	4	0.0139601	0.0378356	0.000546287	0.013312	7.51237	4.31909	-0.421988	-0.025833	-0.232812	0.376196	0.423057	3.89879
943	943	2	10	4	109	127.25	136.5	126	0.932234	0.865079	-0.0764822	-0.145248	-0.0687656	0.0172185	10	4	0.142303	0.142372	0.405103	0.539848	0.903615	0.616468	0.0496263	YBR114W	943	127.25	114.5	136.5	132	0.932234	0.867424	-0.0764822	-0.145316	-0.0688339	0.0874748	10	4	0.0698957	0.0747422	0.1435	0.253135	1.94142	1.37383	0.462323	0.0523467	0.255975	0.274301	0.396492	1.42252
944	944	3	10	4	146.25	128.5	117	145	1.09829	1.00862	0.0921702	0.00731669	-0.0848535	-0.0669801	10	4	0.0628136	0.0545422	0.0736763	0.17645	2.60807	1.73472	-0.476284	YGL124C	944	128.5	121.75	117	130	1.09829	0.936538	0.0921702	-0.0676625	-0.159833	0.00150855	10	4	0.0381797	0.0395724	0.00357285	0.0305322	5.63439	3.48897	-0.0752008	-0.0327358	-0.275743	0.0386246	0.103491	4.12123
945	945	4	10	4	168.25	147.5	142	141	1.03873	1.19326	0.0375125	0.176492	0.138979	0.0328031	10	4	0.0203188	0.0247827	0.00084514	0.0175595	7.07601	4.04216	0.146968	YKR017C	945	147.5	130.5	142	132.5	1.03873	0.984906	0.0375125	-0.0157644	-0.0532769	0.031383	10	4	0.0157565	0.0227408	0.00660643	0.0413848	5.01971	3.18484	0.111596	0.032093	0.129282	0.00372578	0.0294721	6.04786
946	946	5	10	4	127.5	131.5	135	147	0.974074	0.867347	-0.0265657	-0.143146	-0.11658	-0.136345	10	4	0.0694042	0.0647416	0.0437513	0.128128	3.12923	2.05473	-0.909546	YOL125W	946	131.5	97.25	135	114	0.974074	0.85307	-0.0265657	-0.159081	-0.132515	-0.0668818	10	4	0.0149467	0.00656716	0.000391083	0.0115	7.84659	4.4654	-0.502828	-0.101614	-0.706187	0.0220712	0.0698139	5.48791
947	947	6	10	4	123	38.75	128	180	0.302734	0.683333	-1.19582	-0.381066	0.814755	0.66422	10	4	0.047237	0.0231666	5.35594e-05	0.00660265	9.83472	5.02028	4.09085	YNL248C	947	38.75	112.75	128	138	0.302734	0.817029	-1.19582	-0.202841	0.99298	0.776382	10	4	0.0672153	0.039733	8.51482e-05	0.00779498	9.37112	4.85427	4.76988	0.720301	4.43036	6.93538e-05	0.00719882	9.60292
948	948	7	10	4	127.75	130.25	121	128	1.07645	0.998047	0.0727916	-0.00262827	-0.0754199	-0.138304	10	4	0.0357807	0.0349799	0.0243903	0.0924309	3.71357	2.38129	-0.92178	YJR147W	948	130.25	127.25	121	146	1.07645	0.871575	0.0727916	-0.138169	-0.21096	-0.226906	10	4	0.085518	0.0897051	0.0159654	0.067284	4.13733	2.69883	-1.50341	-0.182605	-1.2126	0.0201778	0.0798575	3.92545
949	949	8	10	4	142.75	144	113	123	1.27434	1.16057	0.240989	0.147381	-0.0936079	-0.0587233	10	4	0.00698748	0.0242394	0.000114086	0.00900267	9.07856	4.71023	-0.424712	YEL076C-A	949	144	183.5	113	148	1.27434	1.23986	0.240989	0.213407	-0.0275817	-0.0731388	10	4	0.0477597	0.0475009	0.331729	0.455707	1.10344	0.785906	-0.541951	-0.0659311	-0.483331	0.165921	0.232355	5.091
950	950	9	10	4	96	99.75	112	109	0.890625	0.880734	-0.116894	-0.131649	-0.0147541	-0.0921267	10	4	0.1529	0.130794	0.859293	0.910472	0.151646	0.0937926	-0.633352	YLR285W	950	99.75	123	112	138	0.890625	0.891304	-0.116894	-0.118248	-0.00135365	-0.0587513	10	4	0.104571	0.0982018	0.980971	0.987466	0.0192121	0.0126135	-0.45199	-0.075439	-0.542671	0.920132	0.948969	0.0854289
951	951	10	10	4	131.75	125.75	128	123	0.982422	1.07114	-0.0181429	0.0674648	0.0856077	0.00706938	10	4	0.0872566	0.0926009	0.144541	0.268418	1.93419	1.31521	-0.013766	YPL166W	951	125.75	139	128	125	0.982422	1.112	-0.0181429	0.105474	0.123617	0.0522021	10	4	0.0597188	0.0472424	0.0255878	0.087214	3.66564	2.43939	0.241773	0.0296358	0.114003	0.0850643	0.177816	2.79992
952	952	11	10	4	38	44.75	105	128	0.42619	0.296875	-0.895229	-1.2182	-0.32297	-0.402279	10	4	0.250261	0.242876	0.0817043	0.187881	2.50465	1.67195	-2.57058	YEL044W	952	44.75	35.5	105	128	0.42619	0.277344	-0.895229	-1.28688	-0.391646	-0.425528	10	4	0.269606	0.262712	0.0622324	0.147681	2.77688	1.9127	-2.74534	-0.413903	-2.65796	0.0719684	0.167781	2.64076
953	953	12	10	4	117.25	124.75	121	128	1.03099	0.916016	0.0300401	-0.0885649	-0.118605	-0.080201	10	4	0.0220882	0.0208445	0.00172647	0.0234188	6.36168	3.75422	-0.558863	YJR022W	953	124.75	121.75	121	128	1.03099	0.951172	0.0300401	-0.0523796	-0.0824197	0.00856205	10	4	0.0927903	0.110117	0.173732	0.288967	1.75024	1.24144	-0.0310972	-0.0358195	-0.29498	0.0877294	0.156193	4.05596
954	954	13	10	4	134.5	102.25	114	133	0.89693	1.01128	-0.109501	0.01088	0.120381	-0.00428581	10	4	0.0633726	0.0528898	0.0320228	0.107501	3.44131	2.23025	-0.0846913	YBL070C	954	102.25	133.5	114	150	0.89693	0.89	-0.109501	-0.11674	-0.00723834	-0.0278148	10	4	0.0435586	0.0464965	0.761493	0.826932	0.272474	0.190033	-0.258552	-0.0160503	-0.171622	0.396758	0.467216	1.85689
955	955	14	10	4	173.75	111.75	129	173	0.866279	1.00434	-0.152035	0.0027378	0.154773	0.157719	10	4	0.164126	0.118496	0.155764	0.280403	1.85941	1.27153	0.927205	YGR032W	955	111.75	134.25	129	151	0.866279	0.889073	-0.152035	-0.120285	0.0317501	0.097586	10	4	0.144254	0.130682	0.689579	0.76628	0.371675	0.266207	0.525546	0.127653	0.726376	0.422671	0.523342	1.11554
956	956	15	10	4	155.25	120	122	158	0.983607	0.982595	-0.0178945	-0.0187214	-0.000826878	0.0630999	10	4	0.107818	0.107937	0.988725	0.992837	0.0113388	0.00718904	0.336205	YML130C	956	120	137.75	122	137	0.983607	1.00547	-0.0178945	0.00512736	0.0230218	0.175142	10	4	0.0844256	0.0831781	0.623429	0.712021	0.47252	0.339648	1.01049	0.119121	0.673345	0.806077	0.852429	0.241929
957	957	16	10	4	169.25	149	123	139.5	1.21138	1.21326	0.190657	0.192334	0.00167714	0.0116855	10	4	0.0653936	0.0793496	0.962316	0.975739	0.0384126	0.0245604	0.0150664	YPL232W	957	149	157	123	140.5	1.21138	1.11744	0.190657	0.110288	-0.0803687	-0.0490275	10	4	0.057602	0.0688642	0.0683914	0.156862	2.68251	1.85239	-0.391189	-0.018671	-0.188061	0.515354	0.566301	1.36046
958	958	1	11	4	117.5	135.5	139	110	0.97482	1.06818	-0.0259707	0.0646157	0.0905864	0.0828901	11	4	0.0389443	0.037495	0.0187335	0.0795534	3.97744	2.53133	0.459816	YPR189W	958	135.5	109.75	139	126	0.97482	0.871032	-0.0259707	-0.138502	-0.112531	-0.0544854	11	4	0.0198173	0.0292627	0.00146455	0.0206379	6.52621	3.88063	-0.425316	0.0142023	0.0172498	0.010099	0.0500956	5.25183
959	959	2	11	4	112.25	121.25	136.5	126	0.888278	0.890873	-0.119078	-0.1156	0.00347747	0.0667066	11	4	0.0351387	0.0314581	0.855754	0.908355	0.155772	0.0961197	0.358733	YDR074W	959	121.25	115	136.5	132	0.888278	0.871212	-0.119078	-0.138075	-0.0189971	0.112067	11	4	0.0616784	0.0569597	0.581476	0.678062	0.542185	0.388516	0.61609	0.0893867	0.487411	0.718615	0.793209	0.348979
960	960	3	11	4	152.25	117.75	117	145	1.00641	1.05	0.00585895	0.0486339	0.0427749	-0.0380476	11	4	0.0290738	0.0292937	0.060388	0.155969	2.80696	1.8581	-0.29557	YKL222C	960	117.75	125	117	130	1.00641	0.961538	0.00585895	-0.0397134	-0.0455723	-0.0188313	11	4	0.0318204	0.0322892	0.0643476	0.150685	2.74345	1.89256	-0.202381	-0.0284395	-0.248976	0.0623678	0.153327	2.77521
961	961	4	11	4	171.75	148.5	142	141	1.04577	1.21809	0.0444828	0.19726	0.152777	0.0093381	11	4	0.0226339	0.0325055	0.000878966	0.0180841	7.03676	4.01272	0.0004046	YIL172C	961	148.5	129.5	142	132.5	1.04577	0.977358	0.0444828	-0.022939	-0.0674218	-0.000185843	11	4	0.0282162	0.0262934	0.0174152	0.0703147	4.05041	2.65477	-0.0857954	0.00457613	-0.0426954	0.00914708	0.0441994	5.54359
962	962	5	11	4	148	138.5	135	147	1.02593	1.0068	0.025563	0.00589218	-0.0196708	-0.136543	11	4	0.0490945	0.0514336	0.481528	0.612747	0.73079	0.489803	-0.910777	YMR020W	962	138.5	115	135	114	1.02593	1.00877	0.025563	0.00771218	-0.0178508	0.0328295	11	4	0.0552542	0.0407865	0.564215	0.662884	0.57232	0.411155	0.12064	-0.0518566	-0.395068	0.522872	0.637816	0.651555
963	963	6	11	4	196	134	128	180	1.04688	1.08889	0.0429527	0.0839164	0.0409637	-0.0614042	11	4	0.044081	0.0601344	0.160058	0.285984	1.83222	1.25182	-0.441457	YGL059W	963	134	150.25	128	138	1.04688	1.08877	0.0429527	0.0803866	0.0374339	-0.054366	11	4	0.0323049	0.0370478	0.103316	0.205119	2.26996	1.58417	-0.42457	-0.0578851	-0.433013	0.131687	0.245552	2.05109
964	964	7	11	4	134.75	115.75	121	128	0.956612	1.05273	-0.047209	0.0513448	0.0985538	0.00972747	11	4	0.0893624	0.0709317	0.114559	0.232022	2.16666	1.46092	0.0028366	YGL067W	964	115.75	145.75	121	146	0.956612	0.998288	-0.047209	-0.00249443	0.0447145	0.0266403	11	4	0.0925516	0.0912636	0.40519	0.523622	0.9034	0.646985	0.0819411	0.0181839	0.0423888	0.259874	0.377822	1.53503
965	965	8	11	4	116.25	119.5	113	123	1.05752	0.945122	0.0548324	-0.0572066	-0.112039	-0.0911432	11	4	0.0242837	0.0191496	0.00269248	0.0284569	5.91729	3.55936	-0.627209	YKL085W	965	119.5	145	113	148	1.05752	0.97973	0.0548324	-0.02073	-0.0755624	-0.140997	11	4	0.0781318	0.0730005	0.148549	0.258891	1.90684	1.35135	-0.96625	-0.11607	-0.79673	0.0756207	0.143674	3.91207
966	966	9	11	4	104.5	115.5	112	109	1.03125	0.958716	0.0285078	-0.0426634	-0.0711712	-0.163551	11	4	0.0447059	0.0493219	0.0499414	0.138003	2.99691	1.98048	-1.07947	YKL180W	966	115.5	129.25	112	138	1.03125	0.936594	0.0285078	-0.0660117	-0.0945194	-0.196998	11	4	0.0706912	0.0626587	0.0754233	0.166027	2.58464	1.7956	-1.31641	-0.180275	-1.19794	0.0626823	0.152015	2.79077
967	967	10	11	4	120	115.5	128	123	0.902344	0.97561	-0.102994	-0.0253358	0.0776583	-0.0247728	11	4	0.0574544	0.0470788	0.0735801	0.176288	2.60938	1.73564	-0.212655	YDR533C	967	115.5	105.75	128	125	0.902344	0.846	-0.102994	-0.171164	-0.0681695	-0.138332	11	4	0.0881506	0.0753746	0.219678	0.340535	1.51559	1.07724	-0.949589	-0.0815526	-0.581122	0.146629	0.258412	2.06249
968	968	11	11	4	129	97.25	105	128	0.92619	1.00781	-0.079349	0.00661948	0.0859685	-0.0276937	11	4	0.120231	0.139924	0.248061	0.382205	1.39408	0.961799	-0.230899	YMR138W	968	97.25	117.5	105	128	0.92619	0.917969	-0.079349	-0.0873071	-0.00795804	-0.0773034	11	4	0.144537	0.156199	0.919269	0.94481	0.0841764	0.0567712	-0.567991	-0.0524985	-0.399445	0.583665	0.663507	0.739128
969	969	12	11	4	128.5	125.25	121	128	1.03512	1.00391	0.033526	0.00268494	-0.0308411	0.0390573	11	4	0.072358	0.0768212	0.456608	0.590192	0.78393	0.527308	0.186033	YMR074C	969	125.25	123.25	121	128	1.03512	0.962891	0.033526	-0.0393475	-0.0728735	0.0458586	11	4	0.098916	0.0914156	0.237056	0.360002	1.43946	1.02165	0.202108	0.042458	0.194071	0.346832	0.475097	1.11169
970	970	13	11	4	131.25	102.25	114	133	0.89693	0.986842	-0.108858	-0.0133379	0.0955204	0.00910488	11	4	0.0206482	0.0274125	0.00267161	0.0284068	5.92507	3.56113	-0.00105214	YOL106W	970	102.25	130.75	114	150	0.89693	0.871667	-0.108858	-0.137427	-0.0285692	-0.0493003	11	4	0.0227257	0.0262084	0.0866125	0.181676	2.44631	1.70553	-0.392895	-0.0200977	-0.196974	0.0446421	0.105042	4.18569
971	971	14	11	4	196.5	120.75	129	173	0.936047	1.13584	-0.0918606	0.126347	0.218208	0.212367	11	4	0.236241	0.18845	0.161853	0.288037	1.82107	1.24467	1.26854	YLR327C	971	120.75	141	129	151	0.936047	0.933775	-0.0918606	-0.0690543	0.0228063	0.149474	11	4	0.302652	0.272636	0.889768	0.923238	0.116794	0.0798681	0.849988	0.18092	1.05926	0.525811	0.605637	0.96893
972	972	15	11	4	179.75	145.5	122	158	1.19262	1.13766	0.174894	0.126841	-0.0480533	-0.0726307	11	4	0.133395	0.141891	0.523302	0.645482	0.647596	0.437758	-0.511579	YJR143C	972	145.5	154.5	122	137	1.19262	1.12774	0.174894	0.119662	-0.0552325	-0.00758464	11	4	0.066971	0.0732823	0.197619	0.315886	1.62142	1.15237	-0.132058	-0.0401077	-0.321818	0.360461	0.480684	1.13451
973	973	16	11	4	157	156.75	123	139.5	1.27439	1.12545	0.23984	0.114955	-0.124884	-0.150168	11	4	0.0548105	0.0511943	0.0198085	0.082434	3.92164	2.49576	-0.995883	YHL003C	973	156.75	152	123	140.5	1.27439	1.08185	0.23984	0.0785648	-0.161275	-0.11371	11	4	0.079839	0.0749139	0.0272875	0.090644	3.60133	2.40082	-0.795632	-0.131939	-0.895758	0.023548	0.086539	3.76149
974	974	17	11	4	41	35.25	125.5	145.5	0.280876	0.281787	-1.27193	-1.26934	0.00259019	0.199709	11	4	0.0850174	0.0867479	0.955245	0.972255	0.0457878	0.0281377	1.18947	YKL006C-A	974	38.75	33	126	182	0.30754	0.181319	-1.17938	-1.70773	-0.52835	-0.274437	11	4	0.0416898	0.0678008	0.000134672	0.00788916	8.91267	4.84227	-1.80061	-0.037364	-0.30557	0.47769	0.490072	4.47923
975	975	1	12	4	107	140.75	139	110	1.01259	0.972727	0.0103428	-0.0284903	-0.038833	-0.0707115	12	4	0.0584243	0.0680728	0.275784	0.412484	1.28814	0.885557	-0.499591	YHR211W	975	140.75	115.75	139	126	1.01259	0.918651	0.0103428	-0.0878106	-0.0981534	-0.0378679	12	4	0.124118	0.14136	0.211881	0.332825	1.55173	1.10014	-0.321411	-0.0542897	-0.410501	0.243832	0.372655	1.41993
976	976	2	12	4	117.5	147.75	136.5	126	1.08242	0.93254	0.077999	-0.0716856	-0.149685	-0.0784462	12	4	0.0697809	0.0734781	0.0232822	0.0896451	3.76007	2.4119	-0.547903	YBR172C	976	147.75	136	136.5	132	1.08242	1.0303	0.077999	0.0297854	-0.0482137	0.0927416	12	4	0.0574175	0.0666988	0.191665	0.308425	1.65201	1.17628	0.495255	0.00714772	-0.0263236	0.107474	0.199035	2.70604
977	977	3	12	4	34.5	22.5	117	145	0.192308	0.237931	-1.64938	-1.43672	0.212658	0.14603	12	4	0.0833071	0.0658507	0.0145354	0.0697197	4.23117	2.66327	0.85419	YPL269W	977	22.5	32.25	117	130	0.192308	0.248077	-1.64938	-1.39411	0.255273	0.336087	12	4	0.0507515	0.0572379	0.00209158	0.0245099	6.16983	3.70868	2.01683	0.241058	1.43551	0.00831351	0.0471148	5.2005
978	978	4	12	4	182.75	175.5	142	141	1.23592	1.2961	0.211734	0.258436	0.0467015	-0.0050158	12	4	0.0490032	0.0482682	0.152717	0.276699	1.87917	1.28483	-0.0892509	YOL055C	978	175.5	139.75	142	132.5	1.23592	1.05472	0.211734	0.0522734	-0.159461	-0.0316753	12	4	0.0586545	0.0483895	0.0122127	0.0572486	4.40528	2.86035	-0.282691	-0.0183455	-0.185971	0.082465	0.166974	3.14222
979	979	5	12	4	138.75	142	135	147	1.05185	0.943878	0.0502186	-0.0594523	-0.109671	-0.0499543	12	4	0.04352	0.0551965	0.0150595	0.0708597	4.19575	2.64705	-0.36994	YPL063W	979	142	106.75	135	114	1.05185	0.936404	0.0502186	-0.0669614	-0.11718	-0.0594207	12	4	0.0610484	0.0577388	0.0311721	0.0975048	3.46823	2.32785	-0.456175	-0.0546875	-0.413058	0.0231158	0.0841822	3.83199
980	980	6	12	4	182.25	127	128	180	0.992188	1.0125	-0.00986529	0.0121368	0.0220021	-0.125316	12	4	0.0664241	0.0533466	0.555017	0.67197	0.588757	0.397542	-0.840652	YOL082W	980	127	147.5	128	138	0.992188	1.06884	-0.00986529	0.0657068	0.0755721	-0.0860671	12	4	0.117155	0.095437	0.287454	0.413252	1.24669	0.883698	-0.622788	-0.105691	-0.73172	0.421235	0.542611	0.917724
981	981	7	12	4	119.5	100	121	128	0.826446	0.933594	-0.193054	-0.0692017	0.123852	0.131057	12	4	0.095815	0.108431	0.0814093	0.187368	2.50827	1.67468	0.760671	YPL152W	981	100	128.5	121	146	0.826446	0.880137	-0.193054	-0.128625	0.0644289	0.138529	12	4	0.0790674	0.0737214	0.201651	0.320442	1.60122	1.13805	0.781555	0.134793	0.771113	0.14153	0.253905	2.05474
982	982	8	12	4	98.5	82	113	123	0.725664	0.800813	-0.323643	-0.225641	0.0980023	0.104048	12	4	0.142024	0.138283	0.261426	0.397011	1.3416	0.923791	0.591971	YGL043W	982	82	126.5	113	148	0.725664	0.85473	-0.323643	-0.157603	0.16604	0.124976	12	4	0.0891812	0.0919337	0.0337218	0.101901	3.38961	2.28375	0.69681	0.114512	0.644391	0.147574	0.249456	2.36561
983	983	9	12	4	28.5	17	112	109	0.151786	0.261468	-1.88529	-1.3416	0.543688	0.458138	12	4	0.02026	0.0184732	1.42465e-05	0.00471396	11.159	5.35723	2.80364	YOR157C	983	17	35.25	112	138	0.151786	0.255435	-1.88529	-1.36549	0.519798	0.473003	12	4	0.0435057	0.0471275	0.000160614	0.00848533	8.73651	4.76942	2.87293	0.465571	2.83829	8.74303e-05	0.00659964	9.94775
984	984	10	12	4	122.25	121	128	123	0.945312	0.993902	-0.0566991	-0.00946471	0.0472344	-0.00785358	12	4	0.0875014	0.0848217	0.35937	0.497516	1.0234	0.698128	-0.106976	YFL056C	984	121	106.5	128	125	0.945312	0.852	-0.0566991	-0.16773	-0.111031	-0.142647	12	4	0.127778	0.133677	0.180622	0.295925	1.71135	1.21765	-0.976569	-0.0752505	-0.541773	0.269996	0.39672	1.36738
985	985	11	12	4	112	85.5	105	128	0.814286	0.875	-0.205529	-0.133832	0.0716972	-0.0421799	12	4	0.0398819	0.0475675	0.0368799	0.116069	3.30009	2.15357	-0.321381	YER066C-A	985	85.5	105.5	105	128	0.814286	0.824219	-0.205529	-0.194643	0.0108866	-0.0741366	12	4	0.0609561	0.0399567	0.744596	0.813069	0.294914	0.20694	-0.54819	-0.0581582	-0.434785	0.390738	0.464569	1.7975
986	986	12	12	4	69	88	121	128	0.727273	0.539062	-0.319204	-0.618449	-0.299246	-0.233179	12	4	0.0423866	0.0383177	0.00076948	0.0170116	7.1698	4.07386	-1.51438	YML090W	986	88	73.25	121	128	0.727273	0.572266	-0.319204	-0.558725	-0.239522	-0.109674	12	4	0.071969	0.0542235	0.00691153	0.042159	4.97456	3.16631	-0.770397	-0.171427	-1.14239	0.0038405	0.0295853	6.07218
987	987	13	12	4	159.5	132	114	133	1.15789	1.19925	0.146504	0.181188	0.0346839	-0.0272519	12	4	0.0512567	0.0632356	0.26889	0.405286	1.31345	0.903163	-0.228139	YBR157C	987	132	187.75	114	150	1.15789	1.25167	0.146504	0.223252	0.0767482	0.105165	12	4	0.0711018	0.0737908	0.119708	0.225593	2.1227	1.48902	0.572938	0.0389568	0.1724	0.194299	0.315439	1.71808
988	988	14	12	4	204.5	148	129	173	1.14729	1.18208	0.123943	0.166575	0.0426318	0.0695258	12	4	0.231384	0.222602	0.736973	0.821142	0.305204	0.197059	0.376341	YLR342W	988	148	153.5	129	151	1.14729	1.01656	0.123943	0.015438	-0.108505	-0.0414941	12	4	0.235029	0.228913	0.423933	0.543116	0.858179	0.610433	-0.344085	0.0140158	0.0161282	0.580453	0.682129	0.581692
989	989	15	12	4	153.25	117	122	158	0.959016	0.969937	-0.0451065	-0.0315235	0.013583	0.0503675	12	4	0.138838	0.141279	0.857374	0.909115	0.153881	0.0952839	0.256677	YMR088C	989	117	123.75	122	137	0.959016	0.903285	-0.0451065	-0.101903	-0.0567964	0.0239333	12	4	0.0972636	0.102295	0.327228	0.451657	1.1171	0.794832	0.0650154	0.0371504	0.160846	0.592301	0.680386	0.635489
990	990	16	12	4	141.5	111.5	123	139.5	0.906504	1.01434	-0.0986126	0.0142039	0.112816	0.0808719	12	4	0.0393257	0.0393446	0.010513	0.0589373	4.55514	2.83128	0.44721	YDR284C	990	111.5	127	123	140.5	0.906504	0.903915	-0.0986126	-0.102527	-0.00391464	0.0324563	12	4	0.0844016	0.0941795	0.93194	0.953369	0.0704868	0.0477537	0.118308	0.0566641	0.282759	0.471227	0.506153	2.31281
991	991	1	13	4	114.25	142	139	110	1.02158	1.03864	0.0203028	0.0373095	0.0170067	-0.0169632	13	4	0.0434935	0.0494494	0.491241	0.620546	0.710821	0.477155	-0.163875	YER093C	991	142	113.5	139	126	1.02158	0.900794	0.0203028	-0.104566	-0.124869	-0.0230348	13	4	0.0621106	0.0862262	0.0276298	0.0912309	3.58886	2.39436	-0.228664	-0.019999	-0.19627	0.259435	0.355888	2.14984
992	992	2	13	4	180.5	182.25	136.5	126	1.33516	1.43254	0.288521	0.358588	0.0700676	0.0301986	13	4	0.0551422	0.0563756	0.0845801	0.191608	2.47006	1.65231	0.130701	YPL126W	992	182.25	168	136.5	132	1.33516	1.27273	0.288521	0.24089	-0.0476311	-0.00649263	13	4	0.0452313	0.0475266	0.125831	0.232977	2.07281	1.45682	-0.12523	0.011853	0.00273535	0.105206	0.212292	2.27143
993	993	3	13	4	129.75	102.5	117	145	0.876068	0.894828	-0.132609	-0.11128	0.0213289	-0.082257	13	4	0.0392589	0.0223765	0.356729	0.494598	1.03078	0.704009	-0.571705	YLR258W	993	102.5	101.75	117	130	0.876068	0.782692	-0.132609	-0.24534	-0.112731	-0.119259	13	4	0.0476289	0.048814	0.0178707	0.0709028	4.02459	2.64644	-0.83033	-0.100758	-0.701017	0.1873	0.282751	2.52769
994	994	4	13	4	35	33.5	142	141	0.235915	0.248227	-1.44439	-1.39423	0.0501635	-0.0158524	13	4	0.0366208	0.0381557	0.0713612	0.172876	2.64	1.75518	-0.156937	YJL221C	994	33.5	27	142	132.5	0.235915	0.203774	-1.44439	-1.59143	-0.147039	-0.002964	13	4	0.0461273	0.0311456	0.00781212	0.0449684	4.85208	3.1018	-0.103166	-0.00940818	-0.130052	0.0395867	0.108922	3.74604
995	995	5	13	4	196.5	163.75	135	147	1.21296	1.33673	0.192495	0.289176	0.0966806	0.175246	13	4	0.0424772	0.0503161	0.0198652	0.0825048	3.91879	2.4949	1.03668	YOR231W	995	163.75	141	135	114	1.21296	1.23684	0.192495	0.211385	0.0188904	0.173318	13	4	0.0527752	0.0444929	0.525754	0.629572	0.642921	0.462715	0.999077	0.174282	1.01788	0.27281	0.356039	2.28085
996	996	6	13	4	29.25	27	128	180	0.210938	0.1625	-1.55894	-1.81776	-0.258817	-0.328343	13	4	0.119114	0.0949037	0.0224975	0.087986	3.79435	2.43058	-2.10878	YGR110W	996	27	37.25	128	138	0.210938	0.269928	-1.55894	-1.3104	0.248544	0.137734	13	4	0.0738358	0.0346065	0.00669127	0.0415472	5.00695	3.18093	0.776581	-0.0953045	-0.666098	0.0145944	0.0647666	4.40065
997	997	7	13	4	165.75	158.5	121	128	1.30992	1.29492	0.26983	0.258037	-0.0117932	-0.0281388	13	4	0.046758	0.0488764	0.648674	0.749969	0.432825	0.287724	-0.233679	YHR129C	997	158.5	218.75	121	146	1.30992	1.49829	0.26983	0.404211	0.134381	0.132015	13	4	0.0268284	0.0252475	0.00211733	0.0245099	6.1576	3.70868	0.740819	0.051938	0.25357	0.325396	0.387239	3.29521
998	998	8	13	4	115	111.75	113	123	0.988938	0.934959	-0.012025	-0.0672711	-0.0552461	-0.0997963	13	4	0.0437699	0.0508673	0.0858455	0.192719	2.45521	1.64652	-0.681257	YAL020C	998	111.75	146.25	113	148	0.988938	0.988176	-0.012025	-0.0132431	-0.00121809	-0.0805552	13	4	0.0483168	0.0509931	0.962956	0.975318	0.0377475	0.0249918	-0.588324	-0.0901758	-0.63479	0.524401	0.584018	1.24648
999	999	9	13	4	91.5	64	112	109	0.571429	0.83945	-0.560049	-0.17587	0.384179	0.303418	13	4	0.0745684	0.0675612	0.00194945	0.0247018	6.24021	3.70088	1.83725	YMR043W	999	64	121	112	138	0.571429	0.876812	-0.560049	-0.133059	0.42699	0.423147	13	4	0.0487165	0.0515942	0.00040466	0.0117223	7.81246	4.44626	2.56119	0.363282	2.19922	0.00117705	0.018212	7.02634
1000	1000	10	13	4	155.75	152.5	128	123	1.19141	1.26626	0.174594	0.235673	0.0610789	-0.0245196	13	4	0.0396314	0.0464452	0.0540364	0.145321	2.9181	1.92881	-0.211073	YFR043C	1000	152.5	161.25	128	125	1.19141	1.29	0.174594	0.251365	0.0767705	0.0396512	13	4	0.0790511	0.0607739	0.14738	0.257564	1.91474	1.35649	0.163295	0.00756577	-0.0238892	0.100708	0.201442	2.41642
1001	1001	11	13	4	106.5	92.75	105	128	0.883333	0.832031	-0.124623	-0.184552	-0.0599293	-0.162403	13	4	0.0759102	0.0570837	0.212464	0.345102	1.54898	1.06391	-1.0723	YNL067W	1001	92.75	115.75	105	128	0.883333	0.904297	-0.124623	-0.101626	0.022997	0.014998	13	4	0.0668282	0.0704928	0.540744	0.643339	0.614809	0.441083	0.00914517	-0.0737025	-0.531579	0.376604	0.494221	1.08189
1002	1002	12	13	4	134	126.25	121	128	1.04339	1.04688	0.0422171	0.0446116	0.00239445	0.0591856	13	4	0.0515889	0.055365	0.931892	0.956912	0.0705385	0.0440436	0.311756	YMR151W	1002	126.25	126.75	121	128	1.04339	0.990234	0.0422171	-0.0101991	-0.0524163	0.0527114	13	4	0.0529348	0.0650977	0.142001	0.251396	1.95192	1.38073	0.244957	0.0559485	0.278356	0.536947	0.604154	1.01123
1003	1003	13	13	4	25.75	21.25	114	133	0.186404	0.193609	-1.68005	-1.64243	0.0376181	-0.055214	13	4	0.0529534	0.0540216	0.250479	0.384981	1.38438	0.954561	-0.402793	YOR203W	1003	21.25	28.5	114	150	0.186404	0.19	-1.68005	-1.6615	0.0185444	0.0340533	13	4	0.0651906	0.067962	0.609211	0.700576	0.49559	0.355852	0.128293	-0.0105804	-0.13725	0.429845	0.542779	0.939986
1004	1004	14	13	4	34.25	14.5	129	173	0.112403	0.197977	-2.18626	-1.62032	0.565938	0.511788	13	4	0.0643392	0.0761839	0.000400381	0.014285	7.82309	4.24854	3.13874	YMR286W	1004	14.5	22.25	129	151	0.112403	0.147351	-2.18626	-1.91611	0.270144	0.330146	13	4	0.0750085	0.11624	0.00551549	0.038077	5.20019	3.26814	1.97968	0.420967	2.55921	0.00295794	0.026181	6.51164
1005	1005	15	13	4	167	119.5	122	158	0.979508	1.05696	-0.0216395	0.0537326	0.0753721	0.0610751	13	4	0.0916474	0.104943	0.198554	0.330517	1.61669	1.1071	0.323558	YER017C	1005	119.5	125.75	122	137	0.979508	0.917883	-0.0216395	-0.0864026	-0.0647631	-0.0151711	13	4	0.0744249	0.0741467	0.18017	0.29563	1.71385	1.21865	-0.179494	0.022952	0.0720319	0.189362	0.313074	1.66527
1006	1006	16	13	4	159	70	123	139.5	0.569106	1.13978	-0.566688	0.130468	0.697156	0.627324	13	4	0.113103	0.105691	0.0011498	0.0199229	6.76816	3.91588	3.86039	YBR036C	1006	70	125.5	123	140.5	0.569106	0.893238	-0.566688	-0.113493	0.453195	0.473624	13	4	0.0574154	0.0497616	0.000552551	0.013312	7.50097	4.31909	2.87681	0.550474	3.3686	0.000851177	0.0166175	7.13456
1007	1007	17	13	4	129.75	135.75	125.5	145.5	1.08167	0.891753	0.0758022	-0.117785	-0.193587	-0.0751243	13	4	0.12079	0.103519	0.0491309	0.136978	3.01327	1.98794	-0.527154	YPR017C	1007	136.75	184.25	126	182	1.08532	1.01236	0.079303	0.0110006	-0.0683024	0.0873775	13	4	0.043037	0.0614527	0.0503208	0.129897	2.98934	2.04102	0.461715	0.00612663	-0.0327193	0.0497259	0.133437	3.0013
1008	1008	1	14	4	147.5	191.5	139	110	1.3777	1.34091	0.318699	0.292896	-0.0258039	-0.0735671	14	4	0.06813	0.0739504	0.503823	0.630597	0.685531	0.461088	-0.517428	YPR042C	1008	191.5	155.75	139	126	1.3777	1.23611	0.318699	0.210875	-0.107825	-0.0158588	14	4	0.0214803	0.0461216	0.00210402	0.0245099	6.1639	3.70868	-0.183794	-0.044713	-0.350611	0.252963	0.327553	3.42472
1009	1009	2	14	4	115.75	136.5	136.5	126	1	0.918651	-0.00128047	-0.0855288	-0.0842483	-0.0419405	14	4	0.0264878	0.0249173	0.00786115	0.0504181	4.84582	2.98741	-0.319885	YDL239C	1009	136.5	121	136.5	132	1	0.916667	-0.00128047	-0.0873018	-0.0860213	0.0613765	14	4	0.045559	0.0449764	0.0325263	0.0996898	3.42571	2.30569	0.299137	0.00971797	-0.010374	0.0201937	0.0750539	4.13576
1010	1010	3	14	4	135	110.25	117	145	0.942308	0.931034	-0.0601593	-0.0716785	-0.0115193	-0.0822535	14	4	0.0430257	0.0659642	0.629482	0.735005	0.462858	0.307878	-0.571683	YDR398W	1010	110.25	116	117	130	0.942308	0.892308	-0.0601593	-0.115154	-0.0549945	-0.0653587	14	4	0.0340607	0.0369643	0.0482449	0.126369	3.03147	2.06855	-0.493304	-0.0738061	-0.532494	0.338863	0.430687	1.74716
1011	1011	4	14	4	178	169.25	142	141	1.1919	1.26241	0.175485	0.232685	0.0572	-0.0454071	14	4	0.041169	0.0404874	0.0690603	0.169097	2.67278	1.77728	-0.341538	YPL258C	1011	169.25	135.75	142	132.5	1.1919	1.02453	0.175485	0.0233303	-0.152155	-0.0226919	14	4	0.0574062	0.0587076	0.0131034	0.0599313	4.33489	2.81456	-0.22652	-0.0340495	-0.284029	0.0410818	0.114514	3.50383
1012	1012	5	14	4	121.75	159.5	135	147	1.18148	0.828231	0.16652	-0.189228	-0.355748	-0.242131	14	4	0.0342781	0.0259908	0.000244559	0.011393	8.31605	4.47476	-1.57029	YIL123W	1012	159.5	93.5	135	114	1.18148	0.820175	0.16652	-0.198927	-0.365447	-0.297009	14	4	0.0576574	0.0603845	0.00105883	0.017649	6.85059	4.03707	-1.94175	-0.26957	-1.75602	0.000651695	0.014521	7.58332
1013	1013	6	14	4	194.75	127	128	180	0.992188	1.08194	-0.0146978	0.0779943	0.092692	0.00359282	14	4	0.153241	0.148359	0.313007	0.450643	1.16153	0.79708	-0.0354809	YPL048W	1013	127	156.5	128	138	0.992188	1.13406	-0.0146978	0.125401	0.140099	-0.0703432	14	4	0.158609	0.146821	0.175466	0.290949	1.74031	1.23461	-0.524471	-0.0333752	-0.279976	0.244236	0.370796	1.45092
1014	1014	7	14	4	128	108.5	121	128	0.896694	1	-0.109689	-0.00121586	0.108473	0.0420587	14	4	0.0806418	0.0694787	0.0743988	0.177566	2.59832	1.72841	0.20478	YBR084C-A	1014	108.5	136	121	146	0.896694	0.931507	-0.109689	-0.0718095	0.0378794	0.0197036	14	4	0.0546695	0.0490867	0.259867	0.384542	1.34759	0.955702	0.038568	0.0308811	0.121674	0.167133	0.281054	1.97295
1015	1015	8	14	4	152	153	113	123	1.35398	1.23577	0.302592	0.209957	-0.0926345	-0.0781504	14	4	0.0467308	0.0512764	0.0286669	0.101424	3.55201	2.28844	-0.546055	YGR208W	1015	153	193	113	148	1.35398	1.30405	0.302592	0.264467	-0.0381253	-0.065074	14	4	0.0438633	0.0458058	0.180533	0.295858	1.71184	1.21787	-0.491524	-0.0716122	-0.51879	0.1046	0.198641	2.63193
1016	1016	9	14	4	97	96	112	109	0.857143	0.889908	-0.157532	-0.118531	0.0390017	-0.0631625	14	4	0.0791387	0.0794011	0.396977	0.53177	0.923877	0.631544	-0.452439	YPR167C	1016	96	124.25	112	138	0.857143	0.900362	-0.157532	-0.107256	0.050276	0.0267288	14	4	0.0584877	0.0660051	0.184069	0.300154	1.69244	1.20346	0.0824948	-0.0182168	-0.184972	0.290523	0.415962	1.30816
1017	1017	10	14	4	30.75	33.75	128	123	0.263672	0.25	-1.33313	-1.38744	-0.0543044	-0.150961	14	4	0.0527653	0.0581996	0.131706	0.252632	2.02718	1.37582	-1.00083	YKL144C	1017	33.75	43.75	128	125	0.263672	0.35	-1.33313	-1.04987	0.283261	0.181439	14	4	0.00343172	0.0154261	4.90114e-07	0.00152769	14.5286	6.484	1.04985	0.015239	0.0245105	0.0658532	0.12708	8.27791
1018	1018	11	14	4	144.5	38.5	105	128	0.366667	1.12891	-1.00406	0.120461	1.12452	0.98493	14	4	0.0551084	0.055323	3.23735e-05	0.00660265	10.3382	5.02028	6.09402	YLR074C	1018	38.5	152.75	105	128	0.366667	1.19336	-1.00406	0.17618	1.18024	1.05197	14	4	0.0716375	0.0647139	6.14401e-05	0.00710983	9.69745	4.94628	6.49306	1.01845	6.29354	4.69068e-05	0.00685624	10.0178
1019	1019	12	14	4	124.75	124.75	121	128	1.03099	0.974609	0.030259	-0.0275623	-0.0578214	0.0517718	14	4	0.0631442	0.0733394	0.164439	0.290895	1.80521	1.23479	0.265449	YMR193C-A	1019	124.75	134.75	121	128	1.03099	1.05273	0.030259	0.0472731	0.0170141	0.120903	14	4	0.114347	0.0987468	0.785436	0.845375	0.241516	0.167976	0.671341	0.0863374	0.468395	0.474938	0.568135	1.02337
1020	1020	13	14	4	149.25	114.25	114	133	1.00219	1.12218	0.00105478	0.115015	0.11396	0.0594275	14	4	0.0613578	0.0666838	0.0339331	0.111336	3.38336	2.1952	0.313267	YBR262C	1020	114.25	146.75	114	150	1.00219	0.978333	0.00105478	-0.0243405	-0.0253953	0.00586737	14	4	0.130117	0.127492	0.722347	0.79336	0.32525	0.231479	-0.0479462	0.0326475	0.13266	0.37814	0.452348	1.85431
1021	1021	14	14	4	211.25	139	129	173	1.07752	1.2211	0.0703457	0.199258	0.128912	0.0504486	14	4	0.101988	0.0763906	0.0855748	0.19252	2.45836	1.64755	0.257184	YKR095W	1021	139	161.75	129	151	1.07752	1.07119	0.0703457	0.0656144	-0.00473134	0.00304712	14	4	0.0573459	0.0899723	0.879428	0.916404	0.128484	0.0872975	-0.0655805	0.0267479	0.0958017	0.482501	0.554462	1.29342
1022	1022	15	14	4	166.5	123	122	158	1.0082	1.0538	0.00645216	0.0500438	0.0435917	-0.0465168	14	4	0.0940151	0.081328	0.422154	0.556268	0.862386	0.586505	-0.348469	YDR062W	1022	123	129	122	137	1.0082	0.941606	0.00645216	-0.0631495	-0.0696016	-0.0657102	14	4	0.0668499	0.0619589	0.128716	0.236005	2.05014	1.4439	-0.495502	-0.0561135	-0.421985	0.275435	0.396137	1.45626
1023	1023	16	14	4	152.75	137.25	123	139.5	1.11585	1.09498	0.104116	0.0895705	-0.0145455	-0.0479854	14	4	0.142118	0.137482	0.85091	0.905835	0.161449	0.0988977	-0.357642	YNL159C	1023	137.25	135	123	140.5	1.11585	0.960854	0.104116	-0.040282	-0.144398	-0.0978763	14	4	0.134204	0.135093	0.12049	0.226518	2.11619	1.48493	-0.696628	-0.0729308	-0.527135	0.4857	0.566177	1.13882
1024	1024	1	15	4	112	88	139	110	0.633094	1.01818	-0.463398	0.0165508	0.479949	0.454992	15	4	0.0732584	0.0649918	0.000960143	0.0187048	6.94843	3.97898	2.78399	YNL088W	1024	88	125.5	139	126	0.633094	0.996032	-0.463398	-0.0139346	0.449463	0.591313	15	4	0.161361	0.129146	0.0114151	0.055428	4.47282	2.89267	3.61269	0.523152	3.19834	0.00618762	0.0370664	5.71062
1025	1025	2	15	4	128.25	130.75	136.5	126	0.957875	1.01786	-0.0435354	0.0159816	0.0595169	0.126077	15	4	0.0366162	0.0367125	0.0474589	0.134298	3.04789	2.00769	0.729565	YBL014C	1025	130.75	120.25	136.5	132	0.957875	0.910985	-0.0435354	-0.0937629	-0.0502275	0.0969184	15	4	0.0279786	0.0340577	0.0370119	0.107168	3.29652	2.23336	0.521372	0.111498	0.625468	0.0422354	0.120733	3.1722
1026	1026	3	15	4	149.75	113.75	117	145	0.972222	1.03276	-0.0284111	0.032152	0.0605631	0.0038008	15	4	0.0144081	0.0136859	0.00353087	0.0328529	5.64621	3.41571	-0.0341818	YMR001C	1026	113.75	110.25	117	130	0.972222	0.848077	-0.0284111	-0.165137	-0.136726	-0.155678	15	4	0.0415256	0.0319904	0.00712603	0.0427974	4.944	3.15128	-1.05804	-0.0759384	-0.546113	0.00532845	0.0378252	5.29511
1027	1027	4	15	4	176	177	142	141	1.24648	1.24823	0.220101	0.221301	0.00119968	0.000528206	15	4	0.0104275	0.0255422	0.832811	0.893433	0.182949	0.112683	-0.0546227	YOL157C	1027	177	132	142	132.5	1.24648	0.996226	0.220101	-0.00649523	-0.226597	-0.0339545	15	4	0.06864	0.0644749	0.00707297	0.0426813	4.95147	3.15399	-0.296942	-0.0167132	-0.175782	0.419942	0.468057	2.56721
1028	1028	5	15	4	28.75	32	135	147	0.237037	0.195578	-1.4413	-1.6331	-0.191802	-0.0369533	15	4	0.0298545	0.0599276	0.00101733	0.019187	6.89057	3.95352	-0.288735	YDL017W	1028	32	31.5	135	114	0.237037	0.276316	-1.4413	-1.28684	0.154458	0.171156	15	4	0.0770301	0.102044	0.0278198	0.0915192	3.58201	2.39121	0.98556	0.0671014	0.348413	0.0144186	0.0553531	5.23629
1029	1029	6	15	4	225	146.75	128	180	1.14648	1.25	0.129585	0.219123	0.0895381	0.0307516	15	4	0.0434465	0.0374097	0.0258867	0.095071	3.65403	2.35313	0.134155	YOR190W	1029	146.75	179.25	128	138	1.14648	1.29891	0.129585	0.260965	0.13138	-0.103197	15	4	0.107181	0.115746	0.0915529	0.188536	2.39084	1.66847	-0.729895	-0.0362225	-0.29787	0.0587198	0.141803	3.02243
1030	1030	7	15	4	130.25	97.75	121	128	0.807851	1.01758	-0.214927	0.0163218	0.231249	0.149723	15	4	0.0134913	0.0321814	5.45724e-05	0.00660265	9.81598	5.02028	0.877259	YMR272C	1030	97.75	134	121	146	0.807851	0.917808	-0.214927	-0.0883022	0.126625	0.0570409	15	4	0.142911	0.14578	0.174502	0.290169	1.74582	1.23729	0.272028	0.103382	0.574644	0.0872782	0.148386	5.7809
1031	1031	8	15	4	27.75	30	113	123	0.265487	0.22561	-1.32758	-1.49728	-0.169697	-0.13444	15	4	0.134376	0.144479	0.0857462	0.192628	2.45636	1.647	-0.897646	YCR036W	1031	30	43.25	113	148	0.265487	0.29223	-1.32758	-1.23053	0.0970528	0.0557352	15	4	0.038584	0.0320364	0.015136	0.0655262	4.19068	2.7253	0.263864	-0.0393526	-0.316891	0.0504411	0.129077	3.32352
1032	1032	9	15	4	184	168.75	112	109	1.5067	1.68807	0.409697	0.523169	0.113472	0.0410827	15	4	0.0512931	0.0305835	0.0214429	0.0858542	3.84236	2.45511	0.198683	YOR194C	1032	168.75	217	112	138	1.5067	1.57246	0.409697	0.45191	0.0422127	0.0452854	15	4	0.0459235	0.0257814	0.163299	0.277083	1.81217	1.28344	0.198524	0.043184	0.198604	0.0923707	0.181469	2.82727
1033	1033	10	15	4	156.5	157.25	128	123	1.22852	1.27236	0.205762	0.240206	0.0344438	-0.0835289	15	4	0.032921	0.0238976	0.127471	0.247788	2.05986	1.39518	-0.57965	YGR024C	1033	157.25	129.75	128	125	1.22852	1.038	0.205762	0.0370056	-0.168757	-0.240067	15	4	0.0314735	0.0220048	0.00173381	0.0224932	6.35744	3.79454	-1.58571	-0.161798	-1.08268	0.0646025	0.13514	4.20865
1034	1034	11	15	4	136.75	89	105	128	0.847619	1.06836	-0.171823	0.0646965	0.236519	0.131909	15	4	0.0731681	0.0609559	0.00750848	0.0491679	4.89172	3.01251	0.765989	YML094W	1034	89	115.25	105	128	0.847619	0.900391	-0.171823	-0.106097	0.0657255	0.0265386	15	4	0.10642	0.103629	0.304667	0.428155	1.18853	0.848269	0.0813051	0.0792236	0.423647	0.156088	0.238662	3.04013
1035	1035	12	15	4	99.25	99.75	121	128	0.82438	0.775391	-0.194318	-0.255101	-0.0607839	0.0761378	15	4	0.0235148	0.0265505	0.0140421	0.068928	4.26569	2.67469	0.417641	YNL179C	1035	99.75	96	121	128	0.82438	0.75	-0.194318	-0.288144	-0.093826	-0.0335961	15	4	0.0873556	0.10193	0.12092	0.227121	2.11263	1.48227	-0.294701	0.0212709	0.0614699	0.067481	0.148025	3.18916
1036	1036	13	15	4	157.75	120.5	114	133	1.05702	1.18609	0.0534953	0.169515	0.11602	0.00279856	15	4	0.0297616	0.0383744	0.00439149	0.0363084	5.42809	3.31571	-0.0404419	YOR366W	1036	120.5	141	114	150	1.05702	0.94	0.0534953	-0.0637895	-0.117285	-0.0855975	15	4	0.0840997	0.0791993	0.0684651	0.156974	2.68143	1.85168	-0.619852	-0.0413995	-0.330147	0.0364283	0.0966411	4.05476
1037	1037	14	15	4	209	132.25	129	173	1.02519	1.20809	0.0158876	0.187623	0.171736	0.0161357	15	4	0.142617	0.0802697	0.0951586	0.205053	2.35221	1.58449	0.0428628	YNL211C	1037	132.25	158.5	129	151	1.02519	1.04967	0.0158876	0.0462901	0.0304025	-0.061792	15	4	0.178748	0.137251	0.756153	0.822807	0.279511	0.195034	-0.471002	-0.0228281	-0.21407	0.425656	0.51393	1.31586
1038	1038	15	15	4	163.25	109.75	122	158	0.89959	1.03323	-0.115907	0.0315334	0.14744	0.0212805	15	4	0.16272	0.158241	0.167622	0.294021	1.78604	1.2241	0.0749974	YCL045C	1038	109.75	128.25	122	137	0.89959	0.936131	-0.115907	-0.066555	0.0493515	0.0724772	15	4	0.193893	0.194837	0.645789	0.731573	0.437283	0.312558	0.368547	0.0468788	0.221772	0.406706	0.512797	1.11166
1039	1039	16	15	4	160.5	110.75	123	139.5	0.900407	1.15054	-0.10794	0.139258	0.247198	0.136088	15	4	0.1035	0.097302	0.0174365	0.0766568	4.04919	2.56842	0.792096	YJL134W	1039	110.75	128.75	123	140.5	0.900407	0.91637	-0.10794	-0.0889619	0.0189779	0.0790452	15	4	0.0794001	0.0736405	0.665301	0.746219	0.407516	0.292736	0.409616	0.107567	0.600856	0.341369	0.411438	2.22835
1040	1040	17	15	4	197.25	189	125.5	145.5	1.50598	1.35567	0.408413	0.301297	-0.107116	-0.0191138	15	4	0.038435	0.0492679	0.0113981	0.0610972	4.4743	2.79529	-0.177308	YGL054C	1040	188.75	251.5	126	182	1.49802	1.38187	0.403576	0.323214	-0.0803622	0.0787492	15	4	0.0374944	0.0605441	0.0233329	0.0827403	3.75789	2.49205	0.407764	0.0298177	0.115228	0.0173655	0.0719187	4.1161
1041	1041	1	16	4	138.25	169.75	139	110	1.22122	1.25682	0.199095	0.224255	0.0251601	-0.0410013	16	4	0.110189	0.0585517	0.678944	0.776327	0.387217	0.253181	-0.314019	YFL034W	1041	169.75	139	139	126	1.22122	1.10317	0.199095	0.0860986	-0.112996	-0.0573363	16	4	0.195185	0.145627	0.330739	0.454648	1.10642	0.788232	-0.443142	-0.0491688	-0.378581	0.504842	0.615488	0.746821
1042	1042	2	16	4	151	157.25	136.5	126	1.15201	1.19841	0.137963	0.171671	0.0337078	0.046632	16	4	0.0760032	0.0484055	0.440407	0.575697	0.820055	0.552174	0.233345	YDR034C	1042	157.25	140	136.5	132	1.15201	1.06061	0.137963	0.0542518	-0.0837114	-0.0256071	16	4	0.0529671	0.048449	0.0508366	0.130503	2.97914	2.03636	-0.244748	0.0105125	-0.00570128	0.245622	0.3531	1.8996
1043	1043	3	16	4	98.75	92.25	117	145	0.788462	0.681034	-0.722002	-0.739621	-0.0176189	-0.158417	16	4	0.148153	0.182165	0.827319	0.889839	0.189565	0.116715	-1.0474	YHR091C	1043	92.25	86.5	117	130	0.788462	0.665385	-0.722002	-0.703152	0.0188502	-0.0684826	16	4	0.22509	0.218156	0.877638	0.915468	0.130521	0.0883204	-0.512837	-0.11345	-0.780121	0.852478	0.902653	0.160043
1044	1044	4	16	4	195.5	217.75	142	141	1.53345	1.38652	0.420387	0.325981	-0.0944059	-0.0915484	16	4	0.126376	0.117029	0.232017	0.366175	1.46095	1.00464	-0.62974	YPL260W	1044	217.75	180.75	142	132.5	1.53345	1.36415	0.420387	0.300631	-0.119755	0.0202982	16	4	0.0289293	0.0272643	0.0036911	0.030835	5.60183	3.4791	0.042286	-0.0356251	-0.293727	0.117854	0.198505	3.53139
1045	1045	5	16	4	217.75	193.5	135	147	1.43333	1.48129	0.359006	0.379316	0.0203101	-0.0512076	16	4	0.152837	0.0730528	0.807631	0.875991	0.213651	0.132399	-0.377768	YMR044W	1045	193.5	168	135	114	1.43333	1.47368	0.359006	0.375945	0.0169395	-0.0642875	16	4	0.151609	0.0951797	0.837527	0.884939	0.177302	0.122236	-0.486606	-0.0577476	-0.432187	0.822579	0.880465	0.195476
1046	1046	6	16	4	285	171.25	128	180	1.33789	1.58333	0.266975	0.436003	0.169027	0.0612009	16	4	0.101582	0.0935828	0.0447894	0.129688	3.10578	2.04263	0.324344	YDR282C	1046	171.25	219.25	128	138	1.33789	1.58877	0.266975	0.44031	0.173335	-0.117865	16	4	0.0620227	0.0518899	0.0113101	0.0551042	4.48206	2.89853	-0.821614	-0.0283322	-0.248635	0.0280497	0.0923958	3.79392
1047	1047	7	16	4	247.25	243.5	121	128	2.0124	1.93164	0.695574	0.654882	-0.0406916	-0.326221	16	4	0.0256234	0.109968	0.0502433	0.13853	2.99088	1.97667	-2.09552	YDL246C	1047	243.5	310.25	121	146	2.0124	2.125	0.695574	0.750401	0.0548269	-0.182026	16	4	0.0120082	0.126441	0.00277587	0.0273377	5.88679	3.59949	-1.22279	-0.254123	-1.65916	0.0265096	0.0829339	4.43884
1048	1048	8	16	4	170.75	175.5	113	123	1.5531	1.38821	0.420458	0.318161	-0.102296	-0.0505637	16	4	0.118746	0.114418	0.183374	0.312678	1.69623	1.16258	-0.373746	YHR187W	1048	175.5	203	113	148	1.5531	1.37162	0.420458	0.310983	-0.109475	-0.108783	16	4	0.121679	0.0691496	0.169782	0.284638	1.77324	1.25654	-0.764827	-0.0796736	-0.569287	0.176578	0.298658	1.73473
1049	1049	9	16	4	131.5	122	112	109	1.08929	1.20642	0.0814205	0.17675	0.09533	-0.0672097	16	4	0.0790363	0.0634581	0.0948203	0.204678	2.35577	1.58632	-0.477718	YCL068C	1049	122	168.5	112	138	1.08929	1.22101	0.0814205	0.177589	0.0961683	-0.0426329	16	4	0.13936	0.0745364	0.261407	0.385889	1.34168	0.952206	-0.351206	-0.0549213	-0.414462	0.178113	0.295283	1.84873
1050	1050	10	16	4	185.75	185.5	128	123	1.44922	1.51016	0.364155	0.407375	0.0432201	0.0400415	16	4	0.0337083	0.0225562	0.0828987	0.189495	2.49014	1.66339	0.19218	YML053C	1050	185.5	175.25	128	125	1.44922	1.402	0.364155	0.331954	-0.0322011	-0.0703081	16	4	0.0183656	0.0284159	0.0392919	0.111643	3.23674	2.19245	-0.524251	-0.0151333	-0.166036	0.0610953	0.150569	2.86344
1051	1051	11	16	4	159.25	146.25	105	128	1.39286	1.24414	0.311235	0.214407	-0.0968282	-0.10541	16	4	0.136071	0.09651	0.24985	0.384299	1.3869	0.956335	-0.716323	YGL087C	1051	146.25	162.5	105	128	1.39286	1.26953	0.311235	0.234756	-0.0764792	-0.105199	16	4	0.149114	0.118805	0.380479	0.50093	0.966326	0.691289	-0.742412	-0.105304	-0.729367	0.315164	0.442614	1.17661
1052	1052	12	16	4	184.25	175.25	121	128	1.44835	1.43945	0.348681	0.357209	0.00852867	0.0746841	16	4	0.119657	0.136374	0.89568	0.932788	0.110173	0.0695777	0.408561	YPR059C	1052	175.25	175.25	121	128	1.44835	1.36914	0.348681	0.293447	-0.0552333	-0.003531	16	4	0.0788744	0.0682023	0.255863	0.381119	1.36311	0.964644	-0.106712	0.0355766	0.150924	0.575771	0.656953	0.736643
1053	1053	13	16	4	169.5	139	114	133	1.2193	1.27444	0.189384	0.237859	0.0484747	-0.0960454	16	4	0.0696285	0.0712683	0.258065	0.393344	1.35454	0.93307	-0.657828	YDL023C	1053	139	165.75	114	150	1.2193	1.105	0.189384	0.0898149	-0.0995691	-0.0529373	16	4	0.0373908	0.039897	0.0129347	0.0595092	4.34784	2.82162	-0.415636	-0.0744913	-0.536732	0.1355	0.226427	2.85119
1054	1054	14	16	4	275	228	129	173	1.76744	1.5896	0.546297	0.455914	-0.0903831	-0.088317	16	4	0.127399	0.0939511	0.250978	0.385274	1.38239	0.9538	-0.609556	YFL007W	1054	228	219.5	129	151	1.76744	1.45364	0.546297	0.373753	-0.172543	-0.101445	16	4	0.221199	0.133859	0.216649	0.338265	1.52948	1.08393	-0.718944	-0.0948811	-0.66425	0.233814	0.361769	1.45593
1055	1055	15	16	4	203	159	122	158	1.30328	1.28481	0.242865	0.246503	0.00363881	-0.0168344	16	4	0.212192	0.155547	0.974794	0.98459	0.0255287	0.0155301	-0.163071	YNR056C	1055	159	176	122	137	1.30328	1.28467	0.242865	0.241467	-0.00139813	0.00816447	16	4	0.0968393	0.0596747	0.978778	0.986054	0.0214509	0.0140446	-0.0335831	-0.00433495	-0.0983269	0.976786	0.985322	0.0234898
1056	1056	16	16	4	99.25	71	123	139.5	0.577236	0.71147	-0.611719	-0.341083	0.270636	0.220582	16	4	0.468058	0.401181	0.331236	0.468982	1.10492	0.757192	1.31985	YOR036W	1056	71	95.75	123	140.5	0.577236	0.681495	-0.611719	-0.405608	0.206111	0.241114	16	4	0.279366	0.273629	0.236533	0.359469	1.44167	1.02313	1.42299	0.230848	1.37142	0.283884	0.414226	1.2733
1057	1057	1	1	5	62.5	41.25	139	110	0.296763	0.568182	-1.22519	-0.59175	0.633443	0.466368	1	5	0.322006	0.244479	0.0292454	0.102745	3.53203	2.2755	2.85505	YJL130C	1057	41.25	85.75	139	126	0.296763	0.680556	-1.22519	-0.390282	0.834911	0.674745	1	5	0.24571	0.238917	0.00651434	0.0411955	5.03375	3.18943	4.13437	0.570556	3.49471	0.0178799	0.0719703	4.28289
1058	1058	2	1	5	167	129.75	136.5	126	0.950549	1.3254	-0.0532308	0.263467	0.316697	0.156571	1	5	0.162124	0.128236	0.0297846	0.103614	3.51376	2.26708	0.92003	YMR125W	1058	129.75	196.25	136.5	132	0.950549	1.48674	-0.0532308	0.389114	0.442345	0.142775	1	5	0.0759874	0.0371507	0.00136116	0.0200291	6.59942	3.91057	0.808098	0.149673	0.864064	0.0155729	0.0618217	5.05659
1059	1059	3	1	5	193	139.5	117	145	1.19231	1.33103	0.172467	0.27277	0.100303	0.0779245	1	5	0.139505	0.0995371	0.246009	0.380646	1.40239	0.965886	0.428801	YDR499W	1059	139.5	177.25	117	130	1.19231	1.36346	0.172467	0.300382	0.127915	0.0707804	1	5	0.110249	0.0716271	0.103039	0.20492	2.27265	1.58513	0.357937	0.0743525	0.393369	0.174524	0.292783	1.83752
1060	1060	4	1	5	187	236.75	142	141	1.66725	1.32624	0.502061	0.27856	-0.223501	-0.105251	1	5	0.0793327	0.0862802	0.0110592	0.0602928	4.50449	2.80854	-0.715325	YKR056W	1060	236.75	220.5	142	132.5	1.66725	1.66415	0.502061	0.505663	0.0036018	-0.043057	1	5	0.0719372	0.0520089	0.926552	0.95049	0.076285	0.050778	-0.353857	-0.0741538	-0.534591	0.468806	0.505391	2.29039
1061	1061	5	1	5	144	192.5	135	147	1.42593	0.979592	0.347807	-0.0228976	-0.370704	-0.216831	1	5	0.0764919	0.144573	0.0023321	0.0263412	6.06099	3.63662	-1.41226	YNL138W	1061	192.5	170	135	114	1.42593	1.49123	0.347807	0.39176	0.0439531	-0.0634237	1	5	0.0395308	0.0417299	0.112651	0.216815	2.18346	1.52871	-0.481205	-0.140127	-0.946735	0.0574913	0.121578	4.12223
1062	1062	6	1	5	123	67	128	180	0.523438	0.683333	-0.652885	-0.386183	0.266702	0.249178	1	5	0.133451	0.113715	0.0280633	0.100256	3.57329	2.30003	1.49846	YOL041C	1062	67	113.5	128	138	0.523438	0.822464	-0.652885	-0.209372	0.443513	0.26931	1	5	0.193377	0.1911	0.0194603	0.0745908	3.93938	2.59574	1.59929	0.259244	1.54888	0.0237618	0.0874234	3.75634
1063	1063	7	1	5	185	132.75	121	128	1.09711	1.44531	0.0925446	0.362359	0.269814	0.128266	1	5	0.117371	0.0415765	0.0193395	0.0811323	3.9456	2.51167	0.743235	YHL022C	1063	132.75	195.75	121	146	1.09711	1.34075	0.0925446	0.280638	0.188093	0.0865907	1	5	0.174714	0.0546707	0.120349	0.226394	2.11736	1.48548	0.456795	0.107428	0.600015	0.0698441	0.153763	3.03148
1064	1064	8	1	5	207.5	171.5	113	123	1.5177	1.68699	0.406026	0.517466	0.11144	0.121139	1	5	0.243869	0.204763	0.428143	0.561904	0.848298	0.576425	0.698723	YBR149W	1064	171.5	252	113	148	1.5177	1.7027	0.406026	0.525729	0.119703	0.0664473	1	5	0.261234	0.184617	0.427015	0.545492	0.850937	0.606067	0.330844	0.0937933	0.514783	0.427579	0.553698	0.849617
1065	1065	9	1	5	185	147.25	112	109	1.31473	1.69725	0.27127	0.525676	0.254405	0.0347929	1	5	0.173336	0.0655568	0.060735	0.156552	2.80124	1.85437	0.159397	YML112W	1065	147.25	240.25	112	138	1.31473	1.74094	0.27127	0.542025	0.270755	0.0414512	1	5	0.260404	0.102425	0.129064	0.236295	2.04745	1.44267	0.17455	0.038122	0.166974	0.0948995	0.196424	2.42434
1066	1066	10	1	5	153.5	154	128	123	1.20312	1.24797	0.164391	0.220272	0.0558811	-0.0330784	1	5	0.204687	0.203993	0.623041	0.73003	0.473143	0.314669	-0.264532	YDR050C	1066	154	187.25	128	125	1.20312	1.498	0.164391	0.400299	0.235909	-0.0112639	1	5	0.182736	0.217925	0.081641	0.174837	2.50542	1.7439	-0.155064	-0.0221712	-0.209798	0.352341	0.452434	1.48928
1067	1067	11	1	5	176.25	124	105	128	1.18095	1.37695	0.151217	0.314133	0.162917	0.0546622	1	5	0.104672	0.0949133	0.0527625	0.143634	2.94195	1.94049	0.283502	YLR179C	1067	124	183.75	105	128	1.18095	1.43555	0.151217	0.348045	0.196828	0.0633384	1	5	0.125445	0.137151	0.0517401	0.131762	2.96152	2.02676	0.311405	0.0590003	0.297453	0.0522513	0.137698	2.95174
1068	1068	12	1	5	175.5	122	121	128	1.00826	1.37109	0.00377996	0.313762	0.309982	0.0818479	1	5	0.043179	0.107424	0.000732243	0.0166599	7.2194	4.09475	0.453306	YJR104C	1068	122	197.75	121	128	1.00826	1.54492	0.00377996	0.416984	0.413204	0.110851	1	5	0.143948	0.0841396	0.0104953	0.0526027	4.55683	2.94499	0.608489	0.0963495	0.530898	0.00561376	0.0346313	5.88811
1069	1069	13	1	5	94	69.25	114	133	0.607456	0.706767	-0.834669	-0.816511	0.0181588	-0.189856	1	5	0.175281	0.17551	0.849123	0.904706	0.163551	0.100146	-1.24378	YJL086C	1069	69.25	101.5	114	150	0.607456	0.676667	-0.834669	-0.931219	-0.0965495	-0.246849	1	5	0.33785	0.304199	0.607641	0.699157	0.498172	0.35788	-1.62811	-0.218353	-1.43595	0.728382	0.801931	0.330861
1070	1070	14	1	5	256.75	203	129	173	1.57364	1.4841	0.44378	0.390653	-0.0531271	-0.109668	1	5	0.0895532	0.133518	0.320829	0.458306	1.13685	0.780219	-0.742913	YOR300W	1070	203	232.5	129	151	1.57364	1.53974	0.44378	0.429752	-0.0140275	-0.111188	1	5	0.106985	0.139408	0.810117	0.863885	0.210577	0.146316	-0.779864	-0.110428	-0.761389	0.565473	0.661095	0.673712
1071	1071	15	1	5	163.5	147.75	122	158	1.21107	1.03481	0.172739	0.0283698	-0.144369	-0.184155	1	5	0.208326	0.176573	0.259805	0.395127	1.34782	0.928548	-1.20817	YKL064W	1071	147.75	179.5	122	137	1.21107	1.31022	0.172739	0.251985	0.079246	-0.0412011	1	5	0.135558	0.135709	0.32678	0.451295	1.11847	0.795635	-0.342253	-0.112678	-0.775212	0.293292	0.423211	1.23315
1072	1072	16	1	5	175.5	156.75	123	139.5	1.27439	1.25806	0.232387	0.213357	-0.0190296	-0.0640291	1	5	0.0921428	0.113578	0.707321	0.799101	0.346271	0.224268	-0.457852	YGR175C	1072	156.75	182.5	123	140.5	1.27439	1.29893	0.232387	0.256651	0.0242645	0.014265	1	5	0.055129	0.0615758	0.443521	0.559812	0.81301	0.580154	0.00456171	-0.0248821	-0.226645	0.575421	0.679457	0.57964
1073	1073	17	1	5	137.75	124.5	125.5	145.5	0.992032	0.946735	-0.0256214	-0.0711628	-0.0455414	-0.123837	1	5	0.0845093	0.0890047	0.360072	0.49805	1.02145	0.697056	-0.831417	YLR350W	1073	126	164.75	126	182	1	0.90522	-0.0126166	-0.10546	-0.0928432	-0.0980372	1	5	0.14849	0.0722999	0.299772	0.424055	1.20473	0.857891	-0.697634	-0.110937	-0.764525	0.329922	0.461053	1.11309
1074	1074	1	2	5	126.25	162.5	139	110	1.16906	1.14773	0.152774	0.134958	-0.0178159	-0.0210721	2	5	0.1187	0.116616	0.783636	0.858707	0.243811	0.152327	-0.189539	YOR086C	1074	162.5	155	139	126	1.16906	1.23016	0.152774	0.206178	0.0534041	0.0170056	2	5	0.0735819	0.0810251	0.242539	0.366281	1.41659	1.00435	0.0216979	-0.00203325	-0.0839208	0.513088	0.612494	0.830201
1075	1075	2	2	5	151.25	163	136.5	126	1.19414	1.2004	0.176981	0.182582	0.00560153	-0.00229958	2	5	0.0246875	0.0337054	0.680794	0.778147	0.384496	0.25084	-0.0722853	YAL021C	1075	163	151	136.5	132	1.19414	1.14394	0.176981	0.133571	-0.0434103	-0.122398	2	5	0.0486569	0.0409864	0.172365	0.286998	1.75814	1.24828	-0.849953	-0.0623486	-0.461119	0.426579	0.532572	1.07132
1076	1076	3	2	5	151	123.75	117	145	1.05769	1.04138	0.0557278	0.0373641	-0.0183637	0.0522081	2	5	0.0747321	0.0701335	0.656815	0.756296	0.420352	0.279322	0.268174	YDR452W	1076	123.75	142	117	130	1.05769	1.09231	0.0557278	0.0874731	0.0317454	0.0585508	2	5	0.0233975	0.0198843	0.072944	0.162901	2.61806	1.81461	0.281469	0.0553795	0.274822	0.36488	0.459598	1.51921
1077	1077	4	2	5	153.25	168.75	142	141	1.18838	1.08688	0.17162	0.0830837	-0.0885364	0.0410169	2	5	0.0416648	0.0384788	0.0238721	0.091188	3.73504	2.39483	0.198273	YGL160W	1077	168.75	151.25	142	132.5	1.18838	1.14151	0.17162	0.129781	-0.0418389	-0.0830533	2	5	0.0504529	0.0498507	0.195791	0.313934	1.63071	1.15857	-0.603943	-0.0210182	-0.202835	0.109831	0.202561	2.68288
1078	1078	5	2	5	229.5	160.25	135	147	1.18704	1.56122	0.170647	0.444993	0.274345	0.337047	2	5	0.0261072	0.0844348	0.000235635	0.0113872	8.35322	4.47526	2.0473	YOL049W	1078	160.25	175.25	135	114	1.18704	1.53728	0.170647	0.429664	0.259017	0.132403	2	5	0.019052	0.0410163	0.000109172	0.00788916	9.12259	4.84227	0.743245	0.234725	1.39527	0.000172404	0.00963819	8.73791
1079	1079	6	2	5	214	141	128	180	1.10156	1.18889	0.0952786	0.17169	0.0764119	0.0595525	2	5	0.0843162	0.0769109	0.16757	0.294013	1.78636	1.22413	0.314047	YHR169W	1079	141	158	128	138	1.10156	1.14493	0.0952786	0.132413	0.0371341	-0.0274253	2	5	0.142698	0.106275	0.638716	0.725406	0.448296	0.321024	-0.256117	0.0160636	0.0289653	0.403143	0.50971	1.11733
1080	1080	7	2	5	128.75	123.75	121	128	1.02273	1.00586	0.0205687	0.00525819	-0.0153106	0.0387585	2	5	0.0853435	0.0740759	0.743511	0.827391	0.296372	0.189477	0.184166	YMR139W	1080	123.75	138.5	121	146	1.02273	0.94863	0.0205687	-0.0530036	-0.0735724	-0.00352735	2	5	0.095427	0.0849674	0.22075	0.341817	1.51073	1.07348	-0.106689	0.0176156	0.0387387	0.48213	0.584604	0.903549
1081	1081	8	2	5	133.5	128.75	113	123	1.13938	1.08537	0.127809	0.0803589	-0.0474505	-0.0191642	2	5	0.0451606	0.0449195	0.126395	0.246619	2.06834	1.39991	-0.177623	YGL136C	1081	128.75	149	113	148	1.13938	1.00676	0.127809	0.00621613	-0.121593	-0.0660419	2	5	0.0835523	0.0422359	0.0619668	0.147331	2.78116	1.91508	-0.497576	-0.0426031	-0.3376	0.0941811	0.196975	2.42475
1082	1082	9	2	5	134.25	127	112	109	1.13393	1.23165	0.124761	0.206954	0.0821931	-0.0176648	2	5	0.033144	0.0349575	0.015737	0.0726162	4.15174	2.62257	-0.168258	YNL155W	1082	127	153.25	112	138	1.13393	1.11051	0.124761	0.104539	-0.0202228	-0.132232	2	5	0.0512933	0.0451783	0.487961	0.599281	0.71752	0.512025	-0.911445	-0.0749484	-0.539852	0.251849	0.335948	2.43463
1083	1083	10	2	5	81.25	105.75	128	123	0.826172	0.660569	-0.191683	-0.416015	-0.224332	-0.261873	2	5	0.0427268	0.048856	0.0018442	0.0242678	6.29571	3.7186	-1.6936	YMR161W	1083	105.75	143.25	128	125	0.826172	1.146	-0.191683	0.135617	0.327299	0.158236	2	5	0.0312432	0.0343293	0.000237828	0.0096274	8.34396	4.64314	0.904772	-0.0518187	-0.394414	0.00104101	0.0169476	7.31984
1084	1084	11	2	5	137	88	105	128	0.838095	1.07031	-0.179936	0.067437	0.247373	0.032907	2	5	0.0680856	0.0684663	0.00537831	0.0409382	5.22538	3.19569	0.147618	YBR022W	1084	88	147.5	105	128	0.838095	1.15234	-0.179936	0.139377	0.319313	0.0265365	2	5	0.0527492	0.0466921	0.00121287	0.0188554	6.71477	3.97096	0.0812926	0.0297218	0.114455	0.00329559	0.0298968	5.97007
1085	1085	12	2	5	30.75	35.5	121	128	0.293388	0.240234	-1.22929	-1.42624	-0.196953	-0.156657	2	5	0.0945124	0.105126	0.0251394	0.0938122	3.68332	2.36646	-1.03641	YNL150W	1085	35.5	41.5	121	128	0.293388	0.324219	-1.22929	-1.12816	0.10113	-0.00419978	2	5	0.0943088	0.104437	0.121317	0.227593	2.10934	1.48019	-0.110893	-0.0804284	-0.573653	0.0732284	0.160703	2.89633
1086	1086	13	2	5	70.5	82	114	133	0.719298	0.530075	-0.331758	-0.638451	-0.306693	-0.417244	2	5	0.0659732	0.0634837	0.00263376	0.0283527	5.93934	3.56303	-2.66406	YKL111C	1086	82	108.5	114	150	0.719298	0.723333	-0.331758	-0.325981	0.00577708	-0.150292	2	5	0.04241	0.0246943	0.80296	0.859929	0.219451	0.150905	-1.02437	-0.283768	-1.84421	0.402797	0.444141	3.0794
1087	1087	14	2	5	29.25	18.25	129	173	0.141473	0.169075	-1.95816	-1.77782	0.180345	0.132478	2	5	0.0821542	0.0707868	0.0218907	0.0864806	3.8217	2.44784	0.769546	YDL114W-A	1087	18.25	29.75	129	151	0.141473	0.19702	-1.95816	-1.62513	0.33303	0.210707	2	5	0.109138	0.115081	0.00883879	0.0479556	4.7286	3.03748	1.23286	0.171593	1.0012	0.0153647	0.0672181	4.27515
1088	1088	15	2	5	224	188	122	158	1.54098	1.41772	0.432042	0.348942	-0.0830998	-0.145957	2	5	0.044841	0.0415573	0.0341259	0.111606	3.3777	2.19278	-0.969579	YKL212W	1088	188	185.5	122	137	1.54098	1.35401	0.432042	0.302442	-0.129599	-0.228265	2	5	0.0452198	0.036404	0.0105416	0.0526027	4.55242	2.94499	-1.51191	-0.187111	-1.24075	0.0223338	0.0821044	3.96506
1089	1089	16	2	5	184.25	171.25	123	139.5	1.39228	1.32079	0.327713	0.277916	-0.0497965	-0.0978208	2	5	0.0827286	0.0844259	0.314972	0.452443	1.15527	0.793094	-0.668918	YNL326C	1089	171.25	197	123	140.5	1.39228	1.40214	0.327713	0.33797	0.0102578	-0.0643546	2	5	0.0909126	0.0761752	0.835963	0.883886	0.179171	0.123427	-0.487026	-0.0810877	-0.577972	0.575467	0.668164	0.667222
1090	1090	1	3	5	119.75	139	139	110	1	1.08864	-0.00124283	0.0828837	0.0841266	0.125699	3	5	0.0809684	0.0605341	0.129248	0.24984	2.04602	1.38694	0.727202	YPL085W	1090	139	145.75	139	126	1	1.15675	-0.00124283	0.145165	0.146408	0.135969	3	5	0.0474585	0.0464756	0.00857056	0.0472932	4.75942	3.05139	0.765545	0.130834	0.746374	0.0689093	0.148566	3.40272
1091	1091	2	3	5	119.5	139	136.5	126	1.01832	0.948413	0.0175532	-0.0537582	-0.0713114	-0.220805	3	5	0.0200263	0.0321853	0.00569783	0.0425866	5.16767	3.15622	-1.43708	YOL155C	1091	139	129	136.5	132	1.01832	0.977273	0.0175532	-0.0233075	-0.0408608	-0.267363	3	5	0.0253401	0.0293773	0.0484	0.126563	3.02825	2.06702	-1.75638	-0.244084	-1.59673	0.0270489	0.0845747	4.09796
1092	1092	3	3	5	153	139.75	117	145	1.19444	1.05517	0.175045	0.0527994	-0.122246	-0.0307761	3	5	0.0684737	0.0689462	0.0375362	0.117294	3.28245	2.14307	-0.250152	YOR076C	1092	139.75	138.75	117	130	1.19444	1.06731	0.175045	0.064536	-0.110509	-0.122203	3	5	0.0676509	0.0726148	0.0468816	0.124109	3.06013	2.0866	-0.848739	-0.0764898	-0.549445	0.0422089	0.120701	3.17129
1093	1093	4	3	5	153.5	157.5	142	141	1.10915	1.08865	0.102503	0.0836964	-0.0188062	0.0164796	3	5	0.040533	0.0467616	0.421881	0.556027	0.863031	0.586938	0.0450107	YPL119C	1093	157.5	142	142	132.5	1.10915	1.0717	0.102503	0.0690593	-0.0334434	-0.0681908	3	5	0.0405945	0.0355315	0.197976	0.316133	1.61961	1.15159	-0.511012	-0.0258556	-0.233001	0.309929	0.43608	1.24132
1094	1094	5	3	5	166.5	158.25	135	147	1.17222	1.13265	0.158717	0.124139	-0.0345787	-0.00740239	3	5	0.0530342	0.0636595	0.283263	0.420043	1.26138	0.867397	-0.104158	YOR360C	1094	158.25	139.75	135	114	1.17222	1.22588	0.158717	0.203307	0.0445897	-0.0860339	3	5	0.0491052	0.0280311	0.166972	0.281553	1.78993	1.26744	-0.622581	-0.0467182	-0.363369	0.225117	0.350798	1.52566
1095	1095	6	3	5	175.5	119.25	128	180	0.931641	0.975	-0.0718487	-0.0260331	0.0458156	-0.0298455	3	5	0.090967	0.090822	0.387994	0.524107	0.946766	0.64606	-0.244339	YOR056C	1095	119.25	108.5	128	138	0.931641	0.786232	-0.0718487	-0.251696	-0.179847	-0.21352	3	5	0.178649	0.17514	0.13753	0.245521	1.98392	1.40437	-1.41972	-0.121683	-0.83203	0.262762	0.384814	1.46534
1096	1096	7	3	5	122.25	119.5	121	128	0.987603	0.955078	-0.0147245	-0.0460868	-0.0313623	0.0347916	3	5	0.0926296	0.0909591	0.546849	0.665442	0.603582	0.407304	0.159389	YLR312C	1096	119.5	128	121	146	0.987603	0.876712	-0.0147245	-0.131758	-0.117033	-0.0222782	3	5	0.0881769	0.0753776	0.0766976	0.167884	2.56788	1.78448	-0.223933	0.0062567	-0.032272	0.311773	0.416663	1.58573
[truncated: 5,138 more rows]
[truncated: 1 more columns]

## Sheet: Nop10_SGvsValidation
Additional file 6, sheet 2: Comparison of Nop10 SPI data to validation screens perfoemd by Berry et al. (2016).
[truncated: 6,235 more rows]
