# Supplementary material for: ScreenGarden: a shinyR application for fast and easy analysis of plate-based high-throughput screens
Source: BMC Bioinformatics. 2022 Feb 5;23:60. doi: 10.1186/s12859-022-04586-1 (PMC8818250; doi:10.1186/s12859-022-04586-1)
Supplement: Supplementary file 7 — Additional file 7. Comparison of SPI data analysis using ScreenGarden and ScreenMill. Since ScreenMill analysis does not include automatic smoothing of plate effects, ScreenMill data was smoothed manually using ScreenGarden’s smoothing algorithm. SPI data were compared for screens with Dad2, Nop10, Hta2 and Sec63. [file 12859_2022_4586_MOESM7_ESM.xlsx]

## Sheet: Supplementary data 4
Additional file 7: Comparisons of LGRs derived from ScreenGarden or ScreenMill and their validation status for SPI screens with Sec63, Hta2, Nop10 and Dad2.
ORF	Sec63.LGRscreengarden	Sec63.LGRscreenmill	Validated?	Hta2.LGRscreengarden	Hta2.LGRscreenmill	Validated?	Nop10.LGRscreengarden	Nop10.LGRscreenmill	Validated?	Dad2.LGRscreengarden	Dad2.LGRscreenmill	Validated?
YAL001C	-0.0465413	-0.0487075	0	0.00653667	-0.0075075	0	-0.0771358	-0.0750163	0	0.00267035	0.0381	0
YAL002W	-0.0978331	-0.08114	0	-0.00585161	-0.0232613	0	0.0655409	0.0743287	0	-0.0799534	-0.0467825	0
YAL005C	0.00246417	-0.126125	0	-0.0245292	-0.0134625	0	0.0616809	0.0466188	0	0.0590271	0.0652425	0
YAL007C	-0.154348	-0.011295	0	-0.061451	-0.0144975	0	-0.0820998	-0.09372	0	-0.0150374	0.0331062	0
YAL008W	-0.0139727	0.036075	0	-0.0709076	-0.04178	0	0.0494517	0.0693638	0	-0.0267872	-0.0114125	0
YAL009W	-0.0753413	-0.095865	0	-0.0591857	-0.0067075	0	-0.049009	-0.035965	0	0.102513	0.165495	0
YAL010C	0.128494	0.1124	0	-0.0181623	-0.0169275	0	0.0473354	0.02245	0	0.0247419	0.0474212	0
YAL011W	0.232933	0.115608	0	0.0252128	-0.00149	0	-0.014296	-0.00558875	0	-0.0220555	0.00297375	0
YAL012W	-0.203528	-0.0465575	0	-0.137383	-0.0640175	0	-0.105921	0.0118425	0	0.054343	0.0673162	0
YAL014C	0.0145576	0.0179725	0	0.0142837	-0.0156563	0	-0.0712461	-0.122759	0	0.0255899	0.0552388	0
YAL015C	-0.00189961	0.030495	0	-0.034977	-0.0470925	0	0.00580379	-0.03866	0	-0.0230482	-0.04508	0
YAL016W	-0.232568	NA	#N/A	-0.0940642	NA	#N/A	0.0905859	0.195538	#N/A	-0.0861782	-0.113371	#N/A
YAL017W	0.00478637	-0.0033925	0	0.0905154	0.0206563	0	0.0653401	0.0449875	0	0.00284592	0.0101513	0
YAL019W	-0.152888	NA	#N/A	-0.0842051	NA	#N/A	0.158122	0.25451	#N/A	-0.088177	-0.2072	#N/A
YAL021C	1.36648	1.57895	1	-0.00683023	-0.04365	0	-0.0623486	-0.0864188	0	-0.121932	-0.0394613	0
YAL023C	-0.132107	-0.0357838	0	-0.0287178	-0.008265	0	0.0404021	-0.0039375	0	0.000573439	0.0283137	0
YAL024C	0.0544038	0.079235	0	-0.0229341	0.00873	0	0.027243	0.0351288	0	0.00931744	0.0087425	0
YAL026C	0.507452	0.552458	1	0.0553438	0.016745	0	0.149321	0.135137	0	0.0306657	0.0112287	0
YAL027W	0.0470743	0.0570325	0	-0.088153	-0.09979	0	-0.0065496	0.0456575	0	0.0419985	0.03469	0
YAL029C	-0.0359799	-0.0316987	0	0.00719786	-0.00756875	0	-0.0599023	-0.02887	0	-0.0752575	-0.0602938	0
YAL031C	0.0733201	0.0051675	0	0.0431787	-0.0222413	0	0.0270844	0.0106925	0	0.105313	0.074785	0
YAL032C	0.0817398	0.055525	0	0.0722055	0.049415	0	0.0646261	0.0115925	0	0.0185579	0.0136363	0
YAL033W	-0.0101267	-0.0330037	0	-0.0528859	-0.0475525	0	-0.066751	-0.0833788	0	-0.0646711	-0.10992	0
YAL034W-A	-0.0682365	-0.117303	0	0.0180239	0.0171062	0	0.212255	0.226585	0	0.084273	0.0946075	0
YAL035W	0.022096	0.00538	0	-0.0707014	0.00117625	0	0.0695311	0.0909013	0	0.0443641	0.0712062	0
YAL036C	-0.0322587	-0.018825	0	-0.0209405	-0.0579125	0	-0.0448237	-0.0251075	0	-0.0761905	-0.0459663	0
YAL038W	0.189829	0.0894988	0	-0.000333954	-0.0373875	0	0.133871	0.149834	0	0.161624	-0.0444288	0
YAL039C	-0.142057	-0.115479	0	0.132203	0.150462	0	-0.0127972	-0.061885	0	0.00525437	-0.00897375	0
YAL041W	0.841238	1.0492	1	-0.146363	-0.0219662	0	-0.269727	-0.152534	0	-0.0550192	0.0820238	0
YAL043C	0.347912	0.346289	1	0.432002	0.532385	0	0.570593	0.69948	1	0.241245	0.253875	0
YAL044C	-0.136815	0.0062275	0	-0.0282968	-0.0194925	0	-0.142628	-0.112105	0	-0.0730558	-0.07221	0
YAL047C	0.387384	0.242875	0	0.130645	0.00308	0	-0.034254	-0.0407275	0	0.0842015	0.100394	0
YAL049C	-0.0631923	-0.055785	0	-0.0544403	-0.0447125	0	-0.0284231	-0.019495	0	-0.00721693	-0.105887	0
YAL053W	0.0845829	0.0153437	0	0.0708786	0.0458525	0	-0.0424779	-0.0189625	0	0.0387199	0.0249725	0
YAL054C	-0.165084	-0.0332713	0	0.0296462	-0.00012125	0	-0.0474344	-0.0421975	0	-0.0956588	-0.0602162	0
YAL055W	-0.0659345	-0.010465	0	0.018146	0.0276	0	-0.210693	-0.196374	0	-0.027266	0.0177275	0
YAL056W	-0.192593	-0.0987113	0	0.0142135	0.030305	0	-0.19808	-0.103667	0	-0.039226	-0.00121875	0
YAL058W	0.0140292	0.0040325	0	0.0376038	0.0173175	0	0.114445	0.0797087	0	0.04739	0.035345	0
YAL059W	0.0275822	0.163195	0	0.0509237	0.102987	0	0.445598	0.490208	1	0.203222	0.252354	0
YAL060W	0.0445369	-0.00903875	0	-0.0472852	-0.015475	0	-0.0919005	-0.038045	0	0.0152306	0.105604	0
YAL061W	0.094442	-0.02226	0	-0.0168223	-0.0182725	0	0.176961	0.147219	0	0.0167118	0.0100825	0
YAR002C-A	-0.144374	-0.0307225	0	0.0936559	0.106926	0	-0.0931193	-0.191832	0	0.0556474	0.10332	0
YAR002W	0.128008	0.0451225	0	0.0148015	0.00422125	0	0.017319	-0.01229	0	-0.000240769	0.0160425	0
YAR003W	0.301194	0.33705	0	0.259255	0.173278	0	0.0806158	0.0213913	0	0.0483581	0.0467225	0
YAR007C	-0.0292412	-0.084395	0	0.0903214	NA	0	0.288249	0.330958	1	-0.0013428	0.02691	0
YAR009C	-0.0239813	NA	0	0.0513144	NA	0	-0.0783466	NA	0	-0.0424285	NA	0
YAR014C	-0.0112591	-0.022835	0	-0.0836058	-0.0209325	0	0.140289	0.070055	0	-0.0579022	-0.0920912	0
YAR015W	0.0222231	-0.004315	0	0.0111124	-0.0062275	0	0.0441615	0.0159975	0	-0.0535072	-0.0627475	0
YAR019C	0.380316	0.369802	0	0.0470217	0.0057825	0	0.0512402	-0.0108988	0	-0.0226976	0.031515	0
YAR027W	0.0004637	0.0378788	0	-0.0406739	-0.01498	0	0.080019	0.0984025	0	-0.0196764	-0.0190188	0
YAR028W	-0.0582244	-0.0581638	0	-0.0326453	-0.0006925	0	0.013097	0.0315975	0	-0.00475355	0.0377212	0
YAR044W	0.025337	NA	0	0.0367242	NA	0	0.0454009	NA	0	-0.101453	NA	0
YAR071W	-0.0896829	-0.08154	0	-0.0560813	0.018575	0	0.051971	0.0489588	0	0.235951	0.05086	0
YBL001C	0.00434751	0.0063925	0	-0.0375299	-0.0677825	0	0.165686	0.137283	0	-0.0443601	-0.0178363	0
YBL002W	0.0251176	0	0	-0.0284265	-0.0339325	0	0.0956612	0.0946913	0	-0.107995	-0.0707275	0
YBL003C	-0.00311132	0.02891	0	-0.0476071	-0.092685	0	0.0327689	0.044655	0	-0.0350239	-0.0254375	0
YBL004W	-0.227324	-0.233974	#N/A	0.0632034	NA	#N/A	-0.032179	NA	#N/A	-0.0532952	NA	#N/A
YBL005W	0.101414	0.0656313	0	0.029747	-0.0368137	0	0.0412396	-0.01448	0	0.0216205	0.0231725	0
YBL007C	0.444931	0.445849	0	0.0668632	0.0143888	0	0.129093	0.0970825	0	-0.0265192	-0.0204362	0
YBL008W	0.0907824	0.0785488	0	0.0825407	0.108399	0	-0.197309	-0.110805	0	-0.0637562	-0.127807	0
YBL010C	0.0340954	0.0012625	0	0.0179014	0.0007	0	-0.0548064	-0.0903275	0	-0.0481833	-0.034005	0
YBL011W	-0.0603016	-0.0512737	0	-0.0278813	-0.0392425	0	-0.0617455	-0.066105	0	0.000876256	0.018025	0
YBL013W	0.00993989	0.0447038	0	6.4238e-05	0.0082625	0	-0.0570886	-0.0015925	0	-0.0724562	-0.0948112	0
YBL014C	0.642244	0.671578	1	0.38529	0.35987	1	0.111498	0.0660987	0	0.131323	0.169978	0
YBL015W	-0.0447009	-0.009435	0	-0.062357	-0.0317113	0	-0.108474	-0.0950375	0	-0.0495333	-0.0350775	0
YBL016W	-0.0980301	-0.026895	0	0.00573943	0.0084275	0	-0.276366	-0.0435425	0	0.042814	0.00487	0
YBL017C	0.307145	0.343203	0	0.0335962	0.00899875	0	-0.224061	-0.156924	0	0.0209846	0.0742075	0
YBL018C	-0.0316872	-0.0606063	0	0.0314958	0.0350087	0	0.036682	0.0402425	0	0.0685908	0.115352	0
YBL019W	-0.01044	0.00596	0	-0.0295725	-0.0350113	0	0.11724	0.14365	0	-0.0241781	-0.0391525	0
YBL021C	-0.0236268	-0.002305	0	0.0198907	0.0268537	0	0.135762	0.158594	0	-0.082207	-0.0684325	0
YBL022C	0.000552796	0.00548	0	-0.0159693	-0.0176187	0	-0.102984	-0.0957537	0	-0.052969	-0.04767	0
YBL023C	1.05495	1.04584	1	1.22426	1.32246	1	0.131352	0.071605	0	0.0663273	0.0446812	0
YBL024W	0.0106619	-0.048365	0	-0.00817567	0.000185	0	0.0364104	0.0377025	0	0.0187461	0.0187837	0
YBL025W	-0.074392	0.025395	0	-0.00280265	0.0086325	0	-0.0453527	-0.0358788	0	-0.0306199	-0.117767	0
YBL026W	0.849077	0.895371	1	-0.019516	-0.00266625	0	-0.0465463	-0.0700988	0	0.13026	0.222167	0
YBL027W	-0.279128	NA	#N/A	-0.20253	NA	#N/A	0.132732	0.234127	#N/A	0.0695406	-0.0624787	#N/A
YBL028C	-0.0645313	-0.0225575	0	0.0323803	0.02815	0	0.0212345	0.00907625	0	-0.00900107	-0.00392625	0
YBL029C-A	-0.0836957	-0.0038825	0	-1.01607	-0.00757	0	-0.0451365	-0.03062	0	-0.0525062	0.0592775	0
YBL029W	0.0695113	-0.01082	0	0.0172695	0.0146775	0	-0.00574559	-0.0127913	0	0.026044	0.00706	0
YBL031W	0.133271	0.0776375	0	-0.00706468	-0.024325	0	-0.00947476	-0.0130137	0	0.0670684	0.0080425	0
YBL032W	0.249057	0.176723	0	0.0580155	0.0362675	0	0.222355	0.222335	0	-0.0170697	-0.176624	0
YBL033C	0.063437	0.0425312	0	-0.0362538	-0.02394	0	-0.0927947	-0.0933075	0	0.0415254	0.102824	0
YBL034C	0.564964	0.68598	1	0.41021	0.448195	1	0.0847175	0.0735375	0	0.0681012	0.0335775	0
YBL035C	0.2254	0.274511	0	0.150134	0.134231	0	0.0728402	0.07526	0	-0.02436	4.875e-05	0
YBL036C	0.0112116	-0.00991	0	-0.00764497	-0.0264425	0	-0.00387856	0.0417625	0	-0.00802073	0.025245	0
YBL037W	0.114703	0.121081	0	-0.0201104	-0.03182	0	-0.0822543	-0.0387325	0	0.0205363	0.02058	0
YBL038W	0.033655	-0.021215	0	0.130146	0.132098	0	-0.121399	-0.0719725	0	0.034734	0.08391	0
YBL039C	0.0654569	0.0702912	0	0.0129274	0.009515	0	-0.0194619	-0.00721375	0	0.11342	0.12776	0
YBL040C	0.718822	0.827725	1	0.0114603	0.0249413	0	0.2636	0.321175	1	0.352294	0.332116	0
YBL042C	-0.10145	-0.0484525	0	-0.0317372	-0.01592	0	0.0848428	0.0356825	0	-0.0792107	-0.0361125	0
YBL045C	-0.033903	-0.0233825	0	-0.0359942	-0.0353275	0	0.17293	0.206145	0	0.140015	0.122474	0
YBL046W	-0.144288	-0.0770587	0	-0.0907458	-0.0911612	0	-0.0545182	-0.06404	0	-0.0567429	-0.0368875	0
YBL047C	0.112988	0.0728763	0	-0.0167951	-0.0200313	0	-0.031055	-0.0167175	0	-0.0664989	-0.0494913	0
YBL051C	-0.0115906	-0.0018225	0	0.0382595	0.0441913	0	-0.121878	-0.0255225	0	0.00597827	0.00905	0
YBL052C	0.0534911	0.0131437	0	0.0743639	0.0272	0	0.0957886	0.0492425	0	0.0679163	0.0990888	0
YBL054W	-0.0337787	-0.008895	0	-0.00746414	0.0191963	0	-0.115634	-0.0877025	0	-0.00854711	-0.0241725	0
YBL055C	-0.0335339	-0.0727075	0	0.0528974	0.0296262	0	0.0597933	0.0496362	0	0.123632	0.134687	0
YBL056W	-0.276834	-0.181215	0	0.120599	0.130535	0	0.147047	0.120319	0	0.0771299	0.150783	0
YBL057C	0.0554184	0.0219225	0	-0.049007	-0.031475	0	-0.00158232	0.0127175	0	-0.0661617	-0.00860375	0
YBL058W	0.0700182	0.062555	0	-0.00181996	-0.0177075	0	0.0167911	-0.0022375	0	-0.000573083	-0.00811375	0
YBL059C-A	-0.158156	-0.047325	0	-0.0585483	-0.0735325	0	0.233869	0.209214	0	0.118114	0.208655	0
YBL059W	-0.133084	-0.0687075	0	-0.0350324	-0.01268	0	-0.113474	-0.093345	0	0.0155989	0.0102925	0
YBL060W	0.177192	-0.00636125	0	0.0269135	0.0142737	0	-0.127972	-0.0953337	0	-0.0221033	-0.0193588	0
YBL061C	-0.00504068	-0.0442875	0	-0.0257759	-0.02494	0	0.0721061	0.045335	0	-0.0654451	-0.09333	0
YBL063W	-0.0301726	-0.0950325	0	-0.00197391	-0.0281563	0	0.0867947	0.0245213	0	-0.0396564	-0.0783375	0
YBL064C	-0.045195	-0.0530025	0	-0.0453902	-0.07251	0	-0.0724252	-0.0170875	0	-0.0114258	-0.0195275	0
YBL067C	0.190773	0.0891288	0	0.0993463	0.0400337	0	-0.17715	-0.0898112	0	-0.00380849	-0.00943875	0
YBL068W	0.0559895	0.009975	0	0.066627	0.0240625	0	0.00770387	-0.0159462	0	0.0107815	0.060745	0
YBL069W	0.0946753	0.0302775	0	-0.0659875	-0.0584	0	-0.0639431	-0.055815	0	-0.0393399	-0.0280475	0
YBL071W-A	0.0347016	-0.0009825	0	-0.0502458	-0.0266088	0	-0.0262639	0.0152713	0	-0.00529394	0.00791	0
YBL072C	-0.00690941	-0.0130075	0	-0.0180178	-0.0347425	0	0.123877	0.09488	0	0.0399221	0.0537912	0
YBL074C	0.091111	0.0315488	0	0.00490307	-0.01818	0	-0.133151	-0.130461	0	-0.0761597	-0.0946962	0
YBL075C	-0.179568	NA	#N/A	-0.234189	-0.009135	#N/A	0.0437958	0.099095	#N/A	-0.1315	-0.139826	#N/A
YBL076C	-0.0798557	-0.0710888	0	-0.101868	-0.0679763	0	0.00161979	-0.0353625	0	-0.0681625	-0.0720275	0
YBL079W	0.0847481	0.032365	0	-0.125448	-0.031275	0	-0.0743241	0.00518	0	0.0860023	0.182019	0
YBL080C	-0.00176523	-0.0114925	0	0.0522312	0.01852	0	0.0633898	0.05754	0	0.0405933	0.0363163	0
YBL082C	-0.0477106	-0.0758575	0	-0.0632861	-0.047305	0	-0.0573667	0.0242	0	-0.0261466	0.00153875	0
YBL084C	0.317724	0.480729	1	0.285629	0.280857	1	-0.14464	-0.198524	0	0.027651	-0.0567287	0
YBL085W	-0.0696183	0.0563463	0	-0.108905	-0.0316512	0	-0.0606443	0.0338237	0	-0.0471562	0.0331912	0
YBL086C	-0.0277989	-0.059825	0	0.029938	0.0373462	0	0.0644648	0.0801412	0	0.00159572	-0.0386425	0
YBL087C	-0.0153095	-0.0078175	0	-0.0730241	-0.101483	0	0.0819612	0.0541813	0	0.0551442	0.0575225	0
YBL090W	-0.0907746	0.0230512	0	-0.095627	-0.0941638	0	-0.0773486	-0.09015	0	-0.0664097	-0.060695	0
YBL091C	-0.0880237	-0.0164837	0	-0.0216859	-0.0116537	0	0.0291022	0.0131863	0	0.0278679	0.0241875	0
YBL093C	0.0586191	-0.0099425	0	0.0625414	0.0923675	0	-0.225111	-0.266236	0	0.0265787	0.0673862	0
YBL095W	0.0752693	0.0382275	0	0.0601973	0.0332825	0	-0.0525527	-0.0428075	0	-0.0448045	0.000435	0
YBL097W	0.73558	0.96841	1	-0.0472629	0.02586	0	-0.0722493	-0.0386825	0	-0.0889565	-0.0793912	0
YBL098W	0.0383796	-0.085155	0	0.0388893	0.0022625	0	0.0852764	0.024225	0	0.0683663	0.042555	0
YBL099W	0.0582802	0.0046675	0	0.0883911	0.07674	0	-0.128499	-0.114145	0	0.0562792	0.125369	0
YBL101C	-0.1006	-0.09622	0	-0.00061091	-0.0133688	0	-0.129023	-0.0426137	0	-0.0223181	-0.0130188	0
YBL102W	0.000272094	-0.0160475	0	0.0188692	-0.0063125	0	0.0634456	0.02984	0	-0.0069955	-0.0032725	0
YBL103C	0.0442744	-0.0486113	0	0.0398649	0.0176325	0	0.0103656	-0.019125	0	-0.0373356	-0.01267	0
YBL104C	-0.223223	-0.0449838	0	-0.172708	-0.0213713	0	-0.172324	-0.00304875	0	-0.102765	-0.0107937	0
YBL105C	0.341905	0.301144	0	-0.0549556	-0.00338375	0	0.0115711	-0.0070575	0	0.00486709	0.0037725	0
YBL107C	0.0579569	-0.0154575	0	-0.0157246	-0.049805	0	-0.00643606	-0.0065625	0	-0.0323856	-0.0097125	0
YBL111C	-0.346895	-0.251318	0	-0.0233854	0.0008	0	0.195901	0.2278	0	-0.106382	-0.158434	0
YBR001C	-0.168903	-0.0435637	0	-0.0581342	-0.0005	0	0.14345	0.0787812	0	0.100865	0.0761562	0
YBR002C	0.0693574	0.0631788	0	-0.0546632	-0.0436412	0	-0.0563853	-0.0506962	0	0.0306147	0.0146675	0
YBR003W	-0.0468811	-0.083035	0	-0.0113457	0.01664	0	-0.0726838	-0.060855	0	0.00959377	-0.00142375	0
YBR005W	0.0100105	-0.05062	0	0.0543925	0.082265	0	0.0466855	0.0370938	0	-0.0659831	-0.0283562	0
YBR006W	-0.035545	-0.00587625	0	-0.0381654	-0.0147275	0	-0.0853847	-0.108684	0	-0.147995	-0.0959088	0
YBR007C	-0.00771745	-0.0922125	0	0.0562453	-0.004025	0	-0.129639	-0.014225	0	0.0401623	0.0341525	0
YBR008C	-0.0347504	-0.0486475	0	0.0321424	0.014545	0	0.0175102	-0.005245	0	0.0690851	0.0287512	0
YBR009C	0.0480518	0.0045775	0	0.0254623	0.030545	0	-0.136224	-0.138793	0	0.038437	-0.0238037	0
YBR010W	-0.0339288	-0.0700825	0	0.0176386	0.007475	0	-0.0556114	-0.0223712	0	0.00623495	0.03656	0
YBR011C	0.0630264	0.123798	0	-0.0212529	-0.0344337	0	0.0148253	0.0209212	0	-0.0474522	-0.0494988	0
YBR014C	-0.221383	NA	#N/A	0.182003	NA	#N/A	0.143086	0.155694	#N/A	-0.058353	-0.043145	#N/A
YBR015C	-0.0723529	0.0128775	0	-0.034744	-0.00631125	0	-0.140626	-0.133095	0	-0.0827008	-0.0381575	0
YBR016W	0.0677819	0.03998	0	-0.0797676	-0.05374	0	0.131973	0.0697975	0	-0.050392	-0.129123	0
YBR017C	-0.0310504	0.0341463	0	0.0378719	0.0370538	0	0.0911137	0.0822637	0	0.081761	0.03032	0
YBR023C	0.0310364	0.09189	0	0.15317	0.0540163	0	-0.217503	-0.26755	0	0.0944362	0.0810613	0
YBR025C	-0.0838484	-0.01516	0	-0.0924271	-0.02703	0	-0.0867922	0.0311713	0	0.0245414	0.001385	0
YBR026C	0.0593329	0.0555975	0	0.0238025	0.0151325	0	0.133511	0.14209	0	-0.0143828	0.0129287	0
YBR028C	-0.0148923	0.014825	0	0.0306273	0.0470375	0	-0.191545	-0.159922	0	0.0809557	0.0541288	0
YBR030W	0.111871	NA	#N/A	-0.251872	NA	#N/A	0.198032	NA	#N/A	-0.0199938	0.0222763	#N/A
YBR031W	-0.170023	-0.153987	0	-0.0714529	-0.01224	0	-0.148057	-0.117591	0	-0.242315	-0.32854	0
YBR034C	0.057211	0.0183725	0	-0.0723997	-0.0536175	0	-0.0830266	-0.0266775	0	0.0107787	-0.003185	0
YBR036C	0.528275	0.601225	1	0.152557	0.153086	0	0.550474	0.57927	1	0.122256	0.162439	0
YBR037C	-0.0566884	-0.0258587	0	0.0209029	0.0196025	0	0.175573	0.143467	0	0.0226132	-0.0342212	0
YBR039W	0.0985265	0.0787613	0	0.00829411	-0.015345	0	0.0246058	0.0528825	0	0.0456197	0.0538262	0
YBR041W	-0.0317731	0.05996	0	-0.150814	-0.161518	0	0.0312791	0.0707025	0	0.011209	0.0211537	0
YBR042C	0.081839	0.10255	0	0.0472375	0.0478712	0	-0.0597141	-0.0667875	0	-0.0413178	-0.00922375	0
YBR043C	0.0142355	-0.045845	0	-0.0142999	-0.0459437	0	0.157291	0.217249	0	0.0163647	-0.0089075	0
YBR046C	0.102856	0.08573	0	-0.0465362	-0.03018	0	0.00783425	0.0528762	0	-0.0776084	-0.112113	0
YBR047W	-0.0158179	-0.0210525	0	0.0431132	0.004825	0	0.0684371	0.0574925	0	0.0426626	0.00929875	0
YBR048W	-0.152111	-0.19565	0	0.00280029	-0.0113312	0	0.0610056	0.062315	0	0.000580395	-0.0167288	0
YBR049C	0.259777	0.322589	0	0.130174	0.239817	0	0.577459	0.680368	1	0.147183	0.233767	0
YBR052C	0.0268609	0.00580375	0	0.0450066	-0.00557	0	-0.0833887	-0.0943863	0	0.0305997	0.0027425	0
YBR054W	0.069237	0.0605412	0	-0.123028	-0.123603	0	0.055592	0.0243925	0	0.130427	0.152394	0
YBR055C	0.108857	0.0149112	0	0.139994	0.0473763	0	0.0863663	0.058585	0	0.0131437	-0.022235	0
YBR056W	0.0458004	0.00413	0	-0.0562139	0.001685	0	-0.0438843	-0.0697513	0	-0.025927	0.00071625	0
YBR057C	-0.0584099	0.0192588	0	-0.0640178	-0.00442	0	-0.198379	-0.0739787	0	-0.0197389	0.00386125	0
YBR058C	-0.0251286	-0.068175	0	-0.0277008	-0.00935625	0	-0.00797582	-0.0183925	0	0.0136632	0.0016625	0
YBR059C	0.145367	0.118959	0	0.092266	0.123316	0	0.146562	0.08939	0	0.0160914	-0.0004975	0
YBR060C	0.806846	0.715496	1	1.22856	1.22174	1	-0.0442072	-0.043055	0	0.0365893	-0.0391562	0
YBR061C	-0.0203164	-0.014925	0	0.0181534	-0.0027	0	0.0423575	0.0277263	0	-0.0192412	0.0165113	0
YBR065C	0.00421617	-0.0294387	0	0.0903596	0.06821	0	-0.0652939	-0.0479612	0	0.00860618	-0.0119662	0
YBR066C	0.0438812	0.0319075	0	0.0468223	0.0452825	0	0.092415	0.0601675	0	0.217828	0.343404	1
YBR067C	0.0285232	0.00165	0	0.00568899	-0.02653	0	-0.0833387	-0.09744	0	0.00712521	-0.0185775	0
YBR068C	-0.0132721	0.0117637	0	-0.000439054	-0.02739	0	-0.164841	-0.176989	0	-0.0143984	-0.0152725	0
YBR069C	0.0117519	-0.0189025	0	-0.0404182	0.029125	0	0.0158156	0.0858075	0	-0.0697174	-0.0218	0
YBR070C	-0.32979	-0.300041	0	-0.0300123	-0.00378625	0	-0.0708924	-0.0294788	0	-0.0406555	-0.0646075	0
YBR071W	0.0363571	0.0196325	0	-0.0108113	-0.014985	0	-0.0980016	-0.0833475	0	-0.0638255	0.00119625	0
YBR072W	0.0308741	-0.0218962	0	0.00945234	-0.017915	0	-0.0013247	-0.0126012	0	-0.0292459	-0.0434325	0
YBR073W	0.0642723	0.00689125	0	0.0426683	-0.00933125	0	0.0552252	0.0168475	0	-0.0673595	-0.105075	0
YBR077C	0.205912	0.199229	0	0.0418437	0.0177812	0	0.00549314	0.0160525	0	-0.0884135	-0.112925	0
YBR079C	-0.153453	-0.0930037	0	0.0170544	-0.0324313	0	0.0375397	0.0250225	0	-0.039157	-0.0006575	0
YBR080C	0.890905	1.06812	1	0.0754516	0.115495	0	-0.0979567	-0.0724912	0	-0.171134	-0.130041	0
YBR081C	0.450034	0.485803	1	0.0261736	0.0163725	0	0.0689083	0.0797487	0	-0.111774	-0.06555	0
YBR082C	-0.0162705	0.0061475	0	-0.00618239	-0.013095	0	0.0470379	0.0067025	0	0.0262462	0.0647563	0
YBR083W	-0.0343058	-0.08141	0	0.0339566	-0.0200575	0	0.0822545	0.00512625	0	-0.00243371	-0.05823	0
YBR084C-A	0.0143122	-0.0195563	0	0.0301997	0.010805	0	0.0308811	0.0108912	0	0.0743142	0.107649	0
YBR084W	-0.110061	-0.038155	0	0.0433404	0.0226137	0	-0.0876745	-0.0648813	0	0.00472359	-0.0022425	0
YBR085C-A	-0.249543	NA	#N/A	0.327483	NA	#N/A	0.187953	NA	#N/A	-0.171056	-0.147111	#N/A
YBR085W	0.210731	0.245072	0	-0.019184	-0.029255	0	-0.149021	-0.133386	0	0.0238021	-0.024975	0
YBR086C	-0.122519	-0.0203012	0	-0.00465111	-0.0004825	0	-0.032491	0.00075375	0	0.0328262	0.0349462	0
YBR087W	0.72563	0.831913	1	0.363761	0.384205	1	0.0950298	0.104865	0	0.132835	0.124777	0
YBR088C	-0.123143	-0.11921	0	-0.0496864	-0.0481	0	-0.106134	-0.0867475	0	-0.112904	-0.0644375	0
YBR089C-A	0.0141406	-0.0156275	0	0.00964658	-0.0092775	0	0.291629	0.198712	0	-0.0360992	-0.0109263	0
YBR090C	-0.0900832	-0.0268537	0	0.0460574	0.00891125	0	-0.100945	-0.167761	0	0.0589319	0.0369037	0
YBR092C	-0.000804414	-0.0087325	0	-0.0611582	-0.0117225	0	0.063556	0.0123362	0	-0.0337648	-0.03515	0
YBR093C	-0.0615355	-0.000765	0	-0.0443371	0.0077125	0	0.0365253	0.0222262	0	-0.0197617	0.127225	0
YBR094W	-0.203813	-0.0489775	0	-0.0666294	-2.375e-05	0	-0.0108357	0.077965	0	-0.0689217	0.00758375	0
YBR095C	-0.0076784	-0.0198825	0	0.175877	0.23894	0	-0.122407	-0.106802	0	0.0453445	0.0210975	0
YBR096W	-0.00325644	0.023155	0	0.0642879	0.04801	0	0.0758074	0.0918525	0	0.0187525	0.051335	0
YBR097W	0.0285842	0.0698825	0	0.0750642	0.0642738	0	-0.0608936	-0.0589988	0	-0.0195452	0.0156675	0
YBR100W	-0.0437433	NA	0	0.0408106	NA	0	0.0771205	NA	0	0.102159	NA	0
YBR101C	-0.0791609	-0.020915	0	-0.0222142	-0.0414363	0	-0.0637409	-0.0570063	0	-0.0640765	-0.0230713	0
YBR102C	1.1338	1.39491	1	-0.0901166	-0.0592838	0	-0.279212	-0.216466	0	-0.0449349	0.0042175	0
YBR103W	0.166878	0.130899	0	0.273868	0.348372	0	-0.0864369	-0.0920587	0	0.0601431	0.0016675	0
YBR104W	-0.0742873	-0.0858012	0	-0.0221825	-0.0119238	0	0.163491	0.163876	0	-0.0333144	-0.07973	0
YBR105C	-0.0143601	-0.0382525	0	-0.0124302	-0.020345	0	0.0576079	0.043475	0	-0.0170116	-0.0472125	0
YBR106W	-0.064022	-0.0470175	0	0.041287	0.013005	0	-0.0653449	-0.0514312	0	0.110301	0.00591125	0
YBR107C	0.00208312	0.023925	0	0.0827295	0.0497312	0	0.147474	0.105244	0	0.0464469	0.0220125	0
YBR109C	0.0126032	-0.00510375	0	-0.0198662	-0.00019125	0	0.0334351	-0.0197363	0	-0.0281125	-0.0159675	0
YBR110W	0.041412	0.0011875	0	-0.0323963	-0.0343188	0	-0.0759028	-0.07243	0	0.00284807	-0.00334625	0
YBR111C	0.0927269	0.03883	0	0.0151323	-0.0035375	0	0.150468	0.153863	0	0.0720696	-0.0001625	0
YBR112C	0.228881	0.317209	0	0.0180942	0.0346425	0	0.196785	0.180053	0	0.728545	0.637899	0
YBR114W	-0.0479209	-0.033215	0	0.0535908	-0.00221625	0	0.0523467	0.01488	0	0.0699358	0.0288525	0
YBR115C	-0.0226393	-0.039265	0	-0.0240813	-0.024655	0	-0.0398958	-0.0399087	0	0.0537041	0.0533337	0
YBR117C	0.133386	-0.0109875	0	0.0910216	0.00693	0	-0.0504764	-0.0851275	0	0.0191164	0.06421	0
YBR118W	0.0561133	-0.0005875	0	0.00552063	-0.004465	0	-0.0528444	-0.0012175	0	-0.0165656	-0.0755925	0
YBR119W	-0.275636	NA	#N/A	-0.219064	NA	#N/A	0.0772846	0.196008	#N/A	0.0425335	-0.0642988	#N/A
YBR120C	-0.0216778	-0.01301	0	-0.0741487	-0.0291675	0	0.107569	0.115345	0	-0.00900956	-0.0364325	0
YBR121C	0.049773	-0.035925	0	0.0945558	-0.00531	0	-0.226986	-0.083755	0	-0.0763585	-0.124939	0
YBR122C	0.0491542	0.0240512	0	-0.0107136	0.000315	0	-0.0669848	-0.0708162	0	-0.0510777	0.00212	0
YBR123C	0.182315	0.0927075	0	0.0579235	0.12091	0	0.0568507	0.0235337	0	-0.0509035	-0.009595	0
YBR125C	0.0640552	0.074245	0	0.0369072	0.00761	0	-0.0526274	-0.04342	0	-0.0674337	-0.0859588	0
YBR126C	0.144521	0.199125	0	0.057756	0.0264363	0	0.0887444	0.0959638	0	0.0013475	-0.0674975	0
YBR127C	0.0738931	0.0294075	0	-0.0836303	-0.0361475	0	-0.01872	-0.0175325	0	-0.0504297	-0.0852675	0
YBR129C	-0.000542497	-0.0149025	0	-0.00639868	-0.00536	0	0.10196	0.0572138	0	0.0108652	-0.00186375	0
YBR130C	-0.0597682	-0.02461	0	-0.0747099	-0.0197775	0	-0.0139138	-0.00692	0	0.0336506	0.0367987	0
YBR131W	0.083681	-0.08697	0	0.0634037	0.01968	0	0.0229322	0.00957	0	0.0591217	0.08711	0
YBR132C	-0.144474	-0.08889	0	0.00318264	0.00419	0	0.0527777	0.0756225	0	0.0313746	0.0805437	0
YBR133C	-0.119989	-0.125551	0	-0.243025	-0.05099	0	-0.0829993	-9e-05	0	-0.0703032	-0.02758	0
YBR135W	0.426111	0.600745	1	0.0895163	0.0815525	0	0.0131055	0.0207263	0	0.0552279	-0.0589	0
YBR137W	-0.110263	-0.154649	0	-0.00698405	-0.0219075	0	0.129322	0.0903787	0	0.19373	0.05638	0
YBR138C	0.0454794	0.0445525	0	-0.00437759	0.0104187	0	-0.0363833	-0.0323425	0	-0.0949123	-0.06047	0
YBR139W	-0.0112883	0.01026	0	-0.036152	-0.01708	0	0.141418	0.164905	0	-0.165834	-0.125411	0
YBR140C	0.422937	0.605531	1	-0.00255929	-0.0239063	0	0.00317929	-0.0376425	0	-0.0912013	-0.0824125	0
YBR141C	0.0665918	0.0527388	0	0.0102465	0.00588	0	0.0343681	0.0808713	0	0.0180012	0.0255987	0
YBR142W	0.30916	0.343122	1	0.0292414	0.0512987	0	0.212906	0.182033	0	-0.0381906	-0.0846537	0
YBR143C	0.249727	0.43626	1	0.0535414	0.0411238	0	0.359401	0.39266	1	0.214681	0.246542	0
YBR145W	0.0383031	-0.0449875	0	-0.074889	-0.0605125	0	0.00236041	-0.0117138	0	0.0208041	0.0026575	0
YBR149W	0.0579734	0.11104	0	-0.0885987	-0.0970788	0	0.0937933	0.115632	0	-0.0889419	-0.0502812	0
YBR150C	-0.0106101	-0.06468	0	-0.0486334	0.0041575	0	-0.0444604	-0.0338275	0	-0.0993247	-0.0503938	0
YBR151W	0.0920181	0.04368	0	0.0622019	0.0135925	0	0.0197576	0.00982125	0	-0.0246944	-0.015285	0
YBR152W	0.051229	-0.0231475	0	-0.00313337	-0.00720375	0	0.0976022	0.06189	0	0.0397197	0.110668	0
YBR155W	-0.0173936	0.016935	0	0.023795	0.0133375	0	-0.00572648	-0.0493138	0	0.0565779	0.087485	0
YBR156C	0.0106212	-0.00215875	0	0.0274417	0.0175812	0	-0.0836533	-0.04837	0	-0.0287531	-0.0444888	0
YBR158W	-0.0928042	-0.00394125	0	-0.0130704	-0.0147525	0	0.0288937	0.0109125	0	0.0448736	0.0289513	0
YBR159W	0.0842243	0.116124	0	0.0133897	0.0112937	0	-0.11265	-0.119829	0	-0.0142687	-0.0013	0
YBR160W	0.506445	0.55223	0	0.144403	0.1171	0	0.147277	0.104587	0	0.314177	0.309101	0
YBR161W	0.0324788	0.007625	0	-0.0334306	-0.02427	0	-0.0105722	-0.02318	0	0.00203107	0.0135425	0
YBR162C	-0.122748	-0.0945363	0	0.0677918	0.0368825	0	-0.0401164	-0.0578687	0	0.00793748	0.047175	0
YBR162W-A	0.0188612	-0.019405	0	0.224139	0.0334887	0	0.0627521	0.029725	0	0.0816374	0.0707875	0
YBR163W	0.0532946	-0.0190275	0	-0.0296675	-0.0106737	0	0.0325279	0.0179575	0	0.0103333	-0.0123237	0
YBR164C	-0.399625	-0.075765	0	-0.147147	0.0518975	0	0.11754	0.26464	0	-0.0818126	0.0076525	0
YBR166C	0.00879352	-0.00045	0	-0.0547454	-0.0507737	0	0.114385	0.022365	0	-0.0140968	0.0107413	0
YBR167C	0.13961	0.206833	0	-0.083547	0.0141275	0	0.0463183	0.109209	0	0.016839	0.120786	0
YBR168W	-0.190994	-0.242047	0	0.238514	0.200871	0	-0.0544949	-0.0350787	0	0.0163246	-0.0158625	0
YBR169C	-0.0173527	0.0073975	0	0.0975135	-0.0071875	0	-0.024933	0.00483	0	0.0681242	-0.011435	0
YBR170C	-0.0010712	-0.053175	0	-0.0627334	-0.01186	0	-0.167685	-0.139185	0	-0.0460253	-0.0230175	0
YBR171W	0.0275262	0.0265275	0	-0.0316702	-0.084225	0	0.0399687	0.044345	0	0.0182306	0.03749	0
YBR172C	-0.0828547	-0.0728613	0	0.0188558	-0.03349	0	0.00714772	-0.0433075	0	0.034374	0.00284375	0
YBR173C	-0.00406207	-0.03117	0	-0.00965677	-0.0116963	0	-0.0378186	-0.0359437	0	-0.0236762	-0.0041325	0
YBR175W	0.252758	0.25253	0	0.143188	0.154285	0	-0.0338982	-0.0684325	0	0.0184473	0.0460863	0
YBR176W	-0.0740661	-0.0942713	0	-0.0196492	-0.01855	0	-0.00536642	-0.00057125	0	0.0458422	0.0733137	0
YBR177C	-0.122453	-0.034295	0	0.0132083	0.0170663	0	0.0787386	-8.75e-05	0	0.144166	0.175034	0
YBR179C	0.261893	0.358201	0	-0.0208649	-0.0006925	0	-0.0275431	-0.0184225	0	0.0266551	0.0182675	0
YBR181C	-0.00641313	-0.00798	0	-0.00946857	-0.0331975	0	0.0572884	0.0083525	0	-0.0200383	-0.0116937	0
YBR185C	-0.0281615	-0.04055	0	0.0059217	0.0328575	0	-0.130653	-0.0813212	0	0.0488229	0.0509037	0
YBR187W	0.0498911	0.0374087	0	-0.0208208	-0.0228075	0	0.0326441	0.0116825	0	0.0500316	0.0827013	0
YBR188C	0.113663	0.078155	0	0.0569063	0.0308075	0	0.0514699	0.0235563	0	-0.0137234	-0.0183938	0
YBR189W	-0.205821	-0.206959	0	-0.265569	-0.29801	0	-0.167925	-0.130479	0	0.108407	-0.0277263	0
YBR191W	-0.349995	-0.403052	0	0.0516914	0.0342825	0	0.174196	0.149253	0	-0.475195	-0.583263	0
YBR193C	-0.0714808	-0.072585	0	0.0377548	0.0261575	0	-0.0311777	-0.0488375	0	0.00898694	0.117696	0
YBR194W	-0.0219823	-0.002935	0	-0.0144251	-0.018155	0	-0.0887869	-0.0580012	0	-0.00112964	-0.0226875	0
YBR195C	-0.0883029	-0.01566	0	-0.0553154	-0.004365	0	-0.0130207	0.0646463	0	-0.00649799	0.00420625	0
YBR196C	-0.156326	-0.121275	0	-0.143597	-0.0891113	0	-0.0664432	-0.00721625	0	-0.184773	-0.131594	0
YBR197C	-0.0403274	-0.0150125	0	-0.0178676	-0.0151512	0	0.0680387	0.0192362	0	0.0125972	-0.00183375	0
YBR198C	0.740616	0.783839	1	-0.00324705	-0.0550225	0	0.0691879	0.0183075	0	-0.0686328	-0.0875838	0
YBR199W	-0.000337282	0.0339175	0	-0.0319222	-0.012305	0	0.0125058	-0.000215	0	-0.0849402	-0.106599	0
YBR200W	-0.0206262	0.253955	#N/A	-0.431745	NA	#N/A	0.0345297	0.04641	#N/A	0.0230342	NA	#N/A
YBR202W	-0.148908	-0.0516825	0	-0.00911687	0.011265	0	-0.0640806	0.00480375	0	-0.0304704	0.06649	0
YBR205W	-0.103825	-0.120752	0	0.017018	0.038555	0	0.0144449	-0.00576	0	0.0123503	0.0181588	0
YBR207W	-0.0833006	-0.113445	0	-0.0482747	-0.0294062	0	-0.0162479	0.0097675	0	0.0310414	0.0315163	0
YBR208C	0.0285125	0.0187475	0	0.0433777	0.00732125	0	-0.0690757	-0.0695575	0	0.0741439	0.0392562	0
YBR211C	0.0537616	0.0680275	0	-0.0131362	0.0131425	0	0.048765	0.0133788	0	-0.186938	-0.255481	0
YBR212W	0.0191691	0.0148825	0	0.00694027	-0.0196662	0	-0.0612926	-0.0523825	0	-0.0310443	-0.0547575	0
YBR214W	-0.136161	-0.128878	0	-0.142596	-0.138275	0	-0.092801	-0.06046	0	-0.0782941	-0.0116813	0
YBR215W	0.171713	0.0692275	0	0.128478	0.0940125	0	0.338727	0.306341	0	0.216017	0.285253	0
YBR216C	-0.0224773	0.0443825	0	-0.0242406	-0.0274287	0	-0.103891	-0.0309425	0	0.0224666	0.0593425	0
YBR218C	-0.126889	-0.109401	0	-0.0997154	-0.0602087	0	-0.0736773	-0.0638	0	0.213601	0.240685	0
YBR221C	-0.106368	0.00596375	0	-0.156771	-0.107879	0	-0.330852	-0.246773	0	0.00226829	-0.0218575	0
YBR222C	0.00551508	0.00584375	0	-0.0818467	-0.099005	0	0.175993	0.166734	0	-0.00098392	-0.008905	0
YBR223C	0.0686242	-0.0212313	0	-0.00417052	-0.0114475	0	-0.0870879	-0.1582	0	-0.026159	-8.67362e-19	0
YBR225W	0.172197	0.104339	0	0.0826004	0.056715	0	-0.000546507	-0.03626	0	-0.0204642	-0.0172488	0
YBR227C	-0.183632	-0.07097	0	-0.0369619	-0.00237875	0	-0.0529667	0.0247512	0	0.0270538	0.0330112	0
YBR230C	-0.068405	-0.0206313	0	-0.00127901	0.0278775	0	0.0119638	0.0517113	0	-0.000500305	0.0454275	0
YBR231C	0.0565266	-0.0231975	0	0.0544383	0.0099725	0	0.0804983	0.0543875	0	0.0932794	0.219793	0
YBR233W	0.0801512	-0.0037075	0	-0.0197584	-0.00145	0	0.0631812	0.03756	0	-0.0369059	-0.0149375	0
YBR233W-A	0.661376	0.8721	0	0.739834	0.738908	0	0.616493	0.706242	1	0.893498	0.72609	0
YBR234C	0.0517958	0.06617	0	0.0892582	0.0891075	0	0.0661413	0.0311975	0	0.0397503	0.11462	0
YBR235W	0.0527606	0.0257075	0	-0.0290459	0.0392725	0	-0.0421222	-0.04938	0	0.0233831	0.00494375	0
YBR236C	0.360517	0.38202	1	0.0765584	0.0613638	0	0.037531	0.01834	0	0.0618179	0.0781325	0
YBR237W	0.285782	0.536611	1	0.595325	0.744646	1	1.3071	1.57709	1	0.890786	0.793291	0
YBR238C	-0.0457861	0.0205075	0	0.0268766	-0.0083775	0	-0.168993	-0.141595	0	0.0465631	0.051515	0
YBR239C	0.0241249	0.04531	0	0.0557282	0.05875	0	-0.0689847	-0.036315	0	-0.0622764	0.0504238	0
YBR241C	-0.0232138	-0.0433725	0	0.0135125	0.0355375	0	-0.117506	-0.129238	0	-0.0110225	-0.0242587	0
YBR242W	-0.0518539	-0.073735	0	-0.00879361	0.00662	0	-0.0084186	0.019095	0	-0.0353725	0.0049675	0
YBR244W	0.101351	0.0520987	0	-0.0235603	-0.036465	0	-0.0537341	-0.0320988	0	-0.0170804	-0.0148675	0
YBR245C	-0.146517	-0.0416825	0	-0.0318656	-0.00618125	0	-0.0737113	-0.09029	0	-0.00411237	0.01577	0
YBR247C	-0.041843	0.055545	0	-0.0112196	-0.01577	0	-0.00345733	0.0088425	0	0.013344	-0.134961	0
YBR248C	0.0451337	0.0388325	0	-0.0470907	-0.10861	0	-0.0486498	0.02343	0	-0.0296746	0.0256387	0
YBR249C	0.0227525	0.046815	0	-0.0876647	-0.0996975	0	-0.0328339	-0.0204712	0	-0.0354927	-0.08996	0
YBR251W	-0.0252634	0.0105863	0	0.0501841	0.0815687	0	-0.0200619	-0.0356725	0	0.0129275	0.00014	0
YBR252W	-0.105662	-0.046395	0	-0.016095	-0.0288575	0	-0.143496	-0.199444	0	0.0484108	0.100535	0
YBR253W	0.844833	0.986073	1	0.474102	0.550645	1	0.091607	0.0632588	0	-0.0532378	-0.130689	0
YBR254C	1.12304	1.33641	1	0.29186	0.321331	1	-0.112146	-0.0316413	0	0.111668	0.126526	0
YBR255W	0.021409	0.0318625	0	0.0609614	0.004675	0	-0.0502092	-0.0410425	0	0.0805006	0.00814625	0
YBR256C	0.0128303	-0.00461	0	-0.00475567	-0.0294475	0	0.0707443	0.0485275	0	0.0160887	0.00969375	0
YBR258C	-0.062966	-0.0616975	0	0.0367002	0.0359688	0	-0.0129362	0.0113413	0	-0.0295805	-0.0818975	0
YBR259W	0.0236543	0.0215975	0	0.0292388	-0.01259	0	-0.124705	-0.0572875	0	0.0202502	0.0247512	0
YBR260C	0.132414	0.176195	0	0.104759	0.0291337	0	-0.134309	0.011225	0	0.0473195	0.11777	0
YBR261C	-0.0658833	-0.06447	0	0.0135011	-0.014315	0	-0.0150128	0.018465	0	-0.0311657	0.011705	0
YBR262C	-0.0754298	-0.007375	0	-0.0449172	-0.0320225	0	0.0326475	0.0052225	0	0.00577544	-0.068	0
YBR263W	0.0301104	0.00914	0	0.0784719	0.0360238	0	0.00742785	0.00518375	0	-0.0171753	-0.00238625	0
YBR264C	-0.197971	-0.0613925	0	-0.0210794	-0.0193775	0	0.130973	0.121525	0	-0.075576	-0.0425175	0
YBR265W	0.0910397	0.05582	0	-0.0271933	0.0157975	0	-0.171089	-0.107176	0	0.0157963	0.0669462	0
YBR267W	-0.0338291	0.0626925	0	-0.0596113	-0.0751725	0	0.00120936	-0.024125	0	-0.021692	0.0135288	0
YBR268W	-0.0181123	-0.0025275	0	-0.00996866	-0.0216325	0	0.113552	0.09696	0	-0.0260641	-0.0105413	0
YBR269C	0.0442149	0.0118	0	-0.0423838	-0.0282975	0	-0.0075	-0.000605	0	-0.0901511	-0.0730163	0
YBR271W	-0.0343198	-0.051045	0	0.0260766	-0.0539575	0	0.0469453	0.0569913	0	0.0175165	0.0275025	0
YBR272C	0.278495	NA	#N/A	-0.0213603	NA	#N/A	-0.101503	-0.152554	#N/A	0.13105	-0.013645	#N/A
YBR273C	-0.0656017	-0.060865	0	0.0250545	0.01647	0	-0.0790395	-0.0492125	0	-0.0137243	-0.0156638	0
YBR274W	0.0149355	-0.0560338	0	-0.0261364	-0.0538975	0	-0.0551559	-0.0580037	0	0.0859978	0.115959	0
YBR275C	-0.149094	-0.0851625	0	-0.0470461	-0.0069375	0	-0.0839935	-0.0399438	0	-0.0462928	-0.01725	0
YBR278W	-0.0869371	-0.010115	0	0.103677	0.109262	0	-0.0149746	-0.0062875	0	-0.0934187	-0.053205	0
YBR279W	0.335255	0.38905	0	0.560812	0.568152	1	-0.220344	-0.139818	0	-0.119981	-0.11793	0
YBR281C	-0.0162377	-0.0413575	0	0.0305575	0.0076625	0	0.0531371	0.0124563	0	0.0292867	-0.0381275	0
YBR282W	0.0253176	0.00806125	0	0.0093153	0.017515	0	-0.064552	-0.0839837	0	0.118215	0.0636925	0
YBR283C	0.104027	0.0588975	0	-0.0691661	-0.0576875	0	-0.0912591	-0.0851575	0	0.0635573	0.0636063	0
YBR286W	0.17441	0.0581925	0	0.0630977	0.00300375	0	0.00994594	0.00077375	0	-0.0121291	-0.00968875	0
YBR287W	0.00643763	-0.008645	0	-0.0337678	-0.024465	0	-0.0740614	-0.0938925	0	0.0112024	-0.0547663	0
YBR288C	0.0455883	0.102365	0	-0.00834246	0.0329562	0	0.0168333	0.0294638	0	-0.016026	0.0498925	0
YBR289W	-0.0318466	0.01397	0	0.00934744	-7.5e-06	0	0.149356	0.093635	0	-0.0518685	-0.0200237	0
YBR290W	0.0265081	0.00979125	0	0.0528319	0.029865	0	0.109419	0.039825	0	0.0194826	0.0338663	0
YBR291C	0.0407738	0.0101788	0	0.017054	0.0208775	0	0.0438285	0.0245325	0	0.0644399	0.0503313	0
YBR296C	0.0568834	0.0327525	0	-0.16049	-0.11892	0	-0.108728	-0.095875	0	0.0363654	0.0609888	0
YBR302C	-0.00934838	0.0222925	0	-0.0291944	0	0	-0.116894	-0.075165	0	-0.105291	-0.0572862	0
YCL001W	-0.35569	-0.04565	0	-0.202561	-0.029675	0	-0.079299	0.07498	0	-0.170224	-0.0571725	0
YCL005W	0.00914257	0.0632975	0	-0.0590326	-0.0429525	0	-0.0606895	-0.0406613	0	-0.0136214	-0.0407312	0
YCL009C	0.0394889	0.0329938	0	-0.0411387	-0.0103862	0	0.0658886	0.091785	0	-0.000937242	-0.0258075	0
YCL010C	0.0943778	0.0813925	0	0.10028	0.12689	0	0.211484	0.223376	0	-0.142945	-0.116098	0
YCL011C	0.0104221	-0.0208575	0	0.0231426	0.0281062	0	-0.0280157	-0.0455287	0	0.00674709	0.02892	0
YCL014W	0.00433895	-0.0011675	0	0.0121315	0.02743	0	0.11645	0.0890288	0	0.0266105	0.0243312	0
YCL016C	-0.0450212	0.04002	0	0.0389615	0.044465	0	0.126357	0.10299	0	-0.0563421	-0.0244637	0
YCL017C	-0.159835	-0.040255	0	-0.156972	-0.127456	0	-0.274829	-0.290391	0	0.0623357	-0.059835	0
YCL024W	-0.0395627	-0.00106375	0	-0.0641879	-0.00512875	0	0.020156	0.0004625	0	-0.0413967	-0.0229625	0
YCL025C	-0.104409	-0.040905	0	-0.0757093	-0.05022	0	-0.104167	-0.05904	0	-0.0613438	-0.0260525	0
YCL026C-A	0.0246756	-0.00265125	0	-0.0116735	0.0092425	0	-0.0165302	0.0127388	0	0.0228512	-0.015195	0
YCL027C-A	0.0441422	NA	0	0.00501223	NA	0	0.104431	NA	0	0.032655	NA	0
YCL027W	0.0156593	-0.048185	0	0.0219342	0.00893625	0	0.108468	0.0717825	0	-0.0209678	-0.0520925	0
YCL028W	0.201557	0.169976	0	-0.00716804	-0.0450212	0	0.0214906	-0.0123962	0	-0.039513	-0.0121475	0
YCL029C	-0.169671	-0.00376	0	-0.174542	-0.129099	0	0.0345819	0.0418925	0	-0.0999883	-0.095105	0
YCL030C	-0.0398251	0.0288137	0	-0.132394	-0.0868375	0	-0.142323	-0.0965125	0	-0.20313	-0.142148	0
YCL031C	0.357324	0.43875	1	0.0296415	0.0140062	0	0.145072	0.0972963	0	0.175286	0.144524	0
YCL032W	-0.0290104	-0.0780363	0	0.0369779	0.0248338	0	0.103905	-0.0026225	0	0.0253339	-0.0524375	0
YCL034W	-0.0492894	-0.00993	0	-0.056751	-0.01736	0	-0.059642	0.0029425	0	0.0346641	0.0816825	0
YCL035C	-0.071399	-0.01349	0	-0.0889117	-0.0228775	0	0.0785768	0.019575	0	-0.0290141	0.0366737	0
YCL037C	0.0780525	0.115576	0	-0.051801	-0.01291	0	0.0582169	0.115303	0	-0.100244	-0.103942	0
YCL039W	-0.314545	-0.209687	0	0.0227423	0.005215	0	0.149669	0.18489	0	-0.0622979	-0.172561	0
YCL040W	0.0456415	0.035855	0	0.0177949	-0.0116162	0	-0.0317937	-0.00828875	0	-0.0550475	-0.04044	0
YCL043C	0.0162993	-0.030235	0	0.0273906	0.0323813	0	0.147406	0.09786	0	0.141328	0.101437	0
YCL044C	0.0972057	0.036895	0	-0.0445393	-0.044975	0	0.164696	0.113287	0	-0.0609724	-0.0426762	0
YCL045C	0.0410516	0.00968	0	-0.0665226	-0.0474925	0	0.0468788	7.80626e-18	0	0.0880974	-0.0055225	0
YCL050C	-0.0379342	0.015115	0	-0.016493	-0.011195	0	-0.154235	-0.144486	0	-0.0940946	0.00076625	0
YCL052C	0.104159	0.129155	0	-0.0619702	-0.06766	0	-0.181929	-0.15042	0	-0.00986319	-0.00842375	0
YCL055W	0.131161	0.0600362	0	0.0239593	0.003295	0	0.12092	0.092535	0	0.0139164	-0.0145212	0
YCL056C	-0.0597343	-0.0470588	0	-0.0259733	0.0178725	0	-0.0240709	-0.00402375	0	0.106241	0.0754475	0
YCL057W	-0.57281	-0.66412	#N/A	0.0139575	0.18887	#N/A	-0.247049	-0.02423	#N/A	-0.0394633	-0.0224388	#N/A
YCL059C	-0.140974	-0.164727	0	-0.0446217	-0.0391987	0	0.29141	0.297542	0	-0.021338	0.0154938	0
YCL061C	-0.222315	-0.0542163	0	-0.13096	-0.09138	0	-0.0864765	-0.0648425	0	-0.0352679	-0.0535825	0
YCL064C	0.0515015	-0.00483375	0	0.0347102	-0.0256075	0	0.144877	0.162824	0	-0.0147035	0.00327625	0
YCR002C	0.186508	0.144736	0	-0.0722733	-0.108533	0	-0.200873	-0.241432	0	0.058506	-0.0673762	0
YCR003W	-0.0835484	-0.05814	0	-0.0539678	-0.01039	0	-0.0920477	-0.0695512	0	0.0335741	0.0279275	0
YCR004C	-0.0337906	-0.0620725	0	-0.0544391	-0.066305	0	0.121064	0.08963	0	-0.0343739	-0.0833175	0
YCR005C	-0.125521	-0.130598	0	0.0140474	0.00229875	0	0.149651	0.10298	0	-0.0619093	-0.03816	0
YCR009C	0.0735342	0.0820687	0	-0.0211856	-0.026765	0	0.178733	0.18189	0	0.0721454	0.185737	0
YCR011C	-0.110628	-0.052095	0	0.0116861	-0.0025125	0	-0.116304	-0.112937	0	0.0230211	-0.0427312	0
YCR012W	0.0655788	0.05776	0	0.0242678	0.016915	0	-0.0718538	0.00445375	0	-0.05135	-0.0623988	0
YCR016W	0.0359891	0.0104113	0	0.0147216	-0.0181925	0	0.0466075	0.0830875	0	0.121417	0.0597325	0
YCR017C	0.0470833	-0.00139875	0	0.0151805	-0.02947	0	-0.10568	-0.10039	0	-0.0548077	-0.0898725	0
YCR018C	-0.040369	0.00202	0	-0.124366	-0.057145	0	0.0380983	0.05248	0	-0.0465947	-0.02863	0
YCR018C-A	-0.0410122	0.0007525	0	-0.00715316	-0.014265	0	-0.067252	-0.04106	0	-0.0300878	-0.02919	0
YCR020C	-0.0426616	-0.00781625	0	-0.0333385	-0.007565	0	0.0046651	0.0200987	0	-0.0693328	-0.0119975	0
YCR020W-B	0.172491	0.090765	0	-0.103363	-0.0742712	0	-0.0631453	-0.0374475	0	0.00689526	0.06129	0
YCR021C	0.00576535	0.0173438	0	-0.0493462	-0.0534625	0	0.0958078	0.0804725	0	-0.0407443	-0.0465412	0
YCR023C	0.00332761	-0.0260525	0	0.0313988	0.005605	0	0.0782884	0.071595	0	0.081225	0.106169	0
YCR024C	-0.0290878	0.09022	#N/A	-0.0676401	-0.1111	#N/A	-0.233271	-0.306299	#N/A	0.00844947	-0.006155	#N/A
YCR024C-A	0.0147952	-0.01208	0	0.086795	-0.0017925	0	0.112711	0.07815	0	0.104669	0.09448	0
YCR027C	0.0422012	0.01109	0	0.023097	-0.00496625	0	-0.122834	-0.078085	0	-0.0577878	-0.047205	0
YCR028C	0.0019213	-0.0304475	0	-0.0148042	-0.00519875	0	-0.0314064	-0.0575975	0	0.0163903	-0.020525	0
YCR028C-A	-0.0623041	-0.04147	0	0.0902483	0.0767775	0	-0.0900343	-0.0447175	0	-0.0260547	-0.085395	0
YCR030C	-0.014637	-0.039355	0	0.0236702	-0.0256675	0	0.0469707	7.125e-05	0	-0.0647019	-0.147613	0
YCR033W	0.0235597	0.0572675	0	0.0952707	0.0581225	0	0.0566744	0.0635287	0	-0.00404446	0.00538125	0
YCR034W	0.0289638	0.0056275	0	0.0138335	0.0110575	0	-0.0812102	-0.097175	0	0.112979	0.141448	0
YCR035C	0.665349	0.800415	1	-0.0340222	0.0456175	0	-0.146296	-0.0328925	0	-0.0672441	-0.144677	0
YCR036W	-0.28645	-0.369776	#N/A	-0.194292	-0.190153	#N/A	-0.0393526	-0.022365	#N/A	-0.0588901	-0.395326	#N/A
YCR037C	-0.203285	-0.034195	0	0.0155794	0.0315975	0	-0.0161719	-0.0043025	0	-0.0541056	0.0799675	0
YCR038C	0.00580725	-0.11967	0	0.0785574	0.0219062	0	-0.032481	-0.0206775	0	0.0347025	0.05982	0
YCR042C	0.0704455	0.0698825	0	0.172749	0.167513	0	0.0510039	0.0332288	0	-0.0268722	-0.0206612	0
YCR043C	-0.0237436	0.001665	0	-0.0589816	-0.04508	0	-0.106633	-0.0472588	0	-0.0612687	-0.029525	0
YCR044C	-0.0489901	-0.0305375	0	0.0136311	0.00870625	0	-0.0205575	-0.01889	0	0.0219379	0.00856625	0
YCR046C	0.0151274	0.0152275	0	0.0149907	-0.0084675	0	-0.0404319	-0.0174975	0	0.00416005	0.04307	0
YCR047C	0.159139	0.256815	0	0.0130628	0.0093825	0	-0.108699	-0.10846	0	0.0472556	0.0159063	0
YCR048W	-0.0153695	-0.0384225	0	0.0383299	0.0215	0	0.178696	0.186532	0	-0.0288985	-0.0826787	0
YCR051W	0.17916	0.211599	0	0.0468671	0.02953	0	0.0471577	0.0497525	0	0.0994374	0.0626975	0
YCR053W	-0.255429	-0.0880875	0	-0.0279683	-0.0191475	0	-0.0897105	-0.061535	0	-0.0603212	-0.0209387	0
YCR054C	0.144897	0.0274575	0	0.0688864	-0.0154825	0	0.0102911	-0.03183	0	0.0106956	0.0243837	0
YCR057C	0.684616	0.81702	1	-0.0564522	-0.00025125	0	-0.0324304	0.0594063	0	-0.0973834	-0.0218225	0
YCR059C	-0.0500727	-0.0374475	0	-0.0551377	-0.00223	0	0.0320279	0.0277775	0	-0.0298338	0.0096325	0
YCR060W	-0.0100821	-0.0343512	0	-0.0261818	0.0027025	0	-0.0646994	-0.0380537	0	-0.00321176	-0.022085	0
YCR061W	0.0884164	-0.0249075	0	-0.0220602	-0.005265	0	-0.0187036	-0.00366875	0	0.00514352	0.0030625	0
YCR063W	-0.0516026	-0.0990738	0	0.0910091	0.0672787	0	0.0358031	0.03677	0	-0.0686969	-0.0250525	0
YCR065W	-0.0436637	NA	#N/A	-0.167024	NA	#N/A	0.0786327	0.22803	#N/A	0.060168	NA	#N/A
YCR067C	0.0322291	0.05061	0	0.140545	0.109735	0	-0.0737046	-0.0342675	0	0.121341	0.01238	0
YCR069W	0.161108	0.122525	0	-0.0431259	-0.0203725	0	-0.0509799	-0.0180613	0	0.00264606	-0.01313	0
YCR071C	-0.128501	-0.0388325	0	-0.0888822	-0.011175	0	-0.0931354	-0.0614437	0	-0.0790771	-0.0292537	0
YCR073W-A	0.0594145	0.0073	0	0.0358376	0.0369725	0	0.0380536	0.0204637	0	-0.0546601	0.02065	0
YCR077C	0.410271	0.449311	0	0.0789736	0.0003825	0	0.094825	0.0554137	0	-0.0118066	0.00177625	0
YCR079W	-0.00964908	0.0191775	0	-0.0865077	-0.0082	0	-0.155027	-0.0902125	0	-0.00792774	0.0264838	0
YCR081W	0.0572067	0.05961	0	0.0494156	-0.0115862	0	-0.0209001	-0.02886	0	-0.0392066	-0.0421813	0
YCR082W	0.0316711	0.014055	0	0.132555	0.0900075	0	0.099352	0.132121	0	0.0460692	0.07883	0
YCR083W	0.0611152	0.098895	0	0.0972748	0.114358	0	0.123809	0.161954	0	0.0529279	0.080375	0
YCR084C	-0.45777	NA	#N/A	-0.174165	NA	#N/A	0.275385	0.344776	#N/A	-0.0222037	0.00714625	#N/A
YCR086W	0.023335	-0.0412387	0	-0.0446099	-0.0511663	0	0.172413	0.167811	0	0.0702858	0.0811787	0
YCR087C-A	-0.233877	-0.118167	0	-0.15356	0.02545	0	-0.168843	-0.0823263	0	-0.0450824	-0.0208037	0
YCR088W	-0.14034	-0.085575	0	0.0804934	0.0271775	0	-0.0913775	-0.0334288	0	-0.0847547	0.00145625	0
YCR090C	-0.0955263	-0.0898825	0	-0.0230814	-0.00744	0	-0.0229186	-0.0100687	0	-0.0329329	-0.0323475	0
YCR092C	0.0541997	-0.0327925	0	-0.0311919	-0.0179975	0	0.0813776	0.0425025	0	0.00338376	0.0288137	0
YCR093W	0.0512157	0.105103	0	0.0871897	0.0985175	0	0.0173461	0.0738937	0	0.0208058	0.03027	0
YCR094W	0.993662	1.1154	1	-0.00272689	0.0001425	0	0.032123	0.0059975	0	-0.0270446	0.00715875	0
YCR095C	-0.224845	-0.0842787	0	-0.0891768	-0.0186125	0	-0.136487	-0.0847425	0	0.00204994	0.079925	0
YDL001W	0.0801113	0.0690975	0	-0.0890858	-0.115413	0	-0.296318	-0.2734	0	-0.00262068	-0.0317388	0
YDL002C	0.28393	0.285448	0	0.170203	0.173271	0	-0.0488843	-0.114761	0	0.17659	0.0909387	0
YDL003W	0.495304	0.519445	1	0.173647	0.227282	0	-0.00677119	-0.02934	0	0.0203577	-0.0161312	0
YDL005C	0.914045	1.13039	1	0.352205	0.490831	1	0.25595	0.384739	1	0.00583685	0.0273462	0
YDL008W	-0.1418	NA	#N/A	0.0504433	NA	#N/A	0.0260562	0.188315	#N/A	-0.162764	NA	#N/A
YDL010W	0.0321467	0.034315	0	0.0722299	0.025695	0	0.131573	0.122715	0	0.0301289	0.0251225	0
YDL012C	-0.102236	-0.03916	0	-0.0224364	-0.015845	0	0.021276	0.0257625	0	-0.0914036	-0.0056525	0
YDL015C	-0.132878	-0.067435	0	-0.0105084	-0.0329762	0	0.00320835	-0.02025	0	-0.0144573	0.00079625	0
YDL017W	0.118001	NA	#N/A	0.0369408	NA	#N/A	0.0671014	NA	#N/A	0.0679893	0.0155438	#N/A
YDL018C	-0.00902279	0.0144087	0	0.0579509	0.0391613	0	-0.0651397	-0.0972212	0	0.06265	0.00903	0
YDL019C	0.0658061	0.0101375	0	0.0478098	0.026525	0	0.0211213	0.0355675	0	-0.00914806	-0.03386	0
YDL020C	0.0120016	0.0620088	0	-0.0685348	-0.069555	0	-0.0367265	0.001505	0	-0.0313431	-0.0301637	0
YDL021W	-0.133213	-0.135522	0	0.0635858	0.0544437	0	0.0123752	0.012475	0	0.0570441	0.0555088	0
YDL022W	-0.104946	0.0098425	0	-0.00133971	0.0309	0	-0.0266394	-0.0891525	0	-0.0275729	0.03683	0
YDL025C	-0.129414	-0.115339	0	0.164047	0.130501	0	-0.197985	-0.142164	0	-0.0226383	-0.0589612	0
YDL027C	-0.122351	-0.0100825	0	-0.00728394	0.0248062	0	0.136995	0.146444	0	0.0952524	0.0893175	0
YDL028C	0.1051	0.0651088	0	-0.0647386	0.0099875	0	-0.134098	-0.0756875	0	0.0782792	0.12539	0
YDL029W	0.367872	0.23325	0	-0.126174	-0.140599	0	-0.204749	-0.497019	0	0.0478757	-0.0531	0
YDL030W	0.10463	0.192933	0	0.0200963	0.0170775	0	-0.0646433	-0.018265	0	-0.0418062	-0.0129062	0
YDL033C	-0.0363758	-0.051875	0	-0.0347825	0.01802	0	0.0176777	0.0658713	0	-0.0635687	-0.0628912	0
YDL036C	0.089521	0.0841537	0	-0.0361771	-0.0269225	0	0.149687	0.203313	0	-0.0712527	-0.0652875	0
YDL040C	-0.116915	-0.0618788	0	-0.0740344	-0.02691	0	0.0459646	0.0004925	0	-0.0115451	0.0117062	0
YDL042C	-0.190387	-0.127244	0	-0.137752	-0.0333175	0	-0.0702537	-0.0165488	0	-0.00411366	0.012375	0
YDL043C	-0.00483532	-0.022145	0	-0.0224349	-0.0369075	0	-0.0902435	-0.0513738	0	0.0402406	0.102165	0
YDL044C	-0.175613	-0.023865	0	0.00679119	0.0571975	0	0.0194253	0.08005	0	-0.0466622	-0.0163812	0
YDL045C	-0.0708145	-0.012945	0	0.0298917	0.0541725	0	0.0318261	0.0216513	0	0.00311117	-0.012945	0
YDL045W-A	-0.183442	-0.261003	#N/A	0.278966	NA	#N/A	0.112331	NA	#N/A	-0.0578533	-0.0382975	#N/A
YDL046W	0.039767	-0.008705	0	0.00896935	-0.00196	0	-0.0617509	-0.0808575	0	0.00254246	0.00315375	0
YDL047W	0.205626	0.221939	0	0.0010688	0.0066125	0	0.00520178	0.0182688	0	-0.0540185	-0.0594162	0
YDL048C	-0.0445562	-0.039845	0	-0.0305912	-0.02007	0	-0.198325	-0.144594	0	-0.0602012	0.0125875	0
YDL051W	0.193726	0.186807	0	0.0428102	0.01695	0	-0.0336348	-0.04529	0	0.0617103	0.0068125	0
YDL052C	0.0144269	-0.0191287	0	-0.0286266	0.0187425	0	-0.135657	-0.136057	0	0.068689	0.0838037	0
YDL053C	-0.0150132	0.0507925	0	-0.0691825	-0.0022925	0	0.150056	0.153091	0	0.00262287	0.00116	0
YDL054C	0.0178842	0.0082075	0	0.011092	0.0287587	0	0.00835679	0.0036725	0	0.0753811	0.0725988	0
YDL055C	-0.041678	0.0127137	0	0.0577425	0.03084	0	0.0228562	0.04681	0	-0.00685948	0.114767	0
YDL056W	-0.281374	-0.0461575	0	-0.0378019	-0.0392088	0	0.00381421	-0.00196625	0	0.0262269	0.0193475	0
YDL058W	-0.237491	-0.0262513	0	0.00769922	-0.00819625	0	-0.045049	-0.047545	0	-0.0835045	-0.0382225	0
YDL059C	-0.045708	-0.0594	0	-0.039067	-0.0420888	0	0.0230372	0.0229488	0	-0.100313	-0.126917	0
YDL060W	0.107405	0.00765625	0	0.0334379	-0.0109775	0	0.101523	0.0408375	0	-0.029282	-0.0333437	0
YDL061C	-0.0710435	-0.0465925	0	0.210606	-0.07287	0	-0.293941	-0.367365	0	0.100217	0.0582037	0
YDL063C	0.0565649	-0.051005	#N/A	-0.223777	-0.26511	#N/A	-0.0368004	-0.0211	#N/A	0.0329504	-0.121277	#N/A
YDL064W	0.142639	0.067865	0	0.0518059	0.0284025	0	-0.0518028	-0.0207125	0	0.0201803	-0.0372125	0
YDL065C	0.11561	0.0756688	0	0.101166	0.0805888	0	0.161132	0.12538	0	-0.0289245	0.0445575	0
YDL066W	0.0755588	0.00104125	0	0.0137237	0.00048625	0	0.0577466	0.0194787	0	-0.0227868	0.0054	0
YDL067C	-0.292133	NA	#N/A	0.414838	NA	#N/A	0.13684	NA	#N/A	-0.0844221	-0.0435025	#N/A
YDL070W	0.0834492	0.0170075	0	0.0538009	0.0279238	0	-0.0337004	0.00191	0	-0.0177442	-0.0220275	0
YDL072C	-0.148521	-0.000185	0	-0.0274171	0.0196625	0	0.0400163	0.0169425	0	0.237468	0.244406	1
YDL074C	-0.270824	NA	#N/A	-0.051946	NA	#N/A	0.301166	0.402015	#N/A	0.100432	0.155142	#N/A
YDL076C	-0.0383977	-0.047935	0	0.0251884	0.0101525	0	0.0105808	-0.00881375	0	0.0103987	0.0553875	0
YDL077C	0.429894	0.567392	1	0.131572	-0.0331463	0	0.113647	0.080945	0	0.0470575	-0.0198263	0
YDL078C	0.0729788	0.09023	0	-0.0969942	-0.0789675	0	-0.0771228	-0.0286987	0	0.00399665	-0.0473625	0
YDL080C	0.0715524	-0.0432162	0	0.0236659	-0.0221025	0	0.012128	0.002325	0	0.00883218	0.0335613	0
YDL081C	-0.0796112	-0.11522	0	-0.0233178	-0.087145	0	-0.0843196	-0.11719	0	-0.00279126	-0.00516375	0
YDL083C	-0.0657066	-0.0919762	0	0.00196929	-0.026685	0	0.163159	0.200895	0	-0.00269871	-0.128485	0
YDL084W	-0.0671117	-0.05974	0	0.0533485	0.0191137	0	0.0503567	0.0456825	0	-0.0894388	-0.166505	0
YDL085C-A	0.0729168	0.023035	0	-0.00697888	-0.02353	0	0.0369956	-0.04272	0	-0.0501885	-0.0487138	0
YDL087C	0.271767	0.29186	0	-0.0239048	0.01886	0	-0.121314	-0.0974775	0	-0.0139334	0.07161	0
YDL088C	0.000674611	0.00151	0	0.0338625	0.052355	0	0.0973303	0.0822875	0	0.0265455	0.02213	0
YDL089W	0.146531	NA	#N/A	-0.123727	NA	#N/A	-0.0893806	-0.0719837	#N/A	-0.00126175	-0.12499	#N/A
YDL090C	-0.169588	-0.05219	0	-0.0294926	0.0048875	0	-0.108443	0.00586625	0	-0.0179294	-0.0090425	0
YDL091C	-0.0275834	-0.044765	#N/A	-0.1193	-0.0303475	#N/A	-0.163476	-0.31625	#N/A	0.141041	NA	#N/A
YDL092W	0.0997063	0.087835	0	0.0273045	-0.01983	0	0.062407	0.00515375	0	3.88673e-05	-0.0108538	0
YDL095W	-0.0239229	-0.0491625	0	-0.0545595	0.00263125	0	-0.0407757	0.134389	0	0.0720555	-0.019565	0
YDL097C	0.123261	0.0554675	0	-0.0209982	0.001725	0	0.0196042	0.016085	0	-0.0059742	0.00284125	0
YDL098C	0.0682712	0.0399425	0	0.0113824	0.00612	0	-0.0489834	-0.0654825	0	-0.00627041	0.0285162	0
YDL099W	-0.0577398	-0.0722375	0	-0.0195443	-0.019315	0	0.0168584	-0.00099375	0	0.0406087	-0.0194987	0
YDL100C	0.0074583	0.00404	0	0.0300016	0.0023175	0	-0.0245556	-0.0359963	0	0.0454132	0.120355	0
YDL101C	0.0605185	0.055125	0	0.0182267	-0.0247612	0	0.250446	0.243435	0	0.00582991	0.0018425	0
YDL102W	0.664915	0.856747	1	0.551431	0.619774	1	0.153354	0.136648	0	0.0542149	0.0212925	0
YDL103C	0.0293688	0.0492375	0	0.0459485	0.00154	0	-0.0622381	-0.122146	0	-0.0861235	-0.04292	0
YDL104C	-0.208501	-0.044835	0	-0.0311732	-0.016745	0	-0.236522	-0.123719	0	0.0235898	0.0686637	0
YDL105W	-0.0697643	-0.0289937	0	-0.0655043	-0.0112862	0	0.0382841	-0.00099375	0	-0.0484449	0.0211863	0
YDL106C	0.00726419	0.0402887	0	0.0744158	0.016695	0	0.0519175	0.03316	0	0.0473354	0.0226	0
YDL107W	-0.0661376	-0.0262887	0	-0.0557628	-0.030095	0	-0.0244943	-0.0189	0	0.156345	NA	0
YDL108W	-0.0143386	-0.04259	0	0.0925014	0.0664037	0	-0.00955943	-0.0154	0	0.0528996	0.0953587	0
YDL110C	-0.073833	-0.10561	0	0.044911	0.0113113	0	-0.0552887	-0.0422112	0	-0.0857793	-0.104523	0
YDL111C	0.501585	0.47057	1	0.0764218	0.0677	0	-0.0795125	-0.0498738	0	-0.0247437	0.0293225	0
YDL112W	0.0230526	0.0617075	0	-0.0757373	-0.0521812	0	-0.0348538	-0.0695175	0	0.0216104	-0.00370625	0
YDL113C	-0.0523196	-0.0700775	0	-0.0466756	0.036135	0	0.0216751	0.00353875	0	-0.0016602	0.0211825	0
YDL115C	-0.138791	-0.050885	0	-0.0806074	-0.0419112	0	-0.0921676	-0.0619813	0	-0.061616	0.03888	0
YDL116W	0.198258	0.290091	0	0.0066216	0.003195	0	0.163679	0.133362	0	-0.00358951	0.00200125	0
YDL117W	0.0912978	0.0637525	0	0.00867947	0.032305	0	-0.0287168	0.00184625	0	0.0745486	0.0721775	0
YDL119C	-0.0655332	-0.0370813	0	-0.0189391	-0.0241	0	-0.0100951	-0.0128425	0	0.0667694	0.0940187	0
YDL120W	-0.0621568	-0.011885	0	-0.0797097	-0.0196275	0	0.119114	0.09759	0	-0.0484877	-0.074855	0
YDL121C	-0.0824554	-0.0352	0	-0.00382754	-0.0101937	0	0.0467323	0.0277562	0	0.0323076	0.0204775	0
YDL122W	0.075444	0.0677737	0	0.0549549	0.0521037	0	0.0322409	0.056555	0	0.0880548	0.0216325	0
YDL123W	0.0112576	0.00198125	0	-0.0161569	-0.00317625	0	0.0652653	0.0368013	0	-0.0616784	-0.0298675	0
YDL124W	-0.311377	NA	#N/A	-0.148547	NA	#N/A	0.0870793	0.09427	#N/A	-0.0358009	-0.15526	#N/A
YDL125C	-0.0593754	-0.03917	0	0.0315762	0.054915	0	0.0223632	0.0444662	0	-0.0548244	-0.0086725	0
YDL126C	0.0721627	0.151589	0	0.0145603	-0.029435	0	-0.101322	-0.123092	0	0.0166492	0.0179962	0
YDL128W	-0.00746995	-0.0144925	0	-0.0312043	-0.0288312	0	-0.0792138	-0.0341125	0	-0.0350174	-0.0448088	0
YDL129W	-0.0221696	-0.0220825	0	-0.00357278	0.0100475	0	0.0497754	0.0115388	0	0.0343513	0.0495975	0
YDL130W	0.0996712	0.0563138	0	0.0586802	0.01594	0	-0.0244235	0.0178062	0	0.0640836	0.131205	0
YDL130W-A	0.0475013	-0.0085875	0	-0.118945	-0.0721337	0	-0.188614	-0.0546475	0	0.0373037	0.0494925	0
YDL131W	-0.14979	-0.025625	0	-0.110289	-0.0837675	0	-0.00866591	0.0171575	0	0.0417918	0.0746725	0
YDL132W	-0.0306859	0.00497875	0	-0.0526684	-0.00696	0	-0.0617114	-0.0159875	0	0.0429398	-0.0008775	0
YDL133C-A	-0.138493	-0.00152125	0	-0.0111746	0.0179412	0	-0.123671	-0.139805	0	0.185312	0.195307	0
YDL134C	0.0257758	0.11075	0	0.015654	0.0052825	0	0.0114986	0.0273875	0	0.00450367	-0.0242625	0
YDL135C	0.0463931	-0.024705	0	0.0662626	0.0370925	0	0.0659349	0.0418375	0	0.192554	0.0027125	0
YDL136W	-0.247269	NA	0	0.155516	NA	0	0.0110135	-0.003695	0	-0.0335392	-0.132867	0
YDL137W	-0.088263	-0.01288	0	0.000797534	0.00224875	0	-0.240079	-0.191246	0	0.0116001	0.0275712	0
YDL139C	0.569108	0.605452	1	0.251011	0.211663	0	0.0344791	-0.0141275	0	-0.0481185	-0.164997	0
YDL140C	-0.113353	-0.075125	0	0.0292676	-0.0107425	0	-0.0662624	-0.105039	0	0.0373597	0.0005675	0
YDL141W	-0.218797	NA	#N/A	-0.106837	NA	#N/A	0.184233	0.249647	#N/A	-0.114602	-0.15382	#N/A
YDL142C	0.0540111	0.0152713	0	-0.00788912	0.0080575	0	0.00853575	-0.009385	0	0.0558754	0.0984363	0
YDL144C	-0.139897	-0.0997612	0	-0.012162	-0.0302175	0	0.13938	0.103866	0	0.0553503	0.0157363	0
YDL145C	-0.129666	-0.0157425	0	-0.115433	-0.04487	0	-0.118908	-0.105203	0	0.0761306	0.0514213	0
YDL146W	-0.0379655	-0.022885	0	-0.0655269	-0.0514125	0	-0.119655	-0.0786888	0	-0.0392268	0.0511025	0
YDL147W	0.320945	0.368822	1	-0.0326347	-0.0414325	0	0.243586	0.307113	0	-0.00222812	0.0316725	0
YDL150W	0.989449	1.12757	1	0.543325	0.619916	1	-0.0140186	-0.0145863	0	0.0184615	0.0414337	0
YDL152W	-0.15687	-0.0480037	0	-0.00488499	0.0510325	0	-0.28765	-0.322273	0	-0.0507199	-0.0176025	0
YDL155W	-0.0314343	-0.050945	0	0.0667307	0.017895	0	-0.010024	-0.0936925	0	-0.0383506	-0.0646525	0
YDL156W	0.055147	0.011785	0	0.0146754	0.0078275	0	-0.11441	-0.103775	0	-0.0159834	0.0414537	0
YDL157C	-0.0129663	0.014195	0	-0.0569679	-0.0267	0	0.0197665	0.0172587	0	0.0490045	0.0485613	0
YDL159W	0.145019	0.090085	0	-0.0529093	-0.0884275	0	-0.0930579	-0.139646	0	-0.0123999	0.0372012	0
YDL160C	0.117055	0.1556	0	0.0270549	0.0125125	0	0.328094	0.332315	0	0.0329685	0.0338613	0
YDL161W	0.00741894	0.00928	0	-0.0409465	0.0239287	0	-0.0236602	-0.0875075	0	-0.042602	-0.00898625	0
YDL164C	-0.25327	-0.0475037	0	-0.094882	-0.089415	0	-0.0467428	0.0248412	0	-0.0658607	-0.0231813	0
YDL165W	-0.148437	NA	#N/A	-0.0840486	NA	#N/A	-0.172165	-0.0873775	#N/A	-1.5991	-0.456024	#N/A
YDL166C	-0.0208262	0.006165	0	-0.128591	-0.0647475	0	-0.0500198	0.00022625	0	-0.0393108	-0.0137675	0
YDL167C	0.171397	0.049835	0	0.00361749	0.0246475	0	0.065582	-0.00432	0	0.00117138	0.0257563	0
YDL168W	0.214697	NA	#N/A	-0.16838	NA	#N/A	0.0874144	0.21614	#N/A	0.0980238	-0.180234	#N/A
YDL170W	-0.0636947	0.0261775	0	0.161738	0.13559	0	-0.0654482	-0.0242975	0	0.0112986	-0.0007625	0
YDL171C	-0.0168853	-0.0221112	0	0.0240324	-0.00949375	0	-0.025749	-0.000205	0	0.0112614	0.0103388	0
YDL173W	-0.154628	-0.133167	0	-0.0774702	-0.0557825	0	-0.115577	-0.115905	0	-0.0776664	-0.0231875	0
YDL174C	-0.165907	-0.0723475	0	-0.0419757	-0.054175	0	-0.0859752	-0.0735525	0	-0.0276878	0.0018275	0
YDL175C	-0.0753403	0.0344737	0	0.0242185	0.0644987	0	-0.143342	-0.0389688	0	-0.0426977	-0.00824625	0
YDL176W	0.124332	0.0141475	0	0.0176096	0.0116075	0	-0.12018	-0.196167	0	-0.0253305	-0.064995	0
YDL178W	-0.0808508	-0.042525	0	-0.0367926	-0.0536237	0	-0.0557347	-0.00505125	0	-0.0854581	-0.0487462	0
YDL180W	0.0545574	0.0992388	0	0.0131249	-0.006445	0	0.0441078	0.0204262	0	0.0340706	-0.008425	0
YDL181W	0.0150347	0.0225525	0	-0.0387828	-0.00725375	0	-0.260852	-0.21856	0	-0.0945216	-0.0172375	0
YDL182W	0.0419402	-0.03699	0	0.0433216	0.0153375	0	0.0776327	0.0596387	0	-0.0442966	-0.011385	0
YDL184C	-0.0225129	-0.0193875	0	0.0271209	0.0553787	0	-0.0785925	-0.0702363	0	0.129	0.21898	0
YDL185W	-0.0918501	-0.0166575	0	0.0206773	-0.0431175	0	-0.253253	-0.174338	0	0.19141	0.275656	0
YDL188C	0.0229881	0.0169325	0	0.00988092	-0.002	0	-0.0414165	-0.02736	0	0.0292642	0.0221837	0
YDL189W	-0.149554	NA	#N/A	-0.40078	NA	#N/A	0.292026	NA	#N/A	-0.0550391	-0.228655	#N/A
YDL190C	-0.187067	-0.102828	0	-0.0370684	-0.05733	0	-0.10572	-0.121456	0	-0.00251133	0.073155	0
YDL191W	0.0508767	0.0050775	0	-0.0514212	-0.0248775	0	-0.00506413	-0.0069275	0	-0.0272034	0.0220475	0
YDL192W	0.10325	0.064195	0	0.0581687	0.0455325	0	0.147179	0.130793	0	-0.0182616	-0.0314125	0
YDL193W	0.0643181	-0.0394175	0	-0.0067048	-0.0283725	0	0.127415	0.126739	0	0.179321	NA	0
YDL195W	0.431885	0.513713	1	0.018246	0.0266525	0	-0.011891	-0.0405787	0	-0.0267737	-0.0194863	0
YDL197C	0.0475454	-0.00281125	0	0.0168502	-0.00145	0	-0.166582	-0.119176	0	0.14757	0.109819	0
YDL201W	-0.0782988	-0.0483275	0	-0.0926248	-0.094205	0	-0.160275	-0.130716	0	0.074381	-0.017075	0
YDL202W	0.0267769	0.0341325	0	-0.0492295	-0.0167	0	-0.0339336	0.05073	0	0.0509477	0.0882025	0
YDL203C	0.304903	0.156502	0	0.221493	0.119298	0	0.125948	0.0847212	0	0.00966948	-0.0173237	0
YDL204W	0.0359652	-0.00057	0	-0.0555304	-0.050805	0	0.0325019	-0.0118075	0	0.0354357	0.035955	0
YDL205C	0.129725	0.155694	0	-0.0358484	-0.00588875	0	-0.0845856	-0.0218188	0	-0.105121	-0.0678712	0
YDL207W	0.0918162	0.0213825	0	0.0130416	0.0248175	0	0.00547024	0.00919	0	0.0456549	0.03096	0
YDL208W	0.103	0.084055	0	0.00168241	-0.0121175	0	0.253956	0.250121	0	-0.0823844	0.0008525	0
YDL209C	0.00176034	-0.00891125	0	0.0357799	0.0804925	0	-0.0228516	-0.0157975	0	-0.0672413	-0.0236225	0
YDL211C	-0.0254016	0.00172	0	-0.0192446	-0.0102125	0	0.0381318	0.0488425	0	0.0906571	0.0379287	0
YDL212W	-0.00288015	-0.0215775	0	0.0113057	0.00462	0	0.0915237	0.0709225	0	-0.0341738	-0.0129325	0
YDL213C	-0.0223867	-0.0198025	0	-0.021491	0.0057	0	0.0538638	0.0487262	0	-0.00828146	0.0522587	0
YDL215C	-0.0141055	0.0128512	0	-0.0788075	-0.0199688	0	-0.0852139	-0.06982	0	-0.0115754	0.0307275	0
YDL216C	-0.0864106	-0.06358	0	0.0186459	-0.00635875	0	0.0845899	0.02221	0	-0.0333593	-0.0116275	0
YDL219W	-0.0298967	0.0051925	0	-0.08476	-0.02155	0	-0.0645688	-0.09362	0	-0.00639042	-0.04554	0
YDL220C	-0.0840834	-0.0517413	0	-0.0533997	-0.0213025	0	-0.0244312	0.0018875	0	-0.014209	0.0440762	0
YDL222C	0.0122394	-0.044455	0	-0.000621972	-0.0085425	0	0.00175071	0.0261	0	0.00628963	0.00632	0
YDL223C	-0.0273664	-0.0714925	0	0.143348	0.106919	0	-0.0189108	-0.0597587	0	0.0691696	0.082885	0
YDL224C	0.237513	0.101297	0	0.0133303	0.00694	0	-0.0753858	-0.111361	0	0.113461	0.165719	0
YDL225W	0.146347	0.0573637	0	0.207073	0.09471	0	0.00743871	0.04563	0	-0.098453	-0.114735	0
YDL226C	-0.100958	-0.0097175	0	0.0475083	0.0614125	0	-0.0711166	-0.055965	0	-0.0612603	-0.0885225	0
YDL227C	-0.00838217	-0.055555	0	-0.0186236	-0.0277475	0	0.00438449	0.005815	0	0.0225526	0.0399575	0
YDL229W	0.178391	0.32304	#N/A	-0.187124	-0.311751	#N/A	0.138965	NA	#N/A	-0.0448681	-0.251462	#N/A
YDL230W	0.0234493	0.0132775	0	-0.0661489	-0.0872913	0	0.223165	0.197158	0	0.0492652	0.00465625	0
YDL232W	-0.0212112	0.0666675	0	0.0262397	-0.0241337	0	-0.129658	-0.102826	0	-0.0238621	-0.0192163	0
YDL233W	0.0512173	-0.00758	0	0.00489235	-0.01515	0	-0.0857487	-0.0550975	0	0.0669977	0.03141	0
YDL234C	0.0995408	0.0498575	0	0.0233628	0.0106575	0	0.0306508	0.01628	0	0.00733656	0.0041775	0
YDL235C	0.0159573	0.11166	0	0.297097	0.395985	1	0.34576	0.523913	1	-0.0992562	-0.186125	0
YDL236W	-0.023765	-0.0368675	0	-0.0302805	-0.0310575	0	-0.000204521	-0.00769625	0	-0.0343287	-0.0035725	0
YDL238C	-0.0301654	-0.00310125	0	-0.0395184	-0.002985	0	-0.130518	-0.07285	0	0.00557616	9.5e-05	0
YDL240W	-0.0252193	0.0378175	0	-0.0512733	-0.0055575	0	-0.019929	-0.0176063	0	0.0405453	0.0782075	0
YDL248W	-0.0822293	-0.0566625	0	-0.00545228	0.0038525	0	0.151725	0.131119	0	-0.0337887	0.0047575	0
YDR001C	-0.0297985	0.0180225	0	0.00403496	0.0246475	0	0.205672	0.121927	0	-0.0517286	0.0287988	0
YDR003W	0.0270552	0.041175	0	-0.0476323	0.0218025	0	-0.0343735	-0.0334125	0	-0.0417289	-0.0037075	0
YDR004W	0.0849543	0.0404062	0	0.165989	0.0888613	0	0.0833106	-0.007655	0	-0.0168613	-0.0064325	0
YDR005C	-0.0912037	-0.0117	0	0.00297218	0.01208	0	-0.0508145	-0.073875	0	0.015925	0.0109675	0
YDR006C	0.166455	0.09699	0	-0.0278013	-0.0762325	0	-0.107353	-0.148932	0	-0.0867055	-0.0397112	0
YDR007W	-0.055973	-0.0320337	0	0.00759178	-0.00436	0	-0.0135546	0.0128275	0	0.0520241	0.0033775	0
YDR009W	-0.118417	-0.00622	0	-0.0390098	-0.00715625	0	0.108519	0.114945	0	-0.0691195	-0.009955	0
YDR011W	-0.0830903	-0.0601375	0	-0.0157335	-0.0738588	0	0.150683	0.191568	0	-0.0524423	0.00646375	0
YDR012W	0.0974256	0.167802	0	0.0526281	0.08664	0	0.162902	0.208423	0	0.142777	-0.0208613	0
YDR014W	0.621727	0.579829	1	0.253046	0.240824	0	0.465661	0.49331	0	0.208965	0.250731	0
YDR016C	-0.0998672	-0.0447075	0	0.0453906	-0.0268325	0	0.043864	0.0227525	0	-0.148156	-0.0399362	0
YDR017C	-0.167727	-0.0946175	0	-0.0291277	0.0030475	0	-0.0909671	-0.0406463	0	-0.0197259	-0.03841	0
YDR019C	-0.069067	-0.106885	#N/A	-0.300471	-0.324656	#N/A	-0.267854	-0.429151	#N/A	-0.331049	-0.350813	#N/A
YDR020C	-0.0139731	-0.0626925	0	-0.0183658	-0.0143175	0	0.0149534	0.0655875	0	-0.0163641	0.01165	0
YDR021W	1.26815	1.40192	1	0.035055	0.01329	0	0.512001	0.536608	1	0.178885	0.131569	0
YDR022C	0.0861727	0.0447263	0	0.0428811	0.0233413	0	0.0318141	-8.5e-05	0	-0.0179614	0.0063025	0
YDR023W	-0.0361789	-0.123254	#N/A	-0.11001	-0.144022	#N/A	-0.126704	-0.020835	#N/A	-0.22261	-0.285415	#N/A
YDR024W	-0.170026	-0.163839	0	-0.142974	-0.103637	0	-0.379744	-0.402751	0	-0.063236	0.109382	0
YDR025W	-0.254319	-0.310435	0	-0.0235943	-0.0359975	0	0.329756	0.378476	1	-0.115883	-0.161007	0
YDR026C	-0.165729	-0.106975	0	0.0860223	0.0754275	0	-0.0426487	-0.0254525	0	-0.068996	-0.07424	0
YDR027C	0.942478	1.15384	1	0.073982	0.10493	0	0.121972	0.130277	0	0.177588	0.319705	0
YDR028C	-0.0208675	-0.0840025	0	0.122773	0.13601	0	0.151943	0.101055	0	0.20103	0.252594	0
YDR031W	-0.0165587	-0.0195975	0	0.0446722	0.01967	0	0.12057	0.0992275	0	-0.0322057	-0.002095	0
YDR032C	-0.00463347	0.00631125	0	-0.076538	-0.04308	0	-0.033904	-0.0182238	0	0.020032	0.01785	0
YDR033W	-0.0316985	-0.0053875	0	0.0102542	0.0232812	0	-0.0843856	-0.05572	0	0.0261281	0.0372938	0
YDR034C	-0.208641	-0.0314425	0	-0.0449057	-0.0578837	0	0.0105125	-0.0307963	0	0.012868	0.05697	0
YDR034W-B	-0.176033	-0.074775	#N/A	0.318646	NA	#N/A	0.149507	0.140775	#N/A	-0.36594	NA	#N/A
YDR035W	-0.111928	0.0356737	0	-0.0238297	-0.02363	0	-0.0804808	-0.0495725	0	-0.0386358	-0.0286	0
YDR036C	0.144356	0.048295	0	0.0257778	0.0004275	0	-0.0388271	-0.0379987	0	0.0787548	0.0573012	0
YDR038C	-0.035186	-0.032145	0	0.075549	0.111465	0	0.0434412	0.127215	0	0.0387781	-0.01809	0
YDR039C	-0.249747	-0.0399463	0	0.0455593	0.0218988	0	-0.0340793	-0.0177975	0	0.0186849	-0.0016925	0
YDR040C	-0.138993	-0.0629875	0	0.0153322	-0.0112738	0	-0.0279769	0.0191813	0	-0.0259208	-0.01472	0
YDR041W	-0.0186192	-0.0105725	0	0.176086	0.234335	0	0.160345	0.175343	0	0.0716497	0.0838825	0
YDR043C	0.00200694	-0.0447375	0	-0.0700993	-0.0855525	0	-0.0254152	-0.0259775	0	0.0280247	0.0101925	0
YDR044W	0.183012	0.0957112	0	0.0485886	-0.0041925	0	0.0773246	0.0183875	0	0.00700244	0.00130875	0
YDR046C	0.0150345	0.008305	0	-0.0365544	-0.0381387	0	0.0230675	0.020575	0	-0.026113	-0.0383975	0
YDR047W	-0.137837	0.0032375	0	-0.101109	-0.043945	0	-0.0382356	0.0006075	0	-0.0110559	0.0078575	0
YDR049W	0.165402	0.0819775	0	0.0721919	-0.0106375	0	-0.102313	-0.0706825	0	0.0381314	0.0272688	0
YDR050C	-0.055172	-0.0474888	0	0.0194711	-0.00400875	0	-0.0221712	0.0375363	0	-0.0160567	-0.0579962	0
YDR051C	-0.0147279	-0.0282937	0	-0.0602145	-0.0051475	0	-0.0407067	0.00832	0	-0.0737242	-0.074865	0
YDR052C	0.455261	0.401168	0	-0.0202788	-0.02825	0	-0.016547	-0.0295675	0	0.000131132	-0.0269663	0
YDR054C	0.470905	0.592965	1	0.0236745	0.0153238	0	0.0101587	0.0143187	0	-0.0898788	-0.104151	0
YDR055W	0.0341649	-0.010675	0	0.0209738	-0.0073725	0	-0.0941028	-0.0421925	0	-0.0671377	-0.0321888	0
YDR056C	0.00125299	0.005635	0	-0.0386002	0.0234525	0	-0.0683374	-0.0259925	0	-0.0855759	0.002105	0
YDR059C	-0.12819	-0.0224687	0	0.00254079	0.0165925	0	-0.00885003	-0.0251962	0	-0.0797054	-0.0382025	0
YDR060W	0.0686945	0.0615775	0	-0.0151659	0.0587725	0	0.317295	0.28736	0	0.0950058	0.133029	0
YDR061W	-0.141373	-0.158727	0	-0.123942	-0.0506625	0	0.0569156	0.07084	0	-0.0545975	-0.0101688	0
YDR062W	0.250317	0.30895	0	0.154324	0.21955	0	-0.0561135	-0.06099	0	-0.0333993	-0.0641137	0
YDR063W	-0.0535146	-0.01861	0	0.0184095	0.0305937	0	0.00397282	-0.0179363	0	-0.0753943	-0.043955	0
YDR065W	0.0392954	0.0490975	0	0.0870192	0.038995	0	-0.0532495	-0.0630363	0	0.098573	0.0483025	0
YDR066C	0.0188585	0.0340075	0	0.043051	0.0364175	0	0.0673112	0.0396787	0	0.00211461	-0.0373187	0
YDR067C	-0.0074084	-0.0405125	0	0.00455551	0.048875	0	-0.218666	-0.171576	0	-0.0151838	0.0299388	0
YDR068W	-0.0265324	-0.009375	0	0.0291256	0.0233275	0	0.113519	0.08985	0	-0.0617201	-0.00238375	0
YDR069C	1.06981	1.11105	1	0.769638	0.821222	1	0.180505	0.16716	0	0.492968	0.453536	1
YDR070C	0.0977741	0.0937875	0	-0.768706	0.080745	0	-0.262182	-0.229565	0	0.0801868	0.0350575	0
YDR071C	-0.0648391	-0.0014075	0	-0.0370551	0.0132825	0	-0.0957556	-0.104023	0	0.00828107	-0.00711875	0
YDR072C	0.00200761	0.0050175	0	-0.0281762	-0.0128138	0	0.0337912	0.0108875	0	-0.0114067	0.0162725	0
YDR073W	0.0106119	0.029345	0	0.211512	0.266948	0	0.0855844	0.0646325	0	0.0732248	0.037645	0
YDR074W	-0.0404759	-0.0251213	0	0.0686483	0.037905	0	0.0893867	0.0586225	0	0.127652	0.136939	0
YDR075W	-0.0708434	-0.00975625	0	-0.0621166	-0.028065	0	-0.048459	-0.0383587	0	-0.0888016	-0.0452137	0
YDR076W	-0.0974997	NA	#N/A	-0.309201	NA	#N/A	0.30079	NA	#N/A	-0.160927	-0.269136	#N/A
YDR077W	-0.187601	-0.223788	0	-0.121497	-0.092605	0	-0.0590791	-0.0844137	0	0.0548663	0.0512463	0
YDR079C-A	0.362952	0.434887	0	0.80514	0.714926	1	-0.0172272	0.15492	0	-0.129993	-0.314437	0
YDR079W	0.0117543	-0.0022475	0	-0.0157912	-0.03563	0	0.0767762	0.0737913	0	-0.0916286	-0.0691612	0
YDR080W	0.458014	0.750933	1	-0.0308685	-0.008285	0	-0.0414809	-0.0035175	0	-0.0714083	-0.00786	0
YDR081C	0.0806612	0.118869	0	0.169427	0.24528	0	0.0210251	0.0282475	0	0.00649189	0.0280038	0
YDR083W	0.180257	0.136602	0	0.0599504	0.012725	0	0.122967	0.0781837	0	0.0594238	-0.0636875	0
YDR084C	0.0831316	0.0256975	0	-0.0172316	-0.0287862	0	0.269035	0.300328	0	-0.013082	-0.0141	0
YDR086C	0.112172	0.0610875	#N/A	0.17431	0.148595	#N/A	-0.41971	-0.531632	#N/A	0.0320486	-0.04583	#N/A
YDR087C	-0.12432	-0.067575	0	-0.0288535	0.00277125	0	-0.123719	-0.112679	0	-0.12022	-0.262031	0
YDR088C	0.0604744	-0.0178925	0	-0.0160009	-0.0207725	0	-0.0440227	-0.0351225	0	-0.00857684	-0.00212375	0
YDR089W	-0.00530226	-0.0301675	0	-0.0532909	-0.002425	0	-0.106311	-0.173978	0	-0.0117084	-0.0172062	0
YDR090C	0.157605	0.126845	0	0.20123	0.194625	0	0.097744	0.0807812	0	0.0989336	0.008585	0
YDR091C	0.459416	0.521977	1	0.0867319	0.109984	0	0.0265744	-0.0016	0	0.00197129	0.0262475	0
YDR092W	-0.0553492	-0.03158	0	0.0327281	0.020255	0	-0.0140191	-0.03061	0	0.259223	0.266605	0
YDR093W	-0.0595332	0.0196525	0	0.0431296	-0.0047725	0	-0.0888411	-0.100295	0	-0.0571929	-0.0435437	0
YDR096W	0.010066	-0.04112	0	-0.0147725	-0.0252275	0	-0.0611648	-0.125425	0	-0.00428211	0.0435888	0
YDR097C	0.0472047	0.05624	0	0.00592726	-0.0147475	0	-0.0436984	-0.0738262	0	0.0239731	0.0179412	0
YDR098C	0.0310869	0.0211	0	-0.0681713	-0.0550475	0	0.0625071	0.0401162	0	0.00332276	-0.01401	0
YDR099W	-0.155101	-0.0833325	0	-0.0628791	-0.0164525	0	-0.0333933	-0.007985	0	0.0245062	0.0499825	0
YDR100W	0.0487415	-0.01443	0	0.0561832	0.0034275	0	0.0179742	-0.0121288	0	0.0707443	0.0496887	0
YDR101C	0.466014	0.425538	1	0.0405864	0.0259162	0	0.624638	0.710255	1	0.0960309	0.152739	0
YDR103W	-0.0245617	-0.0466787	0	0.00650361	-0.0328413	0	-0.0104782	-0.01539	0	0.225083	0.18447	0
YDR105C	0.00940333	-0.0208025	0	0.00663983	-0.00653	0	0.0122899	-0.0151538	0	-0.0786728	-0.04323	0
YDR108W	0.257879	0.199649	0	-0.000827858	-0.0357613	0	-0.125493	-0.0471063	0	0.0391461	0.0370188	0
YDR110W	-0.0964642	0.0190525	0	-0.0181812	0.0520425	0	-0.00181706	0.0209525	0	0.0323791	0.0028325	0
YDR111C	0.131618	0.045345	0	0.00734677	-0.00379625	0	-0.0774269	-0.068435	0	-0.0291713	-0.0379125	0
YDR115W	-0.00733495	-0.004295	0	-0.0445015	-0.017295	0	-0.169018	-0.203487	0	0.0181492	0.0304213	0
YDR116C	-0.0116344	-0.0406675	0	0.0765077	0.0751475	0	0.00818767	-0.00400875	0	-0.013378	-0.00935	0
YDR118W	-0.345552	NA	#N/A	-0.0162513	NA	#N/A	0.0148041	0.169313	#N/A	0.00826116	NA	#N/A
YDR119W	0.0745056	0.0104	0	-0.0363231	-0.0228075	0	0.101581	0.075565	0	0.0311296	-0.055805	0
YDR120C	0.0373627	-0.00244875	0	0.196367	0.182075	0	0.0714859	0.03222	0	-0.0209577	-0.023805	0
YDR121W	0.0509384	0.0310975	0	-0.0297379	-0.038075	0	-0.165757	-0.223903	0	-0.135423	-0.104889	0
YDR122W	-0.0957689	-0.0047475	0	-0.198036	-0.038025	0	0.147175	0.151654	0	-0.00776318	-0.019375	0
YDR123C	-0.386396	NA	#N/A	-0.218954	NA	#N/A	0.13817	0.31726	#N/A	-0.0554283	-0.043635	#N/A
YDR125C	-0.142607	-0.047395	0	-0.0580848	0.0230062	0	-0.0905728	-0.0655175	0	0.0178362	0.0804325	0
YDR127W	-0.00899029	0.0161363	0	0.00744335	-0.00262875	0	0.0192376	0.039245	0	-0.0230645	-0.0409738	0
YDR128W	0.0500269	0.0394787	0	0.0258768	0.03769	0	-0.0180651	0.032515	0	-0.0222438	-0.04401	0
YDR129C	0.0524912	0.0670875	0	0.027064	-0.0653925	0	-0.000247594	0.0195675	0	0.110187	0.172531	0
YDR130C	0.0557579	0.036765	0	0.000843945	0.0002475	0	-0.000720521	-0.0302513	0	0.0256218	0.0293125	0
YDR131C	-0.0177502	NA	0	-0.112224	NA	0	-0.0335098	NA	0	0.0121993	-0.0845287	0
YDR132C	0.0299309	-0.00558	0	0.02447	-0.00481	0	-0.0470097	-0.0638313	0	0.124887	0.104944	0
YDR135C	-0.0983471	0.0149388	0	-0.0115423	0.0142962	0	-0.185825	-0.127293	0	-0.0597614	0.0120525	0
YDR137W	-0.0337837	0.106625	0	-0.0382632	-0.0124775	0	0.0351202	0.0649025	0	0.047521	0.0106675	0
YDR138W	0.252745	0.233948	0	0.0785781	0.103002	0	-0.000741236	-0.163125	0	-0.00101222	-0.0236813	0
YDR139C	0.13205	0.02258	0	-0.0862158	-0.0296187	0	0.0429766	0.0145875	0	0.0471126	0.06295	0
YDR140W	-0.0928047	-0.0550238	0	-0.0177018	-0.0222475	0	0.0076219	-0.003425	0	-0.0101975	-0.027595	0
YDR141C	0.791886	0.841945	1	0.0193255	0.01798	0	0.0107811	-0.00038	0	0.0687659	0.05155	0
YDR144C	-0.17546	-0.101025	0	-0.0291179	0.0447975	0	-0.150994	-0.0616925	0	-0.0342425	-0.0032375	0
YDR145W	1.21304	1.17758	1	1.01755	1.1405	1	0.171233	0.169176	0	0.25184	0.246825	0
YDR146C	-0.139704	-0.115047	0	-0.0304979	-0.0277	0	-0.172704	-0.15813	0	-0.0339525	-0.0126713	0
YDR147W	0.108665	0.05734	0	0.0083809	-0.0047325	0	0.0619664	0.04109	0	-5.32621e-06	0.0287887	0
YDR148C	-0.012458	0.024795	0	0.0241589	-0.0304325	0	0.0578453	0.00817625	0	0.0710507	0.00659	0
YDR150W	0.0119615	0.035855	0	-0.002623	-0.011235	0	0.0275282	0.0406712	0	0.0218581	0.0226513	0
YDR152W	-0.0155591	-0.06041	0	0.0279672	0.01336	0	-0.0823342	-0.0427862	0	0.0837328	0.104346	0
YDR153C	-0.047828	-0.0609225	0	-0.0326274	0.00181	0	-0.00994319	0.0119188	0	-0.0334046	0	0
YDR155C	0.203932	0.129257	0	0.0136019	-0.0159375	0	-0.0934344	-0.0769125	0	-0.022009	0.0152362	0
YDR156W	-0.0118209	0.019025	0	-0.033398	0.00419625	0	-0.269092	-0.260484	0	0.14931	0.0142625	0
YDR158W	-0.0544969	-0.0590688	0	0.0895879	0.0627775	0	-0.0991196	-0.0838462	0	-0.0273078	-0.0222338	0
YDR159W	-0.0655433	-0.10269	0	0.123629	0.0552462	0	0.169235	0.178512	0	0.0250674	0.0137488	0
YDR161W	0.737195	0.815751	1	0.627732	0.7077	1	1.21888	1.33705	1	0.463247	0.466321	1
YDR164C	0.0038003	0.0768725	0	0.0218543	-0.007495	0	0.291766	0.323838	1	-0.0363081	0.00669875	0
YDR165W	0.157005	0.084335	0	0.0234025	-0.0307825	0	-0.00836182	0.009235	0	-0.0776364	-0.0454	0
YDR166C	-0.121954	-0.018715	0	-0.00984281	-0.00783	0	0.159779	0.169047	0	-0.0130291	-0.07606	0
YDR167W	-0.112977	-0.111477	0	0.0101188	-0.00084625	0	0.0593285	0.0613363	0	-0.00293513	0.00724125	0
YDR168W	-0.264723	-0.063485	0	-0.202136	-0.107874	0	0.0839131	0.164631	0	-0.02673	-0.0154237	0
YDR169C	-0.13092	-0.039715	0	-0.00600418	-0.00832375	0	-0.106072	-0.0654287	0	0.0854312	0.0881413	0
YDR170C	-0.0683662	0.0798288	0	-0.00858303	-0.00854125	0	-0.218561	-0.120483	0	-0.00724026	-0.0361625	0
YDR170W-A	-0.166843	NA	0	-0.06666	NA	0	-0.0788205	NA	0	-0.0161444	NA	0
YDR171W	0.0317167	-0.077975	0	0.0230393	-0.003745	0	-0.0308292	-0.0314	0	-0.00546879	-0.0691013	0
YDR172W	-0.343492	NA	#N/A	-0.247123	NA	#N/A	0.222207	0.259977	#N/A	0.00403393	0.0399837	#N/A
YDR173C	-0.0158957	-0.0384463	0	-0.00620393	-0.0418287	0	0.053228	0.02608	0	0.00213862	-0.03694	0
YDR174W	0.103159	0.141529	0	0.167768	0.180401	0	0.312829	0.292174	0	-0.0517202	-0.0819587	0
YDR175C	-0.0607184	-0.022655	0	-0.0862959	-0.097835	0	-0.0318131	-0.0111863	0	-0.0547551	-0.0284475	0
YDR176W	0.313446	0.292052	0	0.028523	0.19522	0	0.0181612	0.0308625	0	-0.0133622	-0.00601625	0
YDR177W	0.0503272	0.080885	0	-0.0311587	0.012185	0	-0.143001	-0.13336	0	-0.0575796	-0.0033025	0
YDR178W	0.109838	0.0789225	0	0.0424776	0.0223575	0	-0.0768288	-0.135115	0	0.0452378	0.070965	0
YDR179C	0.0875762	0.0408775	0	0.0181338	-0.0138	0	-0.0814089	-0.0507338	0	-0.0556894	0.005955	0
YDR180W	0.963284	0.991685	1	0.118304	0.0808113	0	0.118953	0.159647	0	0.0337488	0.0754387	0
YDR181C	0.0233461	NA	0	0.0119916	NA	0	0.20774	0.205665	0	0.0950466	NA	0
YDR182W	0.0429714	0.0418225	0	0.00956995	-0.00015	0	-0.042073	-0.0463213	0	-0.000437091	0.0111825	0
YDR183W	-0.0142937	-0.0375425	0	-0.00530134	0.0115125	0	-0.042669	-0.015295	0	0.0235938	0.01846	0
YDR184C	0.0915371	0.0405025	0	-0.0094015	0.0034625	0	0.0265955	0.00853	0	0.0881673	0.0343125	0
YDR185C	0.0186356	-0.04801	0	0.102008	0.069275	0	0.140446	0.102905	0	0.204249	0.0385137	0
YDR186C	-0.12637	-0.00732125	0	-0.0701125	-0.00207125	0	-0.034187	0.0811188	0	-0.0811362	-0.0879562	0
YDR189W	1.07427	1.26094	1	0.0156336	0.0624275	0	-0.0490469	0.00377875	0	0.756792	0.596266	1
YDR190C	-0.0110439	0.00733	0	0.0265811	0.01553	0	-0.122925	-0.118901	0	0.0414725	0.0035825	0
YDR191W	-0.0266648	0.049525	0	0.0408498	0.0042225	0	-0.103166	-0.0789825	0	0.0213096	-0.00146625	0
YDR193W	0.0897246	0.0313775	0	0.0226953	-0.02181	0	-0.0375617	-0.037765	0	0.0429654	-0.095645	0
YDR194C	0.125815	0.06107	0	-0.00744539	-0.0450675	0	-0.12409	-0.123991	0	0.071642	0.0811738	0
YDR195W	0.655155	0.65147	1	0.550469	0.543824	1	0.288107	0.303814	0	0.243786	0.301009	1
YDR196C	-0.104698	-0.0099075	0	0.0330645	-0.0245938	0	-0.00737463	0.00697625	0	0.0421532	0.0298	0
YDR197W	-0.108465	0.0439413	0	-0.103292	-0.0601	0	0.0122457	0.0498675	0	-0.0388548	0.00281125	0
YDR200C	-0.0643854	-0.0092825	0	0.00200371	-0.0262262	0	-0.014926	0.0169275	0	0.0499929	0.0237963	0
YDR201W	-0.176482	NA	#N/A	0.0345473	NA	#N/A	-0.00788496	0.21588	#N/A	-0.101216	-0.0563112	#N/A
YDR202C	0.008985	0.0197325	0	0.0168872	0.0052575	0	0.0847937	0.032045	0	0.0347079	-0.0614637	0
YDR204W	0.243996	0.292131	0	0.0376267	0.0606763	0	-0.0986396	-0.0461087	0	0.0573959	0.0363912	0
YDR205W	0.0138056	-0.039155	0	-0.000727305	-0.0091725	0	0.140054	0.106915	0	0.0217549	-0.0863725	0
YDR207C	0.269113	0.307761	0	0.147243	0.107795	0	0.13844	0.115837	0	-0.098282	-0.00284125	0
YDR208W	-0.116129	-0.0712012	0	-0.175919	-0.027565	0	-0.0940639	-0.0633775	0	-0.0150532	0.025885	0
YDR210W	0.0348465	-0.0095875	0	-0.0250424	0.0042625	0	0.143023	0.07268	0	-0.00710454	0.0043	0
YDR211W	0.0187204	-0.0769925	0	-0.221473	-0.076865	0	0.00463199	0.0039775	0	-0.0102023	0.00364125	0
YDR213W	0.00898375	-0.0289112	0	-0.125644	-0.0412875	0	-0.0422307	-0.06905	0	-0.161879	-0.131214	0
YDR214W	0.0392131	-0.02445	0	-0.0413029	0.00276	0	0.0599623	0.0378262	0	0.0111967	-0.0315325	0
YDR216W	-0.0716486	-0.0562725	0	0.0157033	-0.0112075	0	-0.0761968	-0.0913137	0	-0.0203694	-0.0475675	0
YDR217C	-0.0629079	-0.0358375	0	0.000373132	0.018235	0	0.0144195	0.0131888	0	0.0160232	0.0225837	0
YDR219C	0.0117383	0.018635	0	0.0506154	0.00872	0	0.0384608	0.0167563	0	0.108729	0.02223	0
YDR221W	0.134375	0.0753575	0	0.0077838	0.0373075	0	-0.0135391	-0.02981	0	-0.111901	-0.045285	0
YDR222W	-0.071396	-0.0306737	0	0.0160548	0.0141712	0	-0.0566032	-0.00602875	0	0.0119315	0.0567925	0
YDR224C	-0.0117877	-0.0486925	0	-0.0294946	-0.0328538	0	0.205568	0.181663	0	-0.153443	-0.154701	0
YDR225W	-0.0178428	-0.03838	0	-0.0858102	-0.103023	0	0.0178525	-0.0183175	0	0.12148	-0.054505	0
YDR226W	0.0308987	0.00493	0	0.0639574	0.10293	0	-0.0331521	-0.0114112	0	-0.073371	-0.0587563	0
YDR227W	-0.295971	-0.234296	0	-0.0826893	-0.0893338	0	-0.0826653	-0.0452175	0	-0.0159889	-0.0212638	0
YDR228C	-0.194341	NA	#N/A	-0.0411878	NA	#N/A	0.236845	0.249757	#N/A	0.0312253	0.0272263	#N/A
YDR229W	-0.0493532	0.00992375	0	-0.0213721	-0.00194125	0	-0.0124175	-0.0149475	0	0.0116163	0.01113	0
YDR231C	0.0235265	0.0227912	0	-0.038276	-0.049765	0	-0.0441993	-0.0232125	0	-0.0255312	-0.007715	0
YDR232W	0.0686017	0.0217012	0	-0.0458079	0.000685	0	0.023241	-0.00736375	0	-0.042436	-0.03206	0
YDR233C	-0.0505898	-0.0184937	0	0.0640744	0.0415575	0	0.0548583	0.0920775	0	0.0595423	0.0897925	0
YDR234W	0.0613025	0.0264825	0	0.00612488	0.0048475	0	0.0708534	0.0219175	0	-0.00146727	0.0131038	0
YDR235W	1.30552	1.34091	1	0.124274	0.145152	0	-0.0733789	-0.097665	0	-0.0240457	0.0192012	0
YDR236C	-0.0223261	-0.021285	0	-0.0919684	-0.0275175	0	-0.000986193	0.00799	0	-0.0139315	-0.002105	0
YDR238C	0.142547	0.318551	0	0.0545006	0.0420325	0	0.114415	0.160365	0	0.10824	0.0601175	0
YDR239C	0.00493697	0.0114575	0	0.00785584	0.0307387	0	0.0238661	-0.02282	0	0.126766	0.130991	0
YDR240C	0.85878	0.848657	1	0.372149	0.369022	1	0.0559019	0.0471138	0	-0.00203564	-0.0024725	0
YDR243C	0.518564	0.64153	1	0.198891	0.201153	0	0.106258	0.131335	0	0.133952	0.179045	0
YDR244W	-0.0479576	-0.0819575	0	0.0168847	-0.00494125	0	0.0959594	0.0818725	0	0.0879252	0.1086	0
YDR245W	-0.0232853	-0.01377	0	0.0393327	0.0366537	0	0.202803	0.214075	0	-0.0349714	NA	0
YDR246W	1.14015	1.45439	1	-0.0114048	0.038935	0	0.0658107	0.0684075	0	0.119338	0.180166	0
YDR247W	0.0971141	-0.0099625	0	0.0140883	-0.0253288	0	-0.59351	-0.053935	0	-0.0414715	0.00374125	0
YDR248C	-0.0261375	-0.048235	0	-0.021399	-0.0185425	0	-0.0242209	-0.0491075	0	0.0163249	-0.0103138	0
YDR250C	-0.0156611	-0.0456175	0	0.259363	0.0319437	0	-0.0939598	-0.0368887	0	0.103102	0.124863	0
YDR251W	-0.000423016	0.0220175	0	-0.043492	-0.0208338	0	0.0142898	-0.01962	0	0.0558475	0.0106663	0
YDR252W	-0.106942	-0.0840638	0	-0.0938079	-0.0379925	0	0.0535948	0.0556313	0	0.0240421	0.0230875	0
YDR253C	0.115917	0.164683	0	-0.0536806	-0.0162325	0	-0.059456	-0.0536475	0	0.055531	-0.0113387	0
YDR254W	0.0594349	0.110137	0	0.0244037	0.0235862	0	0.0231443	0.0618325	0	0.0477407	0.062455	0
YDR257C	-0.0692211	-0.0996025	0	-0.0484731	-0.0580113	0	-0.135083	-0.0670537	0	0.0275603	-0.00868625	0
YDR258C	-0.11359	-0.0483475	0	-0.0489331	-0.0300988	0	0.0672769	0.036975	0	0.00424855	-0.00010625	0
YDR261C	-0.0739724	-0.0148188	0	-0.0864437	-0.0262025	0	-0.11216	-0.05639	0	0.00917917	0.00507625	0
YDR262W	0.00846222	0.0351975	0	0.0169099	0.032115	0	0.03593	0.0539862	0	-0.00965427	0.01318	0
YDR264C	0.109835	0.0734087	0	0.0458853	0.0247875	0	-0.050653	-0.0430725	0	-5.06672e-05	-0.015785	0
YDR265W	-0.110909	-0.108416	0	0.110107	0.09161	0	0.150114	0.144877	0	-0.133329	-0.156914	0
YDR266C	0.0533213	0.12296	0	-0.0361068	-0.0210462	0	0.0114585	0.10256	0	0.0965452	0.156405	0
YDR267C	0.0345165	0.00767125	0	0.0978527	0.106537	0	0.00544446	-0.0272725	0	0.0761201	0.0707412	0
YDR268W	-0.0100064	0.0517225	0	0.0587717	0.0503775	0	0.0741116	-0.0150475	0	0.024971	0.0203387	0
YDR270W	-0.0771146	0.0045225	0	0.0873297	0.0581738	0	-0.048134	-0.0438287	0	0.0616995	0.04155	0
YDR272W	-0.0656931	-0.0356525	0	-0.0442934	-0.01578	0	0.0220312	0.0021075	0	0.00188634	-0.0013725	0
YDR275W	-0.0514148	-0.006955	0	0.0476385	0.0380337	0	0.0107591	0.00883875	0	-0.107592	-0.05784	0
YDR276C	0.13172	0.107143	#N/A	0.214974	0.24466	#N/A	-0.438882	-0.451645	#N/A	-0.103422	-0.197332	#N/A
YDR279W	-0.10738	-0.0492213	0	-0.0641191	-0.0091175	0	0.036014	0.029405	0	-0.0250674	0.0127325	0
YDR280W	-0.0180954	-0.02939	0	0.0905642	0.0364775	0	0.0908143	0.0491188	0	0.000332124	0.00039125	0
YDR281C	0.0671986	0.00353	0	-0.0153088	-0.00541375	0	0.0511975	0.07226	0	-0.00406613	-0.06596	0
YDR283C	0.0314349	0.0142725	0	0.0337995	0.0055225	0	0.0266218	-0.0147688	0	-0.0362589	-0.05805	0
YDR284C	-0.0712027	-0.0342475	0	0.0281118	0.0205325	0	0.0566641	0.0837362	0	0.0710059	0.031775	0
YDR288W	0.0200751	0.0258975	0	0.000448896	-0.0024075	0	0.0378764	0.0304563	0	-0.0665173	-0.006395	0
YDR291W	-0.0193708	-0.0174175	0	-0.095066	-0.0552212	0	-0.0853176	-0.00045375	0	-0.0574903	-0.0456787	0
YDR293C	-0.0444497	-0.0819462	0	-0.0438459	-0.067835	0	0.00758471	-0.00387	0	-0.0847714	-0.0618163	0
YDR294C	0.0254327	NA	#N/A	-0.30568	NA	#N/A	0.112032	NA	#N/A	0.166414	0.0645913	#N/A
YDR295C	0.0889118	0.140166	0	0.124575	0.117896	0	-0.0216328	0.0095975	0	-0.0347323	-0.0808737	0
YDR296W	0.00726317	-0.0215625	0	-0.0455993	-0.040435	0	0.181269	0.180775	0	-0.0117435	-0.0320625	0
YDR297W	0.0179871	0.0337175	0	-0.0453392	-0.0638112	0	-0.0843665	-0.11462	0	0.108756	-0.00723125	0
YDR298C	0.0251986	0.0009525	0	0.0940376	0.0725575	0	-0.126856	-0.106463	0	0.0176549	0.03253	0
YDR299W	-0.0100155	0.0332075	0	0.0126757	0.0151575	0	0.0736147	0.0990175	0	0.00875168	0.0020325	0
YDR300C	-0.0233105	-0.04439	0	-0.00604283	-0.03399	0	0.0435256	0.0058475	0	0.0425096	0.0736462	0
YDR301W	0.824613	0.959607	1	0.729255	0.776458	1	0.541654	0.613796	1	0.208676	0.263682	0
YDR302W	0.112551	0.112334	0	0.0464985	0.00157	0	-0.0491895	-0.0583125	0	0.0108701	-0.017745	0
YDR303C	0.122824	0.140345	0	0.305939	0.398785	0	-0.276772	-0.347595	0	0.0137976	-0.0886663	0
YDR304C	-0.0950752	-0.0335875	0	-0.0137043	-0.016085	0	-0.0871174	-0.07052	0	-0.112899	-0.0620238	0
YDR305C	-0.171505	-0.115737	0	-0.0133896	-0.035825	0	0.0596175	0.0552425	0	0.0169261	-0.0113675	0
YDR307W	-0.126087	-0.0652375	0	-0.0160651	0.0226875	0	-0.253906	0.0095925	0	0.0273423	-0.00786875	0
YDR308C	-0.0786397	-0.01161	0	-0.026333	-0.0457375	0	-0.127067	-0.154811	0	0.109739	0.1711	0
YDR309C	-0.0330477	-0.078575	0	0.00435259	0.0188025	0	-0.0206271	-0.0186975	0	0.0250635	0.0438175	0
YDR310C	0.226931	0.199195	0	0.121141	0.158895	0	0.126165	0.153209	0	0.104962	0.0893925	0
YDR311W	-0.150478	NA	#N/A	-0.185541	NA	#N/A	0.275931	NA	#N/A	-0.100342	-0.0715163	#N/A
YDR312W	-0.0705213	0.0146988	0	-0.0795581	-0.029235	0	-0.0349018	-0.00807625	0	-0.0119837	0.0056525	0
YDR313C	0.0223758	-0.0388325	0	-0.00111599	0.0079725	0	0.0649195	0.0629225	0	-0.0666379	0.01887	0
YDR314C	-0.00732871	0.0217775	0	-0.0166926	-0.0238225	0	-0.0609681	-0.052385	0	0.0317535	0.0278788	0
YDR316W	-0.195027	0.00365	0	-0.0301122	0.00475	0	0.0651872	0.0521713	0	-0.0533215	0.0077225	0
YDR318W	0.305785	0.251415	0	0.158051	0.18139	0	0.337165	0.388561	1	0.120559	0.12472	0
YDR319C	0.0154055	0.044515	0	0.0980775	0.0974725	0	-0.0624404	-0.0842312	0	0.061318	0.05363	0
YDR320C	0.127462	0.117216	0	-0.00589058	0.00279625	0	-0.108167	-0.0575175	0	-0.00179345	-0.0191263	0
YDR320C-A	1.03272	1.23994	1	0.433394	0.60264	1	1.38915	1.53087	1	-0.0819832	-0.032955	0
YDR322C-A	0.152136	0.09087	0	-0.0542836	0.0119538	0	0.0557854	0.03557	0	-0.0255018	-0.07031	0
YDR322W	-0.00109585	-0.044055	0	0.0450998	-0.0028175	0	0.0291225	-0.0234187	0	0.0499743	0.11886	0
YDR323C	0.174975	0.172589	0	0.0322736	0.0540825	0	0.0258708	-0.0656438	0	0.0327047	-0.0206075	0
YDR324C	-0.0293491	-0.0306513	0	-0.0726977	-0.0229225	0	-0.113184	-0.066375	0	0.0662497	0.12143	0
YDR325W	0.675296	0.723165	1	0.0817718	0.059935	0	-0.077783	-0.0517125	0	-0.03359	-0.0391475	0
YDR326C	-0.32179	-0.03914	0	0.0463635	0.12461	0	-0.140268	0.0506863	0	-0.0147783	0.0524975	0
YDR328C	-0.106005	-0.159574	0	0.152365	0.141951	0	-0.128042	-0.134349	0	-0.401109	NA	0
YDR329C	-0.0269774	-0.0617225	0	-0.0501932	-0.005625	0	-0.0250462	-0.0020625	0	0.0565456	0.0789762	0
YDR330W	0.275825	NA	0	0.0130915	NA	0	-0.0476441	-0.233753	0	0.0587344	0.114651	0
YDR331W	-0.114371	-0.059165	0	0.0254688	0.029485	0	0.0504414	0.05932	0	-0.0615161	-0.0928637	0
YDR332W	-0.276933	NA	#N/A	-0.377972	NA	#N/A	0.317627	0.375045	#N/A	0.0119403	0.0114488	#N/A
YDR333C	-0.00433648	-0.124408	0	-0.0613254	0.02934	0	-0.0433106	-0.0362275	0	0.0193333	0.0118513	0
YDR334W	-0.146379	-0.0115725	0	0.0793238	0.0906425	0	0.0316213	-0.00966625	0	-0.0154079	-0.00120125	0
YDR335W	0.515528	0.548075	1	0.261011	0.263365	0	0.404488	0.419531	1	0.450266	0.460639	1
YDR337W	0.0427872	0.02971	0	-0.0601904	-0.0325	0	-0.111716	-0.0719225	0	-0.0311057	-0.005655	0
YDR338C	0.0849205	0.0078	0	-0.0179228	-0.0442862	0	0.003307	-0.0419913	0	0.0144434	0.004515	0
YDR343C	0.0580107	0.037935	0	-0.0499788	0.0211	0	-0.189734	-0.14356	0	0.223667	0.180689	0
YDR344C	0.00235502	-0.017395	0	0.00434092	0.00403125	0	-0.024018	-0.0549437	0	0.116144	0.0274875	0
YDR345C	-0.0545772	-0.110333	0	0.00066109	0.0206337	0	0.0581051	0.032025	0	-0.0360591	-0.044135	0
YDR346C	0.0395277	NA	#N/A	-0.0221859	NA	#N/A	-0.151098	-0.212509	#N/A	0.0742694	NA	#N/A
YDR347W	-0.0536049	0.01949	0	-0.0443817	-0.0228175	0	-0.0911312	-0.0899725	0	0.0543495	0.120116	0
YDR348C	0.110002	0.0424838	0	0.0210213	-0.0066425	0	-0.0263189	-0.00117375	0	0.0240795	0.0233987	0
YDR349C	-0.198935	-0.155417	0	0.0129482	0.0898188	0	-0.111888	-0.0470775	0	0.137565	0.0635587	0
YDR350C	-0.144024	-0.117554	#N/A	-0.229887	-0.29025	#N/A	0.167652	0.128461	#N/A	0.118392	8.75e-05	#N/A
YDR352W	-0.000277188	-0.0168025	0	-0.0310482	-0.0758137	0	0.0530674	0.0528	0	-0.105985	-0.116856	0
YDR353W	-0.0355159	0.00113	0	-0.0681529	-0.0464813	0	-0.0323566	0.006195	0	-0.0847116	-0.0942812	0
YDR354W	0.0676594	0.02808	0	-0.151314	-0.152003	0	-0.083018	-0.201375	0	-0.0604396	-0.0522125	0
YDR356W	1.02761	1.13545	1	0.594786	0.623994	1	1.31285	1.44752	1	0.446987	0.40981	0
YDR357C	0.0112515	0.0726312	0	0.0373649	0.0042775	0	-0.0248075	-0.0507638	0	-0.00437017	0.0319163	0
YDR358W	0.0751752	NA	#N/A	0.00171915	NA	#N/A	0.139943	NA	#N/A	0.022143	0.0454187	#N/A
YDR361C	0.248592	0.298305	0	-0.0103739	-0.0160512	0	-0.0334647	-0.0377388	0	0.113493	0.111514	0
YDR362C	0.278848	0.22944	0	0.145083	0.0933825	0	0.00773172	0.01581	0	0.0198744	-0.00034375	0
YDR363W	-0.00670441	-0.0286537	0	0.0683275	-0.0061575	0	0.0541492	0.0862012	0	0.00885489	-0.0056325	0
YDR363W-A	0.0700804	0.04938	0	0.0170556	-0.0058925	0	0.17968	0.0842875	0	0.559479	0.497519	1
YDR364C	-0.109993	NA	#N/A	-0.249086	NA	#N/A	-0.0635033	NA	#N/A	0.00752437	-0.214909	#N/A
YDR365C	-0.0181163	-0.0573225	0	-0.0375824	0.020825	0	0.105905	0.0974025	0	-0.0304747	-0.00238	0
YDR367W	0.57991	0.660918	1	0.0289559	0.0279125	0	-0.0752973	-0.0152875	0	0.0987754	0.175008	0
YDR368W	0.0261034	-0.002475	0	0.0943589	0.0687825	0	-0.0169623	-0.0388838	0	-0.0644582	-0.0809088	0
YDR369C	-0.171145	-0.0561963	0	-0.00562267	0.0124662	0	0.051063	0.0139662	0	-0.0823917	-0.080665	0
YDR370C	-0.00231394	-0.0019275	0	-0.0407019	0.01004	0	0.0742515	0.103735	0	0.076845	-0.0695825	0
YDR371W	0.237933	NA	#N/A	-0.169246	0.030315	#N/A	0.0382572	0.15045	#N/A	-0.195579	-0.189096	#N/A
YDR372C	0.0148286	0.04532	0	-0.0685751	-0.0238438	0	0.0512956	0.06632	0	-0.0110352	0.0179512	0
YDR373W	1.04669	1.53767	1	1.02284	1.26004	1	-0.00736722	0.157667	0	0.392362	0.384476	1
YDR375C	0.00704989	-0.0132125	0	-0.0639282	-0.088535	0	0.191583	0.243556	0	0.0209829	0.0975425	0
YDR376W	0.100611	0.03725	0	0.0303758	0.0376613	0	0.0950695	0.11266	0	-0.0524696	-0.0324287	0
YDR377W	0.141848	0.0255875	0	-0.0979159	0.00243875	0	0.210948	0.220061	0	0.00496545	-0.0035575	0
YDR379C-A	-0.0395954	0.01836	0	-0.101583	-0.013345	0	-0.293567	-0.159623	0	-0.142064	-0.049805	0
YDR379W	0.0461798	0.0516325	0	0.0338015	0.020445	0	0.0433966	0.0222987	0	0.0148861	0.0299825	0
YDR380W	0.0606343	0.004895	0	0.0562221	-0.0502937	0	-0.102025	-0.0714425	0	0.0101281	-0.0211025	0
YDR381W	-0.0771459	0.0413113	0	-0.000566163	0.01585	0	-0.0613956	-0.0374025	0	-0.0839733	-0.0444	0
YDR382W	0.0984559	NA	#N/A	0.185305	0.313655	#N/A	-0.0525587	NA	#N/A	-0.145026	-0.189447	#N/A
YDR384C	0.047734	0.043835	0	0.0229929	-0.002495	0	0.137586	0.110524	0	-0.150454	-0.09694	0
YDR385W	0.0124195	-0.0473488	0	0.0586965	-0.0007375	0	0.126266	0.053865	0	-0.0418426	-0.0725463	0
YDR388W	0.133371	0.183825	0	-0.1461	-0.190485	0	-0.193527	-0.233194	0	-0.0400303	-0.036445	0
YDR389W	-0.138121	-0.100013	0	0.0180275	0.044845	0	0.0259262	0.0324175	0	0.0590903	0.0856775	0
YDR390C	-0.258154	NA	#N/A	-0.178641	NA	#N/A	0.362154	NA	#N/A	0.0613033	0.116078	#N/A
YDR391C	-0.0444606	-0.0665063	0	0.0146488	-0.0160162	0	0.0147149	0.0195437	0	0.0147458	0.00369375	0
YDR392W	-0.142841	NA	#N/A	-0.250508	-0.276228	#N/A	-0.0161713	-0.039335	#N/A	0.00832184	-0.128374	#N/A
YDR394W	-0.0963791	NA	#N/A	-0.306898	NA	#N/A	0.352979	NA	#N/A	-0.100796	-0.271694	#N/A
YDR395W	0.182578	0.19102	0	0.0197514	0.0243125	0	-0.0329868	-0.00349375	0	-0.068235	-0.0718175	0
YDR397C	0.301423	0.34822	0	-0.0318566	0.01165	0	0.273817	0.262672	0	0.0183159	0.0511	0
YDR398W	0.822724	0.90866	1	0.0745141	0.0412638	0	-0.0738061	0.0121675	0	0.0441119	0.092675	0
YDR399W	0.0212376	0.0038275	0	-0.0886104	-0.0384175	0	-0.143592	-0.134879	0	-0.148646	-0.0849188	0
YDR400W	-0.0254223	0.00154	0	-0.0157789	-0.008025	0	0.20713	0.21729	0	0.144889	-0.013515	0
YDR404C	0.0755265	0.0333425	0	0.0542016	0.01475	0	0.0406133	0.0292987	0	-0.0795668	-0.0275425	0
YDR405W	-0.0764928	-0.071635	0	0.00465573	0.0053375	0	0.00507887	0.0779825	0	0.0957898	0.0618275	0
YDR407C	-0.196859	NA	#N/A	0.330207	NA	#N/A	-0.136601	NA	#N/A	-0.0999029	NA	#N/A
YDR408C	0.207797	0.151105	0	0.0738089	0.065045	0	-0.0131014	-0.025905	0	-0.0235854	-0.0504025	0
YDR409W	0.0327697	0.0790687	0	-0.00168043	0.01039	0	-0.0246115	-0.0672725	0	-0.0329205	-0.0232413	0
YDR410C	-0.136736	-0.0793637	0	-0.0496958	0.0084725	0	-0.0483314	-0.0015525	0	-0.0288455	-0.00889875	0
YDR411C	-0.477913	NA	0	-0.469811	NA	0	0.290088	NA	0	-0.0695039	-0.0905125	0
YDR412W	0.383957	0.383317	1	0.458642	0.504805	1	0.0188964	0.060415	0	0.262705	0.282853	0
YDR414C	0.0617831	0.051155	0	0.0590918	0.05192	0	-0.0143968	-0.0356025	0	0.109216	0.0775287	0
YDR416W	-0.0452715	-0.0490662	0	0.03423	0.00529875	0	0.0080269	-0.0123263	0	-0.0418688	-0.0786425	0
YDR418W	0.00351014	-0.050885	0	-0.039762	-0.072155	0	-0.0313969	0.00863875	0	-0.0515436	-0.0008525	0
YDR419W	-0.353474	NA	#N/A	-0.318991	NA	#N/A	0.349654	0.404527	#N/A	-0.0601593	-0.0930075	#N/A
YDR421W	-0.0967604	-0.042215	0	-0.165923	-0.0273637	0	-0.0789753	-0.00115125	0	-0.0772181	-0.089295	0
YDR422C	0.019194	-0.006505	0	-0.0310567	0.00578	0	0.0348699	-0.0252587	0	-0.0618399	-0.0761575	0
YDR423C	-0.247608	0.0134038	0	-0.0854337	-0.00011875	0	-0.0974793	-0.0744288	0	0.00348592	0.0427237	0
YDR424C	0.0643095	0.159866	0	-0.0395402	-0.0153612	0	-0.0970929	-0.0879412	0	0.02197	-0.0034725	0
YDR425W	0.00102079	-0.0479	0	0.0363889	-0.0249238	0	-0.135509	-0.136063	0	-0.0386088	-0.034255	0
YDR427W	0.28411	0.332095	0	0.0378228	0.0294825	0	0.286268	0.299465	0	-0.0315858	-0.0470913	0
YDR429C	0.075563	0.0904825	0	0.0407719	0.0222075	0	-0.137256	-0.17429	0	0.106794	0.0003675	0
YDR430C	-0.00617886	0.0319938	0	-0.0113964	0.0230363	0	-0.0460741	-0.064135	0	-0.0391041	-0.0025825	0
YDR432W	0.032948	-0.0546287	0	-0.158236	-0.219119	0	0.263427	0.259304	0	0.0120246	0.0058275	0
YDR434W	0.133957	0.0694837	0	0.031665	0.026615	0	0.06671	0.04064	0	0.125366	0.135288	0
YDR436W	0.0337303	0.00281125	0	0.00360339	0.0144563	0	0.0168716	0.0055575	0	0.0471526	0.0385013	0
YDR437W	0.0337383	0.006325	0	0.0682764	0.0295863	0	-0.00405169	-0.0119738	0	0.0135976	0.016215	0
YDR439W	0.116703	0.112422	0	-0.0163448	-0.0247125	0	-0.0969691	-0.04778	0	0.0186361	-0.00176	0
YDR440W	-0.0193501	0.03119	0	0.0354772	-0.030615	0	0.00981996	-0.00675625	0	0.091181	0.0753262	0
YDR441C	-0.103992	-0.10287	0	0.0330227	0.07112	0	0.125199	0.11041	0	0.0257535	-0.172315	0
YDR443C	0.497554	0.487897	0	0.230024	0.180545	0	-0.0180368	-0.0504037	0	0.144828	0.0890925	0
YDR444W	0.00897071	-0.0711275	0	-0.0320763	-0.02738	0	-0.036218	-0.02272	0	-0.00325561	0.0111313	0
YDR447C	-0.0166292	0.022655	0	0.066061	0.04216	0	-0.113552	-0.108372	0	0.219795	0.192167	0
YDR448W	-0.0124425	-0.110247	0	-0.0938489	-0.098685	0	0.278403	0.246597	0	0.071067	0.01661	0
YDR449C	0.830942	1.07588	1	-0.0393162	-0.00185625	0	-0.0640742	-0.0486225	0	0.0918349	0.061695	0
YDR450W	-0.381165	NA	0	0.192282	NA	0	0.0311195	0.0028375	0	0.0533558	0.0201525	0
YDR451C	-0.0439002	-0.0281925	0	-0.0490013	-0.0244725	0	-0.0318821	-0.0278	0	-0.0357299	-0.03344	0
YDR452W	-0.00825077	-0.0166125	0	-0.08189	-0.04112	0	0.0553795	0.0403637	0	-0.0530121	-0.029675	0
YDR453C	0.0139732	-0.0219975	0	0.024567	0.00381	0	0.0327789	-0.0002075	0	-0.00660367	-0.0114687	0
YDR454C	0.0704778	0.0269875	0	-0.0647253	-0.0856675	0	-0.0625079	-0.039375	0	-0.0518268	-0.03819	0
YDR456W	0.0189962	0.133866	0	-0.048648	-0.0338525	0	0.109726	0.129911	0	0.0823566	0.0790575	0
YDR457W	-0.0676255	-0.0323775	0	-0.0248325	-0.0724475	0	0.0921074	0.0927338	0	-0.0306412	-0.00487125	0
YDR458C	-0.0604846	0.0063475	0	0.00329226	-0.0355362	0	-0.0473048	-0.013385	0	0.0709393	0.010645	0
YDR460W	0.425875	0.438395	1	0.589279	0.600085	1	-0.198789	-0.187331	0	0.0507703	-0.012595	0
YDR461W	-0.219811	-0.270468	0	0.11376	0.165201	0	0.114982	0.158966	0	0.0710699	0.124805	0
YDR462W	0.0859385	0.056315	0	-0.067134	-0.0478662	0	-0.0168638	-0.00176125	0	0.11754	0.06446	0
YDR463W	-0.169794	NA	#N/A	-0.0954447	NA	#N/A	-0.00280262	NA	#N/A	0.231542	NA	#N/A
YDR464W	0.464715	0.459644	1	0.924567	1.00639	1	0.0984041	0.138738	0	-0.0418453	-0.0502187	0
YDR465C	-0.0615464	-0.0557425	0	-0.0430513	0.017625	0	-0.0491878	0.0358988	0	0.0778894	0.0922188	0
YDR469W	0.291736	0.234319	0	0.251105	0.227648	0	0.0927526	0.117051	0	0.0610651	0.0726775	0
YDR471W	-0.079787	-0.10135	0	-0.000276719	0.0021575	0	0.111585	0.174124	0	0.0526222	0.1013	0
YDR472W	-0.132942	-0.183599	#N/A	-0.0300521	-0.0300175	#N/A	-0.0713338	0.0667825	#N/A	0.0824899	-0.0461338	#N/A
YDR473C	-0.109074	-0.0154138	0	-0.0782229	-0.00978	0	-0.170218	-0.164225	0	0.0287933	0.0091725	0
YDR474C	-0.0617453	NA	0	0.0309892	NA	0	-0.110081	NA	0	0.0033173	NA	0
YDR476C	-0.0678633	-0.0443425	0	-0.0535089	-0.04057	0	-0.117637	-0.0676025	0	-0.0914403	-0.0216737	0
YDR477W	0.378232	0.405863	1	-0.0786768	-0.187491	0	-0.141191	-0.10648	0	-0.177681	-0.164965	0
YDR478W	0.352772	0.350491	1	0.305949	0.311326	0	-0.00946018	-0.0228375	0	0.110446	0.103152	0
YDR479C	-0.0861802	-0.05079	0	-0.0141411	0.0170625	0	-0.0189912	0.007095	0	-0.0406711	-0.00568125	0
YDR480W	-0.0843428	-0.073575	0	-0.0305671	-0.0611713	0	0.0561824	0.0877875	0	-0.0640981	-0.0676188	0
YDR481C	-0.0722531	-0.107339	0	-0.0218261	-0.03263	0	0.0820337	0.0576938	0	0.0595715	-0.01228	0
YDR482C	0.0385511	0.058155	0	-0.0151735	0.0107675	0	-0.0579664	-0.07276	0	0.0455909	0.002795	0
YDR483W	0.15928	0.220782	0	-0.0341928	-0.0544938	0	-0.0430298	-0.03854	0	0.0418018	0.024535	0
YDR484W	0.198513	0.226901	0	-0.0129403	-0.0238775	0	-0.127638	-0.111785	0	0.0687423	-0.0014775	0
YDR485C	-0.0193797	0.01343	0	0.0529599	0.0618013	0	-0.0529559	-0.028855	0	0.020159	0.00155	0
YDR486C	0.336157	0.334294	0	-0.0121235	-0.00113	0	0.0642783	0.0909375	0	0.0126881	-0.0359475	0
YDR487C	0.0502543	0.01526	0	-0.133423	-0.029185	0	-0.0999923	-0.0570937	0	-0.121259	-0.0586162	0
YDR492W	-0.074792	-0.0862975	0	-0.0126279	-0.0062925	0	0.0706137	0.0754325	0	-0.00665258	0.0228775	0
YDR493W	-0.0039437	0.01506	0	0.0997307	0.16401	0	0.531547	0.566031	0	0.093624	0.0198675	0
YDR495C	0.0307565	0	0	0.0478102	-0.0221025	0	-0.0205894	-0.0663975	0	0.0255218	0.045265	0
YDR496C	0.345592	0.3175	0	0.0962862	0.0350212	0	-0.0149579	-0.007485	0	0.00475852	0.00827	0
YDR497C	0.0490786	0.0279075	0	0.0063896	0.00685875	0	0.190807	0.150157	0	0.0145424	-0.01095	0
YDR498C	-0.00328569	-0.0441775	0	-0.00761731	0.00628	0	0.102411	0.248078	0	-0.0416825	-0.0270013	0
YDR499W	0.0635805	0.06162	0	-0.0376513	-0.0116975	0	0.0743525	0.00584	0	0.0239188	-0.00857875	0
YDR500C	-0.0462543	-0.0309875	0	-0.0423989	0.0007575	0	-0.190549	-0.171049	0	0.1491	0.163068	0
YDR502C	0.0798075	0.0327075	0	-0.0163879	-0.0360175	0	-0.003313	-0.0298625	0	0.114849	0.212561	0
YDR503C	0.083391	0.0536112	0	0.0294855	0.0189775	0	0.0325511	0.033005	0	-0.00380314	0.0177563	0
YDR505C	-0.104652	-0.00012875	0	-0.018722	-0.01619	0	-0.0588596	-0.00930125	0	-0.0619469	0.00355625	0
YDR507C	0.016817	-0.032185	0	0.0256785	-0.00825	0	0.0550397	0.040435	0	-0.0852207	-0.08998	0
YDR508C	-0.068883	0.0271737	0	0.0244295	0.0433475	0	-0.122865	-0.10898	0	-0.0371799	-0.0276375	0
YDR510W	0.131135	0.0467875	0	-0.0918799	-0.02971	0	-0.123917	-0.0954625	0	-0.0828398	-0.10601	0
YDR511W	-0.0376823	0.00169	0	0.0182164	0.0084975	0	0.0345922	0.075745	0	-0.0367882	-0.032795	0
YDR513W	0.0541836	0.0184663	0	-0.00328955	-0.0164863	0	0.0564048	0.0282512	0	-0.080659	-0.14578	0
YDR514C	0.228512	NA	#N/A	-0.0952626	NA	#N/A	-0.042672	0.29656	#N/A	0.221277	NA	#N/A
YDR515W	0.159147	0.064505	0	-0.0402429	-0.0968988	0	0.0961356	-0.0076875	0	-0.0191358	-0.00216375	0
YDR516C	0.0937268	0.00655	0	0.0481414	0.0279637	0	0.0628868	0.08561	0	0.0512479	0.021115	0
YDR517W	0.151896	0.0812575	0	0.00569272	0.000325	0	0.105318	0.0373137	0	-0.0931298	-0.11265	0
YDR519W	0.0192742	0.0084825	0	0.0937602	0.0676425	0	0.0128473	-0.0412175	0	0.0894544	0.08486	0
YDR520C	-0.230466	-0.107853	0	-0.0432159	-0.0501912	0	0.0319235	-0.00535875	0	0.0593097	0.02097	0
YDR523C	-0.00357435	-0.0148475	0	0.0517845	0.0380275	0	-0.13891	-0.133491	0	0.0500903	0.0787675	0
YDR524C	0.0448877	0.09306	0	0.0354356	-0.012025	0	0.0584254	0.0262125	0	0.027649	0.0826687	0
YDR525W-A	0.0866241	-9.25e-05	0	0.021935	0.047335	0	-0.00727305	0.0030475	0	-0.0393669	0.0254837	0
YDR527W	-0.118786	3.5e-05	0	0.0107962	0.00773625	0	-0.060276	-0.03584	0	-0.0689987	-0.0800425	0
YDR528W	0.097427	0.09761	0	0.00300306	-0.040215	0	0.108789	0.102621	0	-0.0551962	-0.05412	0
YDR529C	0.0273199	0.031465	0	-0.0860948	-0.0616875	0	-0.00741378	-0.064865	0	0.0130128	0	0
YDR530C	-0.112057	-0.107758	0	-0.094642	-0.0219275	0	-0.0396253	-0.00611875	0	-0.00464724	-0.0364475	0
YDR531W	0.066562	0.00946375	0	-0.000898335	-0.029145	0	-0.0279996	-0.0496438	0	-0.0374561	-0.0767662	0
YDR532C	0.58743	0.68068	1	0.350021	0.35424	0	0.114545	0.0646275	0	-0.0171122	-0.0098275	0
YDR533C	-0.0486819	0.017815	0	-0.151637	-0.0211625	0	-0.0815526	-0.06261	0	-0.0502944	-0.06347	0
YDR538W	-0.0318801	-0.0572625	0	0.0262436	0.0460525	0	0.0544949	0.0492975	0	0.116144	0.13103	0
YDR539W	-0.0987476	-0.03357	0	-0.0549952	-0.00535375	0	-0.0896108	-0.0657912	0	0.0658447	0.0817588	0
YDR540C	-0.00717202	-0.04264	0	0.0261023	-0.0109725	0	0.146326	0.120349	0	0.228129	0.0732075	0
YEL001C	0.0337502	-0.0043025	0	0.0126961	-0.011805	0	0.116121	0.0698175	0	0.0969693	0.0733025	0
YEL002C	-0.0285496	-0.067905	0	0.0299343	0.033695	0	0.0314508	0.0150525	0	0.0260918	-0.0021725	0
YEL003W	-0.0334014	-0.000915	0	-0.081671	-0.0142225	0	-0.0504793	-0.0469062	0	0.0786303	-0.0169025	0
YEL005C	-0.159747	-0.11605	#N/A	0.00464912	0.0495225	#N/A	0.0187429	0.315138	#N/A	0.267146	NA	#N/A
YEL006W	0.0448372	-0.0011875	0	-0.00585593	-0.01321	0	-0.134741	-0.132875	0	0.0169329	0.0073225	0
YEL007W	-0.225322	NA	#N/A	-0.0872414	NA	#N/A	0.20775	0.457895	#N/A	0.0649182	0.111607	#N/A
YEL008W	0.0483188	0.0092425	0	0.00267647	-0.0272988	0	0.026954	-0.0040625	0	0.108629	0.199781	0
YEL009C	0.0970817	0.092305	0	0.0118957	-0.0034225	0	0.088589	0.0485462	0	0.0569596	0.102618	0
YEL011W	0.0514397	-0.0192513	0	0.0479566	0.00687875	0	0.0200693	0.0284325	0	0.00433367	0.00445875	0
YEL012W	-0.0437299	-0.087635	0	-0.0947765	-0.095445	0	-0.106842	-0.107933	0	0.0987169	0.017765	0
YEL013W	-0.0907674	-0.0578212	0	-0.00105076	-0.0089	0	-0.236676	-0.270729	0	0.135306	0.145762	0
YEL014C	-0.142039	NA	#N/A	0.493395	NA	#N/A	-0.0966	NA	#N/A	-0.0115609	0.0021625	#N/A
YEL015W	0.464044	0.460285	1	-0.00146856	0.0116175	0	-0.0914621	-0.0917675	0	-0.0536576	0.00187875	0
YEL017C-A	-0.0914699	0.0416275	0	-0.138895	-0.153363	0	-0.190388	-0.20205	0	-0.0956231	-0.0824612	0
YEL017W	0.0658642	0.049785	0	-0.0102125	-0.0164138	0	-0.0317654	-0.03595	0	0.0582708	0.0518062	0
YEL018W	0.158771	0.09679	0	0.0672174	0.0524175	0	0.0699729	0.0167288	0	-0.0204994	0.034635	0
YEL019C	0.106234	0.055835	0	0.00748607	0.0071175	0	-0.0493033	-0.0306287	0	0.0218465	0.0639937	0
YEL020C	-0.102914	-0.00574	0	-0.0438837	-0.0651125	0	0.00686167	0.03513	0	-0.0089489	0.00200625	0
YEL022W	-0.226227	-0.0359288	0	-0.163006	-0.10124	0	-0.221116	-0.0377	0	-0.0823357	-0.0549038	0
YEL024W	-0.0603371	0.03821	0	-0.0308541	-0.0214237	0	-0.0811899	-0.0565563	0	0.00355332	0.0298712	0
YEL025C	0.024138	0.0709338	0	0.116417	0.09426	0	0.039701	0.076955	0	0.0452848	0.0043	0
YEL027W	-0.133988	-0.056035	0	-0.00182739	0.00598625	0	-0.0622005	-0.00399125	0	-0.0322772	-0.0100412	0
YEL031W	-0.153698	-0.0597975	0	-0.129105	-0.02748	0	-0.40189	-0.208791	0	-0.0156668	-0.006615	0
YEL036C	0.0244169	-0.000945	0	-0.059261	-0.073815	0	0.00976819	-0.01055	0	0.0153101	0.0223388	0
YEL037C	-0.262611	-0.124103	0	0.0507334	0.0254575	0	-0.082899	-0.0966425	0	-0.00904479	-0.108769	0
YEL038W	-0.10081	-0.057485	0	-0.0732382	-0.0807475	0	-0.0684482	-0.0090225	0	-0.03221	-0.0208275	0
YEL039C	0.0123776	-0.0017025	0	-0.0638148	-0.0830775	0	0.107669	0.11163	0	0.023935	0	0
YEL040W	-0.0861315	-0.0607	0	-0.101263	-0.00897125	0	-6.68517e-05	-0.0102913	0	-0.0409126	-0.0196525	0
YEL042W	0.0210155	-0.002815	0	-0.0734107	-0.0232988	0	-0.0244002	-0.0614725	0	0.0315355	0.0218575	0
YEL043W	0.133642	0.10155	0	-0.112149	0.018955	0	0.0724759	0.0598575	0	0.0178065	-0.00089125	0
YEL044W	0.0450369	0.102763	0	-0.155919	-0.15192	0	-0.413903	-0.4366	0	-0.209696	-0.235834	0
YEL046C	-0.0706642	-0.0273775	0	-0.0714488	-0.0381975	0	-0.0318248	0.0067875	0	-0.178246	-0.152801	0
YEL047C	0.00246658	-0.004925	0	0.0630526	0.00398	0	0.0698065	0.0144312	0	-0.0562393	-0.0262375	0
YEL048C	0.0169647	0.01417	0	-0.00295404	-0.0326813	0	-0.0734757	-0.0719537	0	-0.055552	0.001505	0
YEL050C	0.191305	0.150243	0	0.111575	0.096085	0	0.490397	0.503299	1	0.0157882	-0.0043325	0
YEL051W	0.229393	0.288466	0	-0.0859239	-0.0630012	0	0.229562	0.290096	0	0.0232412	0.0143825	0
YEL052W	-0.0250903	-0.005505	0	-0.0584606	-0.0247787	0	0.214438	0.245676	0	-0.00695849	0.0132038	0
YEL053C	0.0386934	0.01634	0	-0.0934761	0.0198525	0	-0.0256552	0.0057775	0	0.0514628	0.0397863	0
YEL054C	-0.0456592	-0.09532	0	-0.0468243	-0.0845075	0	-0.15807	-0.155298	0	-0.0495623	-0.0783512	0
YEL055C	-0.144482	-0.0690962	0	0.365927	0.451476	1	0.0644762	0.0359725	0	-0.0294664	-0.025755	0
YEL058W	0.0488137	-0.046795	0	-0.00459602	-0.0586925	0	0.123889	0.100115	0	-0.0983773	-0.0397988	0
YEL059C-A	-0.107586	-0.07765	0	0.180193	-0.00162375	0	0.308491	0.38415	0	-0.0169715	-0.047425	0
YEL060C	-0.198995	NA	#N/A	-0.345262	NA	#N/A	-0.229965	NA	#N/A	-0.151546	-0.183744	#N/A
YEL061C	0.0261441	-0.01622	0	-0.0431978	0.0057175	0	-0.0386055	-0.061465	0	-0.0485409	-0.00651375	0
YEL062W	0.246815	0.0710725	0	-0.0160041	-0.0572625	0	-0.104139	-0.108796	0	-0.0203499	0.00930625	0
YEL063C	-0.0688842	-0.068255	0	-0.0186521	-0.00057375	0	0.0794992	0.05358	0	-0.00801431	0.0040075	0
YEL065W	-0.0960672	-0.015915	0	-0.0097589	-0.0257887	0	-0.101113	-0.0913725	0	-0.0417167	-0.0637175	0
YEL066W	0.111599	0.080035	0	0.0271682	-0.01579	0	-0.00664674	-0.0529725	0	0.139265	-0.0627213	0
YEL071W	-0.0126779	0.027805	0	-0.00648732	0.00035875	0	0.116505	0.162741	0	-0.00910024	0.00016375	0
YEL073C	0.0408338	NA	#N/A	0.084624	NA	#N/A	0.113977	NA	#N/A	-0.465645	NA	#N/A
YER001W	-0.0468414	0.00206375	0	0.0533398	0.06421	0	0.0576711	0.019865	0	0.0233696	0.0747537	0
YER002W	0.0909121	0.12658	0	0.0275658	0.00895375	0	-0.183792	-0.149936	0	-0.124085	-0.105612	0
YER003C	0.0225825	0.00659125	0	0.154884	0.110088	0	-0.0255805	-0.0853337	0	-0.0727554	-0.035725	0
YER004W	-0.0286118	-0.0494975	0	-0.0912517	-0.05838	0	-0.0331803	0.04705	0	0.042312	0.149385	0
YER005W	-0.0047189	0.0730525	0	-0.0039401	-0.018145	0	-0.0941171	-0.0789125	0	0.0246444	-0.012965	0
YER006W	1.19994	1.32916	1	0.468864	0.494985	1	0.568314	0.64353	1	0.160647	0.183536	0
YER007C-A	-0.0447158	0.013965	0	-0.0780397	0.0410475	0	-0.123123	-0.0893775	0	-0.106566	0.0125375	0
YER008C	0.824269	1.04498	1	-0.00321592	0.00561625	0	0.306692	0.276987	0	0.011964	-0.00607	0
YER011W	-0.0975813	-0.0115875	0	0.00435088	0.02805	0	-0.0767882	-0.0468963	0	-0.0525722	-4.33681e-19	0
YER013W	0.552701	0.556899	1	0.460384	0.523976	1	0.0142949	-0.006555	0	0.0492759	0.091335	0
YER014W	0.0872756	0.03841	0	-0.0329666	-0.0195738	0	-0.119085	-0.152355	0	-0.0304194	-0.013775	0
YER016W	0.0736144	0.124309	0	0.0497117	0.077465	0	0.0524917	0.0944375	0	0.195089	0.216493	0
YER017C	0.0385773	0.0752712	0	0.0413978	0.041505	0	0.022952	0.0243025	0	-0.00643637	-0.037395	0
YER018C	-0.0698206	-0.0311725	0	-0.0156064	0.0038175	0	-0.0993276	-0.08507	0	-0.0816411	0.00010375	0
YER019C-A	0.0938425	0.07039	0	-0.0625247	-0.0378763	0	-0.0549166	-0.0800788	0	0.0122916	-0.0016525	0
YER020W	0.121597	0.13942	0	-0.0641463	-0.0664375	0	-0.180465	-0.216333	0	0.0713213	0.0460337	0
YER021W	-0.0530709	-0.0649875	0	-0.00787745	-0.0464287	0	-0.0137149	-0.006715	0	-0.0637374	-0.077265	0
YER022W	1.15219	1.05776	1	0.421669	0.423485	0	0.0664018	0.05587	0	-0.108798	-0.0720425	0
YER023W	-0.161578	-0.0810875	0	-0.0283647	-0.0332488	0	-0.151844	-0.111979	0	-0.0527479	0.0180912	0
YER024W	-0.0130516	0.0229625	0	-0.0271131	0.0085975	0	-0.101648	-0.0927363	0	-0.100905	-0.020265	0
YER025W	-0.0316771	-0.0106175	0	-0.062254	-0.0858862	0	-0.0231602	-0.0163713	0	0.0963759	0.0472275	0
YER027C	-0.110225	-0.0773863	0	-0.0922704	-0.0193788	0	0.0331298	0.00672875	0	-0.0296436	-0.0132637	0
YER028C	-0.168371	-0.104572	0	-0.102883	-0.0426825	0	-0.189543	-0.0704075	0	0.0158011	-0.00069125	0
YER029C	-0.0114099	-0.0541787	0	-0.0330705	-0.0450388	0	-0.235188	-0.262976	0	0.107416	0.116931	0
YER030W	-0.0136341	0.0369	0	0.0123217	0.0303388	0	0.0125181	-0.0105037	0	0.0100432	-0.07069	0
YER031C	0.0603846	0.0339412	0	-0.0198725	-0.060645	0	-0.107097	-0.224093	0	-0.0408793	-0.153716	0
YER032W	-0.167429	-0.0703338	0	-0.04006	0.00510125	0	-0.0414221	-0.0235787	0	0.069236	0.113668	0
YER033C	-0.0784051	-0.08091	0	-0.113786	-0.0876775	0	-0.025833	-0.016935	0	0.0677794	0.101148	0
YER034W	0.0273293	0.00631	0	-0.0773518	-0.0506725	0	-0.0123599	-0.0114425	0	-0.0569689	-0.067985	0
YER035W	0.0846673	0.075815	0	0.0334728	-0.0362312	0	0.0344325	0.0389162	0	-0.0175248	0.01174	0
YER036C	-0.0681375	0.021	0	0.0662123	0.003205	0	0.0321764	0.0138388	0	0.0774018	0.0702538	0
YER037W	0.0404851	0.0825075	0	-0.0274099	0.0125988	0	-0.071662	-0.05532	0	0.00494091	0.0156087	0
YER038C	-0.148409	-0.06379	0	-0.0538959	-0.0028525	0	-0.0808302	-0.0962112	0	-0.0775393	0.011535	0
YER040W	0.00832594	0.069965	0	-0.0472604	0.0315125	0	0.0949288	0.0794575	0	0.0677752	0.0573925	0
YER042W	0.0764446	0.0245375	0	-0.0259796	-0.0329075	0	-0.0564787	-0.06331	0	-0.00464641	0.0091225	0
YER043C	0.115278	NA	#N/A	-0.0254413	NA	#N/A	0.176096	0.34726	#N/A	0.0112213	-0.139075	#N/A
YER044C	0.142268	0.105971	0	-0.0451256	-0.0095375	0	0.164688	0.165599	0	0.109497	0.101322	0
YER047C	-0.0305954	-0.0103412	0	0.0301887	0.0403625	0	0.0159566	-0.0312975	0	-0.0753934	-0.0793337	0
YER048W-A	-0.0795987	-0.0281375	0	0.0344748	0.0104762	0	-0.00590652	0.0560275	0	-0.174072	-0.0396675	0
YER049W	-0.205857	NA	#N/A	-0.0828191	NA	#N/A	0.238037	NA	#N/A	-0.113093	-0.142481	#N/A
YER052C	0.0599702	-0.0034675	0	0.0441096	0.0307725	0	0.00398345	-0.0246712	0	0.0502989	-0.0128612	0
YER053C	0.0328615	0.06867	0	0.0213849	0.0105912	0	-0.0440941	-0.04811	0	-0.0422391	-0.0471287	0
YER053C-A	-0.153134	-0.0680412	0	-0.130045	-0.0787112	0	0.0225968	0.0316275	0	0.0484772	0.0426275	0
YER054C	0.0743169	0.0222763	0	0.0365565	0.0393	0	0.0641041	0.034935	0	-0.00979517	-0.0715588	0
YER056C	0.0752758	0.01279	0	0.054986	0.0408825	0	-0.034895	-0.092075	0	0.0281906	0.0006875	0
YER056C-A	-0.0635544	-0.091135	0	-0.00558982	0.026895	0	0.118407	0.186741	0	-0.0390282	-0.0427862	0
YER059W	0.0683897	0.000535	0	0.0776033	0.037285	0	0.00575858	-0.0080575	0	0.0303207	0.0177475	0
YER061C	0.0172459	0.01396	0	-0.0431293	-0.001235	0	-0.000352995	0.01197	0	0.0530499	0.02086	0
YER062C	-0.0144681	0.0490538	0	-0.0709666	-0.0848813	0	-0.0114355	-0.0707312	0	-0.00102586	0.0293237	0
YER063W	-0.102494	-0.105899	0	-0.00621166	-0.013815	0	-0.0186079	-0.030985	0	0.0828418	0.039725	0
YER064C	-0.0420125	-0.040655	0	0.0359169	0.040195	0	-0.0117528	-0.049145	0	-0.0352441	-0.00309875	0
YER067W	0.0524702	0.033865	0	-0.0125566	0.01103	0	-0.0697763	-0.092735	0	-0.0566934	-0.0637937	0
YER068W	1.40407	1.6199	1	-0.0397595	-0.07627	0	0.0925963	0.0727462	0	-0.0541297	-0.0255613	0
YER069W	-0.0239745	-0.088275	0	-0.0616626	-0.0426375	0	-0.0210697	-0.061065	0	-0.0510626	-0.0261413	0
YER070W	-0.22224	-0.261725	0	-0.0714999	-0.03464	0	0.253044	0.281483	0	0.140147	0.0832487	0
YER071C	0.119815	0.0197375	0	-0.0849403	-0.143165	0	-0.138576	-0.168005	0	0.0946437	0.0278025	0
YER072W	0.0870659	0.071305	0	0.00807089	-0.0068725	0	0.0351868	0.0036125	0	-0.0288086	-0.050555	0
YER073W	-0.0265174	0.00958375	0	0.00939408	-0.0020175	0	0.0520727	0.0784862	0	0.111328	0.103756	0
YER074W	-0.177017	-0.215918	0	0.0195184	0.0318175	0	0.166859	0.173505	0	-0.092303	-0.198788	0
YER075C	-0.0110853	-0.0250087	0	0.1114	0.0571438	0	-0.0211115	-0.0601775	0	0.0605304	0.0445075	0
YER077C	-0.0364853	NA	#N/A	-0.0402197	NA	#N/A	0.202502	NA	#N/A	-0.00689415	-0.0491725	#N/A
YER078C	0.0915496	0.05365	0	-0.0218132	-0.0676313	0	0.0375631	0.0332125	0	-0.0240024	-0.0140275	0
YER079W	0.033939	0.0448462	0	-0.00237778	-0.00449	0	-0.0834916	-0.101818	0	-0.0434669	-0.0580925	0
YER080W	-0.631241	-0.124546	0	-0.0107109	-0.0178563	0	-0.163392	-0.133425	0	0.0301035	0.0314238	0
YER081W	0.0115131	0.0310738	0	-0.0427424	-0.022215	0	-0.00810519	-0.0312225	0	-0.029329	-0.02579	0
YER083C	0.0975829	0.0843425	0	-0.0110937	-0.0201925	0	-0.0238063	-0.0434775	0	-0.00601217	-0.0452725	0
YER084W	0.0324403	0.00712	0	0.000388324	-0.034725	0	0.0190486	0.0153975	0	0.0469181	0.00372875	0
YER086W	-0.270836	NA	#N/A	-0.0485785	NA	#N/A	0.0463695	0.178045	#N/A	-0.028682	0.0343075	#N/A
YER087C-A	-0.0429897	0.011875	0	-0.00337432	-0.0161188	0	-0.00872319	-4.375e-05	0	-0.0157422	-0.00027375	0
YER088C	-0.133753	-0.208725	0	-0.120224	-0.0447175	0	0.0228202	0.00871125	0	-0.0986309	-0.0986325	0
YER089C	-0.162756	-0.0943725	0	0.0938275	0.120225	0	-0.05354	-0.115669	0	0.0168732	0.05932	0
YER090W	-0.00246356	0.005755	0	-0.00550762	0.0251962	0	-0.128236	-0.0692238	0	-0.0471353	-0.0344887	0
YER091C	-0.0143314	-0.0516187	0	-0.0944839	-0.0509312	0	0.0657927	0.041775	0	-0.00257225	-0.0404125	0
YER092W	0.0678678	0.126915	0	-0.0867689	-0.0772825	0	-0.0679645	0.005785	0	-0.0554525	-0.0305862	0
YER095W	-0.0239926	-0.0949075	#N/A	-0.0795037	0.11419	#N/A	-0.520475	-0.67525	#N/A	-0.0713687	-0.07786	#N/A
YER098W	-0.191475	-0.0702963	0	-0.155059	-0.06063	0	-0.174772	-0.0029725	0	-0.121576	-0.0210125	0
YER099C	0.00228092	0.0089675	0	-0.077418	-0.064915	0	0.011317	0.0378312	0	-0.00132241	0.013185	0
YER100W	-0.0930869	-0.0427638	0	-0.0207379	0.002385	0	0.0166201	0.0693825	0	-0.0309719	0.0362612	0
YER101C	-0.125374	-0.0433088	0	-0.10286	-0.0554513	0	-0.102236	-0.0542938	0	-0.0480708	-0.0203863	0
YER102W	-0.0501111	-0.005795	0	-0.0359637	-0.0276075	0	0.00297804	0.0367712	0	0.148766	0.298787	0
YER103W	-0.390835	NA	#N/A	-0.113403	NA	#N/A	0.391747	NA	#N/A	-0.0863473	-0.07998	#N/A
YER104W	0.0844216	0.10835	0	0.331336	0.408905	1	0.191009	0.24308	0	0.163855	0.247461	0
YER105C	-0.110327	-0.0268175	0	0.0534462	-0.0382687	0	0.0517935	-0.0018275	0	0.0277775	0.0499913	0
YER107C	0.622829	0.661935	1	-0.0144903	0.00230375	0	-0.0769774	-0.050165	0	0.26804	0.309657	0
YER110C	0.0925383	-0.0166975	0	0.00448592	0.0269175	0	-0.205978	-0.268018	0	0.00615693	0.0186012	0
YER111C	0.179138	0.169775	0	0.34407	0.345454	0	0.0430364	0.0504662	0	-0.00892915	0.0310975	0
YER112W	-0.0141318	-0.0268238	0	0.138904	0.132959	0	0.0120846	0.0041025	0	0.0814829	0.07156	0
YER113C	0.0596078	0.001085	0	0.0418821	0.00844375	0	0.219016	0.179719	0	0.00194305	0.038535	0
YER114C	-0.128623	-0.102176	0	0.0411836	0.01837	0	0.0509554	0.0795725	0	0.00432365	0.0009025	0
YER116C	-0.0155864	0.00251375	0	0.0411398	0.0130025	0	-0.252609	-0.389257	0	0.0603539	-0.0282025	0
YER117W	0.0375699	-0.00339375	0	-0.0507755	-0.0804725	0	0.104706	0.120097	0	0.00353832	-0.0988175	0
YER118C	-0.193138	-0.18534	0	0.021652	0.054065	0	0.0822866	0.086895	0	-0.0623733	-0.0463662	0
YER120W	-0.14637	-0.111677	0	0.0242709	0.0757075	0	0.00672937	0.055525	0	-0.0167232	0.033135	0
YER122C	0.0717121	-0.0320025	0	-0.00178739	-0.043845	0	0.00832338	0.0188337	0	0.0997498	0.0212537	0
YER123W	0.104708	0.142	0	0.0957059	0.137331	0	-0.079147	-0.0997725	0	-0.00934035	0.009065	0
YER124C	0.111998	0.08969	#N/A	-0.20085	-0.151922	#N/A	0.28593	0.34462	#N/A	-0.0402649	-0.00222	#N/A
YER126C	-0.0216725	-0.026975	0	0.104721	0.0944225	0	-0.0118666	0.00164	0	0.0939591	0.04489	0
YER128W	-0.0116836	-0.06766	0	-0.0467727	-0.0074475	0	-0.0360732	-0.0357063	0	-0.0530678	0.00066375	0
YER129W	-0.0344507	-0.0490175	0	-0.0464582	-0.0242975	0	-0.0808069	-0.0703737	0	-0.133809	-0.124353	0
YER131W	0.0107211	0.00223625	0	0.0150189	0.0043025	0	0.161008	0.080425	0	0.028545	0.0320325	0
YER132C	-0.20731	-0.173022	0	-0.0853303	-0.0568775	0	-0.0613355	-0.0352662	0	0.0274024	0.10623	0
YER133W	0.0693136	0.383975	0	0.0971271	0.234255	0	-0.329911	-0.342839	0	0.478546	0.393568	1
YER134C	-0.124041	-0.044535	0	0.0050591	0.006605	0	0.0599577	0.0431	0	-0.011334	0.0933863	0
YER136W	-0.0513458	-0.0438225	0	-0.0195738	-0.0275525	0	0.22873	0.184275	0	-0.0201633	0.00142375	0
YER139C	0.0185935	0.0464975	0	-0.0523846	-0.0784475	0	0.0356533	0.0151275	0	-0.0111074	-0.0162675	0
YER140W	-0.117009	-0.131285	0	-0.0892926	-0.0713975	0	-0.245436	-0.16731	0	-0.0903163	-0.0429612	0
YER141W	0.0743615	0.00674	0	0.0236121	0.01239	0	0.00337846	-0.0203312	0	-0.0617719	-0.0548575	0
YER142C	-0.0940525	-0.02408	0	-0.0147299	-0.0198375	0	-0.193425	-0.148523	0	0.0501039	0.120124	0
YER143W	0.0565621	0.0265175	0	0.0369403	0.041205	0	0.212438	0.189245	0	0.0327483	0.0180837	0
YER145C	-0.0137614	-0.02184	0	0.0342103	0.0348188	0	0.0393984	0.0291925	0	-0.0725969	-0.0332875	0
YER147C	0.228197	0.104387	0	0.0621816	0.0210613	0	0.0116561	0.0353725	0	0.0397842	0.03158	0
YER148W	0.474137	0.521123	1	0.831694	0.937525	1	0.64468	0.73394	1	0.402668	0.348913	1
YER149C	0.102507	0.0269313	0	0.0486295	0.00890125	0	0.00464126	-0.00019625	0	0.0476576	0.0074175	0
YER150W	0.045412	0.010575	0	-0.00686996	-0.0206975	0	0.00377551	-0.0100287	0	-0.0918751	-0.0865212	0
YER151C	0.913218	0.951046	1	0.0220958	0.0776987	0	0.151292	0.135244	0	0.162332	0.191415	0
YER152C	0.0868091	0.0022	0	-0.0248604	-0.0101925	0	-0.0299203	-0.0385775	0	0.0523476	0.0407025	0
YER153C	-0.0623693	-0.005785	0	0.0297758	0.02858	0	-0.0465222	-0.027685	0	0.0178026	0.0295225	0
YER154W	0.0284934	0.00645	0	0.00667993	0.00565	0	0.0299806	0.0097675	0	-0.0266787	-0.0299375	0
YER155C	-0.0866195	-0.0687025	0	-0.0943626	-0.127293	0	0.0255025	0.0384487	0	-0.142276	-0.150986	0
YER156C	0.171984	0.0448537	0	0.0876432	0.000295	0	-0.0613651	-0.0698475	0	-0.0237733	-0.0165025	0
YER157W	-0.0523274	0.0230088	0	-0.0871787	-0.00864	0	0.0160968	0.028635	0	0.110381	0.110951	0
YER159C	0.376019	0.358439	1	-0.0541702	0.00666	0	0.0212408	0.0498063	0	-0.076406	-0.142852	0
YER161C	0.0264685	0.0540588	0	0.114065	0.130546	0	0.0850594	0.155344	0	-0.116617	-0.133211	0
YER162C	0.00514379	0.0545812	0	-0.00968771	-0.009595	0	-0.102536	-0.0271525	0	-0.0723361	-0.00312125	0
YER163C	0.00276149	0.01282	0	0.0339772	-0.0156463	0	0.00740535	0.0147863	0	-0.0273714	-0.00689	0
YER164W	-0.166657	-0.148742	0	-0.104339	-0.086945	0	-0.0592666	-0.0283538	0	-0.0905474	-0.0650712	0
YER165W	-0.177787	-0.179982	0	-0.0724654	-0.0628762	0	-0.0773487	-0.0583025	0	-0.150724	-0.0917437	0
YER166W	0.0228017	0.00408375	0	0.0116366	-0.0016675	0	-0.0835093	-0.0795925	0	0.0470917	0.0779225	0
YER167W	0.011443	0.151918	0	-0.0327049	-0.00433125	0	0.0863092	0.123936	0	0.0120742	0.011775	0
YER168C	0.0580515	-0.0156288	0	-0.0576569	-0.0817825	0	0.0338832	-0.025065	0	-0.023377	-0.044905	0
YER169W	0.155907	0.0764988	0	-0.0187398	-0.0749237	0	-0.022701	-0.019975	0	-0.018536	-0.0217175	0
YER170W	0.0676326	0.05389	0	0.0126739	0.010845	0	0.0995298	0.0925162	0	0.0178408	0.00755125	0
YER171W	0.962149	1.14816	1	0.462017	0.557556	1	0.0494154	-0.00281125	0	-0.0464434	-0.14761	0
YER172C	-0.034946	-0.039935	0	0.102372	0.093805	0	-0.0867505	-0.0476375	0	0.0358191	0.0257025	0
YER173W	0.0360109	0.151133	0	0.0259292	0.05062	0	-0.0615945	-0.057895	0	0.00178224	-0.0033925	0
YER174C	0.099127	0.08578	0	0.0556464	0.0144575	0	-0.0483741	-0.0467775	0	-0.0133197	-0.00062875	0
YER175C	0.127215	0.10882	0	0.0581079	0.04075	0	0.0689989	0.0357387	0	0.109621	0.0246225	0
YER176W	0.200233	0.156457	0	0.0769202	0.043155	0	0.0505008	0.0115675	0	0.0129136	0.00295	0
YER177W	0.188863	0.155305	0	-0.0885357	-0.105618	0	-0.08649	-0.0631925	0	-0.0766828	-0.12576	0
YER178W	0.0451442	0.0700625	0	-0.075016	-0.0421962	0	-0.00444497	-0.0060075	0	0.00710707	-0.0380975	0
YER182W	0.0336236	0.02437	0	0.0496338	0.0293363	0	0.00731076	0.0318638	0	-0.0433465	-0.034725	0
YER183C	0.00760498	-0.034795	0	0.0329333	0.002495	0	0.0784391	0.067525	0	-0.0158471	-0.0145175	0
YFL001W	-0.00140691	0.105103	0	-0.0900041	-0.0300188	0	-0.0657568	-0.044735	0	0.0630174	0.102525	0
YFL002C	-0.0604358	0.00505	0	-0.026461	0.02351	0	-0.0558883	0.030725	0	0.0526591	0.0879025	0
YFL004W	0.0192371	0.00419625	0	-0.0479595	-0.0297675	0	-0.00222444	0.0287275	0	0.0250392	-0.0150975	0
YFL006W	0.0217683	NA	0	-0.0173747	NA	0	-0.0398848	NA	0	-0.0353211	NA	0
YFL007W	8.27e-05	0.0157725	0	-0.0220831	-0.0574875	0	-0.0948811	-0.0056425	0	0.0582344	-0.0121688	0
YFL007W	8.27e-05	0.0157725	0	-0.0220831	-0.0574875	0	-0.0948811	-0.0056425	0	0.0582344	-0.0121688	0
YFL008W	1.00226	1.03207	1	0.520435	0.483891	1	-0.0135043	-0.005445	0	0.0123603	0.0164163	0
YFL010C	-0.0283218	-0.0266025	0	-0.0971111	-0.0750325	0	-0.056654	-0.0309512	0	-0.0996124	-0.11096	0
YFL013C	0.0464114	0.0633538	0	0.0760543	0.0355862	0	-0.080983	-0.052595	0	-0.0180577	-0.0267812	0
YFL014W	-0.0119304	-0.0483375	0	-0.035974	0.00291625	0	-0.0411666	-0.013705	0	-0.0196513	-0.054945	0
YFL016C	0.103243	0.041815	0	-0.0441984	-0.0639725	0	-0.165461	-0.20759	0	0.0762716	0.0107762	0
YFL017C	0.092321	0.0334925	0	0.00233638	0.0028625	0	-0.00590765	-0.0105275	0	0.00459943	-0.00085125	0
YFL017W-A	0.032198	-0.0241125	0	-0.0451701	-0.0106425	0	0.234526	0.292492	0	-0.0115588	-0.0012	0
YFL018C	0.0855291	0.10958	0	-0.0151448	-0.0345712	0	-0.109484	-0.0769113	0	0.18457	0.0960175	0
YFL021W	-0.0013828	-0.0211162	0	-0.00904002	-0.0570875	0	0.100773	0.0835038	0	0.227127	-0.0113387	0
YFL023W	0.0818672	0.0374338	0	-0.0287539	-0.0219575	0	-0.078466	-0.022945	0	-0.048544	-0.0566	0
YFL024C	0.434332	0.429189	0	0.121555	0.17199	0	0.0642827	0.107152	0	0.0660449	0.060595	0
YFL025C	-0.0797919	0.153811	#N/A	-0.192317	-0.161903	#N/A	0.0241943	0.0506337	#N/A	-0.266091	-0.330281	#N/A
YFL026W	-0.0210873	-0.0213575	0	-0.0835648	-0.0350087	0	-0.15527	-0.140832	0	0.00654075	0.00723375	0
YFL027C	0.00816205	0.04402	0	-0.0339661	0.0006725	0	0.110692	0.0747788	0	0.00712755	0.0486863	0
YFL028C	-0.0348967	-0.0133775	0	-0.0070984	0.0071625	0	-0.0290196	-0.0164812	0	0.0590359	0.0262775	0
YFL029C	-0.015849	-0.00878	0	0.0174828	0.045645	0	-0.15146	-0.109365	0	0.00509007	0.0552325	0
YFL030W	-0.0285988	-0.0024675	0	0.0037529	-0.01371	0	0.0905796	0.0500825	0	-0.0114498	0.0487088	0
YFL031W	0.0750137	0.0325025	0	0.139162	0.112818	0	0.0595926	0.0883375	0	0.0295286	0.0536925	0
YFL033C	-0.189415	NA	#N/A	0.0145608	NA	#N/A	0.188843	NA	#N/A	-0.0404816	-0.0293375	#N/A
YFL034C-A	0.0156787	-0.00643125	0	0.0114783	0.0136963	0	-0.0848814	-0.103984	0	0.0418664	0.0162738	0
YFL034C-B	0.634069	0.653864	1	1.10491	1.2446	1	0.133194	0.17084	0	0.313529	0.23907	0
YFL034W	-0.122639	-0.0424763	0	0.0276548	0.103332	0	-0.0491688	0.0195675	0	0.0218524	0.016375	0
YFL036W	0.0387847	-0.0236913	0	0.0253458	0.0010825	0	0.0630371	0.0627475	0	0.0421222	0.0453537	0
YFL041W	-0.0273119	-0.0707375	0	-0.0176538	0.0302187	0	0.00475894	0.0407625	0	-0.0895743	NA	0
YFL044C	0.136789	0.086645	0	-0.00329171	-0.0245775	0	0.198474	0.196606	0	-0.0594234	-0.030335	0
YFL045C	-0.417238	-0.391522	0	0.122691	0.168277	0	0.450887	0.563274	1	0.0916074	0.0579638	0
YFL046W	-0.0203902	-0.042	0	-0.0825241	-0.0322225	0	-0.108673	-0.04795	0	-0.155175	-0.085175	0
YFL047W	-0.0273042	0.040395	0	-0.152676	-0.0468025	0	-0.183791	-0.175212	0	0.0182739	0.0346638	0
YFL048C	0.0378357	0.0278775	0	0.0515537	0.0528213	0	0.146248	0.187175	0	-0.00130599	-0.0347587	0
YFL049W	-0.0627391	-0.155452	#N/A	-0.0153759	-0.110744	#N/A	-0.103295	-0.144605	#N/A	0.00761111	-0.011575	#N/A
YFL062W	-0.0379577	-0.0542075	0	-0.0691635	-0.0340563	0	-0.272223	-0.181125	0	-0.0459014	-0.0253612	0
YFR001W	0.187101	0.172003	0	-0.0209331	0.04311	0	-0.0498413	-0.0287	0	-0.00283469	0.04803	0
YFR002W	0.879897	0.977656	1	-0.016094	-0.004155	0	-0.00127725	-0.0438025	0	-0.0395944	0.0194887	0
YFR004W	0.0575271	0.0599375	0	-0.0571345	-0.0607925	0	0.153132	0.136894	0	0.0309677	0.0489325	0
YFR005C	-0.0270898	-0.10384	0	-0.0249253	0.0174425	0	-0.0635712	-0.0565825	0	0.0152366	0.0246512	0
YFR006W	0.0266654	-0.0152062	0	-0.0603709	-0.0345125	0	0.00656392	0.003545	0	0.034751	0.0230738	0
YFR008W	0.012926	0.0327137	0	0.0579695	0.0327675	0	-0.0149879	-0.0231937	0	0.0642691	0.068815	0
YFR009W	0.0757198	0.04299	0	-0.182032	-0.05504	0	0.0963331	0.0285075	0	-0.0180441	0.0182287	0
YFR010W	0.452128	NA	#N/A	0.0256624	NA	#N/A	-0.0337906	0.29971	#N/A	0.0940285	-0.120926	#N/A
YFR011C	0.0271752	-0.035805	0	0.00613428	-0.025735	0	0.1346	0.111952	0	-0.0294705	-0.0610038	0
YFR013W	0.0219362	0.138102	0	0.10037	0.0914438	0	-0.023925	-0.0741363	0	0.0748441	0.044125	0
YFR014C	-0.000645781	-0.0307063	0	0.117195	0.0202113	0	0.162603	0.122832	0	-0.0188012	-0.0013125	0
YFR015C	0.115948	0.121295	0	0.05177	0.0838275	0	0.136998	0.064945	0	-0.0562431	-0.0303012	0
YFR016C	-0.00629426	-0.00269375	0	-0.0733839	0.00173625	0	0.0352762	-0.012825	0	0.0499019	0.0425912	0
YFR017C	-0.0187915	-0.0384388	0	-0.0430958	-0.016995	0	-0.00675114	0.00920875	0	-0.0473955	-0.03049	0
YFR019W	-0.0795551	-0.09257	0	-0.0448852	-0.07495	0	0.00079493	0.00598	0	-0.00689413	-0.030405	0
YFR021W	-0.0101148	-0.00013	0	-0.0135411	0.00567625	0	-0.0054273	0.0700662	0	-0.0225745	-0.0629762	0
YFR024C	0.0186528	NA	0	-0.0343593	NA	0	-0.0392799	NA	0	0.00665236	NA	0
YFR024C-A	-0.0273089	-0.0028	0	0.00953209	-0.0240675	0	-0.087432	-0.0855613	0	-0.058577	-0.01558	0
YFR024C-A	-0.0273089	-0.0028	0	0.00953209	-0.0240675	0	-0.087432	-0.0855613	0	-0.058577	-0.01558	0
YFR025C	0.12659	0.10785	0	0.0208605	-0.00911	0	0.0781778	0.0637488	0	0.0390849	-0.0411075	0
YFR027W	0.482014	0.438167	1	0.0767998	0.0907375	0	0.0630866	0.021755	0	0.0206132	0.0385175	0
YFR028C	0.279151	0.239994	0	-0.049375	-0.0043125	0	0.0541868	0.0363788	0	0.111741	0.172162	0
YFR030W	-0.11936	-0.0496762	0	0.00706584	0.00281	0	-0.0370323	-0.05188	0	-0.0639979	-0.00538	0
YFR031C	0.729178	0.767694	1	0.822522	0.894496	1	0.471272	0.479123	1	0.178367	0.193955	0
YFR031C-A	-0.0433607	-0.045935	0	-0.0532293	-0.066645	0	-0.0467594	-0.0813625	0	0.0506485	-0.00232625	0
YFR032C-A	-0.00350599	0.01137	0	-0.0881524	-0.111074	0	-0.0901355	-0.116112	0	0.165012	0.187095	0
YFR033C	0.0276055	-0.0011225	0	0.0645289	0.0259725	0	-0.00435053	-0.049905	0	0.00251849	0.0140575	0
YFR034C	-0.256646	-0.32404	#N/A	-0.291631	-0.318217	#N/A	-0.127116	-0.115114	#N/A	-0.0026106	-0.09945	#N/A
YFR036W	-0.0834651	-0.109465	0	0.00943858	-0.0001025	0	-0.0760593	-0.0878412	0	-0.0158382	-0.001425	0
YFR037C	0.00742045	-0.0972863	0	0.0398159	-0.00141	0	0.0927465	0.0661	0	0.0444028	-0.022835	0
YFR039C	-0.0407207	0.03134	0	0.0333405	-0.00785625	0	0.129659	0.120606	0	-0.131993	-0.13535	0
YFR040W	-0.133105	0.0543563	0	0.0608607	0.150704	0	-0.106568	0.0114763	0	0.39963	0.419271	0
YFR041C	-0.131209	0.000825	0	0.0229771	0.0347525	0	-0.0118014	-0.0035875	0	0.059204	0.0985088	0
YFR044C	-0.067196	0.002225	0	0.0134081	-0.0070025	0	-0.0506723	-0.0506313	0	-0.112184	-0.08104	0
YFR046C	-0.0209976	-0.03824	0	0.0709331	0.0091625	0	-0.0754165	-0.060505	0	-0.0084679	-0.0211138	0
YFR047C	-0.00132709	0.0375025	0	0.00704033	-0.0015	0	-0.0668985	-0.0605375	0	0.0681282	0.077565	0
YFR048W	-0.311751	-0.052975	0	-0.165957	-0.03924	0	-0.00984448	0.00021	0	-0.00760209	-0.0505725	0
YFR049W	-0.0688335	-0.0480625	0	-0.0924917	-0.0246087	0	0.0376285	0.02801	0	0.0272098	-0.0611013	0
YFR050C	-0.0589655	-0.086595	0	0.19442	0.181608	0	0.285503	0.341099	0	0.099254	0.102359	0
YFR051C	0.220497	0.191205	0	-0.0562569	-0.0492312	0	-0.0143419	-0.03067	0	0.0809613	0.07354	0
YFR052W	0.558302	0.540645	1	0.0597121	0.0405975	0	0.557636	0.641771	1	-0.0807099	2.1684e-18	0
YFR053C	-0.114141	-0.02293	0	-0.0251533	-0.0092475	0	-0.296092	-0.00563125	0	0.133711	0.102675	0
YGL001C	0.0735477	0.0556162	0	-0.0902711	-0.0779337	0	-0.0855936	-0.13983	0	0.102947	0.101127	0
YGL004C	-0.00416466	-0.057315	0	-0.00164911	-0.0294675	0	0.0816199	0.0419662	0	0.0403192	0.0423525	0
YGL005C	0.162272	0.0583925	0	-0.00160246	0.0122675	0	-0.0761709	-0.128383	0	-0.0305219	-0.06406	0
YGL006W	0.0334119	0.00021625	0	0.0153919	0.0079575	0	0.0728331	0.02608	0	-0.0719601	-0.0628125	0
YGL008C	0.0672781	NA	#N/A	0.0374943	NA	#N/A	0.121742	NA	#N/A	-0.0713551	-0.19236	#N/A
YGL009C	-0.00486808	0.01281	0	-0.0330829	0.0150087	0	0.031597	-0.01045	0	-0.0391876	-0.0544075	0
YGL010W	-0.0479917	0.04853	0	-0.00190544	0.002995	0	-0.0105749	-0.05435	0	0.0446262	0.08922	0
YGL011C	0.301541	0.312384	0	-0.137256	-0.0895675	0	0.12865	0.146588	0	0.0287943	0.0143475	0
YGL012W	-0.234847	-0.32413	0	0.190488	0.224664	0	0.601275	0.653665	0	-0.0235709	-0.0182337	0
YGL013C	-0.0731216	-0.0288888	0	0.122765	0.114502	0	0.0181872	0.04834	0	0.0241342	0.01379	0
YGL014W	-0.0655462	0.0475213	0	-0.160014	-0.0217238	0	-0.258951	-0.0608513	0	-0.0913451	-0.00731125	0
YGL016W	0.469954	0.594867	1	0.283272	0.177539	0	0.323426	0.327197	1	0.0714628	0.115719	0
YGL017W	-0.0680959	-2.60209e-18	0	-0.0503	-0.01453	0	-0.0674275	-0.0490475	0	0.0133362	0.0433987	0
YGL018C	0.00269836	-0.00218875	0	-0.0822973	-0.0455625	0	0.0412844	0.0310062	0	-0.000496089	0.0341	0
YGL019W	-0.013989	-0.0415288	0	-0.0796326	-0.06299	0	-0.052805	-0.0071	0	0.190755	0.221227	0
YGL020C	0.145817	0.15029	0	-0.0782877	-0.0521025	0	-0.0182402	0.0126938	0	0.0453645	0.0523575	0
YGL021W	-0.0104599	-0.021045	0	-0.0206649	-0.0272088	0	-0.141645	-0.204199	0	-0.0125989	-0.0148625	0
YGL022W	0.0381924	-0.00708875	0	0.0825966	0.0464925	0	0.0250857	0.0547125	0	-0.000885768	-0.0008625	0
YGL023C	-0.0986315	-0.001445	0	0.0783665	0.0348025	0	0.0609369	0.0894825	0	0.057608	-0.0101075	0
YGL025C	0.635377	0.733877	1	0.688023	0.789151	1	0.722441	0.847871	1	0.104314	-0.149462	0
YGL026C	0.020186	-0.0377613	0	0.0122987	-0.0152163	0	-0.0214379	-0.0281062	0	0.0881964	0.162961	0
YGL028C	-0.0100049	-0.016575	0	0.0318571	0.0130725	0	-0.199225	-0.20006	0	-0.0077286	0.0372787	0
YGL029W	0.0759843	0.108364	0	0.309927	0.367708	1	0.0172775	0.0317962	0	0.0889489	0.0424125	0
YGL031C	0.0515171	0.103593	0	0.116954	0.0894525	0	-0.190302	-0.222606	0	0.180457	0.0243425	0
YGL032C	0.0202558	0.031395	0	0.156708	0.14472	0	-0.324974	-0.333242	0	-0.18938	-0.179075	0
YGL035C	-0.272139	-0.264705	0	0.0735376	0.0370038	0	-0.0134343	-0.0129812	0	-0.0154102	0.01331	0
YGL036W	-0.0951384	-0.04975	0	-0.0598306	0.00576125	0	-0.106878	-0.0501762	0	0.0198172	0.04114	0
YGL037C	-0.0969057	-0.093175	0	-0.0961745	-0.0916925	0	-0.0420571	-0.0249587	0	-0.115511	-0.0946862	0
YGL038C	-0.0211805	-0.015685	0	-0.00660205	-0.0140875	0	0.0321062	-0.048135	0	0.0379959	0.00230875	0
YGL039W	0.0941564	0.0131525	0	-0.0167389	-0.064495	0	-0.00249913	-0.0246162	0	-0.0492473	0.0099525	0
YGL040C	-0.0814077	-0.0571837	0	-0.135318	-0.111621	0	-0.094747	-0.0218437	0	-0.0834006	-0.0607487	0
YGL043W	0.0779411	0.0868825	0	0.117442	0.126188	0	0.114512	0.142516	0	0.0618178	0.0367763	0
YGL046W	0.00425386	NA	0	0.026681	NA	0	0.0299065	NA	0	-0.167711	NA	0
YGL047W	-0.0161576	0.002255	0	0.0262626	0.021545	0	0.146436	0.109524	0	0.25285	-0.0313387	0
YGL048C	0.318373	0.28468	0	-0.0203955	-0.07309	0	0.0323934	0.0193737	0	0.239951	0.182542	0
YGL049C	0.140319	0.144187	0	-0.031719	-0.042645	0	0.00273429	-0.00721375	0	0.00701887	-0.0151225	0
YGL053W	0.0177945	-0.0030875	0	-0.0400751	-0.0155925	0	-0.111849	-0.07459	0	0.0364023	0.02344	0
YGL054C	0.0678006	0.052945	0	-0.0540374	-0.0431175	0	0.0298177	-0.0216975	0	0.00805658	0.0158075	0
YGL055W	0.0345342	0.0233863	0	0.0150617	-0.0036825	0	0.051242	0.279016	0	0.0402351	-0.052485	0
YGL056C	-0.0586043	-0.0243075	0	0.044106	0.0155675	0	0.12851	0.11632	0	-0.0327599	-0.0944862	0
YGL057C	-0.0579015	0.0180475	0	0.00256896	0.011595	0	-0.108121	-0.099425	0	0.0864574	0.106861	0
YGL058W	0.0282761	-0.0283375	0	-0.0828958	-0.063155	0	-0.0163399	0.007915	0	-0.020396	-0.0221963	0
YGL059W	-0.156744	7e-05	0	-0.0372472	-0.0259412	0	-0.0578851	0.0113225	0	0.0181859	0.0743275	0
YGL060W	-0.207274	NA	#N/A	-0.135557	NA	#N/A	-0.00412243	0.13371	#N/A	0.0337596	0.0142538	#N/A
YGL061C	0.0394387	0.017585	0	-0.0182309	-0.02749	0	0.00934852	-0.027335	0	0.0852513	-0.0394675	0
YGL062W	0.0335871	0.00511	0	-0.0384565	-0.087785	0	-0.0366073	-0.02045	0	-0.00596702	-0.010075	0
YGL064C	0.0943087	0.145386	#N/A	-0.210237	-0.175435	#N/A	-0.0201994	-0.087085	#N/A	-0.0589301	-0.16951	#N/A
YGL065C	0.0419877	0.0312637	0	0.00754114	0.0112575	0	0.0538858	0.0295937	0	0.000827723	-0.0315612	0
YGL066W	-0.164077	NA	0	0.0227311	NA	0	0.041023	NA	0	0.030819	0.0491137	0
YGL067W	-0.0521119	-0.0476787	0	-0.0120323	0.00439	0	0.0181839	0.03439	0	-0.0468531	-0.0348888	0
YGL068W	0.00594869	0.0176325	0	0.061638	0.0791275	0	-0.104846	-0.0745487	0	0.0194436	0.0082225	0
YGL070C	0.594211	0.675654	1	0.155446	0.145985	0	0.198436	0.192068	0	0.299979	0.319128	0
YGL071W	0.0391978	-0.00446	0	0.0105781	0.0087975	0	-0.10769	-0.087365	0	0.0499971	0.0477687	0
YGL073W	0.582753	0.657531	1	0.0228313	-0.016635	0	-0.0396698	-0.0882938	0	-0.0392503	-0.0230687	0
YGL075C	0.0757298	0.070585	0	0.00468016	0.0397638	0	-0.2018	-0.200625	0	-0.00781577	0.0380038	0
YGL076C	-0.0583998	-0.0175275	0	0.0927273	0.051875	0	-0.0640709	0.021405	0	-0.0116134	0.0007625	0
YGL077C	0.0281602	-0.027805	0	-7.52973e-05	-0.00082625	0	0.048192	0.01354	0	0.0303228	0.006305	0
YGL078C	0.0152405	0.102023	0	0.112248	0.116844	0	-0.0833799	-0.0298188	0	0.0176338	0.0309987	0
YGL079W	0.0590247	0.0001125	0	-0.0544643	-0.00593	0	0.0527695	0.0597312	0	-0.0263891	-0.00066375	0
YGL080W	0.10385	0.06226	0	0.452582	0.532968	1	0.0256691	-0.0685175	0	0.104804	0.09965	0
YGL082W	-0.00814781	-0.0539025	0	-0.00365443	-0.0277675	0	-0.00692112	-0.01071	0	-0.0294999	-0.0334513	0
YGL083W	0.0800562	-0.00954375	0	-0.0163389	0.00794	0	0.0832965	0.054485	0	-0.035721	-0.0270388	0
YGL084C	0.00730366	-6.25e-05	0	0.0034175	0.0191037	0	0.0484401	0.01504	0	0.00833699	0.029325	0
YGL085W	0.0790293	0.048535	0	0.0547593	0.0308375	0	-0.0833813	0.00322375	0	-0.0302609	0.00188875	0
YGL086W	0.171145	0.14891	0	-0.111095	0.0382275	0	-0.0119087	-0.01772	0	-0.0323913	-0.00467375	0
YGL087C	0.0300642	0.0915538	0	-0.0132838	-0.00015375	0	-0.105304	-0.0647475	0	-0.00902665	-0.034425	0
YGL090W	-0.0604016	0.065935	0	-0.0382546	-0.041275	0	0.0736983	0.061375	0	-0.0160548	-0.0199362	0
YGL091C	-0.0878229	-0.0698137	0	0.0258758	0.0303687	0	-0.0391991	0.0403787	0	-0.00143811	0.0453713	0
YGL092W	0.0622162	0.105358	0	-0.0799832	-0.003375	0	-0.0455442	-0.0627	0	0.0347206	-0.00494375	0
YGL093W	1.11243	1.12802	1	0.276634	0.26477	0	-0.0505662	-0.044495	0	-0.089216	-0.136401	0
YGL094C	-0.28691	-0.195205	0	-0.0584129	-0.0175912	0	-0.0704792	-0.0392275	0	-0.000715539	0.02054	0
YGL095C	-0.128097	NA	#N/A	0.202361	NA	#N/A	0.0636538	0.103277	#N/A	-0.0873602	NA	#N/A
YGL097W	-0.0574923	-0.048575	0	0.0229903	0.0170313	0	0.221263	0.187044	0	-0.00541126	-0.0306775	0
YGL098W	0.342785	0.360479	0	-0.0479639	-0.0381325	0	-0.182338	-0.136615	0	0.0301954	0.0794612	0
YGL099W	-0.0144399	-0.0791525	0	-0.0181538	-0.002645	0	0.0584572	0.0377137	0	-0.0130133	-0.00374875	0
YGL101W	-0.0837255	-0.0109875	0	-0.109507	-0.0129675	0	-0.0934885	-0.0454613	0	-0.136735	-0.0285	0
YGL105W	0.0898996	0.0044825	0	-0.0332815	-0.042245	0	0.0595633	0.05078	0	-0.0346738	-0.0131662	0
YGL107C	-0.107873	-0.0186425	0	0.00874994	0.053375	0	0.0871971	0.038415	0	0.0770052	0.1739	0
YGL108C	0.0571603	0.016555	0	0.0272596	0.00808875	0	-0.069657	-0.0981262	0	-0.0138094	0.0086825	0
YGL110C	-0.240494	NA	#N/A	0.0874003	NA	#N/A	0.197572	0.356475	#N/A	-0.066204	-0.0577262	#N/A
YGL111W	0.207316	0.210228	0	0.132628	0.0970675	0	0.0244367	-0.0187087	0	0.120803	0.0664325	0
YGL112C	-0.183019	-0.090105	0	0.02595	0.0226425	0	-0.184726	-0.18277	0	0.00372691	0.0157363	0
YGL113W	0.140335	0.0977975	0	-0.0126591	-0.0183075	0	-0.0131397	0.101384	0	-0.0182412	-0.015425	0
YGL115W	-0.0215616	0.0235575	0	0.036732	0.0603487	0	0.167134	0.207352	0	0.00450421	-0.00777125	0
YGL116W	0.149742	0.17044	0	-0.197448	-0.273731	0	-0.373747	-0.415453	0	-0.0870931	-0.198375	0
YGL119W	-0.1042	-0.04635	0	-0.0577063	-0.01068	0	-0.118868	-0.13578	0	0.075632	0.0828562	0
YGL120C	0.484186	0.485586	1	-0.177465	-0.068385	0	-0.0701148	-0.042635	0	0.0564816	0.066275	0
YGL122C	0.815145	0.865885	1	0.0471845	0.0376512	0	0.700731	0.766511	1	0.126214	0.0714075	0
YGL124C	-0.13574	0.0080825	0	-0.0695747	-0.040935	0	-0.0327358	-0.02923	0	0.00957622	0.072045	0
YGL125W	-0.0143095	-0.06712	0	-0.0407076	-0.0142487	0	-0.113307	-0.0235425	0	-0.0687752	-0.0419088	0
YGL126W	-0.0130929	0.026015	0	-0.0981323	-0.10634	0	-0.00413862	-0.0579775	0	0.0283095	0.0349812	0
YGL127C	0.823276	0.89045	1	0.119496	0.11191	0	0.148879	0.177872	0	-0.079529	-0.103345	0
YGL128C	0.0423705	-0.0056475	0	0.108391	0.033955	0	0.0715892	0.0409762	0	-0.0225089	-0.0249175	0
YGL129C	-0.106785	-0.11806	0	0.0322839	0.0315612	0	0.162276	0.164015	0	-0.04421	-0.013295	0
YGL130W	0.0199318	0.0832225	0	-0.0996416	-0.0319625	0	-0.139505	-0.031005	0	0.0217857	0.0046225	0
YGL131C	0.0222767	-0.0169875	0	-0.0131516	-0.02833	0	-0.0348943	-0.0310738	0	0.0281751	0.01037	0
YGL133W	-0.173065	-0.0610375	0	-0.193964	-0.143893	0	-0.180418	-0.165229	0	0.085127	0.169645	0
YGL134W	0.0639668	0.0729563	0	0.0385464	-0.0525912	0	0.193686	0.0679225	0	0.0689165	0.06658	0
YGL135W	0.0465073	0.079895	0	-0.141408	-0.0172025	0	-0.401956	-0.409537	0	0.266498	0.248042	0
YGL137W	0.104559	0.0867975	0	-0.139482	-0.0745075	0	-0.176171	-0.144622	0	0.097503	0.04075	0
YGL139W	-0.0117712	0.0048475	0	-0.0945427	-0.00330875	0	-0.0064699	-0.0208275	0	-0.048381	-0.0272088	0
YGL140C	-0.067438	-0.0288713	0	0.0570476	0.0829412	0	0.0818298	0.07394	0	-0.00146194	0.06446	0
YGL141W	0.0656626	0.00223125	0	-0.0280983	-0.0111212	0	0.0236708	0.002475	0	0.019087	0.03454	0
YGL143C	-0.0692254	-0.161256	0	0.201764	0.223246	0	-0.0534216	-0.0714087	0	-0.0377535	-0.0386675	0
YGL145W	-0.107961	-0.0653938	0	-0.0142784	-0.0196925	0	0.0344476	0.008415	0	-0.107455	-0.0419438	0
YGL147C	0.0177282	0.0385075	0	-0.0109978	0.0038725	0	-0.0488041	0.016405	0	0.0813408	0.122	0
YGL148W	0.0105661	-0.0230188	0	0.242883	0.272232	0	-0.0695562	-0.0333975	0	-0.0839558	-0.0429763	0
YGL150C	-0.109249	-0.104652	0	-0.0197701	-0.0461825	0	-0.037801	-0.0207062	0	-0.00100014	0.0249375	0
YGL151W	0.499569	0.567064	1	0.131349	0.180931	0	-0.0739552	0.181388	0	-0.0583425	-0.0994475	0
YGL153W	0.168042	0.113357	0	0.00277452	-0.0174225	0	-0.114219	-0.10904	0	0.0355258	0.034075	0
YGL155W	0.106078	0.0488925	0	-0.00355684	-0.01396	0	0.0171633	0.009845	0	0.0231112	-0.00179875	0
YGL156W	-0.0154446	0.0105737	0	-0.0299206	-0.045845	0	-0.190523	-0.199453	0	-0.0246801	-0.03818	0
YGL157W	0.0961307	0.0353663	0	0.0262569	-0.0281975	0	0.019694	0.0135812	0	-0.0465432	-0.0457738	0
YGL161C	0.0693008	0.0703	0	0.0763616	0.0501962	0	-0.0136626	-0.0346925	0	0.0182249	-0.0550163	0
YGL162W	-0.158661	-0.131777	0	0.0346247	0.00788125	0	0.0591696	0.0579125	0	-0.0149549	-0.0609813	0
YGL163C	0.0948775	0.113385	0	0.0158823	0.00475	0	0.0794798	0.013745	0	-0.017386	0.0138888	0
YGL164C	-0.207154	-0.0152362	0	-0.0189233	-0.0429737	0	-0.0682292	-0.0819125	0	-0.00184906	0.0013125	0
YGL166W	-0.087213	-0.0100325	0	-0.0447062	-0.0159075	0	-0.0772306	-0.0665987	0	0.0545608	0.04462	0
YGL167C	-0.178312	-0.04493	0	0.00440991	0.018315	0	0.0519436	0.0397425	0	-0.0686698	-0.01402	0
YGL169W	-0.146857	0.110145	#N/A	-0.346823	-0.395624	#N/A	-0.145248	-0.186544	#N/A	-0.108665	-0.198502	#N/A
YGL172W	0.203401	0.192035	0	-0.0073632	0.00615875	0	-0.0828201	-0.055495	0	0.0584995	0.00124	0
YGL173C	-0.0708134	0.0570225	0	-0.0216833	-0.0360538	0	0.0651783	0.0610375	0	-0.0204423	0.0368762	0
YGL174W	0.0152034	0.023215	0	0.0200432	0.0049475	0	-0.126319	-0.07308	0	-0.00815498	-0.0079125	0
YGL175C	-0.0215549	0.0008075	0	0.00302781	0.0407875	0	-0.00570064	0.0155412	0	-0.0298898	-0.0384375	0
YGL178W	0.00297948	-0.031695	0	-0.0136233	-0.0572962	0	-0.111472	-0.0683113	0	-0.030818	0.00334125	0
YGL180W	-0.104989	-0.0255187	0	0.0197475	-0.00036125	0	0.0618463	0.0235563	0	-0.0915005	-0.15295	0
YGL181W	0.130478	0.073965	0	-0.0468145	-0.0593	0	-0.0968384	-0.114579	0	-0.0252565	-0.0087425	0
YGL184C	0.0803872	0.0523475	0	0.0448949	0.02076	0	-0.0112767	-0.0270638	0	-0.0303537	-0.0364325	0
YGL185C	-0.0500399	-0.0677575	0	-0.0433474	-0.0309725	0	0.107509	0.0692725	0	-0.00873561	-0.002705	0
YGL186C	-0.044659	-0.0567775	0	0.0282051	0.03416	0	0.128449	0.123603	0	-0.0122563	-0.00413375	0
YGL187C	-0.0235823	0.0635125	#N/A	-0.186168	-0.122777	#N/A	-0.131398	-0.149085	#N/A	-0.0503229	-0.0743962	#N/A
YGL189C	-0.286387	-0.231393	0	0.0663294	0.0985962	0	-0.309576	-0.262593	0	-0.0838888	-0.0495625	0
YGL190C	0.578004	0.62281	1	0.675437	0.705035	1	0.374824	0.455122	1	0.46756	0.488544	1
YGL194C	0.133004	0.145615	0	0.0606723	0.102248	0	-0.0276055	0.0087125	0	0.131799	0.163974	0
YGL195W	0.0369738	0.111442	0	0.16993	0.167752	0	0.0583057	0.102784	0	0.172688	0.247175	0
YGL197W	-0.310963	-0.341724	0	0.0502193	0.0652525	0	0.0267374	0.0721225	0	0.289689	0.382016	0
YGL200C	0.0483069	0.0381325	0	0.0600624	0.0330525	0	0.00781333	-0.0379325	0	-0.0656096	-0.0407675	0
YGL201C	0.819453	0.956093	1	0.252705	0.314374	1	0.038344	0.03449	0	-0.0218381	-0.0276175	0
YGL202W	-0.0628351	-0.0558	0	-0.0331435	-0.0181012	0	-0.0300868	-0.024965	0	0.0217431	0.0304275	0
YGL203C	-0.198599	-0.013885	0	-0.0246455	-0.0017525	0	0.0173434	0.0125275	0	-0.118602	-0.04727	0
YGL206C	0.1813	0.186715	0	0.0565833	0.0422325	0	0.0376802	-0.00759375	0	0.0185455	-0.00433125	0
YGL207W	0.359233	0.446235	0	0.112492	0.148474	0	0.20641	0.21557	0	0.03121	0.056545	0
YGL209W	-0.074803	-0.064445	0	0.0172483	0.026535	0	0.0351542	0.0108275	0	0.0326577	0.00876375	0
YGL210W	-0.376534	-0.259545	#N/A	-0.176024	-0.137025	#N/A	-0.24992	-0.277025	#N/A	0.112611	0.0373088	#N/A
YGL211W	0.146391	0.111915	0	-0.0547393	-0.0645575	0	-0.205308	-0.210973	0	0.0656975	0.0696313	0
YGL212W	0.671917	0.70006	1	-0.00616857	0.0223875	0	-0.0845646	-0.0537337	0	0.42704	0.427261	1
YGL213C	-0.0227866	-0.0033475	0	0.0365178	0.019475	0	-0.0144206	-0.0069525	0	-0.0097742	0.02741	0
YGL216W	0.0247495	0.0106938	0	1.28934	1.43214	1	0.214778	0.280415	0	0.591962	0.49349	1
YGL219C	-0.187847	-0.01748	0	-0.138565	-0.0520012	0	-0.147902	-0.02942	0	0.0185088	0.0344875	0
YGL220W	-0.027644	-0.00155125	0	0.0253471	0.00857	0	0.0257331	0.00260625	0	-0.0189802	-0.0135163	0
YGL221C	0.0756145	0.0475812	0	0.0151433	2.5e-06	0	-0.0818907	-0.02873	0	-0.011076	-0.0388575	0
YGL222C	0.173932	0.0885725	0	0.020105	-0.022085	0	-0.0294152	-0.0111025	0	-0.0446649	0.0886162	0
YGL223C	0.0447776	-0.0301325	0	0.0686887	0.0991962	0	-0.0590003	-0.167159	0	0.0118471	-0.0016425	0
YGL225W	0.0971776	0.06857	0	-0.0121514	-0.0310625	0	0.00689633	0.0115838	0	0.0191651	-0.0304825	0
YGL226C-A	-0.161481	-0.0133	0	-0.0333642	0.0139375	0	-0.0738641	-0.0992675	0	-0.0285095	0.0208438	0
YGL226W	-0.114792	-0.065855	0	-0.0757365	-0.03491	0	0.0574021	0.0622625	0	0.0962108	0.0304275	0
YGL227W	-0.0479368	-0.0841013	0	0.0121989	-0.01466	0	0.0882942	0.0632925	0	-0.0352669	-0.0276962	0
YGL229C	0.000594682	0.0167838	0	0.00142513	-0.0390588	0	0.0126907	0.0216325	0	0.0653379	0.031885	0
YGL231C	0.134557	0.049905	0	0.246502	0.221845	0	-0.122435	-0.0730525	0	-0.00332173	0.0406775	0
YGL232W	-0.05124	-0.08841	0	0.00287135	-0.0367175	0	0.0125567	-0.00292375	0	0.00876468	0.0176325	0
YGL233W	1.08531	1.17529	1	-0.0181849	-0.026375	0	0.0541982	0.0419387	0	-0.0472853	-0.0382188	0
YGL234W	0.146399	0.259682	0	-0.122174	-0.0643538	0	0.170654	0.153411	0	-0.0198463	-0.009395	0
YGL237C	0.0308201	0.001905	0	0.038365	0.00877	0	-0.105101	-0.06211	0	-0.0114386	-0.0198875	0
YGL238W	0.682368	0.824884	1	0.794767	0.884615	1	1.57632	1.72227	1	0.318613	0.426941	1
YGL240W	-0.0047576	-0.0420688	0	0.036913	0.0173825	0	-0.0383934	-0.00994	0	0.0403862	0.0306675	0
YGL241W	0.120803	0.11015	0	-0.100712	-0.00796125	0	0.0496864	-0.0168137	0	-0.00722725	-0.0004225	0
YGL244W	0.353772	0.275394	0	0.107562	0.139088	0	0.125899	0.120461	0	-0.0242177	-0.006525	0
YGL245W	-0.0926891	NA	#N/A	-0.0933931	NA	#N/A	0.178333	0.23181	#N/A	-0.0139098	-0.04602	#N/A
YGL246C	0.644527	0.78298	1	0.633315	0.687055	1	-0.124446	-0.124202	0	-0.000147253	0.00071625	0
YGL247W	0.526551	0.522496	1	0.811381	0.892007	1	0.556241	0.608754	1	0.272891	0.41175	0
YGL249W	0.0857998	-0.0316888	0	0.0757211	0.0114663	0	-0.0481339	0.00606125	0	-0.0266165	-0.00633875	0
YGL250W	0.134249	0.105618	0	-0.0613471	-0.0434875	0	-0.0126206	-0.01192	0	-0.0380489	-0.00681	0
YGL252C	-0.0602315	0.0277325	0	0.163692	0.169129	0	-0.0422596	-0.04129	0	-0.0593748	-0.0717337	0
YGL253W	0.0777835	-0.0055575	0	0.00537188	-0.0313325	0	0.0918243	0.0224862	0	-0.01807	-0.0057175	0
YGL254W	-0.11142	-0.0626962	0	0.000428123	-0.007375	0	-0.00436932	-0.0672487	0	-0.0120867	-0.0192263	0
YGL255W	-0.194784	-0.147533	0	-0.0842965	-0.02591	0	-0.0361278	0.0026875	0	-0.0101032	-0.0295875	0
YGL256W	0.0627272	0.103075	0	0.0967537	0.075635	0	0.216174	0.238946	0	-0.11036	-0.0904425	0
YGR001C	-0.0404451	-0.010555	0	0.00335428	-0.0090925	0	0.106518	0.0621925	0	-0.0261561	-0.00447125	0
YGR002C	0.456417	0.506076	1	0.143486	0.19823	0	0.0559316	0.0690775	0	0.0620158	0.0476725	0
YGR003W	0.00394668	-0.0643675	0	-0.0562748	0.00029	0	0.0950399	0.0339125	0	-0.0310989	-0.0442212	0
YGR004W	-0.0065888	-0.0344675	0	0.058177	-0.0028525	0	-0.0290615	-0.0489088	0	-0.0351939	-0.03858	0
YGR007W	-0.155703	-0.0799413	0	-0.02782	-0.00685875	0	-0.00829496	0.0553312	0	-0.0164634	-0.0128538	0
YGR008C	0.0763887	0.0670925	0	0.236374	0.0235913	0	0.0693114	0.09465	0	-0.00631487	0.0336	0
YGR010W	0.0128545	-0.0483025	0	-0.0249813	-0.028625	0	0.134683	0.05156	0	-0.00205143	-0.02762	0
YGR012W	-0.0524636	-0.0390775	0	-0.0346911	-0.0386775	0	-0.0233293	-0.0178	0	-0.00285858	-0.00393	0
YGR013W	-0.149282	-0.13963	#N/A	-0.431729	-0.453815	#N/A	0.152263	0.117127	#N/A	-0.137939	NA	#N/A
YGR014W	-0.0936076	0.024615	0	0.0837339	0.0106213	0	0.0378273	-0.0216625	0	0.0253399	0.00612125	0
YGR015C	0.0583946	0.011295	0	0.0671287	0.0212925	0	-0.0590508	-0.0464287	0	0.0235834	0.0338575	0
YGR017W	-0.0130882	0.0777	0	0.032733	0.029365	0	-0.00737489	-0.03952	0	0.115574	0.0767087	0
YGR019W	0.181332	NA	#N/A	-0.333954	NA	#N/A	-0.169506	0.22976	#N/A	-0.0390527	-0.095865	#N/A
YGR020C	0.0575345	0.0260025	0	0.0074302	0.0139588	0	0.0253525	0.00206	0	-0.0138511	0.0006075	0
YGR021W	-0.0127791	0.063325	0	-0.0417912	-0.0395875	0	0.0076725	0.0226225	0	-0.0054644	0.00198375	0
YGR024C	-0.0126361	0.0610325	0	0.448233	0.587213	1	-0.161798	-0.14884	0	-0.0786304	-0.1136	0
YGR026W	0.0329361	0.0836225	0	0.000920663	-0.00265375	0	-0.124366	-0.106265	0	0.0157377	0.0327812	0
YGR027C	0.0410714	0.0561875	0	-0.0266502	-0.0223275	0	-0.328427	-0.35285	0	0.0317466	0.104466	0
YGR028W	0.11162	0.05832	0	0.00292473	0.00124875	0	-0.0254767	-0.0051225	0	0.00193981	-0.0219563	0
YGR030C	0.10384	0.111092	0	-0.0192356	0.0271225	0	-0.13681	-0.161653	0	-0.0394438	-0.067515	0
YGR031W	0.101523	0.06076	0	-0.00981503	-0.0376575	0	0.0304089	0.0375537	0	0.0253433	-0.0421675	0
YGR033C	0.0360747	-0.0045875	0	-0.0794308	-0.0604737	0	0.0374991	0.0560088	0	-0.0203957	-0.0330025	0
YGR034W	-0.0112838	0.0241312	0	0.00381207	-0.00154625	0	0.0675888	0.0679913	0	0.220254	0.162824	0
YGR036C	0.102393	0.04042	0	-0.00392794	0.0126025	0	0.011673	0.00763	0	0.0322415	-0.0026675	0
YGR037C	0.0905569	0.0650075	0	0.195447	0.00658375	0	-0.263569	-0.18158	0	0.00823133	-0.0276125	0
YGR038W	-0.0336913	-0.0226737	0	0.0450737	0.00806	0	-0.0429369	-0.0377212	0	0.100397	0.0608375	0
YGR040W	-0.0324762	-0.068675	0	-0.0111633	-0.0502975	0	0.059669	0.0215613	0	-0.06297	-0.049975	0
YGR041W	0.0944684	0.0317225	0	0.0478727	0.00981	0	0.0423712	-0.005285	0	0.0612146	0.0479212	0
YGR042W	0.0121217	0.004675	0	-0.0112268	-0.0244325	0	-0.04012	-0.009915	0	-0.0640605	-0.0016625	0
YGR043C	-0.00129377	-0.0393175	0	0.0528586	0.01708	0	-0.00580972	-0.00156875	0	-0.0728346	-0.11657	0
YGR044C	-0.427748	-0.43441	#N/A	-0.378847	-0.30792	#N/A	-0.111073	-0.101439	#N/A	-0.103828	-0.24946	#N/A
YGR046W	-0.106889	-0.0277737	0	-0.0134938	0.0037325	0	0.0161738	0.01577	0	0.00411825	0.0460687	0
YGR047C	0.232543	0.272342	0	0.220708	0.245834	0	0.00685608	-0.0283713	0	-0.0151162	-0.00415	0
YGR048W	-0.0421884	0.011315	0	0.0235788	-0.0126925	0	-0.0595112	-0.04997	0	-0.0175716	-0.028565	0
YGR049W	-0.06057	-0.0166025	0	0.0314558	0.03855	0	0.0378383	0.0351412	0	0.098073	0.00359375	0
YGR052W	0.438628	0.426833	1	-0.0722492	-0.128605	0	0.039447	0.0323213	0	0.0711974	0.130895	0
YGR055W	-0.0773819	-0.0630763	#N/A	0.203083	0.241705	#N/A	0.21501	0.223679	#N/A	-0.329447	-0.335425	#N/A
YGR058W	0.0962301	0.0837362	0	-0.0517108	-0.0419225	0	0.0531599	0.0393125	0	-0.0082239	-0.010875	0
YGR060W	0.0189388	0.0121788	0	0.024419	-0.004135	0	0.00624357	-0.043315	0	0.0671742	0.0838963	0
YGR061C	0.505121	0.585955	0	-0.00377087	0.022265	0	-0.0483176	-0.00801625	0	-0.0322057	-0.0566912	0
YGR062C	-0.0230889	0.0591875	0	0.00679293	0.00502125	0	-0.073155	-0.0778475	0	0.0174892	0.0719287	0
YGR063C	0.382864	0.460012	0	0.558844	0.390352	1	-0.284994	-0.24457	0	-0.0751811	-0.04772	0
YGR065C	-0.14886	-0.0394188	0	-0.0308566	-0.029215	0	0.0314128	0.0358837	0	-0.0435631	0.0002375	0
YGR068C	-0.0562088	-0.0104925	0	0.00983854	-0.0230425	0	0.0452874	0.0141987	0	0.0217839	-0.0209063	0
YGR071C	-0.150765	-0.0735212	0	-0.0913772	-0.0139688	0	-0.237712	-0.104971	0	-0.139382	-0.0404788	0
YGR072W	0.193737	0.13894	0	0.0418164	0.0053725	0	0.0740218	0.0266925	0	0.155899	0.146558	0
YGR074W	0.395923	0.48848	0	0.0046162	-0.035385	0	0.212951	0.150506	0	0.0712895	0.06979	0
YGR075C	-0.0883926	-0.0614562	0	-0.0821919	-0.0145413	0	-0.0783485	-0.0955338	0	-0.0382081	-0.0392062	0
YGR076C	-0.0199497	0.0105763	0	-0.0168764	0.034255	0	0.0221527	-0.0124937	0	0.144909	0.0156075	0
YGR078C	-0.0974522	-0.138999	0	-0.060014	-0.0546525	0	0.0114213	0.0522212	0	-0.0334333	-0.0139225	0
YGR080W	0.0699677	-0.0174837	0	0.177389	0.135802	0	0.10148	0.07095	0	0.0173229	-0.00020875	0
YGR081C	0.279807	0.236847	0	0.0116399	0.065205	0	0.176875	0.183589	0	-0.128893	-0.0635513	0
YGR082W	0.0225596	-0.03962	0	-0.0654248	-0.0663388	0	0.20937	0.171285	0	0.0185153	-0.02067	0
YGR083C	-0.366892	NA	#N/A	0.00778035	NA	#N/A	0.184684	NA	#N/A	-0.0348628	-0.03379	#N/A
YGR084C	0.0199502	0.0278375	0	-0.0904654	-0.039455	0	0.0830426	0.0664187	0	-0.0178536	-0.0229663	0
YGR085C	0.0746891	0.0709125	0	0.0325835	0.01592	0	-0.142906	-0.137084	0	0.0981919	0.223452	0
YGR086C	0.0491031	-0.0380612	0	0.0279361	-0.039495	0	-0.013722	-0.014985	0	0.0168532	0.0233	0
YGR087C	0.0535791	0.031635	0	0.0394683	-0.0293975	0	-0.0373114	-0.0330625	0	0.0155029	-0.0125175	0
YGR088W	0.109599	0.1426	#N/A	0.100299	0.0528762	#N/A	-0.0582496	-0.0700175	#N/A	0.0456985	0.0038775	#N/A
YGR089W	0.00207599	0.01382	0	0.0402521	0.028105	0	0.103305	0.05504	0	-0.00343966	-0.0128687	0
YGR090W	0.099229	0.103868	0	-0.0953816	0.00463	0	0.034118	0.0047575	0	-0.0515148	-0.075225	0
YGR091W	-0.0652498	-0.0939175	0	-0.065638	-0.0713137	0	-0.155469	-0.14611	0	-0.0334706	-0.0299375	0
YGR092W	0.770833	0.731248	1	0.183392	0.16425	0	0.0241872	0.02151	0	0.0751521	0.0423687	0
YGR093W	0.0514606	0.05825	0	0.000327361	0.0283287	0	-0.0598398	-0.069425	0	-0.0465206	-0.01197	0
YGR094W	0.0743903	0.0352075	0	0.0342816	0.0296425	0	0.0661606	0.0370962	0	0.0400072	0.022535	0
YGR095C	0.481747	0.576562	1	0.168784	0.189213	0	-0.160925	-0.140875	0	-0.272324	-0.226827	0
YGR096W	-0.106649	-0.0874063	0	0.0250029	0.0159262	0	-0.0379736	0.0205588	0	-0.0641668	-0.0883225	0
YGR097W	0.0428712	-0.0412975	0	-0.0623648	-0.0118275	0	0.104304	0.0754875	0	-0.0460631	-0.0162963	0
YGR098C	1.16185	1.20806	1	0.0322161	0.00128125	0	-0.0439977	-0.0076825	0	-0.0128686	-0.00327625	0
YGR100W	-0.0194498	-0.0500175	0	-0.100044	0.01835	0	0.0209621	0.0165763	0	0.0465238	0.0020225	0
YGR101W	0.0415099	0.077515	0	0.00449674	0.0151313	0	0.205433	0.229258	0	-0.0260982	0.00270625	0
YGR102C	0.0631013	0.0491163	0	-0.0593703	-0.011435	0	-0.0334253	-0.0200738	0	-0.0110054	-0.00102	0
YGR103W	-0.0555933	0.0434563	0	0.0806088	0.02037	0	-0.0500045	-0.0234388	0	-0.00586326	-0.0039875	0
YGR104C	0.800498	0.883883	1	0.513548	0.554248	1	0.207701	0.207086	0	0.156881	-0.090015	0
YGR105W	-0.268996	-0.335255	0	-0.26569	-0.305167	0	-0.0330274	-0.0724175	0	-0.202677	-0.192582	0
YGR106C	0.0405119	0.0384938	0	0.0251777	0.03522	0	-0.0429328	-0.0339075	0	0.10264	0.122821	0
YGR108W	-0.0985699	0.0652575	0	-0.103651	-0.05304	0	-0.0498558	-0.0592738	0	0.0495637	0.061355	0
YGR111W	-0.0525287	-0.0606	0	-0.0189307	-0.0344075	0	0.0447345	-0.0276625	0	-0.0508129	0.02333	0
YGR112W	-0.15609	-0.0278425	0	-0.0546236	-0.0481175	0	-0.00633458	-0.016955	0	-0.102046	-0.0460663	0
YGR116W	0.414557	0.645432	1	0.345052	0.409762	1	0.544558	0.731265	1	-0.223731	-0.24748	0
YGR117C	0.054335	0.0263237	0	-0.0217005	-0.017805	0	-0.0878583	-0.10664	0	0.0161441	0.024865	0
YGR118W	-0.448611	NA	#N/A	-0.0107658	NA	#N/A	0.246058	0.42051	#N/A	-0.0687902	NA	#N/A
YGR119C	0.278505	0.230233	0	-0.0758535	-0.0707825	0	-0.124247	-0.11452	0	0.095011	0.07321	0
YGR120C	-0.0171358	-0.0382788	0	-0.0049131	0.0069175	0	-0.0544855	-0.0455925	0	-0.0203767	0.00121625	0
YGR121C	-0.0723484	-0.0732675	0	-0.025539	-0.0183425	0	0.0764199	0.0612975	0	-0.0618595	-0.0479037	0
YGR122W	0.188344	0.11876	0	-0.160127	-0.148031	0	0.112538	0.0595687	0	-0.00649442	0.0016425	0
YGR123C	-0.0966798	-0.00648	0	-0.0351485	-0.0397313	0	-0.0784924	-0.10369	0	0.0130445	0.03202	0
YGR124W	-0.0550645	-0.146115	0	0.15574	0.120529	0	-0.178493	-0.181626	0	0.0278514	-0.00793625	0
YGR125W	-0.0970665	-0.0337725	0	0.0500226	0.0507787	0	0.100865	-0.0295988	0	-0.0908606	-0.0134125	0
YGR126W	0.00255281	-0.0132637	0	-0.010664	-0.00937875	0	-0.186041	-0.190001	0	-0.0244948	0.00096625	0
YGR128C	0.775244	0.97433	1	0.13521	0.0991075	0	-0.156624	-0.12839	0	0.251297	0.240476	0
YGR129W	-0.0831011	0.0026275	0	-0.0482619	0.00799375	0	0.110746	0.0913837	0	-0.0521207	-0.0125913	0
YGR130C	-0.133036	-0.0169187	0	0.0411298	-0.002115	0	0.0956837	0.0402112	0	0.0148124	-0.0490862	0
YGR132C	0.0738372	0.05503	0	0.0994101	0.0869575	0	0.125137	0.12929	0	0.0752174	0.0227325	0
YGR133W	-0.244975	-0.125045	0	-0.0288883	0.01026	0	-0.103164	-0.09856	0	-0.114227	-0.0880637	0
YGR134W	-0.0533413	-0.0492088	0	-0.0268485	0.0292712	0	0.0399402	-0.0051075	0	0.00770511	0.015485	0
YGR135W	0.142639	0.16232	0	-0.0139501	0.0125575	0	-0.183149	-0.202581	0	0.14548	0.095275	0
YGR136W	-0.0909915	-0.04525	0	0.00641194	-0.04084	0	0.00459318	0.015795	0	-0.00783934	-0.0316512	0
YGR138C	0.0677319	0.0098925	0	0.0924337	0.0739825	0	0.0137321	0.0048475	0	-0.00735184	-0.0209012	0
YGR140W	1.01918	1.15051	1	1.4142	1.68155	1	0.727755	0.891299	1	0.0628065	0.0255037	0
YGR142W	-0.118785	0.0039	0	0.0266485	0.05032	0	0.0682877	0.058245	0	-0.00687059	-0.08762	0
YGR147C	-0.0713654	9e-05	0	-0.00291885	0.0158825	0	-0.0786647	-0.04318	0	-0.0214858	-0.0100962	0
YGR148C	-0.0271559	0.013815	0	-0.0951501	-0.0912888	0	-0.18197	-0.175264	0	0.0171164	-0.0079625	0
YGR149W	0.0166674	0.080355	0	-0.137848	-0.06501	0	-0.0926668	-0.0008175	0	0.0167004	0.0733575	0
YGR150C	-0.010236	-0.0399938	0	-0.038167	-0.004725	0	0.0414957	-0.00167	0	0.0549053	0.0241088	0
YGR151C	-0.0088126	0.0109125	0	0.0182293	0.01853	0	-0.0392743	-0.073735	0	-0.020206	0.0411538	0
YGR152C	-0.113518	-0.0091025	0	-0.0156138	-0.00253875	0	-0.0191842	-0.045845	0	-0.129185	-0.101009	0
YGR155W	0.0547626	0.065375	0	-0.0130774	0.002995	0	-0.0293285	0.02392	0	0.238126	0.283096	0
YGR156W	1.02555	1.12225	1	0.864927	0.979537	1	0.607445	0.726809	1	0.290532	0.301889	1
YGR157W	-0.196501	-0.0528638	0	-0.0328521	-0.02673	0	-0.0538635	-0.0077575	0	-0.0485857	-0.035215	0
YGR158C	0.446493	0.543445	1	0.040961	-0.00260625	0	0.0776268	0.0546162	0	0.21497	0.11063	0
YGR159C	0.0943835	0.007745	0	0.0449285	-0.0276125	0	-0.00486198	0.00263875	0	0.130618	NA	0
YGR161C	0.149479	0.13722	0	0.0189989	0.0029025	0	-0.0907006	-0.0157125	0	-0.0647471	-0.10138	0
YGR162W	0.208025	0.176189	0	-0.120447	-0.005775	0	-0.199369	-0.187165	0	-0.0177736	-0.00323625	0
YGR163W	0.126366	0.132916	0	0.0649338	0.02805	0	-0.000122915	0.0428863	0	-0.0051939	-0.0422537	0
YGR165W	-0.0159479	0.0124137	0	-0.11316	-0.037595	0	0.0114357	0.031005	0	-0.0119538	0.02818	0
YGR166W	0.0126875	0.0691038	0	0.0369003	0.0029175	0	-0.0303305	-0.017865	0	0.0521188	0.0108713	0
YGR167W	0.301787	0.297795	0	0.00708701	0.0143175	0	0.139159	0.168786	0	-0.0377689	-0.0129113	0
YGR171C	-0.13216	0.00985125	0	-0.0315988	-0.0458913	0	-0.0951454	0.0131662	0	-0.0789898	-0.0262712	0
YGR173W	0.152679	0.103929	0	0.0404785	0.021935	0	0.0582781	0.0481762	0	-0.0195057	-0.0136363	0
YGR174C	0.0144839	-0.0331075	0	-0.0381388	-0.0522787	0	-0.0310833	0.0740475	0	-0.0406011	-0.026825	0
YGR175C	0.0370203	0.0071625	0	-0.0230437	-0.0239125	0	-0.0248821	-0.0151525	0	0.0874605	0.0993462	0
YGR177C	-0.0176068	-0.0218625	0	-0.0450912	-0.022475	0	-0.0754909	-0.06916	0	-0.0604492	-0.0500637	0
YGR178C	0.0598435	0.01562	0	0.0163778	0.0058375	0	-0.0761668	-0.0967075	0	-0.0171571	-0.0269887	0
YGR179C	0.652659	0.786949	1	0.207317	0.257914	0	0.22176	0.243851	0	0.341956	0.373976	0
YGR180C	-0.259705	-0.216452	0	-0.131351	-0.0461975	0	0.0347388	0.0329262	0	0.280708	0.314651	0
YGR185C	-0.16043	-0.0452287	0	-0.0995125	-0.003935	0	-0.192288	-0.031245	0	-0.0368704	-0.00281125	0
YGR186W	-0.0453856	-0.0306137	0	0.0552327	-0.00215625	0	-0.20032	-0.0594375	0	0.0719317	0.0436163	0
YGR187C	-0.0793481	0.0131175	0	-0.0337296	0.0251975	0	-0.13222	-0.0170775	0	0.0404203	0.0499412	0
YGR188C	0.198001	0.227715	0	0.264416	0.255745	0	0.0935796	0.0719425	0	-0.0247586	0.00026	0
YGR189C	0.119691	0.0514338	0	0.0340007	0.0183875	0	0.118516	0.131321	0	-0.0251725	0.00493625	0
YGR191W	0.0188642	0.009685	0	-0.0122936	-0.0207288	0	-0.0387569	-0.0589725	0	-0.0559165	-0.0469975	0
YGR192C	-0.219641	-0.18544	0	-0.0933684	-0.0726513	0	0.0194168	0.0198475	0	-0.0276822	0.0141537	0
YGR193C	-0.0862172	0.0290212	0	-0.0269756	-0.00494375	0	-0.0316072	-0.0359488	0	-0.0655205	-0.07748	0
YGR194C	-0.0617585	-0.0843875	0	-0.0285025	-0.004455	0	-0.131418	-0.0158575	0	-0.110503	-0.03949	0
YGR195W	0.576807	0.65738	1	0.100199	0.0879713	0	0.0388577	0.0438962	0	0.134492	0.116578	0
YGR198W	-0.0114448	0.00769875	0	0.0962194	0.0249725	0	0.0119723	-0.0140675	0	0.033758	0.00389625	0
YGR200C	0.0960862	0.04339	0	0.0446515	-0.00534875	0	0.0371097	-0.00537	0	0.00622454	-0.0454975	0
YGR202C	0.0904128	0.036235	0	0.0344782	0.0311625	0	-0.0305136	-0.0593475	0	0.0315256	0	0
YGR203W	-0.0944157	-0.026415	0	-0.00542958	-0.0121625	0	0.021102	0.00836375	0	-0.0660138	-0.0511325	0
YGR204W	-0.18638	-0.0394412	0	-0.140864	-0.0213062	0	-0.215667	-0.0240863	0	-0.0986441	-0.0113063	0
YGR205W	0.0283751	0.0086275	0	-0.0107513	-0.02978	0	0.0210802	0.0298675	0	-0.0147707	-0.02912	0
YGR206W	0.0243708	-0.035225	0	0.0301924	0.0633138	0	0.318879	0.266915	0	-0.0185338	0.01546	0
YGR207C	-0.0762508	-0.0799688	0	0.0458658	0.0399675	0	-0.0799065	-0.0825125	0	0.0437857	-0.02444	0
YGR208W	-0.0181671	0.0029875	0	-0.0105922	0.012665	0	-0.0716122	-0.057835	0	-0.188012	-0.119644	0
YGR209C	0.325866	0.329502	0	0.0630074	0.0658975	0	0.0522584	0.017655	0	-0.0791551	-0.10489	0
YGR210C	-0.00745135	0.0375675	0	-0.00526853	0.0297075	0	-0.065763	-0.0639675	0	0.0091523	0.0411212	0
YGR211W	-0.00500281	-0.020035	0	0.0167069	-0.0172175	0	0.0181258	-0.0157287	0	0.0207828	0.100848	0
YGR214W	0.0391196	-0.0594375	0	0.0101588	0.0034825	0	0.075233	0.0038	0	0.0433807	0.0677125	0
YGR215W	0.0543423	0.0325975	0	-0.0384639	0.0117125	0	0.0659026	0.049725	0	0.0104884	0.0796412	0
YGR217W	0.153992	0.20663	0	0.0401201	-0.0232125	0	0.0311361	-0.0238875	0	0.093521	0.113386	0
YGR218W	0.524522	0.73335	1	-0.0183694	0.0126237	0	1.14276	1.38358	1	0.32298	0.347186	0
YGR219W	0.0999696	0.0553263	0	-0.00637946	0.0089075	0	0.169257	0.126532	0	0.0851642	0.082105	0
YGR220C	0.103579	0.048685	0	-0.0163808	-0.0288525	0	-0.129602	-0.0883763	0	0.0792498	0.00632125	0
YGR222W	-0.098698	-0.0515725	0	-0.0316368	-0.0241975	0	0.100258	0.07326	0	0.00568072	-0.00309625	0
YGR229C	0.15054	0.04741	0	-0.0109938	-0.0489363	0	-0.0242179	-0.029975	0	0.0334405	0.0133275	0
YGR231C	-0.075141	-0.03966	0	0.00761897	-0.00015875	0	-0.0760898	-0.113225	0	0.0317885	0.00845625	0
YGR232W	0.032622	0.03194	0	0.00915276	-0.0032975	0	-0.049814	-0.0826975	0	0.0023333	-0.0262875	0
YGR233C	-0.0371419	-0.0316525	0	-0.0263741	-0.0213025	0	-0.00987497	0.0295912	0	-0.0473641	-0.0281225	0
YGR234W	-0.00238745	0.0253625	0	0.0232967	-0.0060425	0	-0.0614286	-0.0444488	0	0.0571657	0.0069675	0
YGR235C	-0.114398	-0.11538	0	-0.0789089	-0.0024225	0	0.0142665	0.0438675	0	0.00875189	-0.0426825	0
YGR237C	-0.00132083	-0.0825137	0	-0.0457286	-0.04444	0	-0.119381	-0.08969	0	-0.01302	-0.0366788	0
YGR238C	-0.0422024	-0.0462588	0	-0.0209393	0.0268238	0	0.0327674	-0.0216325	0	-0.0156728	-0.021605	0
YGR239C	0.0375124	0.0143475	0	-0.0455269	-0.04855	0	0.0988533	0.12924	0	0.113667	0.059305	0
YGR240C	-0.160582	-0.138667	0	-0.08954	-0.0904225	0	-0.134862	0.0153662	0	-0.0204662	-0.02086	0
YGR241C	0.0690961	0.23058	#N/A	-0.1857	-0.291102	#N/A	0.0409755	NA	#N/A	0.00154588	-0.165667	#N/A
YGR243W	-0.00694157	0.007085	0	-0.0517205	-0.0552788	0	-0.314805	-0.266424	0	0.0656952	-0.02357	0
YGR244C	0.0836804	0.0568312	0	0.0121907	-0.0348888	0	0.025038	-0.0515362	0	-0.0258842	-0.0002425	0
YGR246C	0.3541	0.395581	0	0.32702	0.400817	1	-0.122053	-0.064945	0	-0.040781	-0.0209788	0
YGR247W	0.0197378	0.01369	0	0.0410895	0.029025	0	0.0176366	-0.0013175	0	0.0379076	0.0115775	0
YGR248W	0.0194706	0.02922	0	-0.0361854	-0.02553	0	0.011381	-0.00857375	0	0.0080254	-0.02209	0
YGR250C	-0.164304	-0.0376875	0	-0.0651863	-0.0279588	0	-0.15814	-0.120454	0	0.0248443	-0.031165	0
YGR251W	0.103136	0.124963	0	0.0191366	0.0309325	0	-0.0127767	-0.00952625	0	-0.00741762	-0.002245	0
YGR252W	0.477917	0.58756	1	0.415017	0.424428	1	0.506458	0.588268	1	0.228907	0.249106	0
YGR253C	0.0451533	-0.0068625	0	0.0100082	0.0147125	0	-0.0727177	-0.0438287	0	-0.0613931	-0.0282475	0
YGR254W	-0.0401219	-0.040585	0	0.0613815	0.0443887	0	0.109132	0.0320425	0	-0.0534021	-0.0427862	0
YGR255C	-0.120796	-0.0580587	0	-0.112191	-0.016075	0	0.00480873	0.0933225	0	-0.108249	-0.0748025	0
YGR256W	-0.0946826	-0.0571325	0	0.0374583	0.0185	0	-0.00578403	-0.0147738	0	0.0188265	-0.0300875	0
YGR257C	0.0613429	0.022715	0	-0.0303322	0.00749875	0	0.0343735	0.089385	0	-0.0474405	-0.0293662	0
YGR258C	0.034038	0.00386125	0	-0.0288276	0.00025625	0	0.105039	0.086425	0	-0.00561377	-0.0060775	0
YGR260W	-0.038903	-0.0651463	0	0.0091347	-0.0068675	0	-0.11918	-0.154081	0	-0.00367309	0.00809	0
YGR261C	0.0206322	0.0386675	0	-0.0168478	0.04587	0	-0.136164	-0.112186	0	0.0834358	0.0330088	0
YGR262C	-0.0190675	-0.0143775	0	-0.0306124	-0.03023	0	-0.0862619	-0.00722625	0	-0.0560469	-0.0240625	0
YGR263C	0.0118992	-0.0505688	0	0.0223139	0.0194537	0	0.0538811	0.0318737	0	0.00243697	0	0
YGR264C	-0.0823969	-0.0432362	0	-0.0227981	-0.0317638	0	0.142811	0.0854025	0	0.0251327	0.0876187	0
YGR266W	-0.0895213	-0.0489388	0	-0.0245387	0.00737625	0	-0.0670976	-0.0605475	0	0.0993366	0.0613637	0
YGR267C	-0.14286	-0.11154	0	-0.0757145	-0.0912162	0	0.100778	0.103496	0	-0.147689	-0.158332	0
YGR268C	-0.0658945	-0.0500575	0	0.0299734	0.04632	0	0.114134	0.07414	0	-0.0409803	-0.0723787	0
YGR269W	-0.0324437	0.013735	0	0.00500961	0.0433675	0	0.041531	0.0340675	0	-0.0469133	-0.0398175	0
YGR270W	0.0480399	0.067235	0	0.0919744	0.135865	0	0.140222	0.186131	0	-0.087138	-0.05206	0
YGR271C-A	0.158018	0.079135	0	0.00242785	0.042085	0	0.0174715	-0.039665	0	-0.0481019	-0.0576825	0
YGR271C-A	0.158018	0.079135	0	0.00242785	0.042085	0	0.0174715	-0.039665	0	-0.0481019	-0.0576825	0
YGR271W	0.0852208	0.0573038	0	-0.0130252	0.0083725	0	0.0758388	0.11514	0	0.0272656	0.0169987	0
YGR272C	0.0420415	NA	0	0.0133542	NA	0	0.0161602	NA	0	0.0686462	NA	0
YGR274C	0.565976	0.471295	1	0.488683	0.556615	1	0.145202	0.136755	0	0.0224085	0.0263637	0
YGR275W	-0.114747	-0.141063	0	-0.036076	-0.035615	0	0.183494	0.17169	0	-0.0620726	-0.0306662	0
YGR277C	-0.0415335	-0.040565	0	0.0370892	-0.001255	0	0.0137016	-0.0427925	0	-0.0360547	-0.0304938	0
YGR278W	0.71488	0.815011	1	0.111249	0.102421	0	-0.165881	-0.0947237	0	-0.154789	-0.0807963	0
YGR279C	0.179198	NA	#N/A	-0.26022	-0.314887	#N/A	0.0418831	0.179125	#N/A	-0.0409594	-0.253861	#N/A
YGR280C	0.0427683	0.017705	0	0.0209856	-0.0098275	0	-0.0529977	-0.02109	0	0.018224	0.05052	0
YGR281W	0.00568276	-0.0102325	0	0.0364569	0.032565	0	0.113791	0.178143	0	-0.0890823	-0.0602537	0
YGR282C	-0.0416071	-0.0460187	0	-0.0207417	-0.00036625	0	0.0351088	0.0223525	0	0.0793954	0.05188	0
YGR283C	0.157305	0.0713712	0	0.191021	0.138777	0	0.0574488	0.031625	0	0.0143443	-0.0393363	0
YGR284C	0.153858	0.190286	0	0.0580782	0.0448175	0	0.149318	0.117998	0	0.0634994	-0.112109	0
YGR285C	0.0527015	0.0849312	0	0.0331286	-0.030655	0	0.0234082	-0.0303563	0	0.0240529	0.0031725	0
YGR286C	0.110374	0.0541188	0	-0.0413547	-0.0337475	0	-0.0739293	-0.0313375	0	-0.0659829	-0.0326512	0
YGR295C	-0.0759338	-0.034385	0	0.0381074	0.02838	0	0.074114	0.03701	0	0.051235	0.0428912	0
YHL001W	0.0523962	-0.0016075	0	0.0274812	0.0155275	0	0.106848	0.118166	0	0.204238	0.171534	0
YHL002W	-0.0248849	-0.0436125	0	0.0208723	0.0245675	0	-0.0276096	-0.04438	0	0.0461992	-0.001085	0
YHL003C	-0.0724192	-0.0083175	0	-0.045875	-0.0637313	0	-0.131939	-0.116943	0	-0.104104	-0.04507	0
YHL004W	-0.271723	-0.092555	0	-0.0855483	-0.013305	0	-0.164259	-0.0773575	0	-0.0119087	-0.0431762	0
YHL007C	-0.162201	-0.05041	0	0.0109236	-0.0163312	0	-0.026861	0.0321712	0	-0.00816187	0.0022425	0
YHL008C	-0.206163	-0.0927075	0	0.0335873	0.0411513	0	0.00464982	0.0070775	0	-0.0292606	-0.04938	0
YHL009C	-0.0105324	0.0134075	0	-0.0535527	-0.0344262	0	-0.0976885	-0.101148	0	-0.0531781	-0.0517113	0
YHL011C	-0.0854087	-0.00328125	0	-0.00412991	0.0031825	0	-0.0524985	-0.00439875	0	-0.10211	-0.0802387	0
YHL013C	0.084416	0.135975	0	-0.0214709	-0.0145825	0	0.0238405	0.0107837	0	0.0321892	0.0448337	0
YHL014C	-0.145381	-0.124185	0	0.0651785	0.0129075	0	0.0719764	0.0414225	0	-0.0265178	0.00345375	0
YHL017W	0.0793807	0.0192175	0	-0.0110911	-0.0254212	0	0.116287	0.053965	0	0.018993	0.024495	0
YHL018W	-0.0299553	0.0239625	0	-0.0283446	-0.00542	0	0.0028371	-0.00177625	0	0.00791183	0.0402288	0
YHL019C	-0.0978171	-0.064515	0	0.00692899	0.00955	0	0.0243423	0.02886	0	-0.126017	-0.0498038	0
YHL020C	0.0125685	-0.0034475	0	-0.0454719	-0.03683	0	-0.0655535	-0.0574863	0	-0.00430439	0.0120425	0
YHL021C	-0.0251903	0.01635	0	0.0137209	-0.014355	0	0.0248724	0.0480475	0	-0.0258617	0.101846	0
YHL025W	0.0776484	0.168929	0	0.243014	0.316801	1	0.0849993	0.153856	0	-0.12054	-0.216576	0
YHL026C	-0.118872	-0.125431	0	-0.0164594	-0.00506625	0	0.239016	0.262991	0	-0.0499341	-0.0568625	0
YHL027W	-0.00311342	-0.050795	0	0.0629301	0.00235375	0	-0.271234	-0.194733	0	-0.0814935	-0.0921675	0
YHL028W	-0.0677809	0.0171362	0	-0.0104523	-0.01967	0	0.0751622	0.0524638	0	0.118054	0.131463	0
YHL029C	0.0835285	0.0618	0	-0.0622454	-0.0205	0	0.145205	0.0512587	0	-0.0359288	-0.0030625	0
YHL030W	-0.0719756	-0.12737	0	-0.0368219	-0.02742	0	0.0136003	0.0150887	0	0.013332	-0.00197125	0
YHL032C	-0.137342	NA	0	-0.297281	-0.36948	0	0.287524	0.29221	1	-0.282726	-0.166935	0
YHL033C	-0.0774771	-0.0073975	0	-0.0346466	-0.0330975	0	-0.00994454	0.014865	0	0.0665803	0.124655	0
YHL034C	-0.104863	-0.044805	0	-0.0540908	-0.0496725	0	-0.0276732	-0.0336325	0	-0.0365742	-0.0341212	0
YHL036W	0.0872374	0.0275575	0	0.0310512	0.01131	0	-0.082346	-0.0847125	0	0.0831785	0.0883213	0
YHL038C	0.0958892	-0.0139775	0	0.0368266	-0.0147762	0	-0.015832	0.02686	0	0.0312988	-0.00088	0
YHL039W	0.0188969	0.0407762	0	-0.0247098	-0.0243513	0	-0.00382747	0.0337862	0	-0.001432	0.0290338	0
YHL040C	-0.0982993	-0.014085	0	0.0478109	0.0304375	0	0.110637	0.13473	0	0.000417536	-0.00207375	0
YHL048W	-0.0557784	-0.0759275	0	-0.00652242	0.00968	0	0.131394	0.0889025	0	-0.0180656	-0.01965	0
YHR001W-A	0.0676191	0.0239625	0	0.169763	0.0421912	0	-0.105703	-0.109937	0	0.0465932	0.0370975	0
YHR003C	-0.0524972	-0.125823	0	0.0545141	-0.01676	0	0.0971054	0.113962	0	0.05509	0.0894838	0
YHR004C	0.013147	0.0106938	0	0.191514	0.127628	0	-0.00828217	-0.0158212	0	-0.0107582	-0.032065	0
YHR005C	-0.391217	NA	0	0.0671203	NA	0	0.293477	NA	0	-0.0914516	-0.264116	0
YHR006W	0.0854189	NA	#N/A	-0.0980132	NA	#N/A	0.106424	0.21427	#N/A	-0.0389154	-0.0346438	#N/A
YHR007C	0.0606991	0.0114575	0	-0.0265742	-0.03632	0	-0.0570221	-0.082955	0	-0.0177056	0.00037625	0
YHR008C	-0.0376255	-0.0673712	0	-0.0125276	-0.0228012	0	-0.0220065	0.0179937	0	-0.0693417	-0.0380537	0
YHR009C	-0.0941907	-0.0101425	0	0.0910195	0.0942613	0	0.152026	0.13531	0	0.117381	0.130312	0
YHR010W	0.0811756	0.0917175	0	-0.00274402	-0.03355	0	-0.0212634	-0.0194313	0	-0.00974253	-0.0275125	0
YHR011W	-0.0251652	0.032955	0	-0.113419	-0.129869	0	0.359455	0.336813	0	-0.0730986	-0.100496	0
YHR012W	-0.0566742	-0.0565437	0	0.0714862	0.06821	0	-0.305673	-0.377783	0	0.0857558	-0.0313587	0
YHR013C	0.00444649	-0.0295225	0	0.0261954	0.0216475	0	-0.00815678	-0.029205	0	0.0483445	0.0001625	0
YHR015W	-0.251148	NA	#N/A	-0.278192	NA	#N/A	0.373677	0.405207	#N/A	-0.022653	-0.04932	#N/A
YHR018C	0.0407351	0.111815	0	0.0278381	-0.0067475	0	0.19058	0.186136	0	0.0043046	-0.0212375	0
YHR021C	-0.135019	-0.146258	0	-0.0136224	-0.030925	0	0.159197	0.177553	0	-0.24686	-0.570078	0
YHR023W	-0.013945	0.005635	0	-0.0685709	-0.042655	0	0.0411119	0.0565537	0	-0.0080441	-0.0465337	0
YHR024C	-0.240784	-0.0485563	0	-0.0533961	-0.0117025	0	0.203636	0.223743	0	0.0472551	0.02945	0
YHR025W	-0.130137	-0.111499	0	0.388886	0.426663	0	0.0265018	0.0470275	0	-0.029437	-0.0080375	0
YHR026W	0.14668	0.10135	0	-0.0139641	0.00239375	0	0.00225736	-0.0678625	0	0.0154012	0.0430775	0
YHR027C	-0.146801	-0.0172425	0	0.0114732	-0.0092525	0	0.106612	0.132511	0	-0.0609158	-0.0866362	0
YHR030C	-0.197021	-0.05181	0	0.117275	0.105915	0	-0.0590239	-0.0362375	0	-0.0421017	-0.00918125	0
YHR031C	0.0468229	-0.109753	0	0.0162882	-0.0296275	0	0.0426705	0.02217	0	-0.0197372	-0.0621825	0
YHR034C	-0.118723	-0.0511425	0	-0.0803503	-0.0458275	0	-0.0716524	-0.0549463	0	0.0146188	0.0190438	0
YHR036W	1.34175	1.59869	1	0.236338	0.293005	1	0.30511	0.335751	1	0.357855	0.331125	0
YHR037W	-0.12011	-0.0657125	0	0.00205943	-0.0088275	0	-0.117795	-0.049555	0	-0.0909069	-0.0410775	0
YHR038W	-0.117707	-0.104527	0	0.0547396	0.0388213	0	-0.0563648	-0.0445137	0	0.0500587	0.0001075	0
YHR039C	0.101432	0.0572788	0	0.0447567	0.012355	0	0.133114	0.141985	0	0.0702231	0.0630975	0
YHR039C-A	0.111969	0.250072	0	-0.12527	-0.098785	0	0.397929	0.404348	1	0.122196	0.166221	0
YHR040W	0.00327765	-0.013585	0	0.0354419	0.0310575	0	0.0682899	0.0714863	0	-0.00120153	-0.0134025	0
YHR041C	0.312704	0.306319	0	0.216186	0.226564	0	0.186973	0.195879	0	0.11467	0.0438612	0
YHR042W	-0.0473465	-0.0242088	0	0.00431809	0.0049675	0	0.0180942	-0.01108	0	-0.072543	-0.0187537	0
YHR043C	-0.0274406	-0.0061675	0	-0.0249223	0.0138775	0	-0.0866928	-0.0396675	0	-0.0813956	-0.043795	0
YHR045W	0.0932857	0.0839125	0	-0.0383302	-0.0294062	0	-0.104101	-0.149957	0	0.0268393	0.04993	0
YHR046C	0.120371	0.07546	0	-0.0137169	-0.0284737	0	-0.0689478	-0.0881875	0	-0.0520654	-0.0381325	0
YHR047C	0.11868	0.054995	0	0.0371758	-0.00238	0	0.0604083	0.0336263	0	0.0531588	-0.01239	0
YHR049W	-0.00936607	-0.0310725	0	-0.0370498	-0.00136	0	-0.0887187	-0.0423725	0	-0.0633882	-0.037415	0
YHR051W	-0.197365	-0.06747	0	-0.063803	-0.0303075	0	0.0180097	-0.002755	0	0.0269331	0.124286	0
YHR052W	0.237187	0.18957	0	0.665454	0.71056	1	0.0998113	0.0452625	0	0.169661	0.109573	0
YHR053C	0.0780992	0.015525	0	-0.0674632	-0.0209963	0	-0.00930865	-0.0317988	0	0.055312	0.0750875	0
YHR055C	0.00508588	-0.02659	0	-0.0290468	-0.02009	0	-0.121726	-0.137522	0	0.121677	0.133215	0
YHR057C	0.0675221	0.0679875	0	-0.0226972	-0.0093	0	-0.0634373	-0.0159425	0	-0.0980325	0.0193238	0
YHR058C	0.751155	0.789275	1	0.340708	0.344932	0	0.199909	0.190266	0	-0.0324028	-0.0245775	0
YHR059W	-0.0115889	-0.03246	0	0.0190052	0.0194175	0	0.0794968	0.0562438	0	-0.056295	-0.0281425	0
YHR060W	0.0677629	0.02408	0	0.0340708	0.01066	0	0.0270204	0.02629	0	0.0531863	0.0355275	0
YHR061C	-0.0546808	0.007125	0	-0.0831569	-0.0780275	0	0.0331871	-1.625e-05	0	-0.0109897	0.007815	0
YHR062C	0.0172772	-0.03083	0	-0.00336942	-0.016855	0	-0.0514975	-0.083765	0	-0.0115887	0.00037	0
YHR063C	-0.208682	-0.150017	0	-0.0212817	-0.01777	0	0.0320852	0.043865	0	0.0423691	0.0565387	0
YHR064C	0.0441313	-0.04723	#N/A	-0.292361	-0.364187	#N/A	0.0562343	0.020835	#N/A	0.037608	-0.131769	#N/A
YHR066W	0.250591	0.20955	0	0.105984	0.0993587	0	0.145448	0.055845	0	0.0095621	-0.00446375	0
YHR067W	-0.153369	-0.063575	0	0.00156206	0.0125975	0	0.0333738	0.0300888	0	0.00863562	0.0466475	0
YHR068W	-0.121771	-0.099925	0	0.0746413	0.02855	0	-0.000625199	0.005395	0	0.00408374	-0.00113875	0
YHR069C	0.683161	0.764824	1	0.0664856	0.0374188	0	0.0680702	-0.0083125	0	0.0467101	-0.0310225	0
YHR070W	-0.0716173	-0.03559	0	0.0716081	0.0456225	0	0.0421531	0.05851	0	0.115652	-0.179681	0
YHR072W	-0.0795525	-0.04809	0	-0.0169978	-0.03807	0	-0.0609776	-0.0774438	0	0.0035182	-0.0557262	0
YHR072W-A	-0.10125	NA	#N/A	0.342915	NA	#N/A	-0.00849248	NA	#N/A	-0.269111	NA	#N/A
YHR073W	-0.282612	-0.109	0	-0.250472	-0.123261	0	-0.13279	-0.166337	0	-0.0255687	-0.03137	0
YHR074W	-0.383752	NA	#N/A	-0.0266068	NA	#N/A	0.104913	NA	#N/A	-0.0191121	-0.02143	#N/A
YHR077C	0.169236	0.136355	0	-0.00364878	-0.00499125	0	0.0983902	0.0448088	0	-0.000680666	0.002245	0
YHR079C	-0.0664328	-0.01814	0	0.0825561	0.00021375	0	0.0290328	-0.0095325	0	0.0840224	0.108709	0
YHR082C	0.219593	0.17812	0	-0.0113136	-0.0169975	0	-0.0197477	-0.0134888	0	-0.00313239	-0.01332	0
YHR083W	-0.0226811	0.0294737	0	-0.0137008	0.00141	0	-0.0518009	-0.0222513	0	-0.00187654	0.00361375	0
YHR084W	-0.184162	NA	#N/A	-0.17095	NA	#N/A	0.183796	0.2846	#N/A	-0.00877004	-0.056555	#N/A
YHR085W	0.239073	0.24606	0	0.479365	0.54957	1	-0.039303	-0.0176338	0	0.0497132	0.0521112	0
YHR086W	-0.102425	-0.0162525	0	-0.00163948	-0.0115825	0	0.0178837	0.06185	0	-0.0125874	0.0642888	0
YHR087W	-0.12932	-0.08441	0	0.0236636	0.0091425	0	0.00133681	-0.00250375	0	-0.0273369	0.00304125	0
YHR089C	-0.00736067	-0.0277912	0	0.0468207	0.0159	0	0.440927	0.468634	1	0.304789	0.34228	1
YHR090C	0.134586	0.276377	0	0.0824102	0.0955137	0	0.145385	0.123834	0	0.0994197	0.155734	0
YHR097C	-0.148242	-0.02761	0	0.0110203	-0.02704	0	-0.127071	-0.116727	0	-0.0055326	0.0470287	0
YHR098C	0.119646	0.107011	0	-0.0120261	-0.0538825	0	-0.0397422	-0.00999	0	-0.0276481	-0.012125	0
YHR101C	-0.0606235	-0.0777325	0	-0.0272094	-0.03773	0	-0.0971815	-0.083385	0	0.0781407	0.0738038	0
YHR102W	-0.210721	-0.247243	0	-0.0851803	0.025125	0	-0.0182433	-0.0236275	0	0.287038	0.352951	1
YHR103W	-0.0174693	-0.0185188	0	0.0275368	0.0081675	0	-0.028826	-0.02775	0	0.0223998	0.028575	0
YHR104W	0.00827715	-0.0332025	0	0.0356096	0.01542	0	-0.039449	-0.0416962	0	-0.0385257	1.73472e-18	0
YHR105W	0.0474726	0.0324725	0	-0.0144947	0.0288725	0	0.00562263	0.0260438	0	-0.011967	-0.001145	0
YHR106W	0.153954	0.119496	0	0.0192357	0.032005	0	-0.00530546	0.0042725	0	-0.0408565	-0.033125	0
YHR107C	1.06991	1.30142	#N/A	0.16415	0.200176	#N/A	0.25878	0.297629	#N/A	0.281189	0.318086	#N/A
YHR108W	0.103303	0.0381225	0	0.027456	0.0318375	0	-0.0182042	-0.02219	0	-0.025836	-0.0018275	0
YHR110W	-0.0650923	0.025515	0	0.0594279	0.0750362	0	-0.254597	-0.168124	0	-0.0847121	-0.0526862	0
YHR111W	-0.176313	0.0426187	0	-0.163945	-0.158078	0	-0.0816191	-0.0657963	0	-0.0266559	-0.005205	0
YHR112C	-0.0129758	-0.0478625	0	-0.0201515	-0.03086	0	-0.0836911	-0.068885	0	-0.0226221	-0.0259888	0
YHR113W	-0.0950532	-0.03763	0	-0.016095	-0.0277375	0	0.0999064	0.144184	0	-0.121379	-0.117487	0
YHR114W	-0.147101	NA	#N/A	-0.00207043	NA	#N/A	0.366017	NA	#N/A	0.0288108	-0.0180525	#N/A
YHR115C	-0.193031	-0.154386	0	-0.0112289	0.00293625	0	0.108187	0.108826	0	-0.0214816	-0.0396263	0
YHR116W	-0.0507898	0.0121463	0	0.0153298	0.0550925	0	0.0351851	0.0815162	0	-0.0614402	-0.0839775	0
YHR117W	-0.121741	-0.06773	0	-0.0406164	-0.0174287	0	0.0303107	0.01036	0	-0.0261778	0.017955	0
YHR118C	0.319714	0.347768	1	0.230885	0.286005	1	-0.145986	-0.0913525	0	-0.0252283	-0.0317238	0
YHR119W	-0.0335157	-0.0267175	0	-0.100671	-0.0420237	0	0.132151	0.128686	0	0.0226923	0.0477025	0
YHR120W	0.0659658	0.0353188	0	0.0273463	0.0428525	0	-0.0369275	-0.0795325	0	-0.0596338	-0.0492638	0
YHR121W	-0.0205857	-0.0117175	0	0.00104302	0.0075775	0	0.105407	0.07091	0	-0.0243109	-0.0772363	0
YHR122W	0.0152741	0.0004775	0	0.0120958	0.0050775	0	-0.112837	-0.0804725	0	-0.0734818	-0.0446237	0
YHR123W	-0.118995	-0.05871	0	0.0464479	0.0299587	0	0.0289911	0.009935	0	-0.0479393	-0.016115	0
YHR127W	0.0769488	0.0603175	0	-0.0302714	-0.0344625	0	-0.0365904	-0.03873	0	-0.00723203	-0.0178887	0
YHR129C	0.371791	0.354712	1	0.192479	0.173212	0	0.051938	0.0246675	0	0.0338175	0.0616187	0
YHR131C	-0.0589759	-0.0358212	0	-0.0670292	0.024415	0	-0.142526	0.001475	0	-0.0951555	-0.040345	0
YHR132C	-0.0327318	-0.0377575	0	0.103712	0.05066	0	-0.0546612	-0.0184612	0	-0.0323372	-0.044135	0
YHR132W-A	-0.00568028	-0.013315	0	0.0442633	0.01447	0	-0.108272	-0.11942	0	0.0269696	0.0454225	0
YHR133C	-0.00291945	0.007175	0	0.019704	0.0095475	0	0.0181742	0.0451875	0	0.0469838	0.0577975	0
YHR135C	0.0339008	-0.0392025	0	-0.00667696	-0.0114725	0	0.054273	0.053865	0	0.266214	0.288254	0
YHR136C	0.0468113	0.020985	0	0.00658888	-0.0234138	0	-0.116992	-0.148144	0	-0.0092846	0.0079625	0
YHR137W	-0.0720026	0.0205	0	-0.0458501	-0.062	0	-0.0905139	-0.056525	0	-0.115947	-0.0387738	0
YHR138C	0.0594376	0.01589	0	0.0306372	0.0198912	0	0.0181677	0.0153188	0	-0.0110793	-0.00879125	0
YHR140W	-0.0554761	-0.00617375	0	-0.0362231	0.0068475	0	-0.0950617	-0.0581	0	0.0238813	0.0199812	0
YHR141C	-0.35413	NA	#N/A	-0.109456	NA	#N/A	0.199028	0.41948	#N/A	0.242323	NA	#N/A
YHR142W	-0.136206	-0.0910013	0	0.045448	0.053555	0	-0.0097906	-0.025705	0	0.0440433	0.0950137	0
YHR143W-A	-0.33755	NA	#N/A	0.210588	NA	#N/A	-0.0209805	NA	#N/A	0.0140311	-0.0341925	#N/A
YHR144C	0.128334	0.110266	0	-0.00607372	-9.5e-05	0	-0.0411902	-0.0224113	0	0.0537776	0.00332125	0
YHR146W	-0.0766809	-0.07153	0	-0.0544576	-0.0363687	0	-0.0052941	0.0172337	0	0.0194321	0.005495	0
YHR147C	-0.282756	-0.308287	#N/A	0.288694	0.303659	#N/A	0.197326	0.136664	#N/A	0.055573	-0.108751	#N/A
YHR149C	-0.313019	NA	#N/A	-0.181744	NA	#N/A	0.261969	0.516382	#N/A	-0.14158	-0.176771	#N/A
YHR152W	-0.109902	-0.0593125	0	-0.0690067	-0.0525163	0	0.098941	0.0904713	0	0.0981337	0.019615	0
YHR154W	-0.0179852	0.037765	0	0.0323459	0.0459963	0	0.0055948	-0.005585	0	-0.0112937	0.02524	0
YHR155W	-0.0782395	-0.060975	0	0.0663569	0.0199275	0	0.032628	0.0237837	0	-0.00790188	0.0060025	0
YHR156C	-0.0529419	-0.0322038	0	0.000465111	0.0282875	0	0.000724084	-0.026605	0	-0.00105769	0.0380625	0
YHR158C	-0.0378681	0.183103	#N/A	-0.329856	-0.324455	#N/A	0.154436	0.22216	#N/A	-0.346368	-0.456118	#N/A
YHR159W	0.0356385	-0.041675	0	0.0616155	0.0283525	0	-0.0223435	-0.0472663	0	0.116893	0.189456	0
YHR161C	-0.0424387	0.0434475	0	-0.0745022	-0.03946	0	-0.0261381	0.01055	0	0.0470461	0.0476975	0
YHR162W	-0.0332753	-0.022945	0	-0.0101894	-0.036975	0	-0.0707055	-0.0968062	0	0.030307	0.0158825	0
YHR163W	-0.0358162	0.0351325	0	-0.0284837	-0.0312025	0	0.00457183	0.0148238	0	-0.0040896	-0.0099275	0
YHR164C	0.432577	0.549225	1	0.154248	0.152347	0	-0.0286563	-0.0638362	0	-0.0208705	-0.01523	0
YHR165C	0.25444	0.210019	0	-0.0093399	-0.0344875	0	-0.00204407	0.008635	0	0.0169117	0.0265562	0
YHR166C	1.06903	1.10922	1	0.281047	0.286515	1	-0.00459523	-0.009645	0	-0.0121626	-0.0048775	0
YHR167W	0.0217877	0.0192575	0	-0.00753532	-0.00969	0	0.0130838	0.0994162	0	-0.0638462	-0.100029	0
YHR169W	0.0890875	0.0307625	0	-0.0118478	-0.0267175	0	0.0160636	0.028605	0	-0.00550992	0.039875	0
YHR170W	0.975288	1.05062	1	-0.106559	-0.0648087	0	0.671876	0.742631	1	0.301286	0.341426	1
YHR172W	0.136427	0.0899138	0	0.0415543	0.0242675	0	-0.144711	-0.119815	0	0.0331909	0.0496513	0
YHR174W	-0.00461338	0.01286	0	-0.0595699	-0.042685	0	-0.0745123	-0.017975	0	-0.0948711	-0.0437637	0
YHR175W	0.0518071	0.00145375	0	-0.00260127	-0.0367787	0	0.0823155	0.0864712	0	0.00683166	-0.0259013	0
YHR178W	0.200444	0.12221	0	0.910145	1.08145	1	0.438218	0.455375	1	0.0257764	-0.00364125	0
YHR179W	-0.0634151	-0.0795238	0	-0.116206	-0.11304	0	0.0181691	-0.00903	0	0.030711	-0.0136387	0
YHR181W	0.018501	-0.003425	#N/A	0.104278	NA	#N/A	0.278958	0.37273	#N/A	-0.297908	-0.451284	#N/A
YHR182W	-0.0309991	-0.06399	0	-0.000377052	-0.00392125	0	-0.0892107	-0.0394225	0	-0.0677815	-0.0872475	0
YHR183W	0.0263369	0.0049375	0	-0.0209545	-0.0220875	0	0.0255861	0.0617362	0	-0.0420812	-0.022645	0
YHR186C	0.300971	0.219369	0	0.0476288	0.0328775	0	-0.00345759	-0.0233475	0	0.0221174	0.0168363	0
YHR187W	-0.0430894	-0.0654875	0	-0.0442353	-0.0276925	0	-0.0796736	-0.0612388	0	-0.0399832	-0.022985	0
YHR189W	0.0581275	0.00397875	0	-0.063932	-0.0773237	0	0.000479222	0.016395	0	0.0676972	0.0513175	0
YHR190W	0.219134	0.27005	0	-0.0390935	-0.0386775	0	-0.0521481	-0.0531625	0	0.0250273	0.00387625	0
YHR192W	-0.0560829	0.018355	0	-0.0617272	-0.009505	0	-0.0405877	-0.01816	0	-0.00606753	-0.00621125	0
YHR193C	-0.168726	-0.140155	0	0.014231	0.00943	0	0.0978992	0.140003	0	-0.0937852	-0.111128	0
YHR194W	0.038156	-0.0050275	0	-0.0508553	-0.0205113	0	0.104875	0.122408	0	-0.0972386	-0.0669562	0
YHR195W	-0.0195972	-0.0315563	0	-0.0170613	0.00651375	0	-0.0287515	0.0198963	0	0.00930401	-0.0126	0
YHR196W	0.824228	0.97998	1	0.111123	0.0765975	0	-0.0642037	-0.0297213	0	-0.0354369	-0.0121812	0
YHR197W	0.163934	0.154278	0	0.616661	0.670754	1	-0.106602	-0.12591	0	-0.0427731	-0.0499938	0
YHR198C	-0.0389873	0.0204438	0	0.0432134	0.100617	0	-0.000679468	0.0295637	0	0.012738	0.0297388	0
YHR199C	-0.0188614	-0.00147875	0	0.091702	0.081555	0	0.00818452	-0.00028875	0	0.0168184	-0.0256712	0
YHR200W	-0.135218	-0.093095	0	-0.0500394	-0.0270275	0	-0.0384295	-0.0264725	0	-0.014182	-0.0121675	0
YHR201C	0.0685273	0.02789	0	0.0695404	0.03628	0	-0.040845	-0.0255075	0	0.0116062	-0.0200938	0
YHR202W	0.088557	-0.00380375	0	0.0361571	0.0207675	0	-0.0508247	-0.04371	0	-0.0144111	0.0331287	0
YHR203C	0.0959224	0.0248487	0	0.00554366	-0.0036225	0	0.0085914	0.00753375	0	-0.0171168	-0.0390337	0
YHR204W	0.122615	0.00312625	0	0.0804444	-0.0039125	0	0.0635529	0.02623	0	-0.00807686	-0.0302087	0
YHR205W	-0.0400432	-0.0104638	0	-0.0702481	0.0069375	0	-0.0940288	0.02533	0	0.0447638	0.13215	0
YHR206W	-0.181799	NA	#N/A	-0.203246	-0.310366	#N/A	0.115383	0.125527	#N/A	-0.0730897	-0.0554975	#N/A
YHR207C	-0.086126	-0.03519	0	0.0139252	0.00892375	0	-0.125417	-0.0820937	0	-0.0893165	-0.113837	0
YHR215W	0.0102865	-0.0608762	0	0.0523136	0.032285	0	-0.106544	-0.0905425	0	0.0622446	0.0497425	0
YHR216W	-0.0133848	-0.00532875	0	0.08267	0.041175	0	0.0281833	0.0304463	0	0.0250106	0.0423938	0
YIL001W	0.0851588	0.0998788	0	0.0507285	0.0028125	0	0.0734304	0.0671812	0	-0.0302339	-0.0423387	0
YIL002C	0.0402663	0.0473563	0	-0.0492914	-0.007165	0	-0.012055	0.019155	0	0.0798143	0.134656	0
YIL004C	-0.382078	-0.0643325	0	-0.169548	-0.005435	0	-0.0860118	0.0210175	0	-0.114151	0.043725	0
YIL005W	-0.161048	-0.0530962	0	-0.0494856	-0.0360575	0	-0.100726	-0.0540837	0	-0.0567049	-0.00369375	0
YIL007C	0.0323345	-0.00019125	0	0.0417272	-0.0044375	0	0.0897225	0.0359088	0	0.0327224	0.00707	0
YIL008W	0.0367083	0.011405	0	-0.0356266	-0.0513487	0	-0.144597	-0.230153	0	0.0837588	0.06888	0
YIL009W	0.0111383	0.00994875	0	0.104005	0.0146488	0	-0.0194636	0.0103125	0	0.0787686	0.0347312	0
YIL010W	-0.0618012	-0.09126	0	-0.0227007	0.0439725	0	-0.0812366	-0.0740525	0	0.0550763	0.0260975	0
YIL015W	-0.173863	-0.062335	0	0.0686564	0.0244438	0	0.0307003	-0.0039	0	0.0501488	-0.017265	0
YIL016W	0.0623877	0.0330025	0	0.0575439	0.042735	0	-0.0706128	-0.116295	0	0.115366	0.116223	0
YIL017C	-0.182548	-0.0372588	0	-0.145009	-0.0400937	0	-0.167633	-0.0164012	0	-0.143368	-0.0997163	0
YIL019W	0.276078	0.357209	1	0.267074	0.340494	1	0.811377	0.931876	1	0.408297	0.521891	1
YIL020C	-0.044474	-0.0134775	0	0.0520279	0.05263	0	0.443119	NA	0	-0.141001	-0.25812	0
YIL021W	-0.0241236	-0.043825	0	0.0448616	0.0225237	0	0.0173947	0.0140825	0	-0.00460556	-0.0284613	0
YIL022W	0.0704498	0.0300825	0	-0.0120751	0.0146325	0	-0.13022	-0.113326	0	0.0247852	0.019665	0
YIL026C	0.134151	0.0776875	0	0.00257036	0.0193575	0	0.0304329	0.0407438	0	0.0025619	-0.044905	0
YIL027C	-0.193945	-0.035715	0	-0.0101345	-0.0204125	0	-0.122911	-0.0697813	0	0.0294359	0.0377675	0
YIL030C	-0.0312106	-0.00728875	0	0.0144523	0.0305625	0	0.0549298	-0.0033525	0	0.0158107	0.0132175	0
YIL031W	-0.0816242	-0.0113688	0	-0.0588251	-0.04105	0	-0.0268066	-0.03533	0	-0.0154031	-0.01381	0
YIL033C	-0.425997	NA	#N/A	-0.705826	-0.588183	#N/A	0.0317976	0.297065	#N/A	0.0528794	-0.258575	#N/A
YIL034C	0.167685	0.14379	0	0.139161	0.138434	0	-0.0232628	-0.002185	0	-0.0653634	-0.073045	0
YIL035C	-0.0707192	-0.0170437	0	0.031322	0.0366925	0	0.0871143	0.0415875	0	-0.0165755	0.073175	0
YIL036W	0.0914031	0.0829538	0	0.156777	0.130477	0	-0.0305224	-0.0491888	0	0.0212686	0.0321625	0
YIL037C	-0.00505403	-0.01267	0	0.00410966	0.0243975	0	0.0353109	0.0139612	0	0.0466739	0.00010625	0
YIL038C	0.846479	0.94595	1	0.0556819	0.00867875	0	0.0377971	0.03177	0	-0.0115367	0.057355	0
YIL039W	0.134543	NA	#N/A	0.0151302	NA	#N/A	0.00342077	0.213053	#N/A	0.263759	0.102969	#N/A
YIL040W	0.0338999	0.04992	0	-0.0104382	-0.0221462	0	0.0311282	0.0211262	0	0.039521	0.04672	0
YIL041W	0.041831	0.0160025	0	-0.0430585	-0.02219	0	0.0211956	0.00865625	0	-0.0159315	0.0398813	0
YIL042C	-0.0288556	-0.03415	0	-0.0513803	-0.0559925	0	-0.00032297	-0.0513125	0	-0.0185176	0.0052175	0
YIL043C	-0.0013379	0.0623638	0	-0.00113668	0.0361575	0	-0.00696565	0.0457113	0	0.00851422	0.0405537	0
YIL044C	-0.052816	-0.0889675	0	-0.058585	-0.0948362	0	-0.00701198	0.087805	0	-0.000405601	-0.0256675	0
YIL045W	-0.159035	NA	#N/A	-0.166904	NA	#N/A	0.246861	0.42768	#N/A	0.0151187	-0.0299113	#N/A
YIL046W	0.390663	0.381628	0	0.0313912	0.0468887	0	-0.167833	-0.157922	0	0.167426	0.097445	0
YIL047C	-0.152998	-0.0239313	0	-0.0118015	-0.00243	0	-0.0106859	-0.03621	0	-0.0673343	-0.0218612	0
YIL048W	0.0578751	-0.0095925	0	-0.0770248	-0.02003	0	-0.218866	-0.16256	0	0.0176408	-0.00644	0
YIL050W	0.0528192	-0.018015	0	-0.0111244	0.0178325	0	-0.0427093	-0.053885	0	-0.00337674	0.06099	0
YIL051C	0.00374049	-0.0273338	0	0.0259623	0.01189	0	-0.0467449	-0.0549987	0	0.0911037	0.0151025	0
YIL052C	0.00487212	0.010875	0	0.00683023	0.03994	0	-0.0814873	-0.0692113	0	0.0150671	-0.0217075	0
YIL053W	-0.00856209	-0.00204	0	0.0149593	0.02641	0	-0.00464895	-0.00540375	0	-0.0608239	-0.06748	0
YIL055C	-0.174914	NA	#N/A	-0.0234062	NA	#N/A	-0.00192337	-0.0302087	#N/A	0.00136171	NA	#N/A
YIL056W	0.0600476	0	0	0.0628901	0.0533975	0	-0.0539241	-0.04404	0	0.0652925	0.0380988	0
YIL057C	-0.162038	-0.196132	0	0.0114927	-0.053695	0	0.313163	0.315082	0	-0.0752396	0.0231638	0
YIL061C	0.288767	0.301048	0	0.0424358	0.0254937	0	0.052661	0.0332075	0	0.0778922	0.0387912	0
YIL062C	0.927409	1.06893	1	0.135561	0.155312	0	0.166023	0.150301	0	0.388999	0.361995	0
YIL063C	0.0155245	-0.0195712	0	-0.103643	-0.0852375	0	0.126623	0.127727	0	0.0606569	0.0255325	0
YIL064W	0.0378971	0.04858	0	0.0120233	0.035005	0	-0.000274718	0.0162088	0	0.0236991	-0.006425	0
YIL065C	0.00156222	-0.07295	0	-0.00890744	-0.0158925	0	0.262375	0.227155	0	-0.00533989	0.09724	0
YIL066C	-0.117106	-0.00099125	0	-0.155302	-0.00251875	0	-0.131756	-0.0301763	0	-0.126424	-0.0966063	0
YIL067C	0.0298603	-0.0055025	0	-0.00095905	0.0011925	0	-0.053007	-0.118	0	0.0742156	0.0020025	0
YIL068C	0.921656	1.10512	1	0.102439	0.208893	0	-0.0411043	0.00193	0	0.823705	0.642405	1
YIL069C	0.00714825	-0.034605	0	-0.0197634	-0.0341275	0	0.0804706	0.111579	0	-0.0314396	-0.0691863	0
YIL070C	0.0409359	0.03169	0	0.00353323	-0.0293275	0	-0.116748	-0.061915	0	-0.106793	-0.10683	0
YIL071C	0.0591045	-0.0174375	0	0.0402165	-0.0234775	0	-0.0309371	-0.034055	0	0.0254108	0.0605175	0
YIL074C	-0.0618853	0.002105	0	-0.0537848	-0.065875	0	0.150714	0.0794838	0	-0.0409179	-0.06929	0
YIL075C	0.154152	0.156851	0	0.00969096	0.0105925	0	0.0814558	0.12993	0	0.00149387	0.00545875	0
YIL076W	-0.00177708	0.0075025	0	-0.0494659	-0.051795	0	0.0630529	0.0433	0	0.0136875	-0.00387625	0
YIL077C	-0.0915669	-0.0349337	0	-0.0161625	-0.0140287	0	-0.120984	-0.101098	0	-0.0623634	-0.068515	0
YIL078W	-0.0672554	-0.025375	0	-0.0541171	-0.127612	0	-0.258477	-0.118015	0	0.0769817	0.132485	0
YIL079C	0.0263577	-0.00333875	0	0.151438	0.0846588	0	0.0556844	0.00025	0	0.11136	0.138453	0
YIL083C	-0.0663174	-0.112145	0	-0.0145647	-0.011935	0	-0.0337048	-0.0282337	0	0.0417531	0.008495	0
YIL084C	0.135618	0.119792	0	0.35539	0.387295	1	-0.0279309	-0.0526763	0	-0.034561	-0.0175063	0
YIL087C	-0.0306358	-0.02572	0	-0.0616345	-0.0276175	0	0.0494521	0.0101275	0	0.114724	-0.0114787	0
YIL088C	0.0546742	0.0024625	0	-0.0332784	-0.0184825	0	-0.0702024	-0.0817425	0	-0.00258877	0.008575	0
YIL090W	0.0521542	0.059825	0	-0.0284322	-0.0418437	0	0.00770915	-0.001385	0	0.021648	0.05192	0
YIL091C	0.337987	0.283986	0	0.0887609	0.0447813	0	0.0636438	0.0653975	0	-0.00759672	0.0179312	0
YIL092W	0.0548225	0.15321	#N/A	-0.0869342	-0.196229	#N/A	-0.0110889	0.04462	#N/A	0.111668	0.130766	#N/A
YIL093C	-0.0697138	-0.098375	0	-0.00606633	-0.0051325	0	-0.145409	-0.0726688	0	-0.0449925	0.00387375	0
YIL094C	-0.0503517	-0.046645	0	-0.0416763	-0.02772	0	0.0179976	0.006225	0	0.0312136	0.0258825	0
YIL095W	0.0450292	0.0740037	0	-0.0227392	-0.0112575	0	0.023429	0.0273225	0	-0.0308536	0.0171113	0
YIL096C	-0.00739476	-0.0065175	0	-0.0114411	0.0232375	0	-0.00482244	-0.0232737	0	-0.0354054	0.0158313	0
YIL097W	0.0206911	-0.061635	0	0.0701902	0.0310487	0	0.0810942	0.051875	0	0.00543275	-0.0231325	0
YIL098C	-0.0265386	0.002755	0	-0.0581108	-0.0356163	0	0.133808	0.139039	0	-0.128038	-0.035795	0
YIL101C	0.12327	0.0563275	0	-0.0551975	-0.00716	0	0.0779741	0.00059125	0	-0.0757602	-0.0596375	0
YIL103W	-0.183052	-0.0554912	0	-0.138249	-0.00880625	0	-0.0614976	-0.0271137	0	-0.0346333	-0.00740375	0
YIL104C	-0.0891871	-0.068405	0	-0.0225889	-0.0308912	0	0.0431548	0.0638038	0	0.238303	0.2961	0
YIL105C	0.101499	0.039935	0	0.0163973	0.0058425	0	0.00670847	-0.022715	0	-0.011997	-0.00172875	0
YIL106W	-0.0424637	-0.0750362	0	0.132185	0.14307	0	-0.00918978	0.004825	0	0.0403417	0.0698788	0
YIL107C	-0.00378553	-0.0851487	0	-0.0994682	-0.002945	0	-0.0129232	-0.0231	0	0.0112877	-0.0334938	0
YIL108W	0.143777	0.0904575	0	0.040096	-0.01536	0	0.033671	-0.01889	0	0.0268558	0.00972625	0
YIL109C	0.0583785	0.07615	0	0.00202452	-0.02528	0	-0.0451636	-0.0458687	0	0.00762304	0.0230713	0
YIL110W	-0.0122222	0.06816	0	-0.0814338	-0.0804125	0	0.0236122	0.00311	0	0.00949589	0.0276113	0
YIL111W	0.0850896	0.060805	0	-0.0247191	-0.00968	0	0.170717	0.155592	0	0.0713917	0.0636325	0
YIL112W	-0.28456	-0.0379338	0	-0.127954	-0.0187712	0	-0.178709	-0.0305575	0	0.0503216	0.0746225	0
YIL113W	-0.0516346	-0.0236475	0	-0.0775041	-0.0289675	0	0.0827962	0.103524	0	-0.0256044	-0.0539	0
YIL114C	0.0243398	0.0165425	0	0.0152334	0.0085575	0	0.176479	0.169934	0	-0.0232313	-0.0196225	0
YIL115C	-0.142184	0.0321437	0	0.0199093	0.0108962	0	0.0251817	-0.0062875	0	0.0150553	0.008095	0
YIL116W	0.305963	0.457255	#N/A	-0.103706	-0.112208	#N/A	-0.0224898	NA	#N/A	0.0154972	-0.0598462	#N/A
YIL117C	0.106621	0.0628212	0	0.00364784	0.0323625	0	0.0113122	0.0341225	0	-0.00418193	0.0247188	0
YIL119C	-0.0961504	NA	#N/A	-0.29073	NA	#N/A	-0.145181	NA	#N/A	-0.099252	-0.245443	#N/A
YIL121W	0.094949	0.0329825	0	-0.00264435	-0.0191587	0	-0.0216635	-0.04619	0	-0.0525855	-0.0285075	0
YIL122W	-0.0572062	-0.0898125	0	-0.0175224	-0.0280325	0	0.0323801	0.030305	0	0.0255778	0.0484762	0
YIL123W	-0.0753304	-0.026055	0	0.0949435	0.082335	0	-0.26957	-0.293137	0	0.0859013	0.0976112	0
YIL125W	0.0166073	-0.0021075	0	0.0366244	0.00065125	0	0.0335212	-0.0229213	0	-0.0556026	-0.048695	0
YIL126W	-0.220896	-0.158875	0	0.293405	0.31247	0	-0.0960247	-0.037085	0	-0.05236	-0.072285	0
YIL127C	-0.0109598	-0.0369538	0	0.0270131	-0.015545	0	0.000276659	-0.007615	0	-0.00220789	0.0089075	0
YIL128W	0.0654167	-0.00415	0	0.0303234	0.00215375	0	-0.0696221	-0.0966087	0	0.0225943	0.0090375	0
YIL129C	0.00521539	0.0165775	0	0.074527	0.0222175	0	0.0524411	0.0256313	0	-0.021727	0.00233625	0
YIL130W	-0.170797	-0.0881513	0	-0.0233162	-0.04635	0	-0.00121673	-0.0024975	0	-0.00951196	0.0370813	0
YIL131C	0.284213	0.54245	#N/A	-0.0651889	-0.0360287	#N/A	-0.200564	-0.192761	#N/A	-0.0223155	0.0116825	#N/A
YIL132C	0.020003	-0.00299375	0	0.0319035	-0.01715	0	-0.0325501	-0.0590762	0	-0.0613139	-0.0859575	0
YIL133C	-0.0802596	0.0016325	0	-0.0546133	-0.0475525	0	0.115417	0.106676	0	0.0139607	0.0457125	0
YIL135C	0.0496546	0.027025	0	0.0636247	0.028785	0	-0.0258393	-0.029675	0	0.0292335	0.027365	0
YIL136W	-0.0586543	-0.0473825	0	-0.0205304	-0.00593375	0	-0.0369398	-0.0172675	0	-0.0371173	-0.0342387	0
YIL137C	-0.0605152	0.00600875	0	-0.0331271	-0.0208587	0	-0.057177	-0.0183362	0	0.0174426	0.03525	0
YIL138C	0.0205306	0.03747	0	0.025275	0.04118	0	0.0480755	0.0070025	0	-0.0192829	0.00576625	0
YIL140W	-0.0359872	0.0355113	0	-0.0599	-0.01187	0	0.00964952	-0.008075	0	0.00124995	-0.00537375	0
YIL143C	0.272898	0.248124	0	-0.0821446	-0.113409	0	-0.0258769	-0.043975	0	-0.0132241	-0.023555	0
YIL144W	-0.106441	NA	#N/A	-0.0687339	NA	#N/A	-0.0193712	-0.0209	#N/A	0.0334417	-0.0705163	#N/A
YIL145C	0.0237611	-0.0239912	0	0.0115909	-0.0206275	0	0.0269089	0.0428475	0	0.0423619	0.0168725	0
YIL147C	-0.0230998	0.0404238	0	-0.136956	-0.0272275	0	-0.178635	-0.0094125	0	0.0264592	0.0248	0
YIL148W	-0.0847415	-0.06502	0	-0.0539531	-0.0109825	0	-0.0708395	-0.04862	0	0.0139992	0.0698475	0
YIL149C	-0.0335815	-0.00597625	0	0.0169413	0.008505	0	-0.195893	-0.21538	0	0.0225903	0.07371	0
YIL150C	0.00892349	0.02193	0	-0.0272509	-0.017685	0	0.0131339	0.011995	0	0.105464	0.0919138	0
YIL151C	-0.359725	-0.39717	0	0.0926882	0.143467	0	-0.186514	-0.183163	0	-0.0414034	-0.00831375	0
YIL153W	-0.0381097	-0.0332412	0	-0.0381551	-0.02519	0	-0.0401098	0.0153475	0	0.0592059	0.0629562	0
YIL154C	0.0109559	0.0391425	0	-0.0203062	-0.0057625	0	0.234342	0.281759	0	-0.0296012	0.0246775	0
YIL155C	0.0727452	-0.0123325	0	-0.00746765	-0.0139312	0	0.0750979	0.0647725	0	0.0247333	0.0280275	0
YIL156W	-0.00523904	-0.0444975	0	-0.0176468	-0.0744575	0	0.0285101	-0.0024975	0	0.0424073	0.0461725	0
YIL157C	0.0517812	0.0252712	0	-0.0788793	-0.0414363	0	0.0714355	0.088365	0	-0.161216	-0.139722	0
YIL158W	0.0170643	-0.00392625	0	-0.0581144	-0.0669575	0	-0.010534	-0.008745	0	-0.0579668	-0.046225	0
YIL159W	-0.160099	-0.0811275	0	0.0232804	-0.00317875	0	-0.0449105	-0.00279	0	0.00653148	-0.0219312	0
YIL160C	0.11884	0.017835	0	-0.0121041	-0.06225	0	0.0347649	0.001115	0	0.0580812	0.0421	0
YIL161W	-0.0234189	-0.042915	0	0.00744773	0.0287925	0	0.00970892	0.004295	0	0.0275247	0.0756125	0
YIL172C	-0.0430763	-0.0849275	0	0.02632	0.01627	0	0.00457613	0.0183575	0	-0.0465911	-0.02372	0
YIL173W	-0.0464614	-0.0331025	0	-0.0807572	-0.10538	0	-0.0505578	-0.0207263	0	-0.0316488	-0.0527575	0
YIR001C	-0.218048	-0.179822	0	-0.0553623	-0.037735	0	0.147536	0.180237	0	0.029234	0.122442	0
YIR002C	-0.0869178	-0.0952225	0	-0.0108798	-0.0512138	0	-0.106841	-0.0440787	0	-0.0880518	-0.0304938	0
YIR003W	-0.0991987	-0.181215	#N/A	-0.339941	-0.37849	#N/A	-0.249435	-0.366146	#N/A	-0.0969252	-0.0217637	#N/A
YIR004W	0.00344522	0.000585	0	-0.0707561	-0.0394562	0	0.00135124	0.006535	0	0.121509	0.11849	0
YIR005W	0.0164436	-0.020145	0	0.0211135	0.0124587	0	-0.093394	-0.132981	0	-0.0359257	-0.013625	0
YIR006C	0.0229139	-0.0160225	0	-0.0293738	-0.004335	0	-0.0352199	0.0269787	0	-0.0507399	-0.005295	0
YIR007W	0.117336	0.00100125	0	0.023934	0.0041175	0	0.145223	0.112587	0	-0.0070534	-0.0143838	0
YIR009W	0.111656	0.186723	0	0.100186	0.107345	0	-0.180506	-0.201017	0	-0.06061	-0.153053	0
YIR010W	1.17687	1.2164	1	0.0781577	0.0406238	0	-0.035996	-0.0546875	0	-0.0344438	0.0181	0
YIR011C	0.434013	0.492751	1	0.37481	0.417552	0	0.797828	0.862219	1	0.233916	0.243474	0
YIR012W	0.345196	0.281534	0	0.173369	0.161404	0	0.977416	1.00625	1	0.0066814	0.023615	0
YIR014W	0.0114809	-0.00587	0	0.0286386	0.0365525	0	0.0196493	0.0411487	0	0.00239083	0.0043475	0
YIR015W	-0.0108693	NA	#N/A	0.683524	NA	#N/A	-0.0581002	-0.0518262	#N/A	-0.329476	-0.40662	#N/A
YIR017C	0.0908034	NA	#N/A	0.0805542	NA	#N/A	-0.0376471	-0.04886	#N/A	-0.350838	-0.358646	#N/A
YIR018W	0.021877	-0.019505	0	-0.0134348	-0.01593	0	0.000897353	-0.04599	0	0.0592349	0.037405	0
[truncated: 4,206 more rows]
