# Supplementary material for: ScreenGarden: a shinyR application for fast and easy analysis of plate-based high-throughput screens
Source: BMC Bioinformatics. 2022 Feb 5;23:60. doi: 10.1186/s12859-022-04586-1 (PMC8818250; doi:10.1186/s12859-022-04586-1)
Supplement: Supplementary file 8 — Additional file 8. The data reports the results of mixture model fitting for SPI data with Nop10 using ScreenGarden’s ‘Mixture Model’ tool. Mixture model fitting produces q-values for each mean LGR. A q-value > 0.5 indicates that SPIs are likely to be distributed in component 2, representing growth defects. [file 12859_2022_4586_MOESM8_ESM.xlsx]

## Sheet: Supplementary data 4
Additional file 8: 'mixture model' file generated by ScreenGarden's 'Mixture Model' tab.
ORF	Mean_LGR	qval
YGL238W	1.57632	1
YPL209C	1.46486	1
YDR320C-A	1.38915	1
YPL169C	1.31953	1
YDR356W	1.31285	1
YJL173C	1.30867	1
YBR237W	1.3071	1
YJL039C	1.27541	1
YJL010C	1.27193	1
YDR161W	1.21888	1
YOR160W	1.20269	1
YMR175W	1.14785	1
YGR218W	1.14276	1
YPL010W	1.12425	1
YOR210W	1.09995	1
YLR074C	1.01845	1
YIR012W	0.977416	1
YPR110C	0.970979	1
YOR328W	0.959747	1
YKL049C	0.925699	1
YJL005W	0.878509	1
YLR383W	0.841539	1
YPR010C	0.822985	1
YPL128C	0.820137	1
YIL019W	0.811377	1
YOR224C	0.809976	1
YIR011C	0.797828	1
YOR272W	0.774931	1
YMR028W	0.769073	1
YNL113W	0.74131	1
YOL005C	0.728833	1
YGR140W	0.727755	1
YLR212C	0.72347	1
YGL025C	0.722441	1
YNL248C	0.720301	1
YJL069C	0.711276	1
YKR081C	0.710802	1
YGL122C	0.700731	1
YPR165W	0.676296	1
YHR170W	0.671876	1
YER125W	0.667551	1
YNL059C	0.666674	1
YER148W	0.64468	1
YLR435W	0.64193	1
YOL010W	0.637046	1
YDR101C	0.624638	1
YKL042W	0.624239	1
YBR233W-A	0.616493	1
YPL125W	0.611004	1
YGR156W	0.607445	1
YGL012W	0.601275	1
YLR196W	0.598724	1
YOR298W	0.593528	1
YKL059C	0.582936	1
YKL002W	0.58041	1
YKR047W	0.580002	1
YBR049C	0.577459	1
YPL012W	0.574881	1
YOL144W	0.5717	1
YLR071C	0.570747	1
YAL043C	0.570593	1
YJL130C	0.570556	1
YER006W	0.568314	1
YNL317W	0.560604	1
YKR063C	0.558576	1
YFR052W	0.557636	1
YGL247W	0.556241	1
YDR289C	0.555369	1
YBR036C	0.550474	1
YGR116W	0.544558	1
YDR301W	0.541654	1
YDR493W	0.531547	1
YNL088W	0.523152	1
YNL192W	0.523039	1
YLR451W	0.518512	0.999999
YDR021W	0.512001	0.999999
YMR314W	0.50919	0.999999
YGR252W	0.506458	0.999999
YNL280C	0.502504	0.999998
YEL050C	0.490397	0.999996
YMR203W	0.475693	0.999991
YLR347C	0.473962	0.99999
YFR031C	0.471272	0.999988
YCL033C	0.470675	0.999988
YDR014W	0.465661	0.999983
YOR157C	0.465571	0.999983
YOR310C	0.454407	0.999967
YFL045C	0.450887	0.99996
YLL009C	0.448602	0.999954
YBR029C	0.448273	0.999953
YAL059W	0.445598	0.999945
YIL020C	0.443119	0.999937
YPR086W	0.442041	0.999933
YHR089C	0.440927	0.999929
YHR178W	0.438218	0.999917
YPR107C	0.438092	0.999916
YJL195C	0.437752	0.999914
YNL064C	0.43061	0.999872
YPL233W	0.429903	0.999867
YCL008C	0.422434	0.9998
YMR286W	0.420967	0.999783
YER057C	0.419297	0.999762
YML129C	0.418395	0.99975
YDR335W	0.404488	0.999477
YKR002W	0.403036	0.999436
YOR250C	0.402958	0.999433
YNL015W	0.401983	0.999404
YOR145C	0.401092	0.999376
YPL200W	0.398161	0.999273
YHR039C-A	0.397929	0.999265
YOR098C	0.396959	0.999227
YER103W	0.391747	0.998991
YNL031C	0.390832	0.998943
YPL196W	0.390511	0.998926
YJR063W	0.38639	0.998679
YML010W	0.385827	0.998641
YPL235W	0.382725	0.998414
YMR236W	0.377246	0.997923
YKL204W	0.376519	0.997848
YMR246W	0.376432	0.997839
YLR315W	0.376118	0.997805
YPL262W	0.374892	0.997671
YGL190C	0.374824	0.997663
YHR015W	0.373677	0.997529
YPR131C	0.372399	0.997372
YLR262C	0.369186	0.996933
YER026C	0.36806	0.996764
YHR114W	0.366017	0.996434
YOR362C	0.36575	0.996388
YNL044W	0.364284	0.996129
YJR112W	0.36404	0.996085
YMR043W	0.363282	0.995942
YKL112W	0.363007	0.99589
YLR240W	0.362524	0.995795
YDR390C	0.362154	0.995722
YEL059W	0.36017	0.995306
YHR011W	0.359455	0.995147
YBR143C	0.359401	0.995135
YNR046W	0.355186	0.994088
YAR020C	0.355064	0.994055
YDR394W	0.352979	0.99346
YLR030W	0.351314	0.992945
YLR332W	0.35001	0.992515
YDR419W	0.349654	0.992394
YLR200W	0.348351	0.991934
YPL183W-A	0.347525	0.991629
YKL057C	0.346121	0.991086
YDL235C	0.34576	0.990941
YJL149W	0.344927	0.990598
YPL222W	0.342317	0.989445
YNL168C	0.34158	0.989097
YMR308C	0.341368	0.988994
YLL034C	0.341206	0.988916
YBR215W	0.338727	0.987645
YDR318W	0.337165	0.986777
YOR319W	0.334318	0.985048
YJL043W	0.33352	0.984527
YKR068C	0.333003	0.984181
YPL218W	0.330981	0.982758
YDR198C	0.330032	0.982051
YDR025W	0.329756	0.981841
YDL160C	0.328094	0.980524
YKL209C	0.327723	0.980219
YKL145W	0.325095	0.977926
YGL016W	0.323426	0.976348
YOL034W	0.322442	0.975371
YGR206W	0.318879	0.971519
YBR136W	0.318498	0.971077
YOL057W	0.318344	0.970897
YDR332W	0.317627	0.970043
YDR060W	0.317295	0.96964
YOR340C	0.316237	0.968324
YOL108C	0.314801	0.966455
YKL148C	0.31439	0.965903
YIL057C	0.313163	0.964206
YPR023C	0.313013	0.963994
YDR174W	0.312829	0.963731
YMR117C	0.31196	0.96247
YEL059C-A	0.308491	0.957039
YKR094C	0.307951	0.956136
YMR260C	0.307901	0.956051
YER094C	0.30743	0.955247
YER008C	0.306692	0.953962
YJR145C	0.305943	0.952624
YHR036W	0.30511	0.951098
YNL254C	0.304092	0.949175
YPL173W	0.30315	0.947338
YKL018C-A	0.302751	0.946542
YDL074C	0.301166	0.943282
YLR305C	0.301029	0.942992
YLR025W	0.300953	0.94283
YDR076W	0.30079	0.942481
YJR132W	0.298789	0.938072
YJL148W	0.297483	0.93504
YOR337W	0.297342	0.934704
YLR379W	0.297102	0.934131
YPL078C	0.295976	0.931386
YNL038W	0.293888	0.926043
YBL050W	0.293785	0.925773
YHR005C	0.293477	0.924952
YDL189W	0.292026	0.920991
YDR164C	0.291766	0.920266
YBR089C-A	0.291629	0.919879
YLR358C	0.291482	0.919465
YCL059C	0.29141	0.919259
YLL023C	0.290454	0.916509
YDR411C	0.290088	0.915438
YNL300W	0.288567	0.91086
YAR007C	0.288249	0.909876
YDR195W	0.288107	0.909436
YHL032C	0.287524	0.907604
YJL023C	0.286962	0.90581
YAR069C	0.286583	0.904589
YDR427W	0.286268	0.903562
YER124C	0.28593	0.902447
YMR111C	0.285822	0.90209
YLR338W	0.28574	0.901817
YFR050C	0.285503	0.901029
YIL102C	0.282398	0.89021
YHR094C	0.282254	0.88969
YJL143W	0.28092	0.88475
YOL072W	0.279099	0.877737
YHR181W	0.278958	0.877184
YDR448W	0.278403	0.874974
YNL308C	0.277281	0.870422
YJL108C	0.27696	0.869097
YDR311W	0.275931	0.864782
YCR084C	0.275385	0.86245
YPL122C	0.274513	0.858666
YDR397C	0.273817	0.855592
YDR383C	0.273723	0.855173
YGR228W	0.272484	0.849573
YNL014W	0.271065	0.842967
YEL021W	0.27078	0.84162
YBL066C	0.27002	0.83798
YNL146W	0.269093	0.833459
YDR084C	0.269035	0.833174
YJL109C	0.2684	0.830028
YJL024C	0.267665	0.826336
YKL083W	0.266231	0.81898
YLR399C	0.265046	0.812752
YNL086W	0.263742	0.805736
YBL040C	0.2636	0.804964
YDR432W	0.263427	0.804015
YIL065C	0.262375	0.798204
YHR149C	0.261969	0.795939
YGL106W	0.261695	0.794395
YML046W	0.261307	0.7922
YPL114W	0.260156	0.785608
YLR110C	0.259752	0.783268
YLR335W	0.259302	0.780642
YOL041C	0.259244	0.780301
YHR107C	0.25878	0.777569
YKL178C	0.258758	0.777439
YLR048W	0.258659	0.776856
YKL038W	0.257769	0.771551
YDL163W	0.257116	0.767619
YOL076W	0.256538	0.764103
YLR403W	0.256271	0.762471
YOR074C	0.256071	0.761245
YDL005C	0.25595	0.760505
YJL076W	0.255778	0.759444
YOR290C	0.255366	0.756895
YFL037W	0.255014	0.754704
YDL208W	0.253956	0.748061
YER070W	0.253044	0.742266
YDL101C	0.250446	0.725386
YOR318C	0.250177	0.723613
YLR328W	0.249693	0.720401
YPL253C	0.24913	0.71665
YOL002C	0.248325	0.711243
YIL045W	0.246861	0.701297
YGR118W	0.246058	0.695785
YMR274C	0.245877	0.694537
YJL019W	0.245816	0.69411
YGR172C	0.243621	0.678814
YDL147W	0.243586	0.67857
YLR344W	0.241577	0.66434
YOL123W	0.241528	0.663988
YPL269W	0.241058	0.660631
YMR200W	0.240979	0.660063
YOR065W	0.24076	0.658495
YOR215C	0.240515	0.656732
YPL003W	0.240145	0.654071
YLR033W	0.240132	0.65398
YNL139C	0.239949	0.65266
YMR023C	0.239627	0.650338
YLL033W	0.239608	0.650199
YHR019C	0.239242	0.64756
YHL026C	0.239016	0.64592
YPR034W	0.23866	0.643341
YER049W	0.238037	0.638812
YPR133W-A	0.237293	0.633389
YCR091W	0.236952	0.630891
YDR228C	0.236845	0.630112
YMR278W	0.23654	0.627874
YKL017C	0.235984	0.623798
YOR299W	0.235136	0.617564
YOL049W	0.234725	0.614532
YGL258W-A	0.234623	0.613778
YFL017W-A	0.234526	0.613061
YIL154C	0.234342	0.611704
YPL124W	0.234294	0.611348
YJL172W	0.233942	0.608751
YBL059C-A	0.233869	0.608209
YAR023C	0.2336	0.606223
YMR168C	0.231311	0.589245
YOR036W	0.230848	0.5858
YDR420W	0.230356	0.582141
YLR310C	0.229946	0.579092
YEL051W	0.229562	0.576228
YCR020C-A	0.229492	0.575712
YMR070W	0.228783	0.570434
YER136W	0.22873	0.570036
YAR068W	0.228053	0.564996
YML013C-A	0.227608	0.561679
YNL161W	0.226771	0.555449
YLL037W	0.226744	0.555253
YGL042C	0.224076	0.53543
YJR125C	0.223973	0.53466
YOR286W	0.223385	0.530308
YHL012W	0.223237	0.529215
YDL230W	0.223165	0.52868
YPR168W	0.222907	0.52677
YOR021C	0.222426	0.523217
YPL239W	0.222409	0.523095
YBL032W	0.222355	0.522697
YDR172W	0.222207	0.521605
YGR179C	0.22176	0.518304
YGL097W	0.221263	0.514645
YNL261W	0.220619	0.509912
YPL247C	0.220533	0.509287
YGR176W	0.220267	0.507332
YML105C	0.219844	0.504233
YER113C	0.219016	0.498184
YKL161C	0.218887	0.497246
YAR029W	0.218485	0.494316
YOL012C	0.217943	0.490381
YDR162C	0.217889	0.489988
YLR010C	0.217478	0.487013
YOL137W	0.216539	0.480231
YLR256W	0.216444	0.479545
YGL256W	0.216174	0.4776
YLR005W	0.216137	0.477334
YGR055W	0.21501	0.469263
YGL216W	0.214778	0.467605
YEL052W	0.214438	0.465185
YGR074W	0.212951	0.454661
YBR142W	0.212906	0.45434
YER143W	0.212438	0.451054
YPR070W	0.212403	0.450807
YLR078C	0.212259	0.449795
YAL034W-A	0.212255	0.449768
YNR015W	0.212042	0.448279
YDL186W	0.211542	0.444785
YCL010C	0.211484	0.444377
YDR377W	0.210948	0.440652
YPL211W	0.210432	0.437074
YGR082W	0.20937	0.42977
YEL007W	0.20775	0.418741
YDR181C	0.20774	0.418674
YGR104C	0.207701	0.41841
YDR400W	0.20713	0.414565
YDR277C	0.206898	0.413007
YML075C	0.206745	0.411985
YGL207W	0.20641	0.409746
YPR045C	0.205773	0.40551
YDR001C	0.205672	0.404835
YDR224C	0.205568	0.404147
YGR101W	0.205433	0.403255
YOR262W	0.205386	0.402948
YHR024C	0.203636	0.391487
YML007C-A	0.203021	0.387503
YDR245W	0.202803	0.386104
YER077C	0.202502	0.38417
YPL271W	0.202135	0.381821
YLR024C	0.202133	0.381809
YJR141W	0.201298	0.376502
YMR135W-A	0.201287	0.376432
YPR163C	0.200042	0.368612
YHR058C	0.199909	0.367783
YLR038C	0.199895	0.367692
YNL129W	0.199356	0.364347
YJL025W	0.199305	0.36403
YHR141C	0.199028	0.362325
YJL022W	0.198847	0.361211
YFL044C	0.198474	0.35892
YGL070C	0.198436	0.358692
YOR384W	0.198044	0.356299
YBR030W	0.198032	0.356222
YGL110C	0.197572	0.353428
YHR147C	0.197326	0.351944
YPR173C	0.196912	0.349451
YBR112C	0.196785	0.348691
YKR083C	0.196262	0.345568
YOL009C	0.195986	0.343928
YBL111C	0.195901	0.343426
YLR026C	0.195814	0.342909
YOR185C	0.195773	0.342669
YNL250W	0.195245	0.339551
YPL175W	0.194489	0.335137
YOR234C	0.193993	0.332259
YJR066W	0.193902	0.331732
YGL134W	0.193686	0.33049
YJL081C	0.193606	0.330029
YDR342C	0.193247	0.327974
YBR019C	0.19276	0.325196
YDR034C-A	0.192759	0.325192
YKL076C	0.192274	0.322443
YJL188C	0.192057	0.321223
YDR375C	0.191583	0.318564
YNL235C	0.191097	0.315861
YER104W	0.191009	0.315372
YLR218C	0.190982	0.315224
YDR497C	0.190807	0.314252
YHR018C	0.19058	0.313004
YOR012W	0.189959	0.309598
YPL018W	0.189156	0.305239
YBL041W	0.189094	0.304909
YFL033C	0.188843	0.303555
YAL003W	0.188622	0.30237
YNL213C	0.188245	0.300359
YBR085C-A	0.187953	0.298809
YHR153C	0.187924	0.298656
YHR041C	0.186973	0.293659
YDL011C	0.186889	0.293218
YLR077W	0.186569	0.291558
YOR146W	0.18649	0.291148
YGR083C	0.184684	0.281922
YMR293C	0.184585	0.281423
YOR055W	0.184236	0.279672
YDL141W	0.184233	0.279657
YHR084W	0.183796	0.277482
YLR183C	0.183651	0.276762
YKL041W	0.183569	0.276355
YGR275W	0.183494	0.275984
YIL024C	0.183483	0.275934
YDR296W	0.181269	0.265192
YLR327C	0.18092	0.263536
YML032C	0.180548	0.261776
YDR069C	0.180505	0.261574
YPL151C	0.180428	0.261213
YDR363W-A	0.17968	0.257723
YHR151C	0.179554	0.257139
YNL194C	0.17947	0.25675
YER158C	0.179333	0.256114
YKL125W	0.179119	0.255131
YJL154C	0.178885	0.254058
YCR009C	0.178733	0.253363
YCR048W	0.178696	0.253196
YBR064W	0.178646	0.252966
YNR024W	0.178572	0.252628
YGL245W	0.178333	0.251545
YPR079W	0.17799	0.249996
YAL013W	0.177165	0.246302
YAL061W	0.176961	0.245397
YGR081C	0.176875	0.245018
YOL040C	0.176713	0.244304
YIL114C	0.176479	0.243271
YER043C	0.176096	0.241597
YBR222C	0.175993	0.241148
YKL046C	0.175638	0.239606
YBR037C	0.175573	0.239326
YBR300C	0.175314	0.23821
YOR061W	0.174866	0.236291
YAR070C	0.174402	0.234319
YOR231W	0.174282	0.233811
YBR191W	0.174196	0.233451
YKL025C	0.173596	0.230935
YOR252W	0.173565	0.230802
YKL168C	0.173445	0.230304
YML092C	0.173279	0.229614
YFL043C	0.173228	0.229402
YBL045C	0.17293	0.228171
YOL112W	0.172681	0.227147
YCR086W	0.172413	0.22605
YMR264W	0.171685	0.2231
YLR058C	0.171661	0.223
YDL114W-A	0.171593	0.222726
YDR145W	0.171233	0.221284
YIL111W	0.170717	0.219234
YGR079W	0.170664	0.219024
YGL234W	0.170654	0.218981
YGR219W	0.169257	0.213529
YDR159W	0.169235	0.213444
YJR155W	0.168927	0.212263
YOR027W	0.168045	0.208911
YDR350C	0.167652	0.207438
YPR200C	0.16752	0.206947
YGL236C	0.167299	0.206122
YML001W	0.167192	0.205727
YGL115W	0.167134	0.20551
YER074W	0.166859	0.204497
YOR198C	0.166328	0.202549
YLR109W	0.166061	0.201576
YIL062C	0.166023	0.20144
YJL161W	0.165921	0.201071
YBL001C	0.165686	0.200224
YLR348C	0.16516	0.198337
YPL240C	0.16512	0.198193
YML114C	0.165088	0.198081
YPL076W	0.164952	0.197598
YCL044C	0.164696	0.19669
YER044C	0.164688	0.196661
YHR017W	0.164471	0.195897
YOR317W	0.16407	0.194491
YJL075C	0.163976	0.194161
YJR058C	0.163944	0.194049
YOR110W	0.163702	0.19321
YDL116W	0.163679	0.19313
YNR034W-A	0.163662	0.193071
YBR104W	0.163491	0.19248
YDL083C	0.163159	0.191334
YML126C	0.163089	0.191094
YDR012W	0.162902	0.190455
YFR014C	0.162603	0.189439
YFR018C	0.162474	0.189002
YGL129C	0.162276	0.188331
YCL004W	0.162189	0.188038
YJR023C	0.162171	0.187977
YDR442W	0.162115	0.187788
YML043C	0.161909	0.187096
YNL333W	0.161841	0.186869
YLR076C	0.161686	0.186351
YDR534C	0.161657	0.186255
YIL018W	0.161542	0.185872
YLR446W	0.161526	0.18582
YKL104C	0.161268	0.184963
YDL065C	0.161132	0.184514
YDR126W	0.1611	0.184408
YER131W	0.161008	0.184107
YKL060C	0.160984	0.184027
YPL023C	0.160855	0.183603
YKL035W	0.160551	0.182609
YDR041W	0.160345	0.181938
YPL020C	0.16006	0.181014
YDR166C	0.159779	0.18011
YOL104C	0.159703	0.179866
YHR021C	0.159197	0.178251
YOR046C	0.159102	0.177949
YJL072C	0.158995	0.177611
YLR297W	0.158859	0.177179
YOR017W	0.158838	0.177116
YNL083W	0.158826	0.177078
YLR454W	0.158771	0.176904
YPL081W	0.158749	0.176834
YNL147W	0.15872	0.176744
YKL069W	0.158383	0.175686
YPL084W	0.158274	0.175344
YAL019W	0.158122	0.174871
YBR089W	0.157931	0.174279
YLL028W	0.157518	0.173005
YBR043C	0.157291	0.17231
YLR438C-A	0.156951	0.171274
YMR233W	0.156801	0.170819
YJL082W	0.156204	0.169019
YBR154C	0.156135	0.168813
YLR378C	0.155963	0.168301
YOL038W	0.155948	0.168255
YPL123C	0.155398	0.166627
YNR021W	0.154958	0.165337
YJR113C	0.154601	0.164299
YHR158C	0.154436	0.163823
YPL093W	0.154039	0.162678
YGL089C	0.153838	0.162103
YJL050W	0.153797	0.161988
YDL102W	0.153354	0.16073
YLR050C	0.153206	0.160312
YFR004W	0.153132	0.160104
YJR010C-A	0.153039	0.159842
YER146W	0.152304	0.157793
YGR013W	0.152263	0.15768
YKL013C	0.15205	0.157092
YHR009C	0.152026	0.157027
YDR028C	0.151943	0.156797
YDL248W	0.151725	0.1562
YER151C	0.151292	0.15502
YGL100W	0.15108	0.154449
YIL074C	0.150714	0.153464
YDR011W	0.150683	0.15338
YBR111C	0.150468	0.152807
YLR337C	0.150203	0.152101
YDR265W	0.150114	0.151867
YDL053C	0.150056	0.151712
YNL156C	0.14994	0.151405
YDL036C	0.149687	0.150741
YMR125W	0.149673	0.150703
YCL039W	0.149669	0.150694
YCL058C	0.149666	0.150685
YCR005C	0.149651	0.150648
YDR034W-B	0.149507	0.15027
YBR289W	0.149356	0.149876
YAL026C	0.149321	0.149785
YGR284C	0.149318	0.149776
YKR025W	0.149293	0.14971
YGL127C	0.148879	0.148637
YKL039W	0.148811	0.148464
YNL049C	0.148352	0.147286
YKR014C	0.148141	0.146748
YNL148C	0.14768	0.145581
YOR008C-A	0.147617	0.145424
YIR001C	0.147536	0.145221
YBR107C	0.147474	0.145065
YCL043C	0.147406	0.144895
YPR097W	0.147299	0.144627
YBR160W	0.147277	0.144571
YDL192W	0.147179	0.144326
YDR122W	0.147175	0.144318
YOR370C	0.147102	0.144136
YBL056W	0.147047	0.143998
YBR059C	0.146562	0.142799
YGL047W	0.146436	0.142489
YDR540C	0.146326	0.142221
YFL048C	0.146248	0.142028
YBR128C	0.146209	0.141935
YOL118C	0.146149	0.141786
YOL164W	0.14579	0.140916
YMR228W	0.145464	0.140127
YHR066W	0.145448	0.140089
YHR090C	0.145385	0.139937
YJL199C	0.145354	0.139862
YIR007W	0.145223	0.13955
YHL029C	0.145205	0.139505
YGR274C	0.145202	0.139499
YCL031C	0.145072	0.139187
YCL064C	0.144877	0.138723
YMR166C	0.144725	0.138364
YOR271C	0.144283	0.13732
YDR037W	0.144191	0.137105
YBR001C	0.14345	0.135381
YCL073C	0.14316	0.134714
YPR198W	0.143105	0.13459
YBR014C	0.143086	0.134545
YDR210W	0.143023	0.134401
YLR277C	0.142915	0.134155
YNL237W	0.142843	0.133991
YGR264C	0.142811	0.133916
YML020W	0.142681	0.133623
YOR173W	0.142134	0.132387
YPL255W	0.141895	0.131852
YOR140W	0.141596	0.131185
YBR139W	0.141418	0.13079
YJR057W	0.141313	0.130558
YER127W	0.140723	0.129264
YDR185C	0.140446	0.128663
YAR014C	0.140289	0.128323
YJR016C	0.140259	0.128258
YGR270W	0.140222	0.128177
YDR205W	0.140054	0.127816
YPL261C	0.140045	0.127795
YLR075W	0.139971	0.127637
YDR358W	0.139943	0.127578
YKL124W	0.139922	0.127532
YGR143W	0.139606	0.126857
YLR299W	0.139519	0.126672
YJR117W	0.1394	0.126418
YDL144C	0.13938	0.126376
YGR167W	0.139159	0.125908
YML096W	0.138997	0.125568
YDL229W	0.138965	0.125501
YDR501W	0.138722	0.12499
YDR207C	0.13844	0.124404
YDR123C	0.13817	0.123843
YOL051W	0.137936	0.123361
YNL048W	0.137874	0.123233
YHR188C	0.137839	0.12316
YOR350C	0.137728	0.122933
YBR058C-A	0.137702	0.122881
YDR384C	0.137586	0.122644
YMR240C	0.137514	0.122495
YFR015C	0.136998	0.121451
YDL027C	0.136995	0.121444
YDL067C	0.13684	0.121131
YKL176C	0.136833	0.121118
YOR276W	0.136794	0.121039
YLL006W	0.13652	0.12049
YGL132W	0.136467	0.120384
YPL028W	0.136	0.119458
YNL079C	0.135938	0.119336
YBL021C	0.135762	0.118988
YIR041W	0.135443	0.118363
YLR345W	0.135063	0.117625
YMR296C	0.134853	0.117219
YPL152W	0.134793	0.117103
YGR010W	0.134683	0.116891
YPL170W	0.134655	0.116838
YFR011C	0.1346	0.116732
YKL003W-A	0.134467	0.116477
YMR227C	0.134406	0.116361
YNL102W	0.134293	0.116145
YLR096W	0.134146	0.115865
YAR066W	0.13396	0.115512
YOL013W-A	0.133905	0.115408
YAL038W	0.133871	0.115344
YIL098C	0.133808	0.115225
YMR093W	0.133696	0.115014
YOL075C	0.133658	0.114942
YBR026C	0.133511	0.114666
YCL067C	0.133447	0.114547
YBR040W	0.133353	0.11437
YDR082W	0.133287	0.114247
YJL079C	0.133266	0.114208
YFL034C-B	0.133194	0.114074
YHR039C	0.133114	0.113925
YDL143W	0.132979	0.113675
YDR220C	0.132871	0.113474
YPR184W	0.132821	0.113382
YOL068C	0.132773	0.113294
YJL090C	0.132743	0.113237
YBL027W	0.132732	0.113217
YDL049C	0.132624	0.113019
YDR287W	0.132508	0.112806
YOR220W	0.132416	0.112636
YLR115W	0.132179	0.112204
YHR119W	0.132151	0.112152
YBR016W	0.131973	0.111829
YDR029W	0.13178	0.111479
YDL010W	0.131573	0.111105
YHL048W	0.131394	0.110785
YBL023C	0.131352	0.110709
YJR053W	0.131056	0.110179
YBR264C	0.130973	0.110033
YPL085W	0.130834	0.109786
YLR279W	0.130827	0.109772
YPR055W	0.130613	0.109396
YLR268W	0.130592	0.109358
YOL014W	0.13036	0.108949
YOR187W	0.130286	0.10882
YKL032C	0.130132	0.108551
YLR245C	0.130028	0.10837
YKR006C	0.129998	0.108317
YFR039C	0.129659	0.107729
YBR137W	0.129322	0.107148
YBR027C	0.129206	0.106949
YPL062W	0.129187	0.106917
YPR066W	0.129106	0.106778
YBL007C	0.129093	0.106756
YMR014W	0.128871	0.106378
YHR048W	0.128843	0.10633
YGL011C	0.12865	0.106003
YGL056C	0.12851	0.105767
YGL186C	0.128449	0.105664
YFL019C	0.128394	0.10557
YIR008C	0.128289	0.105394
YJL056C	0.128103	0.105082
YKL131W	0.128099	0.105075
YLL029W	0.128037	0.104972
YOR111W	0.12801	0.104927
YOR048C	0.127906	0.104754
YJL197W	0.1278	0.104577
YPR050C	0.127778	0.10454
YJR093C	0.127751	0.104494
YGR032W	0.127653	0.104332
YLR433C	0.127566	0.104189
YNL313C	0.127451	0.103999
YDL193W	0.127415	0.103939
YLR020C	0.127286	0.103726
YIL086C	0.126874	0.103052
YIL063C	0.126623	0.102644
YMR167W	0.126563	0.102547
YCL016C	0.126357	0.102214
YDR385W	0.126266	0.102066
YDR310C	0.126165	0.101905
YEL029C	0.126081	0.10177
YDL203C	0.125948	0.101557
YGL244W	0.125899	0.101478
YER115C	0.125581	0.100973
YLR283W	0.125548	0.100921
YPR178W	0.125352	0.10061
YDR441C	0.125199	0.100369
YGR132C	0.125137	0.100271
YMR229C	0.125024	0.100094
YFL032W	0.124758	0.0996787
YNL128W	0.124738	0.099647
YDL221W	0.124499	0.0992757
YNL080C	0.124403	0.0991262
YGL096W	0.124361	0.0990611
YEL058W	0.123889	0.0983358
YBL072C	0.123877	0.0983174
YCR083W	0.123809	0.0982131
YMR155W	0.123706	0.0980557
YNL253W	0.123694	0.0980379
YML037C	0.123604	0.0979005
YMR275C	0.123547	0.0978134
YPR028W	0.123473	0.0977013
YBR033W	0.123117	0.0971637
YDR083W	0.122967	0.0969372
YOR170W	0.122924	0.0968735
YKL172W	0.122759	0.0966259
YOR084W	0.122384	0.0960676
YDR027C	0.121972	0.0954589
YOR102W	0.121893	0.0953427
YMR307W	0.121817	0.0952319
YGL008C	0.121742	0.0951218
YOR270C	0.121721	0.0950916
YLL005C	0.121546	0.0948356
YPR016C	0.121148	0.0942585
YCR004C	0.121064	0.0941376
YKL175W	0.121006	0.0940542
YCL055W	0.12092	0.0939303
YDR031W	0.12057	0.0934277
YLR208W	0.119961	0.0925644
YLR161W	0.11933	0.0916817
YAL064C-A	0.119201	0.0915031
YML130C	0.119121	0.091392
YDL120W	0.119114	0.0913819
YDR180W	0.118953	0.0911589
YPL263C	0.11883	0.0909906
YGL034C	0.11881	0.0909633
YLR153C	0.11874	0.0908668
YGR189C	0.118516	0.0905595
YNL117W	0.118492	0.0905272
YKL028W	0.118474	0.0905018
YER056C-A	0.118407	0.0904109
YOR208W	0.118274	0.0902295
YOL158C	0.117988	0.089842
YLR235C	0.117836	0.0896373
YOR179C	0.117765	0.0895419
YGL239C	0.117642	0.0893759
YBR164C	0.11754	0.0892394
YLR319C	0.117523	0.0892172
YNL203C	0.117435	0.0890989
YLR216C	0.117393	0.0890427
YBL019W	0.11724	0.0888393
YNL175C	0.117054	0.0885925
YGR139W	0.117052	0.0885901
YNL136W	0.116832	0.0882986
YBR035C	0.11656	0.0879413
YOL128C	0.116534	0.0879075
YEL071W	0.116505	0.0878696
YLR226W	0.116486	0.0878435
YCL014W	0.11645	0.0877968
YOR296W	0.116377	0.0877022
YHL017W	0.116287	0.0875838
YMR232W	0.116131	0.0873808
YEL001C	0.116121	0.087368
YOR117W	0.115762	0.0869033
YNL251C	0.115682	0.0868003
YLR157C	0.115525	0.0865988
YKR086W	0.115422	0.0864668
YIL133C	0.115417	0.0864606
YHR206W	0.115383	0.086417
YPR124W	0.115238	0.0862313
YOR323C	0.11508	0.08603
YGL235W	0.115072	0.0860204
YHR185C	0.115024	0.0859587
YDR461W	0.114982	0.0859055
YNL077W	0.114917	0.085823
YDR532C	0.114545	0.0853545
YGL043W	0.114512	0.0853132
YAL058W	0.114445	0.0852292
YDR238C	0.114415	0.0851916
YBR166C	0.114385	0.0851531
YOR302W	0.114233	0.0849631
YPR085C	0.114199	0.0849207
YGR268C	0.114134	0.0848401
YMR205C	0.114043	0.0847273
YEL073C	0.113977	0.084645
YOR049C	0.113836	0.0844695
YMR311C	0.113826	0.084457
YBR284W	0.113815	0.0844441
YGR281W	0.113791	0.0844144
YPR174C	0.113777	0.0843974
YDL077C	0.113647	0.0842369
YBR268W	0.113552	0.0841199
YDR068W	0.113519	0.084079
YBR240C	0.113487	0.0840394
YGR164W	0.113457	0.0840024
YPR156C	0.11337	0.0838956
YPR190C	0.113327	0.0838431
YML060W	0.113218	0.0837101
YKL090W	0.113187	0.0836716
YJR082C	0.11304	0.0834922
YNL260C	0.113027	0.083477
YLL001W	0.112975	0.0834142
YCL075W	0.112748	0.0831383
YKL214C	0.112722	0.0831075
YCR024C-A	0.112711	0.0830933
YPL080C	0.112633	0.0829993
YGR122W	0.112538	0.0828851
YKR024C	0.112449	0.0827773
YPR074W-A	0.112433	0.0827591
YDL045W-A	0.112331	0.082636
YFL003C	0.112323	0.0826269
YJL013C	0.112229	0.0825137
YDR078C	0.112092	0.0823503
YDR294C	0.112032	0.0822785
YOR051C	0.111864	0.082079
YPR175W	0.111734	0.0819244
YNL196C	0.111599	0.0817653
YDR471W	0.111585	0.0817482
YBL014C	0.111498	0.0816457
YLR406C	0.111381	0.0815085
YOL135C	0.11138	0.0815076
YJR070C	0.111188	0.0812816
YGR131W	0.111079	0.0811547
YNR039C	0.111014	0.0810785
YGR129W	0.110746	0.0807668
YJL189W	0.110696	0.0807092
YFL027C	0.110692	0.080704
YHL040C	0.110637	0.0806411
YOR032C	0.110629	0.0806313
YBR293W	0.110525	0.0805112
YOL060C	0.110399	0.0803654
YNL069C	0.110394	0.08036
YBR045C	0.110344	0.080303
YJR075W	0.11027	0.0802173
YKL179C	0.109973	0.0798779
YLR247C	0.109827	0.0797116
YDR456W	0.109726	0.0795961
YOL156W	0.109509	0.0793511
YOR244W	0.109498	0.0793382
YBR290W	0.109419	0.0792498
YPL281C	0.109338	0.0791578
YJR150C	0.109276	0.0790886
YGR254W	0.109132	0.0789268
YLR143W	0.109022	0.0788037
YNR060W	0.108969	0.0787441
YMR194C-A	0.10895	0.0787233
YKL218C	0.108839	0.0785989
YDR528W	0.108789	0.078543
YLR199C	0.108643	0.0783817
YDR009W	0.108519	0.0782441
YCL027W	0.108468	0.0781875
YJR052W	0.108437	0.0781529
YJL015C	0.108279	0.0779794
YJL142C	0.108256	0.0779539
YHR115C	0.108187	0.0778778
YLR175W	0.10817	0.0778589
YJL026W	0.107996	0.0776688
YML042W	0.107991	0.0776625
YNR028W	0.107815	0.0774706
YEL039C	0.107669	0.0773119
YOR356W	0.1076	0.0772369
YNL238W	0.107578	0.0772128
YBR120C	0.107569	0.0772033
YJL134W	0.107567	0.0772007
YGL185C	0.107509	0.0771383
YKR026C	0.107487	0.077114
YHL022C	0.107428	0.0770506
YNL081C	0.107373	0.0769905
YPL112C	0.107356	0.0769727
YJR158W	0.107312	0.0769254
YOR368W	0.107071	0.0766654
YOR101W	0.107067	0.076662
YOR148C	0.107064	0.0766584
YKR031C	0.107034	0.0766256
YHL001W	0.106848	0.0764274
YDL169C	0.106707	0.0762769
YHR027C	0.106612	0.0761755
YNL141W	0.106608	0.0761712
YGR001C	0.106518	0.0760761
YPL095C	0.106485	0.0760405
YHR006W	0.106424	0.0759757
YJR077C	0.106324	0.0758708
YPR065W	0.106303	0.0758487
YDR243C	0.106258	0.0758007
YBL044W	0.106104	0.075638
YKL217W	0.106006	0.0755361
YER041W	0.10596	0.075487
YDR365C	0.105905	0.0754293
YBR099C	0.105767	0.0752851
YMR247C	0.105698	0.0752139
YLR211C	0.105534	0.0750426
YBR183W	0.105415	0.0749189
YHR121W	0.105407	0.0749109
YPR119W	0.105329	0.0748304
YDR517W	0.105318	0.0748184
YNL050C	0.105313	0.0748135
YNL310C	0.105288	0.0747882
YGR258C	0.105039	0.0745307
YMR326C	0.10496	0.0744503
YHR074W	0.104913	0.074402
YHR194W	0.104875	0.0743624
YER117W	0.104706	0.0741896
YGL179C	0.104698	0.0741815
YJL001W	0.104691	0.0741744
YBL092W	0.104588	0.0740698
YOR064C	0.104568	0.0740492
YCL027C-A	0.104431	0.0739104
YLR014C	0.104329	0.0738068
YGR097W	0.104304	0.0737807
YDL172C	0.10425	0.0737262
YGL003C	0.104234	0.07371
YNL279W	0.104141	0.0736162
YLR377C	0.104129	0.073604
YJR046W	0.103939	0.0734134
YCL032W	0.103905	0.0733786
YPL157W	0.103849	0.0733223
YPL044C	0.103537	0.0730113
YLR108C	0.103519	0.0729928
YHL024W	0.103383	0.072858
YMR272C	0.103382	0.0728567
YGR089W	0.103305	0.0727802
YJL178C	0.103186	0.0726628
YPR148C	0.102925	0.0724052
YNR077C	0.102911	0.0723917
YMR208W	0.10266	0.0721457
YDR498C	0.102411	0.0719026
YKR010C	0.102207	0.0717045
YLR444C	0.102162	0.0716604
YBR129C	0.10196	0.0714657
YIL167W	0.101864	0.0713738
YJL129C	0.101688	0.071204
YDR119W	0.101581	0.0711018
YDL060W	0.101523	0.071047
YGR080W	0.10148	0.0710055
YAR008W	0.100951	0.0705033
YFR003C	0.100922	0.0704764
YDR113C	0.100874	0.070431
YGR125W	0.100865	0.0704226
YGR267C	0.100778	0.0703407
YFL021W	0.100773	0.0703361
YDR475C	0.100625	0.0701975
YML123C	0.100507	0.0700872
YER050C	0.100333	0.0699244
YJL193W	0.100264	0.0698601
YGR222W	0.100258	0.0698546
YKL045W	0.100147	0.0697513
YOR389W	0.100107	0.0697141
YOR008W-B	0.0999541	0.0695731
YHR113W	0.0999064	0.069529
YLR463C	0.0998851	0.0695094
YMR024W	0.0998286	0.0694573
YHR052W	0.0998113	0.0694413
YOR141C	0.0996658	0.0693076
YER170W	0.0995298	0.0691829
YOR133W	0.0994775	0.069135
YCR082W	0.099352	0.0690204
YPR047W	0.0993289	0.0689993
YPL282C	0.0990091	0.0687088
YLR051C	0.0989795	0.068682
YHR152W	0.098941	0.0686472
YNR014W	0.0989087	0.068618
YGR239C	0.0988533	0.0685679
YOL140W	0.098657	0.0683911
YLR460C	0.0985398	0.0682859
YDR464W	0.0984041	0.0681644
YHR077C	0.0983902	0.0681519
YAL058C-A	0.0983746	0.068138
YLR239C	0.0983601	0.068125
YHR193C	0.0978992	0.0677153
YDR090C	0.097744	0.0675782
YBR152W	0.0976022	0.0674534
YPL183C	0.0974777	0.0673441
YOR022C	0.0974633	0.0673315
YDL088C	0.0973303	0.0672151
YJR033C	0.0972898	0.0671796
YMR026C	0.0972748	0.0671665
YJL085W	0.0972074	0.0671077
YLR316C	0.0971223	0.0670336
YJL177W	0.0971109	0.0670237
YHR003C	0.0971054	0.0670189
YOR063W	0.0964289	0.0664345
YJR104C	0.0963495	0.0663665
YFR009W	0.0963331	0.0663524
YKL011C	0.0962974	0.0663219
YML011C	0.0962777	0.0663051
YDR340W	0.0961913	0.0662313
YDR515W	0.0961356	0.0661837
YOL103W	0.096107	0.0661594
YPL091W	0.0960487	0.0661097
YOL121C	0.0960173	0.066083
YDR244W	0.0959594	0.0660338
YOR316C	0.0958915	0.0659762
YBR053C	0.0958108	0.0659078
YCR021C	0.0958078	0.0659053
YBL052C	0.0957886	0.065889
YNL287W	0.095691	0.0658065
YGR130C	0.0956837	0.0658003
YBL002W	0.0956612	0.0657813
YNR010W	0.0955402	0.0656793
YPL257W	0.0954788	0.0656277
YOR142W	0.0951899	0.0653855
YLR127C	0.0950946	0.065306
YDR376W	0.0950695	0.065285
YGR003W	0.0950399	0.0652604
YBR087W	0.0950298	0.065252
YER040W	0.0949288	0.065168
YCR077C	0.094825	0.0650818
YPR132W	0.0946587	0.0649441
YOR207C	0.0946434	0.0649315
YJL152W	0.0945872	0.0648851
YLR082C	0.0944868	0.0648023
YML118W	0.094469	0.0647877
YNL288W	0.0943958	0.0647275
YNR018W	0.0939785	0.0643861
YDL158C	0.0939745	0.0643827
YNL030W	0.0939395	0.0643543
YBR149W	0.0937933	0.0642355
YPL264C	0.0937785	0.0642235
YOL152W	0.0937382	0.0641908
YDR445C	0.0937343	0.0641876
YPR114W	0.0936424	0.0641132
YGR188C	0.0935796	0.0640624
YMR063W	0.0935509	0.0640392
YMR299C	0.0932366	0.0637864
YAL022C	0.093061	0.0636458
YIL012W	0.0930301	0.0636211
YFR007W	0.0930173	0.0636109
YPL075W	0.0929769	0.0635787
YHL015W	0.0929693	0.0635726
YOR181W	0.0929236	0.0635361
YDR469W	0.0927526	0.0634001
YFR037C	0.0927465	0.0633954
YGL263W	0.0926504	0.0633192
YER068W	0.0925963	0.0632763
YDR433W	0.0924159	0.0631338
YBR066C	0.092415	0.0631331
YNL070W	0.0921114	0.0628945
YDR457W	0.0921074	0.0628914
YGL253W	0.0918243	0.0626703
YMR268C	0.0918172	0.0626648
YOR216C	0.0916956	0.0625703
YBR253W	0.091607	0.0625016
YDL212W	0.0915237	0.0624371
YBR017C	0.0911137	0.0621213
YDR280W	0.0908143	0.0618923
YDR154C	0.0907747	0.0618622
YAR064W	0.0906622	0.0617766
YOR020C	0.0906123	0.0617387
YAL016W	0.0905859	0.0617186
YFL030W	0.0905796	0.0617139
YNL135C	0.0904681	0.0616294
YLR116W	0.090395	0.0615742
YAL018C	0.0901953	0.0614236
YHR209W	0.0901436	0.0613847
YJL112W	0.0900188	0.0612911
YLR144C	0.0898954	0.0611987
YKL167C	0.089889	0.0611939
YLR415C	0.0898632	0.0611746
YLR373C	0.0898235	0.061145
YIL007C	0.0897225	0.0610697
YNL240C	0.089616	0.0609905
YDR074W	0.0893867	0.0608204
YDR490C	0.0892953	0.060753
YJL064W	0.0891247	0.0606272
YJL215C	0.0890476	0.0605705
YMR262W	0.0889832	0.0605233
YPR027C	0.0889384	0.0604905
YPR052C	0.0889006	0.0604628
YBR126C	0.0887444	0.0603486
YDR157W	0.0886899	0.0603088
YPL227C	0.0886479	0.0602782
YEL009C	0.088589	0.0602354
YKL089W	0.0885564	0.0602117
YJL175W	0.0885033	0.0601731
YNL089C	0.0884967	0.0601683
YJL147C	0.0883581	0.0600678
YJR072C	0.0883502	0.0600621
YNL023C	0.0883495	0.0600616
YEL016C	0.0883366	0.0600523
YGL227W	0.0882942	0.0600216
YFL055W	0.088249	0.059989
YMR086C-A	0.0881673	0.0599301
YLR064W	0.0881079	0.0598873
YDR163W	0.0881006	0.059882
YNL187W	0.0878101	0.0596735
YKL024C	0.0876492	0.0595586
YPL040C	0.0876143	0.0595337
YKL163W	0.0875063	0.0594568
YMR265C	0.0874794	0.0594377
YMR316W	0.0874461	0.0594141
YDL168W	0.0874144	0.0593916
YMR013C	0.0874122	0.05939
YMR075C-A	0.087345	0.0593423
YJR008W	0.0872279	0.0592595
YGL107C	0.0871971	0.0592377
YBR210W	0.0871185	0.0591823
YIL035C	0.0871143	0.0591793
YDL124W	0.0870793	0.0591546
YOR325W	0.0870445	0.0591301
YOL081W	0.0868388	0.0589856
YBL063W	0.0867947	0.0589547
YJL063C	0.0867417	0.0589176
YPL208W	0.0867337	0.058912
YLR095C	0.086729	0.0589088
YOR373W	0.0865177	0.0587613
YNL075W	0.0864655	0.058725
YPL276W	0.0864629	0.0587231
YKL130C	0.0863817	0.0586667
YBR055C	0.0863663	0.058656
YMR193C-A	0.0863374	0.058636
YER167W	0.0863092	0.0586164
YDR336W	0.0862923	0.0586047
YOR237W	0.0862799	0.0585961
YJR085C	0.0861324	0.0584941
YPL137C	0.0861175	0.0584838
YBR186W	0.0859797	0.0583888
YDL004W	0.0857872	0.0582566
YPL071C	0.0857636	0.0582404
YLR055C	0.0857543	0.058234
YDR073W	0.0855844	0.0581178
YJL196C	0.0855053	0.0580638
YGR242W	0.0853287	0.0579437
YBL098W	0.0852764	0.0579082
YPL145C	0.0852376	0.0578819
YKL193C	0.0851356	0.0578128
YER161C	0.0850594	0.0577613
YML122C	0.0850554	0.0577586
YHL025W	0.0849993	0.0577208
YGL243W	0.0848579	0.0576256
YBL042C	0.0848428	0.0576154
YHR056C	0.0847956	0.0575837
YDR202C	0.0847937	0.0575824
YJR102C	0.0847438	0.0575489
YBL034C	0.0847175	0.0575313
YDL216C	0.0845899	0.0574459
YJL031C	0.0845656	0.0574296
YMR135C	0.0844679	0.0573644
YLR220W	0.0844415	0.0573468
YAL035C-A	0.0843085	0.0572583
YDR048C	0.0842657	0.0572298
YPR063C	0.0842584	0.057225
YKR087C	0.084169	0.0571657
YJL101C	0.0841515	0.0571541
YDR168W	0.0839131	0.0569966
YPL033C	0.0836518	0.0568248
YLR192C	0.0834622	0.0567008
YDR004W	0.0833106	0.056602
YGL083W	0.0832965	0.0565928
YGR084C	0.0830426	0.056428
YIL113W	0.0827962	0.056269
YJR080C	0.0827488	0.0562385
YHR175W	0.0823155	0.0559611
YCR073C	0.0823142	0.0559603
YPL083C	0.0822998	0.0559511
YER118C	0.0822866	0.0559427
YBR083W	0.0822545	0.0559222
YKL091C	0.0821965	0.0558853
YDR481C	0.0820337	0.055782
YBL087C	0.0819612	0.0557361
YNL289W	0.0818934	0.0556933
YGL140C	0.0818298	0.0556531
YDR136C	0.0817932	0.05563
YOL064C	0.0817388	0.0555958
YJL036W	0.0816327	0.0555291
YGL004C	0.0816199	0.055521
YLR142W	0.0815817	0.055497
YIL075C	0.0814558	0.0554181
YJR024C	0.0814214	0.0553966
YHR176W	0.0814145	0.0553923
YCR092C	0.0813776	0.0553693
YLL044W	0.0813302	0.0553396
YIL097W	0.0810942	0.0551927
YNL222W	0.0808529	0.0550432
YNL107W	0.0808374	0.0550337
YOR105W	0.0807432	0.0549755
YLR252W	0.0806383	0.0549109
YAR003W	0.0806158	0.0548971
YMR029C	0.0805474	0.0548551
YOR278W	0.0805285	0.0548434
YOR189W	0.0805132	0.0548341
YBR231C	0.0804983	0.0548249
YIL069C	0.0804706	0.0548079
YFR057W	0.0804701	0.0548076
YKR098C	0.0804115	0.0547717
YMR076C	0.0802652	0.0546823
YAR027W	0.080019	0.0545325
YAL034C	0.0799756	0.0545061
YNL092W	0.0797666	0.0543796
YLR413W	0.0796997	0.0543392
YDR042C	0.0796888	0.0543326
YOR073W	0.079648	0.054308
YOR372C	0.0795071	0.0542233
YEL063C	0.0794992	0.0542185
YHR059W	0.0794968	0.0542171
YGL163C	0.0794798	0.0542069
YKL102C	0.0793999	0.054159
YMR221C	0.0793942	0.0541556
YML094W	0.0792236	0.0540535
YNR047W	0.0791916	0.0540344
YJR126C	0.0790763	0.0539657
YKL015W	0.0789798	0.0539084
YBR177C	0.0787386	0.0537654
YPL184C	0.0787132	0.0537504
YCR065W	0.0786327	0.0537029
YOR305W	0.0786196	0.0536952
YCL035C	0.0785768	0.05367
YOL006C	0.0784693	0.0536068
YNL283C	0.0784663	0.053605
YER183C	0.0784391	0.053589
YCR023C	0.0782884	0.0535007
YNL307C	0.0782601	0.0534841
YNR066C	0.078259	0.0534835
YER184C	0.0781797	0.0534371
YFR025C	0.0781778	0.053436
YIL101C	0.0779741	0.0533173
YNR037C	0.0779655	0.0533123
YNL165W	0.077955	0.0533062
YOR351C	0.0779141	0.0532824
YJL190C	0.0779137	0.0532822
YLR049C	0.0778319	0.0532347
YGR122C-A	0.077779	0.0532041
YDL182W	0.0776327	0.0531195
YGR158C	0.0776268	0.0531161
YPL195W	0.0774625	0.0530214
YMR047C	0.0774441	0.0530109
YNL282W	0.0774339	0.053005
YEL077C	0.0774233	0.0529989
YJL159W	0.0773944	0.0529823
YDR044W	0.0773246	0.0529422
YCR050C	0.077294	0.0529247
YBR119W	0.0772846	0.0529193
YNL057W	0.0771638	0.0528502
YBR100W	0.0771205	0.0528254
YHR208W	0.0770476	0.0527838
YNL119W	0.0769106	0.0527058
YER045C	0.0768683	0.0526818
YML066C	0.0768271	0.0526584
YDR079W	0.0767762	0.0526295
YMR104C	0.0767641	0.0526227
YER058W	0.076566	0.0525106
YDR387C	0.0764879	0.0524666
YGR121C	0.0764199	0.0524283
YOR066W	0.0762737	0.0523462
YNL087W	0.0762363	0.0523252
YMR214W	0.0761793	0.0522932
YPL180W	0.0760119	0.0521997
YAR050W	0.0759376	0.0521583
YLR261C	0.0759259	0.0521518
YGR271W	0.0758388	0.0521034
YDL013W	0.0758304	0.0520987
YER015W	0.0758197	0.0520927
YBR096W	0.0758074	0.0520859
YLR262C-A	0.0757525	0.0520554
YGR214W	0.075233	0.0517688
YHL028W	0.0751622	0.05173
YOL023W	0.0751307	0.0517128
YIL155C	0.0750979	0.0516948
YJL150W	0.0750972	0.0516944
YGR005C	0.0749875	0.0516345
YNL247W	0.0749556	0.0516171
YOR353C	0.0749372	0.051607
YNL322C	0.0748642	0.0515673
YNL032W	0.0746821	0.0514683
YDR499W	0.0743525	0.0512902
YLR396C	0.0743348	0.0512807
YDR370C	0.0742515	0.0512359
YGR295C	0.074114	0.0511621
YDR268W	0.0741116	0.0511608
YLR291C	0.0741069	0.0511583
YGR072W	0.0740218	0.0511127
YHR177W	0.0740157	0.0511095
YOR223W	0.0739171	0.0510568
YML003W	0.0738757	0.0510348
YPL149W	0.0738571	0.0510248
YLR354C	0.0738321	0.0510115
YLR046C	0.0737765	0.0509819
YNL125C	0.0737059	0.0509444
YGL090W	0.0736983	0.0509403
YDR299W	0.0736147	0.050896
YMR179W	0.0735716	0.0508731
YBL020W	0.0735478	0.0508605
YIL001W	0.0734304	0.0507985
YPL168W	0.0733352	0.0507483
YKR042W	0.0733299	0.0507455
YNL315C	0.0732773	0.0507178
YHL037C	0.073248	0.0507024
YPR002W	0.0732269	0.0506912
YER046W	0.0732259	0.0506907
YKL135C	0.0730304	0.0505881
YNL224C	0.072852	0.0504949
YBL035C	0.0728402	0.0504888
YGL006W	0.0728331	0.0504851
YOR227W	0.0727698	0.0504521
YNL200C	0.0725613	0.0503438
YKL097C	0.0725089	0.0503166
YOL048C	0.07249	0.0503068
YGR245C	0.0724763	0.0502998
YEL043W	0.0724759	0.0502995
YHR065C	0.0722806	0.0501987
YKL186C	0.072215	0.0501649
YBL061C	0.0721061	0.0501089
YHL014C	0.0719764	0.0500424
YJR067C	0.071937	0.0500223
YJL091C	0.0718927	0.0499996
YBL071C	0.0718179	0.0499615
YLR137W	0.0716744	0.0498883
YGL128C	0.0715892	0.049845
YOR313C	0.071502	0.0498008
YOR002W	0.0714938	0.0497967
YDR120C	0.0714859	0.0497927
YKL072W	0.0714809	0.0497901
YIL157C	0.0714355	0.0497671
YML106W	0.0713917	0.049745
YOR193W	0.0713093	0.0497033
YLR035C	0.0712908	0.049694
YPR191W	0.0712621	0.0496795
YJR041C	0.0710564	0.0495761
YLR117C	0.0709881	0.0495418
YDR234W	0.0708534	0.0494743
YJL186W	0.0708334	0.0494643
YMR034C	0.0707887	0.049442
YBR256C	0.0707443	0.0494199
YML014W	0.070641	0.0493684
YDR492W	0.0706137	0.0493548
YOR034C	0.0706037	0.0493499
YMR294W-A	0.0704649	0.049281
YNL131W	0.0704432	0.0492702
YJL208C	0.0704244	0.0492609
YNL058C	0.070288	0.0491934
YNR012W	0.0702867	0.0491928
YER187W-A	0.0701688	0.0491346
YGR070W	0.0700907	0.0490962
YER087W	0.0700844	0.0490931
YKR082W	0.0700192	0.0490611
YCR041W	0.0700098	0.0490564
YEL074W	0.0699869	0.0490452
YEL018W	0.0699729	0.0490383
YKR062W	0.0698738	0.0489898
YEL047C	0.0698065	0.0489569
YPR075C	0.0697721	0.04894
YLR404W	0.0697537	0.0489311
YPL206C	0.0696269	0.0488692
YNL236W	0.0696139	0.0488629
YKL082C	0.0696105	0.0488612
YAL035W	0.0695311	0.0488226
YIR040C	0.0694019	0.04876
YMR123W	0.0693194	0.04872
YGR008C	0.0693114	0.0487162
YOL159C-A	0.0692123	0.0486683
YML100W	0.0692115	0.0486679
YBR103C-A	0.0692096	0.048667
YBR198C	0.0691879	0.0486565
YPR062W	0.0691656	0.0486458
YEL064C	0.0691105	0.0486192
YER175C	0.0689989	0.0485655
YPL107W	0.0689947	0.0485635
YBR081C	0.0689083	0.048522
YNL010W	0.0687689	0.0484553
YNL291C	0.0687143	0.0484292
YPL241C	0.068508	0.0483309
YML101C	0.0684618	0.048309
YBR047W	0.0684371	0.0482972
YKR022C	0.0684013	0.0482803
YHR040W	0.0682899	0.0482275
YGR142W	0.0682877	0.0482264
YLR173W	0.0682452	0.0482063
YOR287C	0.0681854	0.0481781
YLL004W	0.0681483	0.0481606
YPR091C	0.0681273	0.0481507
YHR069C	0.0680702	0.0481238
YBR197C	0.0680387	0.0481089
YNL065W	0.0680345	0.048107
YJL165C	0.0680233	0.0481017
YML058C-A	0.0680179	0.0480992
YPR002C-A	0.0679188	0.0480526
YLL036C	0.0679129	0.0480498
YLL007C	0.0678071	0.0480002
YIR034C	0.06778	0.0479875
YKL105C	0.0676903	0.0479456
YHL042W	0.0676728	0.0479374
YML018C	0.0676544	0.0479288
YGR034W	0.0675888	0.0478983
YNL217W	0.0675487	0.0478795
YGR069W	0.0674688	0.0478424
YDR366C	0.0674145	0.0478171
YDR206W	0.0674123	0.0478161
YPR146C	0.0673173	0.0477721
YNL055C	0.0673116	0.0477694
YDR066C	0.0673112	0.0477692
YHR002W	0.0673039	0.0477658
YDR258C	0.0672769	0.0477533
YGR199W	0.0671287	0.0476848
YDL017W	0.0671014	0.0476722
YBR190W	0.0670791	0.047662
YNL231C	0.0670567	0.0476517
YKL023W	0.0670384	0.0476432
YJL016W	0.0670288	0.0476388
YJL153C	0.066822	0.0475437
YLR105C	0.0667358	0.0475043
YDR434W	0.06671	0.0474925
YJL210W	0.0666951	0.0474857
YLR008C	0.0665181	0.0474049
YMR018W	0.0664964	0.047395
YKR065C	0.0664687	0.0473824
YER022W	0.0664018	0.047352
YGR094W	0.0661606	0.0472427
YBR234C	0.0661413	0.047234
YLR386W	0.0660424	0.0471893
YAL025C	0.0659657	0.0471548
YDL135C	0.0659349	0.0471409
YGR215W	0.0659026	0.0471264
YNL239W	0.0658949	0.0471229
YCL009C	0.0658886	0.0471201
YOR228C	0.0658682	0.0471109
YDR246W	0.0658107	0.0470851
YER091C	0.0657927	0.0470771
YMR095C	0.0656785	0.0470259
YLR431C	0.065656	0.0470158
YBR219C	0.0656087	0.0469947
YJL212C	0.065608	0.0469944
YNL082W	0.0655827	0.0469831
YDL167C	0.065582	0.0469828
YAL002W	0.0655409	0.0469645
YPL220W	0.0654947	0.0469438
YDR160W	0.065462	0.0469293
YLR309C	0.0654042	0.0469036
YAL017W	0.0653401	0.0468751
YOR232W	0.0653113	0.0468623
YOR026W	0.0652715	0.0468447
YDL123W	0.0652653	0.0468419
YDR316W	0.0651872	0.0468073
YGL173C	0.0651783	0.0468034
YCR064C	0.0650956	0.0467668
YJR056C	0.0650205	0.0467337
YLR146C	0.0649776	0.0467148
YDR313C	0.0649195	0.0466892
YMR174C	0.0648834	0.0466733
YCR068W	0.0648132	0.0466424
YOL070C	0.0646491	0.0465705
YAL032C	0.0646261	0.0465605
YOR040W	0.0646222	0.0465588
YNL328C	0.0646113	0.046554
YEL055C	0.0644762	0.046495
YLR267W	0.0644648	0.04649
YBL086C	0.0644648	0.04649
YKL053W	0.064402	0.0464627
YFL024C	0.0642827	0.0464109
YDR486C	0.0642783	0.046409
YMR116C	0.0641555	0.0463557
YER054C	0.0641041	0.0463335
YKL143W	0.064081	0.0463235
YML054C	0.0640318	0.0463023
YER188W	0.0640237	0.0462988
YMR056C	0.0639454	0.046265
YPR194C	0.0637022	0.0461605
YLR361C	0.0636707	0.046147
YGL095C	0.0636538	0.0461397
YIL091C	0.0636438	0.0461355
YNL199C	0.0635988	0.0461162
YCL046W	0.0635851	0.0461104
YBR092C	0.063556	0.0460979
YHR204W	0.0635529	0.0460966
YNL042W	0.063538	0.0460903
YLR031W	0.0634902	0.0460699
YBL102W	0.0634456	0.0460508
YPL079W	0.0634277	0.0460432
YBL080C	0.0633898	0.0460271
YJR055W	0.0633556	0.0460125
YOR005C	0.0633039	0.0459905
YHR130C	0.0632418	0.0459642
YBR233W	0.0631812	0.0459385
YDR489W	0.0631274	0.0459157
YFR027W	0.0630866	0.0458984
YIL076W	0.0630529	0.0458842
YFL036W	0.0630371	0.0458775
YGR292W	0.0630316	0.0458752
YPL132W	0.0629312	0.0458328
YDR516C	0.0628868	0.0458141
YDR117C	0.0628582	0.0458021
YPL031C	0.0628405	0.0457946
YCR097W-A	0.0628111	0.0457823
YKL036C	0.0627778	0.0457682
YBR162W-A	0.0627521	0.0457575
YMR269W	0.0626865	0.0457299
YML022W	0.0626725	0.0457241
YDL214C	0.0625463	0.0456713
YDR098C	0.0625071	0.0456549
YOR080W	0.0624564	0.0456337
YDL092W	0.062407	0.0456131
YLR130C	0.0623742	0.0455995
YOR226C	0.0623372	0.045584
YDR104C	0.0622439	0.0455453
YLR126C	0.0622225	0.0455364
YKR071C	0.0621487	0.0455058
YFR038W	0.06213	0.0454981
YDR147W	0.0619664	0.0454304
YDL034W	0.0618917	0.0453996
YOR388C	0.061853	0.0453837
YGL180W	0.0618463	0.0453809
YAL005C	0.0616809	0.045313
YLR418C	0.0616455	0.0452984
YKL127W	0.0615315	0.0452518
YHR081W	0.0614524	0.0452195
YGL251C	0.0614407	0.0452147
YNL335W	0.0614128	0.0452033
YNL043C	0.061345	0.0451757
YNL220W	0.0611431	0.0450937
YLL017W	0.0610419	0.0450527
YLR458W	0.0610298	0.0450478
YBR048W	0.0610056	0.045038
YNL208W	0.0609828	0.0450288
YGL023C	0.0609369	0.0450103
YMR017W	0.0609021	0.0449962
YPL043W	0.0608322	0.0449681
YKL095W	0.0607813	0.0449476
YJL078C	0.0607706	0.0449433
YOR263C	0.060744	0.0449326
YDL247W-A	0.0605726	0.0448638
YLR123C	0.0605162	0.0448413
YLR029C	0.0604514	0.0448154
YHR047C	0.0604083	0.0447982
YOL028C	0.0603316	0.0447676
YPL144W	0.0602956	0.0447533
YIR025W	0.0601362	0.04469
YBR116C	0.0601081	0.0446788
YPL256C	0.0600379	0.044651
YDR214W	0.0599623	0.0446212
YER134C	0.0599577	0.0446193
YPR011C	0.0599298	0.0446083
YBL055C	0.0597933	0.0445545
YML104C	0.0597093	0.0445215
YGR040W	0.059669	0.0445056
YDR305C	0.0596175	0.0444854
YJL180C	0.0596014	0.0444791
YPR108W	0.0595946	0.0444765
YFL031W	0.0595926	0.0444757
YGL105W	0.0595633	0.0444642
YJL115W	0.0594792	0.0444313
YLR182W	0.0594398	0.0444159
YMR153W	0.0593738	0.0443902
YDR167W	0.0593285	0.0443725
YJR005W	0.0592588	0.0443454
YGL162W	0.0591696	0.0443107
YCL001W-B	0.0590897	0.0442797
YJR110W	0.0590601	0.0442683
YJR128W	0.0590506	0.0442646
YER044C-A	0.0590341	0.0442582
YLR224W	0.0590274	0.0442556
YLR179C	0.0590003	0.0442451
YNL036W	0.0589738	0.0442349
YAL068C	0.0589219	0.0442148
YIR035C	0.0587403	0.0441449
YOR292C	0.0584821	0.0440458
YIL060W	0.0584809	0.0440454
YPL102C	0.0584738	0.0440427
YGL099W	0.0584572	0.0440363
YDR524C	0.0584254	0.0440242
YML120C	0.0583907	0.0440109
YGL195W	0.0583057	0.0439785
YGR173W	0.0582781	0.043968
YCL037C	0.0582169	0.0439448
YOL113W	0.0581934	0.0439358
YKL106C-A	0.0581168	0.0439067
YDR345C	0.0581051	0.0439023
YGL193C	0.0579562	0.0438459
YJL048C	0.057873	0.0438145
YDR148C	0.0578453	0.0438041
YJR068W	0.057832	0.0437991
YCR087W	0.0578273	0.0437973
YMR244W	0.0577962	0.0437856
YNL130C	0.0577544	0.0437698
YPL036W	0.0577531	0.0437693
YDL066W	0.0577466	0.0437669
YER001W	0.0576711	0.0437385
YHR139C-A	0.0576589	0.0437339
YBR105C	0.0576079	0.0437148
YOR149C	0.057599	0.0437115
YPL057C	0.0575344	0.0436873
YLR169W	0.0575152	0.04368
YKR067W	0.0575073	0.0436771
YLR357W	0.0574593	0.0436592
YDL085W	0.0574537	0.0436571
YGR283C	0.0574488	0.0436552
YGL226W	0.0574021	0.0436378
YKL224C	0.0573294	0.0436107
YBR181C	0.0572884	0.0435954
YDR133C	0.0570297	0.0434993
YKL159C	0.0569308	0.0434628
YLR042C	0.0569175	0.0434578
YDR061W	0.0569156	0.0434571
YJR133W	0.0568859	0.0434462
YBR123C	0.0568507	0.0434332
YIR031C	0.0568196	0.0434217
YOR122C	0.0567736	0.0434048
YIL054W	0.0567359	0.0433909
YJL182C	0.0567172	0.043384
YCR033W	0.0566744	0.0433683
YDR284C	0.0566641	0.0433645
YNL003C	0.0564514	0.0432866
YDR513W	0.0564048	0.0432695
YOR268C	0.0563857	0.0432626
YHR064C	0.0562343	0.0432074
YDR480W	0.0561824	0.0431885
YJR019C	0.0560441	0.0431384
YMR151W	0.0559485	0.0431038
YGR002C	0.0559316	0.0430977
YOL122C	0.0559263	0.0430957
YDR240C	0.0559019	0.0430869
YKL138C	0.0558746	0.0430771
YDR322C-A	0.0557854	0.0430449
YLL053C	0.055732	0.0430257
YIL079C	0.0556844	0.0430086
YOR115C	0.0556455	0.0429946
YBR054W	0.055592	0.0429754
YDR452W	0.0553795	0.0428994
YBR073W	0.0552252	0.0428444
YPL177C	0.0550926	0.0427973
YJR152W	0.0550894	0.0427962
YKR059W	0.0550818	0.0427935
YOL124C	0.05505	0.0427822
YDR507C	0.0550397	0.0427786
YDL240C-A	0.0549842	0.0427589
YIL162W	0.0549473	0.0427459
YMR096W	0.0549378	0.0427425
YIL030C	0.0549298	0.0427397
YHR075C	0.054898	0.0427284
YDR233C	0.0548583	0.0427145
YNL149C	0.0547721	0.0426841
YGL170C	0.0547675	0.0426824
YLR355C	0.0547539	0.0426777
YLR007W	0.0547471	0.0426753
YFL065C	0.0547457	0.0426748
YDR002W	0.0545925	0.0426209
YLR164W	0.0545886	0.0426196
YOR218C	0.0544981	0.0425879
YDR538W	0.0544949	0.0425868
YDR378C	0.0543161	0.0425243
YPR197C	0.0543063	0.0425209
YHR088W	0.0542925	0.0425161
YHR135C	0.054273	0.0425093
YGL233W	0.0541982	0.0424833
YFR028C	0.0541868	0.0424793
YHL043W	0.0541691	0.0424732
YOL020W	0.0541502	0.0424666
YDR363W	0.0541492	0.0424663
YGR066C	0.0540114	0.0424185
YML095C-A	0.0539102	0.0423835
YGL065C	0.0538858	0.0423751
YGR263C	0.0538811	0.0423735
YDL213C	0.0538638	0.0423675
YDR085C	0.0537537	0.0423296
YDL093W	0.0537295	0.0423212
YLR324W	0.0536697	0.0423007
YOL073C	0.0536627	0.0422983
YDR252W	0.0535948	0.042275
YNL073W	0.0535775	0.0422691
YMR237W	0.0535128	0.0422469
YKL084W	0.0534966	0.0422414
YDR274C	0.0534481	0.0422248
YML013W	0.0534139	0.0422131
YLR311C	0.0532959	0.0421728
YGL002W	0.05329	0.0421708
YBR243C	0.053248	0.0421565
YLR198C	0.0532432	0.0421549
YDR173C	0.053228	0.0421497
YML058W	0.0531667	0.0421289
YGR058W	0.0531599	0.0421266
YPR076W	0.053152	0.0421239
YBR281C	0.0531371	0.0421188
YDR352W	0.0530674	0.0420952
YMR173W	0.0529837	0.0420669
YPL198W	0.052917	0.0420443
YLL043W	0.0528659	0.0420271
YBR132C	0.0527777	0.0419974
YGL079W	0.0527695	0.0419946
YDR545W	0.0527017	0.0419718
YIL061C	0.052661	0.0419581
YJL218W	0.0525548	0.0419225
YOL136C	0.0525465	0.0419197
YOR394W	0.0525414	0.041918
YER016W	0.0524917	0.0419014
YIL129C	0.0524411	0.0418845
YGR293C	0.0524411	0.0418845
YMR136W	0.0524323	0.0418815
YNL290W	0.0524291	0.0418805
YKL123W	0.0523996	0.0418706
YBR114W	0.0523467	0.041853
YML030W	0.0522706	0.0418276
YGR209C	0.0522584	0.0418236
YOR112W	0.0521436	0.0417854
YJL062W-A	0.0521239	0.0417789
YFL022C	0.0520819	0.041765
YER073W	0.0520727	0.0417619
YGL165C	0.0520259	0.0417464
YAR071W	0.051971	0.0417283
YGL167C	0.0519436	0.0417192
YHR129C	0.051938	0.0417173
YDL106C	0.0519175	0.0417106
YJL139C	0.051846	0.041687
YPR081C	0.0518233	0.0416795
YER105C	0.0517935	0.0416697
YBL043W	0.0517797	0.0416652
YLR321C	0.0517558	0.0416573
YPL099C	0.0517053	0.0416407
YKL215C	0.0516831	0.0416334
YKL155C	0.0516496	0.0416224
YNL321W	0.0516269	0.041615
YIL169C	0.0515675	0.0415955
YBR188C	0.0514699	0.0415636
YKL153W	0.0513158	0.0415133
YDR372C	0.0512956	0.0415067
YGL055W	0.051242	0.0414893
YAR019C	0.0512402	0.0414887
YDR281C	0.0511975	0.0414748
YDR369C	0.051063	0.0414312
YCR042C	0.0510039	0.0414121
YBR021W	0.0509814	0.0414048
YER114C	0.0509554	0.0413964
YJL047C	0.0509243	0.0413864
YLL061W	0.0508913	0.0413757
YOR078W	0.0508028	0.0413472
YER039C-A	0.050779	0.0413396
YJL042W	0.0507054	0.0413159
YMR281W	0.050705	0.0413158
YPR179C	0.050685	0.0413094
YOR186W	0.0505651	0.0412709
YER176W	0.0505008	0.0412503
YLL057C	0.0504558	0.041236
YDR331W	0.0504414	0.0412314
YNL197C	0.0503863	0.0412138
YDL084W	0.0503567	0.0412044
YLR189C	0.0502906	0.0411833
YMR176W	0.0502613	0.041174
YMR059W	0.0499439	0.0410735
YNL286W	0.0498271	0.0410367
YLR266C	0.0498142	0.0410326
YDL129W	0.0497754	0.0410204
YLR336C	0.0497503	0.0410125
YGL241W	0.0496864	0.0409925
YOR109W	0.0496792	0.0409902
YKL019W	0.0496476	0.0409803
YKL199C	0.0494872	0.0409301
YDR278C	0.0494858	0.0409297
YOR266W	0.0494601	0.0409216
YLR432W	0.049456	0.0409204
YIL087C	0.0494521	0.0409192
YAL008W	0.0494517	0.040919
YOR288C	0.0494322	0.0409129
YER171W	0.0494154	0.0409077
YPR088C	0.0493445	0.0408856
YDR064W	0.0493078	0.0408742
YIR033W	0.049273	0.0408634
YGR291C	0.0492564	0.0408582
YJR123W	0.0491695	0.0408313
YKR101W	0.0491399	0.0408221
YKR085C	0.0490756	0.0408022
YPL022W	0.0490515	0.0407947
YJR043C	0.0489539	0.0407646
YLR053C	0.0488011	0.0407175
YOL160W	0.048797	0.0407163
YBR211C	0.048765	0.0407064
YOL029C	0.0486753	0.0406789
YNL078W	0.0486458	0.0406699
YOR060C	0.0485912	0.0406532
YGL084C	0.0484401	0.040607
YLR318W	0.0484104	0.040598
YMR253C	0.0484047	0.0405962
YNR032C-A	0.0483511	0.0405799
YCR013C	0.0482539	0.0405504
YGL077C	0.048192	0.0405316
YER185W	0.0481791	0.0405277
YLR409C	0.048098	0.0405032
YIL138C	0.0480755	0.0404964
YNL029C	0.0480654	0.0404933
YOR188W	0.0479853	0.0404691
YMR158W-A	0.0479503	0.0404586
YNL021W	0.0479214	0.0404499
YBL108C-A	0.0478967	0.0404424
YMR277W	0.0478386	0.040425
YML023C	0.0478133	0.0404174
YAL010C	0.0473354	0.0402746
YGR221C	0.0472081	0.0402368
YHL010C	0.0471723	0.0402262
YCR051W	0.0471577	0.0402219
YKR003W	0.0471468	0.0402187
YML110C	0.0470701	0.040196
YMR086W	0.0470455	0.0401888
YLR296W	0.0470406	0.0401873
YBR082C	0.0470379	0.0401865
YLR004C	0.0469967	0.0401744
YCR030C	0.0469707	0.0401667
YBR271W	0.0469453	0.0401592
YCL045C	0.0468788	0.0401397
YHR080C	0.0468519	0.0401317
YCL023C	0.0468281	0.0401248
YDL121C	0.0467323	0.0400967
YPR031W	0.0467322	0.0400966
YPL156C	0.0467283	0.0400955
YBR005W	0.0466855	0.040083
YLL002W	0.0466127	0.0400617
YCR016W	0.0466075	0.0400602
YOR044W	0.046467	0.0400192
YOR129C	0.0464021	0.0400003
YER086W	0.0463695	0.0399908
YPR125W	0.0463442	0.0399835
YBR167C	0.0463183	0.039976
YNL214W	0.0462997	0.0399706
YNL122C	0.0462277	0.0399497
YLL060C	0.0461931	0.0399397
YNL112W	0.0459892	0.0398809
YDL040C	0.0459646	0.0398738
YAL030W	0.0459075	0.0398574
YLR093C	0.0458409	0.0398383
YPL120W	0.0457968	0.0398256
YBR184W	0.0457815	0.0398212
YPL212C	0.045658	0.0397859
YOR246C	0.0455299	0.0397494
YNL151C	0.0455189	0.0397463
YHL046C	0.0455023	0.0397415
YIL120W	0.0454821	0.0397358
YCR001W	0.0454657	0.0397311
YOR114W	0.0454227	0.0397189
YAR044W	0.0454009	0.0397127
YGR068C	0.0452874	0.0396805
YNL005C	0.0452576	0.0396721
YOR025W	0.0450837	0.039623
YER051W	0.044991	0.0395969
YJL127W-A	0.044913	0.039575
YDR010C	0.0447564	0.0395311
YGR111W	0.0447345	0.039525
YNL093W	0.0447005	0.0395155
YNR069C	0.0446512	0.0395018
YFR029W	0.0446123	0.0394909
YKL181W	0.0445419	0.0394713
YOR391C	0.0445105	0.0394626
YLR397C	0.0444745	0.0394526
YCL069W	0.0444525	0.0394465
YKR090W	0.0443522	0.0394187
YPR111W	0.0443332	0.0394134
YLR424W	0.0443205	0.0394099
YMR128W	0.0442991	0.039404
YNL184C	0.0442826	0.0393994
YNL274C	0.0442783	0.0393982
YAR015W	0.0441615	0.039366
YDL180W	0.0441078	0.0393512
YKL162C	0.0440694	0.0393406
YJL118W	0.0440423	0.0393332
YNR003C	0.0440413	0.0393329
YOR075W	0.0440029	0.0393224
YMR142C	0.0439872	0.0393181
YKL027W	0.043987	0.039318
YLR191W	0.0439439	0.0393062
YNL124W	0.0439049	0.0392955
YDR016C	0.043864	0.0392843
YBR291C	0.0438285	0.0392746
YOL115W	0.0438204	0.0392724
YBL075C	0.0437958	0.0392656
YPL130W	0.0437544	0.0392543
YPL045W	0.0437492	0.0392529
YDL096C	0.0437107	0.0392424
YPL055C	0.0436918	0.0392373
YDR102C	0.0436452	0.0392246
YBR217W	0.0436022	0.0392129
YKR096W	0.0435759	0.0392057
YHR029C	0.0435632	0.0392023
YLR295C	0.0435568	0.0392005
YDR300C	0.0435256	0.0391921
YDR038C	0.0434412	0.0391692
YDR379W	0.0433966	0.0391571
YCR106W	0.0433775	0.0391519
YLR333C	0.0432986	0.0391306
YIL165C	0.0432913	0.0391286
YJL030W	0.0431855	0.0391001
YOR194C	0.043184	0.0390997
YIL104C	0.0431548	0.0390918
YOR099W	0.0431281	0.0390847
YML061C	0.0430562	0.0390653
YER111C	0.0430364	0.03906
YDR139C	0.0429766	0.039044
YOR119C	0.042958	0.039039
YJL219W	0.0429498	0.0390368
YOR152C	0.0428793	0.0390179
YDL154W	0.0426903	0.0389676
YHR031C	0.0426705	0.0389623
YKR038C	0.0426668	0.0389613
YOR212W	0.0426411	0.0389545
YDR237W	0.0425805	0.0389384
YGR273C	0.0425779	0.0389377
YOL089C	0.0424691	0.0389088
YMR074C	0.042458	0.0389059
YML069W	0.0424251	0.0388972
YMR295C	0.0424013	0.0388909
YLL045C	0.0423931	0.0388887
YGR041W	0.0423712	0.038883
YBR061C	0.0423575	0.0388794
YDR542W	0.0422777	0.0388583
YHR070W	0.0421531	0.0388255
YLR289W	0.0421345	0.0388207
YMR087W	0.0420628	0.0388019
YOR221C	0.0420461	0.0387975
YGL144C	0.0420408	0.0387961
YOR123C	0.0419578	0.0387744
YGR279C	0.0418831	0.0387549
YOL052C	0.0418323	0.0387416
YKL052C	0.041602	0.0386818
YLR456W	0.0415748	0.0386747
YMR021C	0.0415392	0.0386655
YGR269W	0.041531	0.0386634
YJL125C	0.0415294	0.038663
YGR035C	0.0414973	0.0386547
YGR150C	0.0414957	0.0386543
YJL138C	0.0414804	0.0386503
YGL171W	0.041323	0.0386097
YJR015W	0.0413121	0.0386069
YGL018C	0.0412844	0.0385998
YNL265C	0.041279	0.0385984
YBL005W	0.0412396	0.0385883
YDR506C	0.0411243	0.0385587
YHR023W	0.0411119	0.0385555
YOR199W	0.0411065	0.0385541
YKR043C	0.0410892	0.0385497
YKL120W	0.0410423	0.0385377
YGL066W	0.041023	0.0385328
YGR241C	0.0409755	0.0385207
YMR140W	0.0408985	0.038501
[truncated: 4,236 more rows]
